# Supplementary material for: N6-methyladenosine mRNA marking promotes selective translation of regulons required for human erythropoiesis
Source: Nat Commun. 2019 Oct 10;10:4596. doi: 10.1038/s41467-019-12518-6 (PMC6787028; doi:10.1038/s41467-019-12518-6)
Supplement: Supplementary file 4 — Supplementary Data 1 [file 41467_2019_12518_MOESM4_ESM.xlsx]

## Sheet: Legend
Sequence	sgRNA sequence
gene_id	Official Gene Symbol
UID	Unique sgRNA identifier
frequency	# of cut sites in the genome
logFC	Log2 fold change in representation of the sgRNA versus the Day 0 input sample
PValue
FDR
.normCPM	CPM normalized values
.raw	Raw read counts

## Sheet: Day12 Outgrowth
Sequence	gene_id	UID	frequency	logFC	logCPM	PValue	FDR	sig	Day0_1.normCPM	Day0_2.normCPM	Day0_3.normCPM	Day14_all_1.normCPM	Day14_all_2.normCPM	Day14_all_3.normCPM	Day14_all_4.normCPM	Day14_all_5.normCPM	Day14_all_6.normCPM	Day14_all_7.normCPM	Day0_1.raw	Day0_2.raw	Day0_3.raw	Day14_all_1.raw	Day14_all_2.raw	Day14_all_3.raw	Day14_all_4.raw	Day14_all_5.raw	Day14_all_6.raw	Day14_all_7.raw
GAGCCATACCTTCCTGTCTA	NPIP	HGLibA_32461	11	-1.7762	6.08519	4.67675e-16	5.53447e-11	1	137.37	138.831	146.032	47.6222	38.5748	39.3732	37.4782	37.3089	34.6934	52.4626	747	564	942	287	221	257	171	254	203	306
GAGCCATACCTTCCTGTCTA	LOC100132247	HGLibA_26808	11	-1.7762	6.08519	4.67675e-16	5.53447e-11	1	137.37	138.831	146.032	47.6222	38.5748	39.3732	37.4782	37.3089	34.6934	52.4626	747	564	942	287	221	257	171	254	203	306
GAGCCATACCTTCCTGTCTA	NPIPA2	HGLibA_32467	11	-1.7762	6.08519	4.67675e-16	5.53447e-11	1	137.37	138.831	146.032	47.6222	38.5748	39.3732	37.4782	37.3089	34.6934	52.4626	747	564	942	287	221	257	171	254	203	306
GAGCCATACCTTCCTGTCTA	LOC100288332	HGLibB_26791	11	-1.7762	6.08519	4.67675e-16	5.53447e-11	1	137.37	138.831	146.032	47.6222	38.5748	39.3732	37.4782	37.3089	34.6934	52.4626	747	564	942	287	221	257	171	254	203	306
GAGCCATACCTTCCTGTCTA	NPIPL3	HGLibB_32435	11	-1.7762	6.08519	4.67675e-16	5.53447e-11	1	137.37	138.831	146.032	47.6222	38.5748	39.3732	37.4782	37.3089	34.6934	52.4626	747	564	942	287	221	257	171	254	203	306
GAGCCATACCTTCCTGTCTA	LOC642778	HGLibA_26958	11	-1.7762	6.08519	4.67675e-16	5.53447e-11	1	137.37	138.831	146.032	47.6222	38.5748	39.3732	37.4782	37.3089	34.6934	52.4626	747	564	942	287	221	257	171	254	203	306
GAGCCATACCTTCCTGTCTA	NPIPA5	HGLibA_32472	11	-1.7762	6.08519	4.67675e-16	5.53447e-11	1	137.37	138.831	146.032	47.6222	38.5748	39.3732	37.4782	37.3089	34.6934	52.4626	747	564	942	287	221	257	171	254	203	306
GAGCCATACCTTCCTGTCTA	NPIPA1	HGLibA_32464	11	-1.7762	6.08519	4.67675e-16	5.53447e-11	1	137.37	138.831	146.032	47.6222	38.5748	39.3732	37.4782	37.3089	34.6934	52.4626	747	564	942	287	221	257	171	254	203	306
GAGCCATACCTTCCTGTCTA	NPIPB5	HGLibA_32476	11	-1.7762	6.08519	4.67675e-16	5.53447e-11	1	137.37	138.831	146.032	47.6222	38.5748	39.3732	37.4782	37.3089	34.6934	52.4626	747	564	942	287	221	257	171	254	203	306
GAGCCATACCTTCCTGTCTA	LOC642799	HGLibA_26961	11	-1.7762	6.08519	4.67675e-16	5.53447e-11	1	137.37	138.831	146.032	47.6222	38.5748	39.3732	37.4782	37.3089	34.6934	52.4626	747	564	942	287	221	257	171	254	203	306
GAGCCATACCTTCCTGTCTA	NPIPA3	HGLibA_32470	11	-1.7762	6.08519	4.67675e-16	5.53447e-11	1	137.37	138.831	146.032	47.6222	38.5748	39.3732	37.4782	37.3089	34.6934	52.4626	747	564	942	287	221	257	171	254	203	306
ACCGTATAAGAGCAGTGCTT	POTEH	HGLibB_37690	5	-1.88896	5.07986	4.13836e-14	2.44867e-09	1	68.0413	61.5386	67.59	15.9294	17.6292	25.5849	15.3419	17.4794	17.4321	14.5729	370	250	436	96	101	167	70	119	102	85
ACCGTATAAGAGCAGTGCTT	POTEG	HGLibB_37686	5	-1.88896	5.07986	4.13836e-14	2.44867e-09	1	68.0413	61.5386	67.59	15.9294	17.6292	25.5849	15.3419	17.4794	17.4321	14.5729	370	250	436	96	101	167	70	119	102	85
ACCGTATAAGAGCAGTGCTT	POTEJ	HGLibA_37745	5	-1.88896	5.07986	4.13836e-14	2.44867e-09	1	68.0413	61.5386	67.59	15.9294	17.6292	25.5849	15.3419	17.4794	17.4321	14.5729	370	250	436	96	101	167	70	119	102	85
ACCGTATAAGAGCAGTGCTT	POTEM	HGLibB_37697	5	-1.88896	5.07986	4.13836e-14	2.44867e-09	1	68.0413	61.5386	67.59	15.9294	17.6292	25.5849	15.3419	17.4794	17.4321	14.5729	370	250	436	96	101	167	70	119	102	85
ACCGTATAAGAGCAGTGCTT	POTEI	HGLibB_37692	5	-1.88896	5.07986	4.13836e-14	2.44867e-09	1	68.0413	61.5386	67.59	15.9294	17.6292	25.5849	15.3419	17.4794	17.4321	14.5729	370	250	436	96	101	167	70	119	102	85
CATCTGTTTGAGAGTTCCTC	AGAP8	HGLibA_01160	6	-1.67919	5.66276	3.25786e-13	1.28512e-08	1	92.4995	103.631	89.7583	29.7016	33.3384	29.8746	23.2321	25.2643	30.7626	35.8323	503	421	579	179	191	195	106	172	180	209
CATCTGTTTGAGAGTTCCTC	AGAP6	HGLibA_01155	6	-1.67919	5.66276	3.25786e-13	1.28512e-08	1	92.4995	103.631	89.7583	29.7016	33.3384	29.8746	23.2321	25.2643	30.7626	35.8323	503	421	579	179	191	195	106	172	180	209
CATCTGTTTGAGAGTTCCTC	AGAP7	HGLibA_01157	6	-1.67919	5.66276	3.25786e-13	1.28512e-08	1	92.4995	103.631	89.7583	29.7016	33.3384	29.8746	23.2321	25.2643	30.7626	35.8323	503	421	579	179	191	195	106	172	180	209
CATCTGTTTGAGAGTTCCTC	AGAP9	HGLibA_01162	6	-1.67919	5.66276	3.25786e-13	1.28512e-08	1	92.4995	103.631	89.7583	29.7016	33.3384	29.8746	23.2321	25.2643	30.7626	35.8323	503	421	579	179	191	195	106	172	180	209
CATCTGTTTGAGAGTTCCTC	AGAP4	HGLibA_01148	6	-1.67919	5.66276	3.25786e-13	1.28512e-08	1	92.4995	103.631	89.7583	29.7016	33.3384	29.8746	23.2321	25.2643	30.7626	35.8323	503	421	579	179	191	195	106	172	180	209
CATCTGTTTGAGAGTTCCTC	AGAP5	HGLibA_01151	6	-1.67919	5.66276	3.25786e-13	1.28512e-08	1	92.4995	103.631	89.7583	29.7016	33.3384	29.8746	23.2321	25.2643	30.7626	35.8323	503	421	579	179	191	195	106	172	180	209
TCCACTCTTTGACCGAGTAT	HSPE1	HGLibA_22333	2	-2.06113	4.019	1.79456e-12	5.30919e-08	1	27.2165	32.0001	32.2448	8.79434	5.93458	5.51531	9.64351	6.75674	7.51975	7.0293	148	130	208	53	34	36	44	46	44	41
TCCACTCTTTGACCGAGTAT	HSPE1-MOB4	HGLibB_22309	2	-2.06113	4.019	1.79456e-12	5.30919e-08	1	27.2165	32.0001	32.2448	8.79434	5.93458	5.51531	9.64351	6.75674	7.51975	7.0293	148	130	208	53	34	36	44	46	44	41
ACACTGAGAACTTACGGCAG	GRPEL1	HGLibB_20342	1	-2.60774	3.68163	6.15481e-12	1.45672e-07	1	22.9869	35.2001	35.1902	4.812	6.10913	4.44289	7.4518	4.55345	4.61439	3.77182	125	143	227	29	35	29	34	31	27	22
TAGATCCCAGCCCCCCATGT	SPDYE2	HGLibA_46582	4	-1.61152	4.94777	1.54982e-11	3.05676e-07	1	61.2372	67.6925	59.2188	18.4183	24.0874	17.7716	13.5886	22.3266	20.8502	26.2313	333	275	382	111	138	116	62	152	122	153
TAGATCCCAGCCCCCCATGT	SPDYE2B	HGLibA_46585	4	-1.61152	4.94777	1.54982e-11	3.05676e-07	1	61.2372	67.6925	59.2188	18.4183	24.0874	17.7716	13.5886	22.3266	20.8502	26.2313	333	275	382	111	138	116	62	152	122	153
TAGATCCCAGCCCCCCATGT	SPDYE2L	HGLibB_46531	4	-1.61152	4.94777	1.54982e-11	3.05676e-07	1	61.2372	67.6925	59.2188	18.4183	24.0874	17.7716	13.5886	22.3266	20.8502	26.2313	333	275	382	111	138	116	62	152	122	153
TAGATCCCAGCCCCCCATGT	SPDYE6	HGLibA_46600	4	-1.61152	4.94777	1.54982e-11	3.05676e-07	1	61.2372	67.6925	59.2188	18.4183	24.0874	17.7716	13.5886	22.3266	20.8502	26.2313	333	275	382	111	138	116	62	152	122	153
TAGATCCCAGCCCCCCGCAT	SPDYE5	HGLibA_46597	5	-1.71492	4.69841	8.44998e-10	1.42853e-05	1	53.6975	47.2616	60.614	17.5887	17.4547	17.0056	16.2186	15.5699	12.305	18.6876	292	192	391	106	100	111	74	106	72	109
TAGATCCCAGCCCCCCGCAT	SPDYE2L	HGLibB_46533	5	-1.71492	4.69841	8.44998e-10	1.42853e-05	1	53.6975	47.2616	60.614	17.5887	17.4547	17.0056	16.2186	15.5699	12.305	18.6876	292	192	391	106	100	111	74	106	72	109
TAGATCCCAGCCCCCCGCAT	SPDYE6	HGLibB_46543	5	-1.71492	4.69841	8.44998e-10	1.42853e-05	1	53.6975	47.2616	60.614	17.5887	17.4547	17.0056	16.2186	15.5699	12.305	18.6876	292	192	391	106	100	111	74	106	72	109
TAGATCCCAGCCCCCCGCAT	SPDYE2	HGLibB_46525	5	-1.71492	4.69841	8.44998e-10	1.42853e-05	1	53.6975	47.2616	60.614	17.5887	17.4547	17.0056	16.2186	15.5699	12.305	18.6876	292	192	391	106	100	111	74	106	72	109
TAGATCCCAGCCCCCCGCAT	SPDYE2B	HGLibB_46528	5	-1.71492	4.69841	8.44998e-10	1.42853e-05	1	53.6975	47.2616	60.614	17.5887	17.4547	17.0056	16.2186	15.5699	12.305	18.6876	292	192	391	106	100	111	74	106	72	109
ACTTACCCTGTAACATTCAA	RGPD4	HGLibA_41035	6	-1.58698	3.98342	3.44705e-08	0.00048461	1	24.0903	38.1539	29.2993	11.1174	10.4728	10.4178	8.76682	9.98822	12.1341	7.88653	131	155	189	67	60	68	40	68	71	46
ACTTACCCTGTAACATTCAA	RGPD2	HGLibA_41028	6	-1.58698	3.98342	3.44705e-08	0.00048461	1	24.0903	38.1539	29.2993	11.1174	10.4728	10.4178	8.76682	9.98822	12.1341	7.88653	131	155	189	67	60	68	40	68	71	46
ACTTACCCTGTAACATTCAA	RANBP2	HGLibB_40149	6	-1.58698	3.98342	3.44705e-08	0.00048461	1	24.0903	38.1539	29.2993	11.1174	10.4728	10.4178	8.76682	9.98822	12.1341	7.88653	131	155	189	67	60	68	40	68	71	46
ACTTACCCTGTAACATTCAA	RGPD6	HGLibA_41040	6	-1.58698	3.98342	3.44705e-08	0.00048461	1	24.0903	38.1539	29.2993	11.1174	10.4728	10.4178	8.76682	9.98822	12.1341	7.88653	131	155	189	67	60	68	40	68	71	46
ACTTACCCTGTAACATTCAA	RGPD8	HGLibA_41043	6	-1.58698	3.98342	3.44705e-08	0.00048461	1	24.0903	38.1539	29.2993	11.1174	10.4728	10.4178	8.76682	9.98822	12.1341	7.88653	131	155	189	67	60	68	40	68	71	46
ACTTACCCTGTAACATTCAA	RGPD5	HGLibA_41036	6	-1.58698	3.98342	3.44705e-08	0.00048461	1	24.0903	38.1539	29.2993	11.1174	10.4728	10.4178	8.76682	9.98822	12.1341	7.88653	131	155	189	67	60	68	40	68	71	46
TACGAATATTTACTGCACGT	SSBP3	HGLibB_47062	1	-3.09072	3.10415	3.68556e-08	0.00048461	1	11.2176	13.2923	8.06119	1.82524	1.92001	1.07242	0.219171	0.440657	2.56355	0.685785	61	54	52	11	11	7	1	3	15	4
TCACCTGTCAGCCCCAGCAC	RPL10	HGLibB_41801	1	-2.83969	2.16446	5.39618e-08	0.000638584	1	11.2176	10.8308	17.2075	1.82524	1.39637	1.37883	1.09585	1.32197	2.90536	2.74314	61	44	111	11	8	9	5	9	17	16
CCTGTCCCTCAGTCCAGTGA	TRIM49	HGLibB_51459	4	-2.02816	4.4431	7.31372e-08	0.000786823	1	68.593	47.7539	43.7165	14.436	10.4728	13.0223	12.2736	15.8636	13.6723	11.6583	373	194	282	87	60	85	56	108	80	68
CCTGTCCCTCAGTCCAGTGA	TRIM49D1	HGLibA_51531	4	-2.02816	4.4431	7.31372e-08	0.000786823	1	68.593	47.7539	43.7165	14.436	10.4728	13.0223	12.2736	15.8636	13.6723	11.6583	373	194	282	87	60	85	56	108	80	68
CCTGTCCCTCAGTCCAGTGA	TRIM49B	HGLibB_51461	4	-2.02816	4.4431	7.31372e-08	0.000786823	1	68.593	47.7539	43.7165	14.436	10.4728	13.0223	12.2736	15.8636	13.6723	11.6583	373	194	282	87	60	85	56	108	80	68
CCTGTCCCTCAGTCCAGTGA	TRIM49C	HGLibB_51464	4	-2.02816	4.4431	7.31372e-08	0.000786823	1	68.593	47.7539	43.7165	14.436	10.4728	13.0223	12.2736	15.8636	13.6723	11.6583	373	194	282	87	60	85	56	108	80	68
CACCCTCAGATCTTTGTCCC	SPDYE5	HGLibA_46598	4	-1.86937	4.57689	1.12395e-07	0.0011084	1	46.7095	46.0309	58.5987	15.0997	19.5492	14.2479	10.5202	10.4289	12.8178	13.8871	254	187	378	91	112	93	48	71	75	81
CACCCTCAGATCTTTGTCCC	SPDYE1	HGLibB_46523	4	-1.86937	4.57689	1.12395e-07	0.0011084	1	46.7095	46.0309	58.5987	15.0997	19.5492	14.2479	10.5202	10.4289	12.8178	13.8871	254	187	378	91	112	93	48	71	75	81
CACCCTCAGATCTTTGTCCC	SPDYE2	HGLibB_46526	4	-1.86937	4.57689	1.12395e-07	0.0011084	1	46.7095	46.0309	58.5987	15.0997	19.5492	14.2479	10.5202	10.4289	12.8178	13.8871	254	187	378	91	112	93	48	71	75	81
CACCCTCAGATCTTTGTCCC	SPDYE2B	HGLibB_46529	4	-1.86937	4.57689	1.12395e-07	0.0011084	1	46.7095	46.0309	58.5987	15.0997	19.5492	14.2479	10.5202	10.4289	12.8178	13.8871	254	187	378	91	112	93	48	71	75	81
GCTGGCATAGGTCAATGAGG	SMC1A	HGLibB_45586	1	-2.51974	2.41331	1.96321e-07	0.00178712	1	5.51687	11.0769	6.97603	1.16152	2.6182	1.83844	0.657512	1.0282	1.19632	0.857231	30	45	45	7	15	12	3	7	7	5
TATTATGCAGTCTCATTCCC	SUPV3L1	HGLibB_47772	1	-1.54959	4.0517	2.58127e-07	0.00218191	1	22.0675	33.7231	26.6639	8.79434	9.25097	11.9498	8.76682	8.37248	8.03246	10.2868	120	137	172	53	53	78	40	57	47	60
ACACAGAGCATCCACGTCCG	CDC45	HGLibA_08586	1	-5.02496	0.00205227	9.97227e-07	0.00786745	1	4.0457	2.21539	2.94544	0.165931	0	0	0.219171	0.146886	0	0	22	9	19	1	0	0	1	1	0	0
GTATCAGATTGCTGTAACCA	SMC1A	HGLibB_45585	1	-1.71191	3.52089	1.18538e-06	0.00876736	1	15.0794	13.7846	18.2927	4.97793	3.84002	5.97492	3.94507	3.96591	4.27258	6.51496	82	56	118	30	22	39	18	27	25	38
CAGGAGTATAAGCTGATGTA	TRAPPC1	HGLibB_51235	1	-1.57447	3.63616	1.34449e-06	0.00935923	1	13.6083	19.6923	15.8123	7.13503	6.45822	6.58774	3.28756	3.0846	6.49433	5.14339	74	80	102	43	37	43	15	21	38	30
ACAGCTAGATGAGACCCTGT	TOMM22	HGLibA_50962	1	-2.26844	3.25239	1.53851e-06	0.0101148	1	13.0566	15.5077	13.9521	1.82524	6.28368	4.5961	0.657512	2.35017	2.39265	2.2288	71	63	90	11	36	30	3	16	14	13
ATGATCTAGTCCTCCACTCC	BUB3	HGLibB_04991	1	-1.42525	4.14448	1.97367e-06	0.0115513	1	26.1132	33.477	25.1137	11.2833	12.0437	11.4902	5.26009	8.96002	14.0141	10.1153	142	136	162	68	69	75	24	61	82	59
CCAAGAACTAGCAGTAGCCC	GOLGA6C	HGLibB_19585	4	-1.53987	3.62157	1.94651e-06	0.0115513	1	25.9293	25.1077	28.0592	11.1174	7.68005	12.2563	9.20517	5.87542	10.7669	6.51496	141	102	181	67	44	80	42	40	63	38
CCAAGAACTAGCAGTAGCCC	GOLGA6L9	HGLibB_19605	4	-1.53987	3.62157	1.94651e-06	0.0115513	1	25.9293	25.1077	28.0592	11.1174	7.68005	12.2563	9.20517	5.87542	10.7669	6.51496	141	102	181	67	44	80	42	40	63	38
CCAAGAACTAGCAGTAGCCC	GOLGA6B	HGLibB_19584	4	-1.53987	3.62157	1.94651e-06	0.0115513	1	25.9293	25.1077	28.0592	11.1174	7.68005	12.2563	9.20517	5.87542	10.7669	6.51496	141	102	181	67	44	80	42	40	63	38
CCAAGAACTAGCAGTAGCCC	GOLGA6D	HGLibB_19588	4	-1.53987	3.62157	1.94651e-06	0.0115513	1	25.9293	25.1077	28.0592	11.1174	7.68005	12.2563	9.20517	5.87542	10.7669	6.51496	141	102	181	67	44	80	42	40	63	38
CAGCTCCCCCTGCCGTGCCC	hsa-mir-1233-2	HGLibA_57326	2	-1.93777	3.16883	2.04984e-06	0.0115513	1	21.6997	21.4154	15.5023	5.64165	6.98186	7.20055	1.31502	3.96591	5.46891	4.8005	118	87	100	34	40	47	6	27	32	28
CAGCTCCCCCTGCCGTGCCC	hsa-mir-1233-1	HGLibA_57322	2	-1.93777	3.16883	2.04984e-06	0.0115513	1	21.6997	21.4154	15.5023	5.64165	6.98186	7.20055	1.31502	3.96591	5.46891	4.8005	118	87	100	34	40	47	6	27	32	28
CCTTAGGCAATATAAAGTCC	NBPF24	HGLibA_31231	3	-2.93775	2.48102	2.31389e-06	0.0124466	1	13.7922	16.9847	19.998	1.16152	1.92001	1.83844	2.41088	2.20328	3.41807	2.40025	75	69	129	7	11	12	11	15	20	14
CCTTAGGCAATATAAAGTCC	NBPF16	HGLibB_31186	3	-2.93775	2.48102	2.31389e-06	0.0124466	1	13.7922	16.9847	19.998	1.16152	1.92001	1.83844	2.41088	2.20328	3.41807	2.40025	75	69	129	7	11	12	11	15	20	14
CCTTAGGCAATATAAAGTCC	NBPF15	HGLibB_31183	3	-2.93775	2.48102	2.31389e-06	0.0124466	1	13.7922	16.9847	19.998	1.16152	1.92001	1.83844	2.41088	2.20328	3.41807	2.40025	75	69	129	7	11	12	11	15	20	14
TGACAGTTTCACGTACAGTT	TSG101	HGLibB_51778	1	-1.78121	3.5254	2.50653e-06	0.0128966	1	17.4701	29.0462	22.4783	6.9691	5.76004	6.43453	3.50673	9.25379	7.51975	7.0293	95	118	145	42	33	42	16	63	44	41
GCGCTCACCGCTGAAGACCA	ATP6V0C	HGLibB_03713	1	-4.77964	0.472231	2.93485e-06	0.0144713	1	1.83896	9.84617	4.0306	0	0.52364	0.306406	0	0	0	0.342893	10	40	26	0	3	2	0	0	0	2
TGTGTCCCTCGACTGTGACC	LDB1	HGLibA_26210	1	-1.56715	3.45446	3.11277e-06	0.0147346	1	15.0794	16.2462	14.8822	3.15269	8.55278	4.7493	6.57512	3.81903	4.9562	4.62905	82	66	96	19	49	31	30	26	29	27
GTCAGGGATGGCTCTTCCTC	ZNF665	HGLibB_56421	5	-1.24383	4.6517	3.30933e-06	0.0150625	1	49.284	44.5539	43.0964	18.2524	18.3274	17.9248	25.8621	19.242	19.3121	16.116	268	181	278	110	105	117	118	131	113	94
GTCAGGGATGGCTCTTCCTC	ZNF468	HGLibB_55980	5	-1.24383	4.6517	3.30933e-06	0.0150625	1	49.284	44.5539	43.0964	18.2524	18.3274	17.9248	25.8621	19.242	19.3121	16.116	268	181	278	110	105	117	118	131	113	94
GTCAGGGATGGCTCTTCCTC	ZNF813	HGLibA_56807	5	-1.24383	4.6517	3.30933e-06	0.0150625	1	49.284	44.5539	43.0964	18.2524	18.3274	17.9248	25.8621	19.242	19.3121	16.116	268	181	278	110	105	117	118	131	113	94
GTCAGGGATGGCTCTTCCTC	ZNF28	HGLibB_55653	5	-1.24383	4.6517	3.30933e-06	0.0150625	1	49.284	44.5539	43.0964	18.2524	18.3274	17.9248	25.8621	19.242	19.3121	16.116	268	181	278	110	105	117	118	131	113	94
GTCAGGGATGGCTCTTCCTC	ZNF765	HGLibA_56693	5	-1.24383	4.6517	3.30933e-06	0.0150625	1	49.284	44.5539	43.0964	18.2524	18.3274	17.9248	25.8621	19.242	19.3121	16.116	268	181	278	110	105	117	118	131	113	94
TTCTGATTGTACATGAGCAC	NUDT21	HGLibB_32925	1	-2.5093	2.67848	3.88949e-06	0.0170475	1	18.7573	23.1385	12.5569	1.16152	4.01457	3.37047	5.69844	2.0564	3.75987	2.2288	102	94	81	7	23	22	26	14	22	13
TCACTCTCCTCCTCCTCCGT	LRRC37A	HGLibB_27286	1	-1.36776	3.93343	4.78549e-06	0.0179019	1	33.469	30.0308	22.4783	12.113	11.6946	9.4986	8.10931	11.8977	14.8686	9.2581	182	122	145	73	67	62	37	81	87	54
CCCCTTTGCAGATGCAGCCC	MT1H	HGLibB_30251	3	-1.46381	3.55851	4.91955e-06	0.0179019	1	17.8379	21.1693	22.1683	7.13503	6.80731	6.12813	4.16424	10.4289	10.596	6.17207	97	86	143	43	39	40	19	71	62	36
CCCCTTTGCAGATGCAGCCC	MT2A	HGLibB_30260	3	-1.46381	3.55851	4.91955e-06	0.0179019	1	17.8379	21.1693	22.1683	7.13503	6.80731	6.12813	4.16424	10.4289	10.596	6.17207	97	86	143	43	39	40	19	71	62	36
CCCCTTTGCAGATGCAGCCC	MT1G	HGLibB_30249	3	-1.46381	3.55851	4.91955e-06	0.0179019	1	17.8379	21.1693	22.1683	7.13503	6.80731	6.12813	4.16424	10.4289	10.596	6.17207	97	86	143	43	39	40	19	71	62	36
AGCTGAAACAGAACCGCATG	BUD31	HGLibB_04998	1	-1.63976	3.08451	4.93444e-06	0.0179019	1	18.7573	16.9847	16.4324	5.97351	5.93458	4.9025	3.94507	5.141	7.34885	5.65773	102	69	106	36	34	32	18	35	43	33
CAACCAGTTAGCGTGAAAGT	HSPE1	HGLibB_22304	1	-1.81381	3.48428	4.99207e-06	0.0179019	1	15.0794	14.7693	12.7119	1.65931	4.18912	5.20891	5.26009	3.81903	3.93078	4.11471	82	60	82	10	24	34	24	26	23	24
TATTGTGCTTGCCTCTGGAT	AGAP6	HGLibB_01153	3	-2.00022	3.14277	4.95137e-06	0.0179019	1	26.6649	16	13.9521	6.63724	3.31638	6.58774	0.876682	3.67214	4.9562	6.68641	145	65	90	40	19	43	4	25	29	39
TATTGTGCTTGCCTCTGGAT	AGAP5	HGLibB_01150	3	-2.00022	3.14277	4.95137e-06	0.0179019	1	26.6649	16	13.9521	6.63724	3.31638	6.58774	0.876682	3.67214	4.9562	6.68641	145	65	90	40	19	43	4	25	29	39
TATTGTGCTTGCCTCTGGAT	AGAP9	HGLibB_01160	3	-2.00022	3.14277	4.95137e-06	0.0179019	1	26.6649	16	13.9521	6.63724	3.31638	6.58774	0.876682	3.67214	4.9562	6.68641	145	65	90	40	19	43	4	25	29	39
AGGTACTTACGATGACTTGG	RPA1	HGLibA_41800	1	-2.39145	2.72129	4.46456e-06	0.0179019	1	19.8607	11.0769	17.6726	1.32745	3.84002	4.9025	1.31502	3.52525	1.70903	4.8005	108	45	114	8	22	32	6	24	10	28
CCTGTACACTCCCACGACCA	FBL	HGLibB_16913	1	-2.30312	2.73479	5.18434e-06	0.0180446	1	6.62024	11.8154	7.90617	1.16152	1.92001	3.06406	2.19171	2.0564	1.70903	0.171446	36	48	51	7	11	20	10	14	10	1
GTACCGTCTCAGCCTATCAA	ANKRD20A2	HGLibB_02028	4	-1.33796	4.54687	6.06292e-06	0.0201908	1	45.79	41.8462	49.6073	13.9382	14.8365	12.7159	33.9714	16.5981	16.5776	18.5162	249	170	320	84	85	83	155	113	97	108
GTACCGTCTCAGCCTATCAA	ANKRD20A1	HGLibB_02025	4	-1.33796	4.54687	6.06292e-06	0.0201908	1	45.79	41.8462	49.6073	13.9382	14.8365	12.7159	33.9714	16.5981	16.5776	18.5162	249	170	320	84	85	83	155	113	97	108
GTACCGTCTCAGCCTATCAA	ANKRD20A4	HGLibB_02034	4	-1.33796	4.54687	6.06292e-06	0.0201908	1	45.79	41.8462	49.6073	13.9382	14.8365	12.7159	33.9714	16.5981	16.5776	18.5162	249	170	320	84	85	83	155	113	97	108
GTACCGTCTCAGCCTATCAA	ANKRD20A3	HGLibB_02032	4	-1.33796	4.54687	6.06292e-06	0.0201908	1	45.79	41.8462	49.6073	13.9382	14.8365	12.7159	33.9714	16.5981	16.5776	18.5162	249	170	320	84	85	83	155	113	97	108
GCTCAGCTTGTCCCCTCCAA	SMG7	HGLibB_45653	1	-1.57376	3.62234	6.23284e-06	0.0201908	1	29.4233	30.5231	15.0372	6.47131	9.94915	7.96657	7.67097	9.98822	7.51975	8.91521	160	124	97	39	57	52	35	68	44	52
GAATTTGACGTTGTAGCCCG	GPX4	HGLibB_20152	1	-2.94422	2.27199	6.31282e-06	0.0201908	1	12.8727	17.477	14.7272	1.49338	0.872733	1.68524	0.219171	2.49706	4.44349	2.2288	70	71	95	9	5	11	1	17	26	13
CCTACCAAGCAGCCTGTTGA	SPDYE2B	HGLibA_46586	7	-1.1321	5.21334	7.50801e-06	0.0202666	1	55.5365	62.2771	61.2341	32.8543	28.6256	26.3509	26.958	23.2079	29.2245	23.3167	302	253	395	198	164	172	123	158	171	136
CCTACCAAGCAGCCTGTTGA	SPDYE6	HGLibB_46544	7	-1.1321	5.21334	7.50801e-06	0.0202666	1	55.5365	62.2771	61.2341	32.8543	28.6256	26.3509	26.958	23.2079	29.2245	23.3167	302	253	395	198	164	172	123	158	171	136
CCTACCAAGCAGCCTGTTGA	SPDYE5	HGLibA_46596	7	-1.1321	5.21334	7.50801e-06	0.0202666	1	55.5365	62.2771	61.2341	32.8543	28.6256	26.3509	26.958	23.2079	29.2245	23.3167	302	253	395	198	164	172	123	158	171	136
CCTACCAAGCAGCCTGTTGA	SPDYE2L	HGLibB_46532	7	-1.1321	5.21334	7.50801e-06	0.0202666	1	55.5365	62.2771	61.2341	32.8543	28.6256	26.3509	26.958	23.2079	29.2245	23.3167	302	253	395	198	164	172	123	158	171	136
CCTACCAAGCAGCCTGTTGA	SPDYE1	HGLibB_46522	7	-1.1321	5.21334	7.50801e-06	0.0202666	1	55.5365	62.2771	61.2341	32.8543	28.6256	26.3509	26.958	23.2079	29.2245	23.3167	302	253	395	198	164	172	123	158	171	136
CCTACCAAGCAGCCTGTTGA	SPDYE2	HGLibA_46583	7	-1.1321	5.21334	7.50801e-06	0.0202666	1	55.5365	62.2771	61.2341	32.8543	28.6256	26.3509	26.958	23.2079	29.2245	23.3167	302	253	395	198	164	172	123	158	171	136
CCTACCAAGCAGCCTGTTGA	SPDYE3	HGLibA_46591	7	-1.1321	5.21334	7.50801e-06	0.0202666	1	55.5365	62.2771	61.2341	32.8543	28.6256	26.3509	26.958	23.2079	29.2245	23.3167	302	253	395	198	164	172	123	158	171	136
TACCTACTTAGATCCCGCCC	ATP6AP1	HGLibA_03694	1	-1.80847	3.0301	7.10892e-06	0.0202666	1	20.5963	11.8154	18.7578	3.98234	3.84002	5.36211	6.35595	8.66625	3.41807	2.40025	112	48	121	24	22	35	29	59	20	14
AGATGACTCTCCGTGTGTGC	CPSF4	HGLibB_10993	1	-1.84997	3.4042	6.86095e-06	0.0202666	1	18.3896	17.2308	22.7884	4.97793	6.45822	5.97492	4.16424	3.81903	6.49433	5.82917	100	70	147	30	37	39	19	26	38	34
CGTGTGCATCGTCACCAACG	GPX4	HGLibA_20179	1	-1.89151	3.22554	7.40987e-06	0.0202666	1	13.7922	20.4308	18.7578	4.97793	7.85459	5.66852	3.7259	3.23148	2.22174	5.48628	75	83	121	30	45	37	17	22	13	32
CTAGACTGTTACCAATGCTG	HSPA8	HGLibA_22295	1	-2.11216	2.88673	6.59611e-06	0.0202666	1	11.2176	15.7539	16.2774	2.98676	1.92001	3.37047	4.16424	5.28788	3.93078	1.54302	61	64	105	18	11	22	19	36	23	9
CCAATGCCTCCACCAGCATG	DARS	HGLibB_12326	1	-2.53882	2.55862	6.93688e-06	0.0202666	1	19.8607	13.2923	17.8276	1.65931	2.44365	4.28969	2.84922	2.93771	3.58897	2.57169	108	54	115	10	14	28	13	20	21	15
GCTTAAGGGCTCCGCTGCAG	MMS22L	HGLibA_29554	1	-5.00482	0.213592	7.53534e-06	0.0202666	1	3.86181	1.47693	5.73585	0.165931	0.174547	0	0	0.293771	0	0	21	6	37	1	1	0	0	2	0	0
AGTCTCGAAGATATGACTCC	PSMA4	HGLibA_39078	1	-1.87543	3.73873	7.81674e-06	0.0204248	1	27.0326	29.2924	17.2075	6.13944	5.41094	6.28133	5.04092	7.05051	8.54517	8.05798	147	119	111	37	31	41	23	48	50	47
TCAGACTTGTCCTCAACCGA	SECISBP2	HGLibA_43266	1	-2.0055	2.35471	7.98369e-06	0.0204248	1	8.0914	12.3077	11.6267	2.48896	2.09456	1.83844	3.06839	2.20328	2.73445	4.11471	44	50	75	15	12	12	14	15	16	24
TATCAATGGAGTGAGCCCAA	RPL7	HGLibB_41941	1	-2.83904	2.10259	8.11192e-06	0.0204248	1	9.01088	9.35387	9.61142	1.82524	1.04728	1.53203	0.219171	2.20328	1.53813	0.514339	49	38	62	11	6	10	1	15	9	3
TATTGTAGGAAAGCCTACGT	RPL34	HGLibB_41889	1	-1.99593	3.3432	8.36832e-06	0.0206314	1	33.469	24.3693	27.5941	5.97351	8.37823	7.04735	1.31502	9.69445	9.57059	7.71508	182	99	178	36	48	46	6	66	56	45
CTTCTTGCCAGATGTGGATG	RPS16	HGLibB_42030	1	-1.25727	3.96844	8.99433e-06	0.0217222	1	21.6997	20.1847	25.5788	6.13944	7.5055	9.4986	12.2736	9.40068	11.9632	9.2581	118	82	165	37	43	62	56	64	70	54
TATCTGATGAGTCCCTGCCA	NHLRC2	HGLibB_31856	1	-0.986429	4.79094	1.20514e-05	0.0271628	0	36.0435	38.4001	38.6007	17.2568	16.5819	17.9248	15.9995	22.4735	21.0211	21.6022	196	156	249	104	95	117	73	153	123	126
ATTCCAGGTTATCAATACTC	NPIPA1	HGLibA_32463	10	-1.46578	3.93188	1.16968e-05	0.0271628	1	35.8596	19.6923	29.1443	11.6152	10.2982	8.42618	8.32848	11.4571	12.305	9.08665	195	80	188	70	59	55	38	78	72	53
ATTCCAGGTTATCAATACTC	LOC100132247	HGLibA_26807	10	-1.46578	3.93188	1.16968e-05	0.0271628	1	35.8596	19.6923	29.1443	11.6152	10.2982	8.42618	8.32848	11.4571	12.305	9.08665	195	80	188	70	59	55	38	78	72	53
ATTCCAGGTTATCAATACTC	NPIPB5	HGLibA_32475	10	-1.46578	3.93188	1.16968e-05	0.0271628	1	35.8596	19.6923	29.1443	11.6152	10.2982	8.42618	8.32848	11.4571	12.305	9.08665	195	80	188	70	59	55	38	78	72	53
ATTCCAGGTTATCAATACTC	LOC642799	HGLibA_26960	10	-1.46578	3.93188	1.16968e-05	0.0271628	1	35.8596	19.6923	29.1443	11.6152	10.2982	8.42618	8.32848	11.4571	12.305	9.08665	195	80	188	70	59	55	38	78	72	53
ATTCCAGGTTATCAATACTC	NPIPA2	HGLibA_32466	10	-1.46578	3.93188	1.16968e-05	0.0271628	1	35.8596	19.6923	29.1443	11.6152	10.2982	8.42618	8.32848	11.4571	12.305	9.08665	195	80	188	70	59	55	38	78	72	53
ATTCCAGGTTATCAATACTC	LOC100288332	HGLibA_26830	10	-1.46578	3.93188	1.16968e-05	0.0271628	1	35.8596	19.6923	29.1443	11.6152	10.2982	8.42618	8.32848	11.4571	12.305	9.08665	195	80	188	70	59	55	38	78	72	53
ATTCCAGGTTATCAATACTC	LOC642778	HGLibA_26957	10	-1.46578	3.93188	1.16968e-05	0.0271628	1	35.8596	19.6923	29.1443	11.6152	10.2982	8.42618	8.32848	11.4571	12.305	9.08665	195	80	188	70	59	55	38	78	72	53
ATTCCAGGTTATCAATACTC	NPIP	HGLibA_32460	10	-1.46578	3.93188	1.16968e-05	0.0271628	1	35.8596	19.6923	29.1443	11.6152	10.2982	8.42618	8.32848	11.4571	12.305	9.08665	195	80	188	70	59	55	38	78	72	53
ATTCCAGGTTATCAATACTC	NPIPL3	HGLibA_32479	10	-1.46578	3.93188	1.16968e-05	0.0271628	1	35.8596	19.6923	29.1443	11.6152	10.2982	8.42618	8.32848	11.4571	12.305	9.08665	195	80	188	70	59	55	38	78	72	53
ATTCCAGGTTATCAATACTC	NPIPA3	HGLibA_32469	10	-1.46578	3.93188	1.16968e-05	0.0271628	1	35.8596	19.6923	29.1443	11.6152	10.2982	8.42618	8.32848	11.4571	12.305	9.08665	195	80	188	70	59	55	38	78	72	53
CCTTTACTTACCCTTTGGGA	PABPN1	HGLibA_34942	2	-1.58452	3.79163	1.22667e-05	0.0271628	1	25.7454	32.7385	26.0439	6.30537	13.6146	10.4178	6.13678	8.66625	9.74149	10.6297	140	133	168	38	78	68	28	59	57	62
CCTTTACTTACCCTTTGGGA	BCL2L2-PABPN1	HGLibA_04326	2	-1.58452	3.79163	1.22667e-05	0.0271628	1	25.7454	32.7385	26.0439	6.30537	13.6146	10.4178	6.13678	8.66625	9.74149	10.6297	140	133	168	38	78	68	28	59	57	62
GCCTTACCTTGCAATCGTTG	RSL24D1	HGLibA_42319	1	-1.84513	2.86573	1.23947e-05	0.0271628	1	15.4472	16.4923	15.1922	4.97793	4.01457	5.05571	3.94507	4.40657	3.58897	4.4576	84	67	98	30	23	33	18	30	21	26
CCAATGCCAACCAGCGGTCA	DHX38	HGLibB_13179	1	-2.19796	2.56261	1.22768e-05	0.0271628	1	10.8498	11.8154	11.7817	1.65931	2.79274	3.06406	2.63005	2.79083	1.87994	2.57169	59	48	76	10	16	20	12	19	11	15
TTGCCCCTCCTTCCAGACCC	LOC729059	HGLibB_26959	1	-1.2419	4.02428	1.28303e-05	0.0271939	1	22.803	26.5847	33.95	10.1218	8.02914	12.5627	17.3145	7.63805	10.7669	16.116	124	108	219	61	46	82	79	52	63	94
AACCAAGCACTCCTTACCAT	PPP1R2	HGLibB_38025	1	-2.2946	2.50327	1.28685e-05	0.0271939	1	9.93036	8.12309	11.1617	1.32745	1.57092	1.83844	2.19171	3.0846	2.56355	1.20012	54	33	72	8	9	12	10	21	15	7
TCTGCTAGCTCCCTATGCCA	ATP5B	HGLibB_03638	1	-1.97779	3.8601	1.62251e-05	0.0336856	1	23.9064	21.1693	24.1836	4.48013	6.28368	6.58774	9.64351	6.1692	2.73445	5.14339	130	86	156	27	36	43	44	42	16	30
TGTAGCACAGCACCCACAAG	SPATA5	HGLibB_46461	1	-1.23644	4.3626	1.78681e-05	0.0364571	1	28.8716	31.2616	34.105	15.7634	13.091	11.6434	14.0269	12.779	14.5268	11.4869	157	127	220	95	75	76	64	87	85	67
TGCAGTAGTGAGAATCCACG	GPN2	HGLibA_19829	1	-1.7895	3.6574	2.24638e-05	0.0445779	1	15.9989	22.8924	21.0831	5.14386	3.14184	5.66852	8.76682	3.23148	5.46891	9.08665	87	93	136	31	18	37	40	22	32	53
AGATCTAGTAAATGCTCACG	UMPS	HGLibB_52918	1	-2.24125	2.58958	2.3355e-05	0.0445779	1	14.16	17.2308	16.8975	4.97793	4.01457	2.45125	4.60258	1.76263	3.93078	2.05736	77	70	109	30	23	16	21	12	23	12
ACTGTGCTAGAACAGATGCA	HMGCS1	HGLibB_21682	1	-2.56043	2.38102	2.31794e-05	0.0445779	1	16.7345	17.2308	9.4564	3.31862	2.79274	1.68524	3.06839	1.76263	2.39265	2.05736	91	70	61	20	16	11	14	12	14	12
AGACTTACTTGAAGATTGCT	COPS4	HGLibB_10707	1	-2.56847	2.84866	2.29371e-05	0.0445779	1	22.6192	12.5539	15.1922	2.32303	0.52364	3.83008	2.19171	4.25968	4.78529	1.71446	123	51	98	14	3	25	10	29	28	10
ACGATCCAGACAATGCCCTG	POLR2C	HGLibB_37521	1	-3.59444	2.05762	2.45059e-05	0.0460323	1	10.6659	13.2923	6.35594	1.32745	0.349093	1.22563	0.219171	1.32197	0	1.20012	58	54	41	8	2	8	1	9	0	7
CACCTTGAAGACCTCTCCGT	PKMYT1	HGLibB_36786	1	-1.88117	2.98406	2.74854e-05	0.0508222	1	11.9532	16.4923	20.308	2.82083	4.36366	5.51531	4.38341	5.28788	5.1271	3.25748	65	67	131	17	25	36	20	36	30	19
TGTGCCACAACTGCTGAGTC	SRSF11	HGLibB_47008	1	-1.21293	3.98548	2.87611e-05	0.052363	1	25.0098	32.2462	26.5089	11.947	11.3455	11.1838	11.1777	16.5981	12.4759	9.2581	136	131	171	72	65	73	51	113	73	54
AGTAAACCGCCTTTCAGTCC	ETF1	HGLibA_15618	1	-1.38979	3.53124	3.05935e-05	0.0548551	1	15.9989	12.8	18.9128	3.65048	10.2982	4.7493	7.4518	6.90362	4.44349	5.14339	87	52	122	22	59	31	34	47	26	30
CCACGTCATCCAGCCCTCAC	USP17L18	HGLibB_53168	15	-0.916649	6.56262	3.12188e-05	0.0551408	0	138.106	140.308	165.875	87.2797	83.6078	66.0306	65.532	79.612	77.9319	89.1521	751	570	1070	526	479	431	299	542	456	520
CCACGTCATCCAGCCCTCAC	USP17L22	HGLibB_53186	15	-0.916649	6.56262	3.12188e-05	0.0551408	0	138.106	140.308	165.875	87.2797	83.6078	66.0306	65.532	79.612	77.9319	89.1521	751	570	1070	526	479	431	299	542	456	520
CCACGTCATCCAGCCCTCAC	USP17L21	HGLibB_53183	15	-0.916649	6.56262	3.12188e-05	0.0551408	0	138.106	140.308	165.875	87.2797	83.6078	66.0306	65.532	79.612	77.9319	89.1521	751	570	1070	526	479	431	299	542	456	520
CCACGTCATCCAGCCCTCAC	USP17L19	HGLibB_53171	15	-0.916649	6.56262	3.12188e-05	0.0551408	0	138.106	140.308	165.875	87.2797	83.6078	66.0306	65.532	79.612	77.9319	89.1521	751	570	1070	526	479	431	299	542	456	520
CCACGTCATCCAGCCCTCAC	USP17L11	HGLibB_53153	15	-0.916649	6.56262	3.12188e-05	0.0551408	0	138.106	140.308	165.875	87.2797	83.6078	66.0306	65.532	79.612	77.9319	89.1521	751	570	1070	526	479	431	299	542	456	520
CCACGTCATCCAGCCCTCAC	USP17L29	HGLibB_53204	15	-0.916649	6.56262	3.12188e-05	0.0551408	0	138.106	140.308	165.875	87.2797	83.6078	66.0306	65.532	79.612	77.9319	89.1521	751	570	1070	526	479	431	299	542	456	520
CCACGTCATCCAGCCCTCAC	USP17L17	HGLibB_53165	15	-0.916649	6.56262	3.12188e-05	0.0551408	0	138.106	140.308	165.875	87.2797	83.6078	66.0306	65.532	79.612	77.9319	89.1521	751	570	1070	526	479	431	299	542	456	520
CCACGTCATCCAGCCCTCAC	USP17L27	HGLibB_53198	15	-0.916649	6.56262	3.12188e-05	0.0551408	0	138.106	140.308	165.875	87.2797	83.6078	66.0306	65.532	79.612	77.9319	89.1521	751	570	1070	526	479	431	299	542	456	520
CCACGTCATCCAGCCCTCAC	USP17L26	HGLibB_53195	15	-0.916649	6.56262	3.12188e-05	0.0551408	0	138.106	140.308	165.875	87.2797	83.6078	66.0306	65.532	79.612	77.9319	89.1521	751	570	1070	526	479	431	299	542	456	520
CCACGTCATCCAGCCCTCAC	USP17L24	HGLibB_53189	15	-0.916649	6.56262	3.12188e-05	0.0551408	0	138.106	140.308	165.875	87.2797	83.6078	66.0306	65.532	79.612	77.9319	89.1521	751	570	1070	526	479	431	299	542	456	520
CCACGTCATCCAGCCCTCAC	USP17L28	HGLibB_53201	15	-0.916649	6.56262	3.12188e-05	0.0551408	0	138.106	140.308	165.875	87.2797	83.6078	66.0306	65.532	79.612	77.9319	89.1521	751	570	1070	526	479	431	299	542	456	520
CCACGTCATCCAGCCCTCAC	USP17L20	HGLibB_53180	15	-0.916649	6.56262	3.12188e-05	0.0551408	0	138.106	140.308	165.875	87.2797	83.6078	66.0306	65.532	79.612	77.9319	89.1521	751	570	1070	526	479	431	299	542	456	520
CCACGTCATCCAGCCCTCAC	USP17L12	HGLibB_53156	15	-0.916649	6.56262	3.12188e-05	0.0551408	0	138.106	140.308	165.875	87.2797	83.6078	66.0306	65.532	79.612	77.9319	89.1521	751	570	1070	526	479	431	299	542	456	520
CCACGTCATCCAGCCCTCAC	USP17L25	HGLibB_53192	15	-0.916649	6.56262	3.12188e-05	0.0551408	0	138.106	140.308	165.875	87.2797	83.6078	66.0306	65.532	79.612	77.9319	89.1521	751	570	1070	526	479	431	299	542	456	520
CCACGTCATCCAGCCCTCAC	USP17L30	HGLibB_53210	15	-0.916649	6.56262	3.12188e-05	0.0551408	0	138.106	140.308	165.875	87.2797	83.6078	66.0306	65.532	79.612	77.9319	89.1521	751	570	1070	526	479	431	299	542	456	520
TCATGCCAGCCTTGTATCCC	RPL3	HGLibB_41879	1	-1.88559	3.26382	3.4336e-05	0.0588887	1	29.0555	16	21.3932	6.9691	4.8873	9.4986	7.01346	6.31608	4.27258	2.91459	158	65	138	42	28	62	32	43	25	17
ACCTTATACCCTCATGAGCA	PSMB3	HGLibB_39056	1	-2.74466	1.32371	3.41767e-05	0.0588887	1	10.2981	6.64617	8.83631	0.663724	0.872733	1.37883	0.438341	1.17508	1.87994	2.40025	56	27	57	4	5	9	2	8	11	14
GCGCGTGACCATCATGCCCA	HIST2H3D	HGLibB_21518	1	-1.21936	3.86661	3.76048e-05	0.0630137	1	16.5506	26.5847	29.7644	14.2701	10.9964	6.74094	12.2736	8.66625	10.596	9.60099	90	108	192	86	63	44	56	59	62	56
CCTGTACGCTGCTTCACTTG	POLR2L	HGLibB_37555	1	-2.14577	2.77355	3.81134e-05	0.0630137	1	12.5049	14.277	12.7119	2.1571	1.92001	3.06406	3.28756	3.0846	2.56355	4.62905	68	58	82	13	11	20	15	21	15	27
ATACTTACACCAGGCAGCTG	ERH	HGLibB_15454	1	-3.33514	0.848594	3.83385e-05	0.0630137	1	5.51687	8.36925	5.4258	0.165931	0.52364	0.766016	1.09585	0.440657	0	1.37157	30	34	35	1	3	5	5	3	0	8
AAGTTGCCGTGTTCCTCCAA	SF3B3	HGLibB_43655	1	-1.97158	2.97096	3.98308e-05	0.0645695	1	15.0794	14.7693	14.5722	1.99117	4.36366	4.9025	3.28756	3.52525	3.07626	5.14339	82	60	94	12	25	32	15	24	18	30
TCCTAGGATCACCATTAACA	POLR2J3	HGLibA_37598	3	-1.31778	4.25772	4.19004e-05	0.0670067	1	38.6181	29.7847	17.6726	14.7679	9.77461	8.11977	14.0269	10.8695	14.6977	8.22942	210	121	114	89	56	53	64	74	86	48
TCCTAGGATCACCATTAACA	POLR2J2	HGLibB_37544	3	-1.31778	4.25772	4.19004e-05	0.0670067	1	38.6181	29.7847	17.6726	14.7679	9.77461	8.11977	14.0269	10.8695	14.6977	8.22942	210	121	114	89	56	53	64	74	86	48
TCCTAGGATCACCATTAACA	POLR2J	HGLibB_37542	3	-1.31778	4.25772	4.19004e-05	0.0670067	1	38.6181	29.7847	17.6726	14.7679	9.77461	8.11977	14.0269	10.8695	14.6977	8.22942	210	121	114	89	56	53	64	74	86	48
ACGTTCTTGGCCCTGAACAC	WDR74	HGLibB_54106	1	-1.70381	2.81949	4.28333e-05	0.0675852	1	13.7922	15.2616	11.9368	5.14386	5.93458	3.98328	3.06839	2.35017	3.75987	4.97194	75	62	77	31	34	26	14	16	22	29
TTACAGTCTCTCAAGTCCCG	RPS10	HGLibB_42005	2	-2.71125	2.68632	4.36442e-05	0.0679586	1	18.0218	14.0308	14.5722	1.32745	5.06185	2.14484	0.876682	1.90951	2.56355	2.57169	98	57	94	8	29	14	4	13	15	15
TTACAGTCTCTCAAGTCCCG	RPS10-NUDT3	HGLibA_42063	2	-2.71125	2.68632	4.36442e-05	0.0679586	1	18.0218	14.0308	14.5722	1.32745	5.06185	2.14484	0.876682	1.90951	2.56355	2.57169	98	57	94	8	29	14	4	13	15	15
GGTAGAAAAAGACGTCCTTG	TUBG2	HGLibB_52242	2	-3.17217	2.05318	4.44851e-05	0.0683685	1	6.62024	9.35387	7.4411	0.663724	1.39637	0.612813	0	1.46886	0.854517	0.857231	36	38	48	4	8	4	0	10	5	5
GGTAGAAAAAGACGTCCTTG	TUBG1	HGLibB_52239	2	-3.17217	2.05318	4.44851e-05	0.0683685	1	6.62024	9.35387	7.4411	0.663724	1.39637	0.612813	0	1.46886	0.854517	0.857231	36	38	48	4	8	4	0	10	5	5
GATGTGCGGCTTGCTATTGA	PCF11	HGLibA_35590	1	-3.56752	1.20321	4.54376e-05	0.068937	1	9.74646	4.18462	5.11576	0.663724	0.349093	0.612813	0	0.734428	0.683614	0.514339	53	17	33	4	2	4	0	5	4	3
TGGGGCATTACCTTCACGAG	CHERP	HGLibB_09416	1	-1.9064	3.1138	4.8312e-05	0.0723702	1	26.2971	14.7693	17.0525	3.81641	6.45822	5.51531	7.4518	4.55345	3.41807	4.97194	143	60	110	23	37	36	34	31	20	29
CATGTCACTGCACTCCAGCC	hsa-mir-4512	HGLibA_60490	1	-3.30531	0.36522	5.48075e-05	0.081074	1	6.25245	3.44616	2.48037	0.331862	0.349093	0.306406	0.219171	0	0.854517	0.685785	34	14	16	2	2	2	1	0	5	4
CTGACAGGCCGTACAATGCC	LOC100996331	HGLibA_26883	10	-1.11775	5.19155	5.57349e-05	0.081428	1	63.444	71.1386	53.3279	37.3345	29.3238	29.415	23.6704	23.9424	24.0974	33.9464	345	289	344	225	168	192	108	163	141	198
CTGACAGGCCGTACAATGCC	POTEJ	HGLibB_37694	10	-1.11775	5.19155	5.57349e-05	0.081428	1	63.444	71.1386	53.3279	37.3345	29.3238	29.415	23.6704	23.9424	24.0974	33.9464	345	289	344	225	168	192	108	163	141	198
CTGACAGGCCGTACAATGCC	POTEI	HGLibB_37691	10	-1.11775	5.19155	5.57349e-05	0.081428	1	63.444	71.1386	53.3279	37.3345	29.3238	29.415	23.6704	23.9424	24.0974	33.9464	345	289	344	225	168	192	108	163	141	198
CTGACAGGCCGTACAATGCC	LOC100287399	HGLibA_26823	10	-1.11775	5.19155	5.57349e-05	0.081428	1	63.444	71.1386	53.3279	37.3345	29.3238	29.415	23.6704	23.9424	24.0974	33.9464	345	289	344	225	168	192	108	163	141	198
CTGACAGGCCGTACAATGCC	POTEB2	HGLibA_37721	10	-1.11775	5.19155	5.57349e-05	0.081428	1	63.444	71.1386	53.3279	37.3345	29.3238	29.415	23.6704	23.9424	24.0974	33.9464	345	289	344	225	168	192	108	163	141	198
CTGACAGGCCGTACAATGCC	POTEH	HGLibB_37689	10	-1.11775	5.19155	5.57349e-05	0.081428	1	63.444	71.1386	53.3279	37.3345	29.3238	29.415	23.6704	23.9424	24.0974	33.9464	345	289	344	225	168	192	108	163	141	198
CTGACAGGCCGTACAATGCC	POTEM	HGLibA_37748	10	-1.11775	5.19155	5.57349e-05	0.081428	1	63.444	71.1386	53.3279	37.3345	29.3238	29.415	23.6704	23.9424	24.0974	33.9464	345	289	344	225	168	192	108	163	141	198
CTGACAGGCCGTACAATGCC	POTEF	HGLibB_37683	10	-1.11775	5.19155	5.57349e-05	0.081428	1	63.444	71.1386	53.3279	37.3345	29.3238	29.415	23.6704	23.9424	24.0974	33.9464	345	289	344	225	168	192	108	163	141	198
CTGACAGGCCGTACAATGCC	POTEB	HGLibA_37718	10	-1.11775	5.19155	5.57349e-05	0.081428	1	63.444	71.1386	53.3279	37.3345	29.3238	29.415	23.6704	23.9424	24.0974	33.9464	345	289	344	225	168	192	108	163	141	198
CTGACAGGCCGTACAATGCC	POTEE	HGLibB_37679	10	-1.11775	5.19155	5.57349e-05	0.081428	1	63.444	71.1386	53.3279	37.3345	29.3238	29.415	23.6704	23.9424	24.0974	33.9464	345	289	344	225	168	192	108	163	141	198
TCACAGGATGGACGTGGTAG	TBC1D3F	HGLibA_48547	1	-2.03005	3.01265	5.68576e-05	0.0820553	1	18.7573	20.9231	14.1071	4.64607	2.44365	6.58774	3.28756	6.31608	3.24716	3.94326	102	85	91	28	14	43	15	43	19	23
TTCAGAGGAGGAAGAGGTGG	GAR1	HGLibB_18599	1	-2.24795	1.82919	5.7633e-05	0.0821721	1	11.2176	9.84617	7.75115	2.48896	2.09456	2.14484	1.31502	2.49706	1.87994	1.54302	61	40	50	15	12	14	6	17	11	9
GAAAGAACGTGTGAATATTG	PPIAL4D	HGLibB_37856	4	-1.36145	3.77041	6.05047e-05	0.0852395	1	25.7454	26.8308	27.5941	15.4316	8.72733	9.03899	6.35595	10.4289	12.305	10.2868	140	109	178	93	50	59	29	71	72	60
GAAAGAACGTGTGAATATTG	PPIAL4A	HGLibB_37849	4	-1.36145	3.77041	6.05047e-05	0.0852395	1	25.7454	26.8308	27.5941	15.4316	8.72733	9.03899	6.35595	10.4289	12.305	10.2868	140	109	178	93	50	59	29	71	72	60
GAAAGAACGTGTGAATATTG	PPIAL4G	HGLibB_37867	4	-1.36145	3.77041	6.05047e-05	0.0852395	1	25.7454	26.8308	27.5941	15.4316	8.72733	9.03899	6.35595	10.4289	12.305	10.2868	140	109	178	93	50	59	29	71	72	60
GAAAGAACGTGTGAATATTG	PPIAL4B	HGLibB_37852	4	-1.36145	3.77041	6.05047e-05	0.0852395	1	25.7454	26.8308	27.5941	15.4316	8.72733	9.03899	6.35595	10.4289	12.305	10.2868	140	109	178	93	50	59	29	71	72	60
CTGACCTACCTTCAGAAGCG	POLR3A	HGLibB_37559	1	-2.05704	2.85897	6.80462e-05	0.0947364	1	12.1371	17.7231	18.9128	7.63282	2.79274	1.83844	3.7259	3.37837	2.73445	5.14339	66	72	122	46	16	12	17	23	16	30
TCTAAAGGTGGAGCGAATCA	NEDD8-MDP1	HGLibA_31610	2	-1.03822	4.04984	7.46701e-05	0.100414	1	24.4581	22.8924	14.5722	11.4492	9.60006	9.03899	8.54765	11.7508	8.03246	11.4869	133	93	94	69	55	59	39	80	47	67
TCTAAAGGTGGAGCGAATCA	NEDD8	HGLibA_31607	2	-1.03822	4.04984	7.46701e-05	0.100414	1	24.4581	22.8924	14.5722	11.4492	9.60006	9.03899	8.54765	11.7508	8.03246	11.4869	133	93	94	69	55	59	39	80	47	67
TCTCTTCGCCTCCTACCTGA	DHODH	HGLibB_13094	1	-1.24601	3.72131	7.44769e-05	0.100414	1	18.7573	17.9693	26.1989	9.78992	8.20369	6.12813	10.301	11.1633	8.54517	7.88653	102	73	169	59	47	40	47	76	50	46
TACATTTGCCTTGCCGTCAG	CUL1	HGLibA_11773	1	-1.28024	3.73051	7.33119e-05	0.100414	1	18.0218	18.7077	15.6573	5.80758	11.5201	5.51531	5.04092	7.34428	8.88698	6.00062	98	76	101	35	66	36	23	50	52	35
TTAGAAGAATTGCCCAGCGT	TFAM	HGLibA_49118	1	-1.13069	4.01837	7.81993e-05	0.103979	1	18.5734	18.7077	13.332	6.63724	8.20369	12.5627	8.76682	5.72854	5.63981	6.17207	101	76	86	40	47	82	40	39	33	36
TAACCCTTCTGCCAATCCAG	AGAP7	HGLibA_01156	5	-2.0067	2.93713	8.11084e-05	0.106649	1	18.9412	14.7693	15.0372	1.32745	5.93458	5.20891	5.04092	3.37837	5.46891	1.88591	103	60	97	8	34	34	23	23	32	11
TAACCCTTCTGCCAATCCAG	AGAP4	HGLibA_01147	5	-2.0067	2.93713	8.11084e-05	0.106649	1	18.9412	14.7693	15.0372	1.32745	5.93458	5.20891	5.04092	3.37837	5.46891	1.88591	103	60	97	8	34	34	23	23	32	11
TAACCCTTCTGCCAATCCAG	AGAP5	HGLibA_01152	5	-2.0067	2.93713	8.11084e-05	0.106649	1	18.9412	14.7693	15.0372	1.32745	5.93458	5.20891	5.04092	3.37837	5.46891	1.88591	103	60	97	8	34	34	23	23	32	11
TAACCCTTCTGCCAATCCAG	AGAP6	HGLibB_01151	5	-2.0067	2.93713	8.11084e-05	0.106649	1	18.9412	14.7693	15.0372	1.32745	5.93458	5.20891	5.04092	3.37837	5.46891	1.88591	103	60	97	8	34	34	23	23	32	11
TAACCCTTCTGCCAATCCAG	AGAP8	HGLibA_01159	5	-2.0067	2.93713	8.11084e-05	0.106649	1	18.9412	14.7693	15.0372	1.32745	5.93458	5.20891	5.04092	3.37837	5.46891	1.88591	103	60	97	8	34	34	23	23	32	11
CGTCGCTGTGTCCCAGAACA	DHFR	HGLibA_13104	1	-2.21483	2.4008	9.07277e-05	0.116703	1	7.53972	12.8	9.14635	1.82524	3.66548	1.68524	0.657512	1.32197	2.73445	2.74314	41	52	59	11	21	11	3	9	16	16
TCTTCGATTACCTCAAAGCT	RPL30	HGLibA_41933	1	-2.72706	2.58792	8.99443e-05	0.116703	1	16.5506	13.5385	16.4324	1.32745	3.31638	1.83844	1.53419	1.90951	1.19632	5.14339	90	55	106	8	19	12	7	13	7	30
TGTTGTTGTAGGTCATTCAG	SKP1	HGLibA_44293	1	-1.63663	3.39976	9.38178e-05	0.119381	1	25.5615	18.7077	23.5635	7.30096	7.68005	8.42618	5.26009	7.05051	10.0833	4.97194	139	76	152	44	44	55	24	48	59	29
TTAGCTGGTGGAGCTGTCTA	CCT4	HGLibA_08200	1	-3.4504	1.9153	9.66143e-05	0.121631	1	9.37867	11.0769	9.4564	0.165931	1.04728	0.306406	0.657512	1.32197	1.70903	1.02868	51	45	61	1	6	2	3	9	10	6
TCACCTGGATCATGCTGATG	GOLGA6L1	HGLibA_19619	2	-1.05995	4.56295	9.99473e-05	0.124503	1	34.3885	35.6924	34.105	18.4183	16.2328	13.1755	19.5062	16.5981	16.2358	16.4588	187	145	220	111	93	86	89	113	95	96
TCACCTGGATCATGCTGATG	GOLGA6L6	HGLibA_19628	2	-1.05995	4.56295	9.99473e-05	0.124503	1	34.3885	35.6924	34.105	18.4183	16.2328	13.1755	19.5062	16.5981	16.2358	16.4588	187	145	220	111	93	86	89	113	95	96
TCATCTTCTGACTCATTGTG	EIF3F	HGLibA_14780	1	-2.02114	2.48088	0.000101103	0.12463	1	11.0337	18.2154	13.9521	2.98676	3.49093	4.7493	3.06839	4.84723	1.70903	3.77182	60	74	90	18	20	31	14	33	10	22
AGCTGCTGTATGCCTACCCG	MPL	HGLibA_29734	1	-2.08144	2.63816	0.000107365	0.130985	1	14.8955	18.4616	11.7817	3.48455	3.14184	3.67688	4.60258	3.52525	1.02542	5.31484	81	75	76	21	18	24	21	24	6	31
GATCTCTTGCTACTTATATG	GINS1	HGLibB_19078	1	-1.86882	2.45275	0.000109012	0.131637	1	10.1143	15.0154	10.5416	1.82524	4.01457	1.22563	3.06839	2.79083	4.61439	5.14339	55	61	68	11	23	8	14	19	27	30
TCACGCTTCACGCTGACAGT	FARSB	HGLibA_16886	1	-1.56827	3.77197	0.000115524	0.138092	1	18.9412	18.4616	17.2075	6.47131	3.66548	7.35375	10.301	6.46297	4.78529	3.94326	103	75	111	39	21	48	47	44	28	23
CAGGATGTGTGCCCCTGTGA	POLR2F	HGLibB_37530	1	-2.42331	3.11936	0.000117506	0.139057	1	15.2633	22.4	18.6028	3.98234	4.18912	4.13649	2.84922	2.49706	3.75987	2.91459	83	91	120	24	24	27	13	17	22	17
AGTGTCACCGTTGAAGAGAG	PCNA	HGLibB_35588	1	-4.23783	1.0926	0.000119372	0.139866	1	5.14907	5.9077	7.13106	0.331862	0.349093	0.766016	0	0.440657	0.170903	0	28	24	46	2	2	5	0	3	1	0
ATGGCCCACAAATCGCCTCG	GNB2L1	HGLibA_19492	1	-1.87192	3.18095	0.000122354	0.141955	1	12.6888	18.7077	10.5416	4.812	5.58549	5.82172	1.53419	3.37837	3.41807	1.88591	69	76	68	29	32	38	7	23	20	11
CACGGTACAAGAGATGACTC	ELOF1	HGLibB_14931	1	-1.56158	3.0854	0.000135819	0.154546	1	14.7116	19.2	13.177	5.80758	5.2364	3.83008	7.23263	5.28788	6.32343	3.42893	80	78	85	35	30	25	33	36	37	20
GCAGATGAAGCAGCGCATCG	FAM50A	HGLibB_16606	1	-2.70672	2.21527	0.000135042	0.154546	1	11.0337	8.36925	8.83631	1.16152	1.22183	0.306406	0.438341	1.17508	4.27258	1.37157	60	34	57	7	7	2	2	8	25	8
AAGCTATGGAGGCAGAGACC	C2orf27A	HGLibB_06111	2	-1.9861	2.95724	0.000140685	0.158559	1	12.5049	23.877	19.8429	2.1571	4.18912	6.43453	7.4518	4.25968	5.1271	3.42893	68	97	128	13	24	42	34	29	30	20
AAGCTATGGAGGCAGAGACC	C2orf27B	HGLibB_06114	2	-1.9861	2.95724	0.000140685	0.158559	1	12.5049	23.877	19.8429	2.1571	4.18912	6.43453	7.4518	4.25968	5.1271	3.42893	68	97	128	13	24	42	34	29	30	20
ATCACTCCGGACATTTGCCC	NRF1	HGLibB_32630	1	-1.80644	2.66113	0.00014745	0.164616	1	11.2176	10.3385	9.4564	1.32745	2.6182	4.44289	1.75336	2.64394	2.56355	5.14339	61	42	61	8	15	29	8	18	15	30
TTCGCCTCCCGCGCAGTCAG	TBC1D3F	HGLibB_48489	6	-1.10811	4.87195	0.000154529	0.167771	1	47.9967	52.9232	52.7078	23.7281	20.9456	20.5292	22.3554	24.5299	26.6609	27.4314	261	215	340	143	120	134	102	167	156	160
TTCGCCTCCCGCGCAGTCAG	TBC1D3G	HGLibB_48491	6	-1.10811	4.87195	0.000154529	0.167771	1	47.9967	52.9232	52.7078	23.7281	20.9456	20.5292	22.3554	24.5299	26.6609	27.4314	261	215	340	143	120	134	102	167	156	160
TTCGCCTCCCGCGCAGTCAG	TBC1D3C	HGLibB_48485	6	-1.10811	4.87195	0.000154529	0.167771	1	47.9967	52.9232	52.7078	23.7281	20.9456	20.5292	22.3554	24.5299	26.6609	27.4314	261	215	340	143	120	134	102	167	156	160
TTCGCCTCCCGCGCAGTCAG	TBC1D3B	HGLibB_48482	6	-1.10811	4.87195	0.000154529	0.167771	1	47.9967	52.9232	52.7078	23.7281	20.9456	20.5292	22.3554	24.5299	26.6609	27.4314	261	215	340	143	120	134	102	167	156	160
TTCGCCTCCCGCGCAGTCAG	TBC1D3	HGLibB_48470	6	-1.10811	4.87195	0.000154529	0.167771	1	47.9967	52.9232	52.7078	23.7281	20.9456	20.5292	22.3554	24.5299	26.6609	27.4314	261	215	340	143	120	134	102	167	156	160
TTCGCCTCCCGCGCAGTCAG	TBC1D3H	HGLibB_48494	6	-1.10811	4.87195	0.000154529	0.167771	1	47.9967	52.9232	52.7078	23.7281	20.9456	20.5292	22.3554	24.5299	26.6609	27.4314	261	215	340	143	120	134	102	167	156	160
CTCACTTCACTGAACAGCAG	CBWD6	HGLibA_07443	4	-1.36216	3.40325	0.000154418	0.167771	1	15.4472	15.7539	20.9281	4.14827	8.37823	5.97492	8.98599	7.93182	5.298	6.68641	84	64	135	25	48	39	41	54	31	39
CTCACTTCACTGAACAGCAG	CBWD3	HGLibA_07435	4	-1.36216	3.40325	0.000154418	0.167771	1	15.4472	15.7539	20.9281	4.14827	8.37823	5.97492	8.98599	7.93182	5.298	6.68641	84	64	135	25	48	39	41	54	31	39
CTCACTTCACTGAACAGCAG	CBWD2	HGLibA_07434	4	-1.36216	3.40325	0.000154418	0.167771	1	15.4472	15.7539	20.9281	4.14827	8.37823	5.97492	8.98599	7.93182	5.298	6.68641	84	64	135	25	48	39	41	54	31	39
CTCACTTCACTGAACAGCAG	CBWD1	HGLibA_07431	4	-1.36216	3.40325	0.000154418	0.167771	1	15.4472	15.7539	20.9281	4.14827	8.37823	5.97492	8.98599	7.93182	5.298	6.68641	84	64	135	25	48	39	41	54	31	39
GGAGACGTACAATGGACACC	LSM4	HGLibA_27543	1	-2.28709	2.49882	0.000152783	0.167771	1	10.482	8.36925	14.5722	1.32745	2.6182	2.91086	0.657512	2.64394	4.78529	0.857231	57	34	94	8	15	19	3	18	28	5
GAGCGCGTACACCACATCCA	HIST2H4A	HGLibB_21520	2	-1.30746	4.22452	0.000156682	0.168561	1	33.1012	36.9232	33.1749	11.947	8.72733	13.1755	16.657	16.8918	12.1341	17.659	180	150	214	72	50	86	76	115	71	103
GAGCGCGTACACCACATCCA	HIST2H4B	HGLibB_21524	2	-1.30746	4.22452	0.000156682	0.168561	1	33.1012	36.9232	33.1749	11.947	8.72733	13.1755	16.657	16.8918	12.1341	17.659	180	150	214	72	50	86	76	115	71	103
CACAAAGGTAACTTGTGCAG	NPIPA1	HGLibA_32462	7	-0.895796	4.81915	0.000162303	0.170149	0	46.8934	40.6155	38.1356	18.5843	21.6438	24.6657	22.1362	22.3266	25.2937	22.8024	255	165	246	112	124	161	101	152	148	133
CACAAAGGTAACTTGTGCAG	NPIPA3	HGLibA_32468	7	-0.895796	4.81915	0.000162303	0.170149	0	46.8934	40.6155	38.1356	18.5843	21.6438	24.6657	22.1362	22.3266	25.2937	22.8024	255	165	246	112	124	161	101	152	148	133
CACAAAGGTAACTTGTGCAG	NPIP	HGLibA_32459	7	-0.895796	4.81915	0.000162303	0.170149	0	46.8934	40.6155	38.1356	18.5843	21.6438	24.6657	22.1362	22.3266	25.2937	22.8024	255	165	246	112	124	161	101	152	148	133
CACAAAGGTAACTTGTGCAG	NPIPA2	HGLibA_32465	7	-0.895796	4.81915	0.000162303	0.170149	0	46.8934	40.6155	38.1356	18.5843	21.6438	24.6657	22.1362	22.3266	25.2937	22.8024	255	165	246	112	124	161	101	152	148	133
CACAAAGGTAACTTGTGCAG	LOC100288332	HGLibA_26831	7	-0.895796	4.81915	0.000162303	0.170149	0	46.8934	40.6155	38.1356	18.5843	21.6438	24.6657	22.1362	22.3266	25.2937	22.8024	255	165	246	112	124	161	101	152	148	133
CACAAAGGTAACTTGTGCAG	LOC642799	HGLibA_26959	7	-0.895796	4.81915	0.000162303	0.170149	0	46.8934	40.6155	38.1356	18.5843	21.6438	24.6657	22.1362	22.3266	25.2937	22.8024	255	165	246	112	124	161	101	152	148	133
CACAAAGGTAACTTGTGCAG	LOC642778	HGLibA_26956	7	-0.895796	4.81915	0.000162303	0.170149	0	46.8934	40.6155	38.1356	18.5843	21.6438	24.6657	22.1362	22.3266	25.2937	22.8024	255	165	246	112	124	161	101	152	148	133
ACCATTGCAATTTAGAGATG	ZNF626	HGLibB_56355	2	-1.10139	4.53	0.000162471	0.170149	1	35.8596	41.1078	40.616	14.6019	19.0256	16.8524	24.1088	14.3948	22.3883	16.6303	195	167	262	88	109	110	110	98	131	97
ACCATTGCAATTTAGAGATG	ZNF253	HGLibB_55606	2	-1.10139	4.53	0.000162471	0.170149	1	35.8596	41.1078	40.616	14.6019	19.0256	16.8524	24.1088	14.3948	22.3883	16.6303	195	167	262	88	109	110	110	98	131	97
CCATCACATAGTCCAGATGC	UBA1	HGLibB_52447	1	-1.43441	3.44068	0.000160644	0.170149	1	15.815	25.8462	14.1071	4.64607	5.2364	4.9025	8.10931	5.58165	9.74149	9.77244	86	105	91	28	30	32	37	38	57	57
ACGATGTTGTAGTTGAGAGC	SPTLC1	HGLibB_46836	1	-1.81532	2.78854	0.000165781	0.170864	1	15.815	15.7539	11.3167	3.98234	5.58549	1.83844	1.53419	7.34428	4.27258	3.60037	86	64	73	24	32	12	7	50	25	21
TATGAGCAGCTGTCCTCTGA	RPL10	HGLibA_41854	1	-2.23919	2.78425	0.000166042	0.170864	1	11.2176	15.2616	22.7884	2.65489	4.18912	3.52367	1.97254	3.81903	5.81071	2.2288	61	62	147	16	24	23	9	26	34	13
TGTTCAGCTTCATACTCCTG	KIF23	HGLibB_24874	1	-1.08834	4.2308	0.000173832	0.172528	1	29.6072	43.077	31.7797	19.248	16.931	12.4095	19.9445	18.2138	19.3121	8.40087	161	175	205	116	97	81	91	124	113	49
TGCTTCAGCATCGACAACCC	WDR1	HGLibA_54023	1	-1.17559	3.7618	0.000174462	0.172528	1	15.0794	18.2154	13.487	7.79875	7.15641	5.66852	9.42434	8.07871	5.1271	4.97194	82	74	87	47	41	37	43	55	30	29
TACACTGGCAGTGATGTCTG	HYOU1	HGLibB_22429	1	-1.24488	3.70008	0.000173886	0.172528	1	19.6768	19.6923	17.0525	6.63724	6.45822	7.35375	9.86268	8.07871	8.20336	8.91521	107	80	110	40	37	48	45	55	48	52
CAGTTTGAAGAATTAACCCT	BIRC5	HGLibB_04519	1	-2.04781	2.59378	0.000173962	0.172528	1	10.482	19.6923	13.797	3.48455	4.53821	4.7493	1.09585	2.49706	5.98162	2.2288	57	80	89	21	26	31	5	17	35	13
ATCCTCCCATTCAACATGAG	NBPF1	HGLibB_31180	1	-2.15304	2.40501	0.000174948	0.172528	1	9.56257	13.2923	12.5569	4.97793	3.14184	0.919219	1.09585	1.61574	2.73445	3.94326	52	54	81	30	18	6	5	11	16	23
AGAGAGTAATGCTGAACTTA	RPL17-C18orf32	HGLibB_41831	2	-1.09434	4.12087	0.000193764	0.189504	1	29.7911	26.8308	26.3539	13.2745	12.0437	11.9498	8.76682	10.5758	15.894	18.0019	162	109	170	80	69	78	40	72	93	105
AGAGAGTAATGCTGAACTTA	RPL17	HGLibB_41828	2	-1.09434	4.12087	0.000193764	0.189504	1	29.7911	26.8308	26.3539	13.2745	12.0437	11.9498	8.76682	10.5758	15.894	18.0019	162	109	170	80	69	78	40	72	93	105
TCTGAGCCCTGTCCTCCCGC	hsa-mir-1233-1	HGLibA_57323	2	-1.7239	2.92205	0.000196518	0.190623	1	19.1251	13.5385	12.2468	4.14827	5.93458	2.29805	5.69844	4.55345	4.61439	4.4576	104	55	79	25	34	15	26	31	27	26
TCTGAGCCCTGTCCTCCCGC	hsa-mir-1233-2	HGLibA_57327	2	-1.7239	2.92205	0.000196518	0.190623	1	19.1251	13.5385	12.2468	4.14827	5.93458	2.29805	5.69844	4.55345	4.61439	4.4576	104	55	79	25	34	15	26	31	27	26
TGTTCCAGGCATGGAAGCGT	NRBP1	HGLibA_32655	1	-6.19223	-0.299527	0.000203788	0.196068	1	3.12622	0.492309	1.08516	0	0	0	0	0	0	0	17	2	7	0	0	0	0	0	0	0
GTAGCAATCGTATCTCTCAT	NDUFB9	HGLibB_31490	1	-1.07263	4.28618	0.000208485	0.198968	1	23.9064	28.5539	21.3932	10.1218	12.3928	11.0306	8.10931	13.6604	10.596	15.6016	130	116	138	61	71	72	37	93	62	91
GAGCCTTACCTCTCAGACTG	SPATA31A1	HGLibB_46413	6	-1.30119	5.08426	0.000211989	0.199102	1	47.2612	55.6309	66.9699	21.0732	23.7383	23.8997	22.5746	21.5922	29.5663	18.3448	257	226	432	127	136	156	103	147	173	107
GAGCCTTACCTCTCAGACTG	SPATA31A4	HGLibB_46421	6	-1.30119	5.08426	0.000211989	0.199102	1	47.2612	55.6309	66.9699	21.0732	23.7383	23.8997	22.5746	21.5922	29.5663	18.3448	257	226	432	127	136	156	103	147	173	107
GAGCCTTACCTCTCAGACTG	SPATA31A3	HGLibB_46418	6	-1.30119	5.08426	0.000211989	0.199102	1	47.2612	55.6309	66.9699	21.0732	23.7383	23.8997	22.5746	21.5922	29.5663	18.3448	257	226	432	127	136	156	103	147	173	107
GAGCCTTACCTCTCAGACTG	SPATA31A5	HGLibB_46423	6	-1.30119	5.08426	0.000211989	0.199102	1	47.2612	55.6309	66.9699	21.0732	23.7383	23.8997	22.5746	21.5922	29.5663	18.3448	257	226	432	127	136	156	103	147	173	107
GAGCCTTACCTCTCAGACTG	SPATA31A7	HGLibB_46430	6	-1.30119	5.08426	0.000211989	0.199102	1	47.2612	55.6309	66.9699	21.0732	23.7383	23.8997	22.5746	21.5922	29.5663	18.3448	257	226	432	127	136	156	103	147	173	107
GAGCCTTACCTCTCAGACTG	SPATA31A2	HGLibB_46415	6	-1.30119	5.08426	0.000211989	0.199102	1	47.2612	55.6309	66.9699	21.0732	23.7383	23.8997	22.5746	21.5922	29.5663	18.3448	257	226	432	127	136	156	103	147	173	107
GGTAAGCTCATCGCAGTGAT	ATP6V1F	HGLibB_03751	1	-2.3786	2.00401	0.000211113	0.199102	1	13.7922	6.89232	6.82101	1.32745	1.92001	1.68524	1.31502	2.35017	1.87994	1.71446	75	28	44	8	11	11	6	16	11	10
GCTACCTCTGTTGCTGCCCG	DDX46	HGLibB_12705	1	-2.88695	2.10127	0.000214134	0.199532	1	6.43634	12.3077	10.5416	1.65931	0.698186	0.919219	2.84922	0	2.22174	0.857231	35	50	68	10	4	6	13	0	13	5
ACCTGAAGTAGCTCCACATC	TRIM49B	HGLibA_51526	4	-0.923307	5.31777	0.000219235	0.201118	0	55.3526	64.4924	56.4284	37.9982	22.5165	39.0668	27.3963	29.9647	30.079	29.4888	301	262	364	229	129	255	125	204	176	172
ACCTGAAGTAGCTCCACATC	TRIM49	HGLibB_51457	4	-0.923307	5.31777	0.000219235	0.201118	0	55.3526	64.4924	56.4284	37.9982	22.5165	39.0668	27.3963	29.9647	30.079	29.4888	301	262	364	229	129	255	125	204	176	172
ACCTGAAGTAGCTCCACATC	TRIM49D1	HGLibB_51466	4	-0.923307	5.31777	0.000219235	0.201118	0	55.3526	64.4924	56.4284	37.9982	22.5165	39.0668	27.3963	29.9647	30.079	29.4888	301	262	364	229	129	255	125	204	176	172
ACCTGAAGTAGCTCCACATC	TRIM49C	HGLibA_51529	4	-0.923307	5.31777	0.000219235	0.201118	0	55.3526	64.4924	56.4284	37.9982	22.5165	39.0668	27.3963	29.9647	30.079	29.4888	301	262	364	229	129	255	125	204	176	172
TCTTAGGTGATGACCCCACA	SNRPB	HGLibB_45911	1	-1.52442	3.56097	0.000218504	0.201118	1	24.8259	13.0462	22.3233	8.13061	6.45822	6.58774	8.76682	7.63805	4.44349	6.85785	135	53	144	49	37	43	40	52	26	40
CCTTAGAATTGCTTCGCCCC	TTC39B	HGLibB_52069	1	-1.67715	2.38411	0.000224281	0.204165	1	9.74646	13.5385	9.4564	1.99117	2.09456	4.44289	3.06839	3.52525	3.93078	4.62905	53	55	61	12	12	29	14	24	23	27
CTGTTAGTGAGTACTACCTG	GPKOW	HGLibB_19785	1	-2.10431	3.35634	0.000226086	0.204237	1	28.136	16	21.8582	3.98234	6.63277	3.21727	4.82175	5.43477	4.9562	6.68641	153	65	141	24	38	21	22	37	29	39
AGGTATGGATTTAACAGTCA	DHODH	HGLibB_13095	1	-2.25874	2.78237	0.000231029	0.207121	1	15.6311	13.5385	13.797	2.98676	2.6182	3.83008	1.53419	3.96591	4.10168	1.71446	85	55	89	18	15	25	7	27	24	10
GCTGACTGTTGAAGTCCTTG	SPDYE2L	HGLibA_46589	4	-1.27904	4.06669	0.000233726	0.207963	1	25.3776	25.8462	23.2534	9.29213	6.28368	13.3287	4.82175	12.3384	11.6214	13.5443	138	105	150	56	36	87	22	84	68	79
GCTGACTGTTGAAGTCCTTG	SPDYE6	HGLibA_46601	4	-1.27904	4.06669	0.000233726	0.207963	1	25.3776	25.8462	23.2534	9.29213	6.28368	13.3287	4.82175	12.3384	11.6214	13.5443	138	105	150	56	36	87	22	84	68	79
GCTGACTGTTGAAGTCCTTG	SPDYE2	HGLibA_46581	4	-1.27904	4.06669	0.000233726	0.207963	1	25.3776	25.8462	23.2534	9.29213	6.28368	13.3287	4.82175	12.3384	11.6214	13.5443	138	105	150	56	36	87	22	84	68	79
GCTGACTGTTGAAGTCCTTG	SPDYE2B	HGLibA_46584	4	-1.27904	4.06669	0.000233726	0.207963	1	25.3776	25.8462	23.2534	9.29213	6.28368	13.3287	4.82175	12.3384	11.6214	13.5443	138	105	150	56	36	87	22	84	68	79
CCGCCCTACATCTCTCAATG	EIF2B5	HGLibA_14748	1	-1.44743	3.76659	0.000242825	0.211293	1	15.815	13.5385	19.998	9.29213	4.36366	6.74094	5.26009	5.87542	1.87994	8.74376	86	55	129	56	25	44	24	40	11	51
AGAAGTAGTAAAACTCCTGC	POTEH	HGLibB_37688	3	-1.83414	2.38772	0.000241425	0.211293	1	10.6659	10.0923	9.30138	4.812	2.79274	1.22563	2.19171	4.70034	1.19632	2.57169	58	41	60	29	16	8	10	32	7	15
AGAAGTAGTAAAACTCCTGC	POTEF	HGLibB_37682	3	-1.83414	2.38772	0.000241425	0.211293	1	10.6659	10.0923	9.30138	4.812	2.79274	1.22563	2.19171	4.70034	1.19632	2.57169	58	41	60	29	16	8	10	32	7	15
AGAAGTAGTAAAACTCCTGC	POTEM	HGLibA_37747	3	-1.83414	2.38772	0.000241425	0.211293	1	10.6659	10.0923	9.30138	4.812	2.79274	1.22563	2.19171	4.70034	1.19632	2.57169	58	41	60	29	16	8	10	32	7	15
TGTCATTGCCCGTCTCACCA	PRPF19	HGLibB_38664	1	-3.22509	0.858137	0.000242165	0.211293	1	6.98803	4.18462	4.96073	0.331862	0.698186	0.45961	0.219171	0.293771	1.19632	0.685785	38	17	32	2	4	3	1	2	7	4
TGTTCAAGTTATCATTCCCC	DARS2	HGLibB_12331	1	-1.13229	3.81471	0.000250016	0.215666	1	14.7116	16.4923	20.9281	5.64165	5.76004	7.81336	8.32848	6.46297	10.2542	11.3155	80	67	135	34	33	51	38	44	60	66
CATGTAACTATAAGCAGCTT	NHP2L1	HGLibB_31868	1	-2.02144	3.12584	0.000251999	0.215666	1	19.1251	17.7231	15.9674	5.97351	5.2364	1.99164	2.84922	3.23148	7.69065	3.25748	104	72	103	36	30	13	13	22	45	19
GCCTAAAAGAGACCTACCTC	PLK1	HGLibB_37138	1	-3.76274	1.26887	0.000253317	0.215666	1	6.62024	7.87694	7.13106	0.497793	0.174547	0.612813	0.438341	1.46886	0.170903	0.171446	36	32	46	3	1	4	2	10	1	1
CCACCTCGCAGAGCTACACG	ANAPC5	HGLibA_01887	1	-1.90313	2.51957	0.00025535	0.215844	1	12.321	7.63079	8.52626	2.32303	3.14184	2.29805	2.19171	1.90951	3.58897	2.2288	67	31	55	14	18	15	10	13	21	13
ACACTCATAGGTTGAACCCT	RPS27A	HGLibA_42126	1	-1.10947	3.77042	0.000271842	0.228155	1	16.9184	17.7231	18.2927	9.45806	7.85459	7.04735	7.01346	10.282	5.81071	9.60099	92	72	118	57	45	46	32	70	34	56
CTGATCTGTCCACGAACCAG	COX10	HGLibB_10793	1	-1.57197	2.96412	0.000275086	0.228292	1	6.98803	12.5539	12.7119	2.32303	2.6182	3.52367	2.63005	2.93771	3.07626	8.05798	38	51	82	14	15	23	12	20	18	47
TCTGGCAGGATGAGGCGTGC	BET1	HGLibB_04430	1	-2.05287	2.83419	0.000275865	0.228292	1	15.0794	14.277	11.6267	2.32303	4.36366	1.53203	3.28756	4.40657	4.10168	2.91459	82	58	75	14	25	10	15	30	24	17
TCATTGCCTTCTGACAGCGG	COX6B1	HGLibA_10848	1	-1.65645	2.92338	0.000282445	0.231342	1	9.19478	14.0308	11.4717	1.49338	2.96729	3.06406	2.19171	4.1128	4.9562	6.68641	50	57	74	9	17	20	10	28	29	39
CTCTGTACCAGCTGAGCTGT	PSMA2	HGLibB_39025	1	-2.17399	2.34978	0.00028346	0.231342	1	13.9761	13.2923	8.37124	3.48455	1.39637	3.21727	1.31502	2.64394	3.24716	2.91459	76	54	54	21	8	21	6	18	19	17
ATAACGGGATGTGTTACTGG	POLR3E	HGLibA_37620	1	-2.11205	2.59905	0.000301423	0.244317	1	14.5277	16	11.1617	3.81641	1.22183	2.91086	3.7259	2.49706	3.41807	4.8005	79	65	72	23	7	19	17	17	20	28
GTGGCTCACACCTGTAATCC	BAGE	HGLibB_04091	1	-2.70334	1.6445	0.000304411	0.245061	1	12.6888	10.8308	9.14635	1.99117	2.79274	2.29805	0.219171	1.46886	0.854517	1.88591	69	44	59	12	16	15	1	10	5	11
TGGAAGACCCATTACATCGT	RPN1	HGLibB_41963	1	-1.47564	3.97671	0.000309415	0.247406	1	29.4233	37.4155	36.5854	9.62399	16.7565	11.4902	13.5886	11.4571	11.1087	12.687	160	152	236	58	96	75	62	78	65	74
TCCACTGAGCCGAAGGATCT	CDC20	HGLibB_08512	1	-1.725	2.48143	0.000317042	0.251803	1	10.482	8.36925	11.1617	3.81641	3.66548	3.52367	1.53419	3.67214	2.22174	2.57169	57	34	72	23	21	23	7	25	13	15
GAAGATGGCTTGAGCCTCGG	hsa-mir-4419b	HGLibA_60065	1	-2.73047	1.40173	0.000328112	0.258859	1	4.59739	10.5846	7.13106	1.49338	2.09456	0.919219	0	0.587542	1.70903	0.857231	25	43	46	9	12	6	0	4	10	5
ATCCCTTAGCTCACAAGCTC	UBA1	HGLibB_52449	1	-2.31307	2.26779	0.000330411	0.258946	1	13.0566	11.5693	12.5569	4.64607	3.84002	0.919219	2.19171	2.49706	1.19632	2.05736	71	47	81	28	22	6	10	17	7	12
ATCTGATCGAGTTAAGAGTG	COPB2	HGLibA_10698	1	-1.60397	3.57012	0.000335029	0.260761	1	21.3319	25.3539	22.1683	2.48896	12.0437	10.2646	8.98599	5.141	6.32343	7.54364	116	103	143	15	69	67	41	35	37	44
ACTCTTCCATAACACCCAGA	DUT	HGLibB_14178	1	-2.4106	1.79298	0.000337134	0.260761	1	9.56257	6.15386	5.89087	1.65931	1.92001	1.07242	0.876682	0.587542	2.73445	0.514339	52	25	38	10	11	7	4	4	16	3
CCCACGCTCCCCTGACTCCA	SRGAP2C	HGLibA_46977	3	-1.07317	4.17907	0.000346773	0.261383	1	29.0555	27.3231	27.9041	14.436	14.6619	11.337	11.616	11.8977	12.305	17.1446	158	111	180	87	84	74	53	81	72	100
CCCACGCTCCCCTGACTCCA	SRGAP2B	HGLibA_46974	3	-1.07317	4.17907	0.000346773	0.261383	1	29.0555	27.3231	27.9041	14.436	14.6619	11.337	11.616	11.8977	12.305	17.1446	158	111	180	87	84	74	53	81	72	100
CCCACGCTCCCCTGACTCCA	SRGAP2	HGLibB_46913	3	-1.07317	4.17907	0.000346773	0.261383	1	29.0555	27.3231	27.9041	14.436	14.6619	11.337	11.616	11.8977	12.305	17.1446	158	111	180	87	84	74	53	81	72	100
GAGGTGGAAACTTCAAGTGC	PRAMEF18	HGLibB_38252	9	-1.68018	4.32447	0.000346193	0.261383	1	40.2731	51.2001	38.2907	11.6152	14.1383	11.0306	12.9311	14.8354	15.894	13.8871	219	208	247	70	81	72	59	101	93	81
GAGGTGGAAACTTCAAGTGC	PRAMEF20	HGLibB_38258	9	-1.68018	4.32447	0.000346193	0.261383	1	40.2731	51.2001	38.2907	11.6152	14.1383	11.0306	12.9311	14.8354	15.894	13.8871	219	208	247	70	81	72	59	101	93	81
GAGGTGGAAACTTCAAGTGC	PRAMEF6	HGLibA_38324	9	-1.68018	4.32447	0.000346193	0.261383	1	40.2731	51.2001	38.2907	11.6152	14.1383	11.0306	12.9311	14.8354	15.894	13.8871	219	208	247	70	81	72	59	101	93	81
GAGGTGGAAACTTCAAGTGC	PRAMEF22	HGLibB_38264	9	-1.68018	4.32447	0.000346193	0.261383	1	40.2731	51.2001	38.2907	11.6152	14.1383	11.0306	12.9311	14.8354	15.894	13.8871	219	208	247	70	81	72	59	101	93	81
GAGGTGGAAACTTCAAGTGC	PRAMEF21	HGLibB_38261	9	-1.68018	4.32447	0.000346193	0.261383	1	40.2731	51.2001	38.2907	11.6152	14.1383	11.0306	12.9311	14.8354	15.894	13.8871	219	208	247	70	81	72	59	101	93	81
GAGGTGGAAACTTCAAGTGC	PRAMEF10	HGLibB_38232	9	-1.68018	4.32447	0.000346193	0.261383	1	40.2731	51.2001	38.2907	11.6152	14.1383	11.0306	12.9311	14.8354	15.894	13.8871	219	208	247	70	81	72	59	101	93	81
GAGGTGGAAACTTCAAGTGC	PRAMEF5	HGLibB_38270	9	-1.68018	4.32447	0.000346193	0.261383	1	40.2731	51.2001	38.2907	11.6152	14.1383	11.0306	12.9311	14.8354	15.894	13.8871	219	208	247	70	81	72	59	101	93	81
GAGGTGGAAACTTCAAGTGC	PRAMEF17	HGLibB_38249	9	-1.68018	4.32447	0.000346193	0.261383	1	40.2731	51.2001	38.2907	11.6152	14.1383	11.0306	12.9311	14.8354	15.894	13.8871	219	208	247	70	81	72	59	101	93	81
GAGGTGGAAACTTCAAGTGC	PRAMEF13	HGLibB_38241	9	-1.68018	4.32447	0.000346193	0.261383	1	40.2731	51.2001	38.2907	11.6152	14.1383	11.0306	12.9311	14.8354	15.894	13.8871	219	208	247	70	81	72	59	101	93	81
CTCTAGTATGGCCAATGAAG	POLR3E	HGLibB_37573	1	-1.68488	2.8148	0.000343263	0.261383	1	13.2405	11.5693	9.76645	3.31862	3.84002	5.20891	1.31502	6.46297	3.07626	1.54302	72	47	63	20	22	34	6	44	18	9
AAAGTCACCATCGCCCAGGG	HIST2H2AA4	HGLibB_21497	2	-1.92513	2.70783	0.000342155	0.261383	1	17.2862	16.7385	9.4564	4.812	1.57092	5.66852	1.75336	4.25968	5.298	3.08603	94	68	61	29	9	37	8	29	31	18
AAAGTCACCATCGCCCAGGG	HIST2H2AA3	HGLibB_21494	2	-1.92513	2.70783	0.000342155	0.261383	1	17.2862	16.7385	9.4564	4.812	1.57092	5.66852	1.75336	4.25968	5.298	3.08603	94	68	61	29	9	37	8	29	31	18
TGAATCGGCAGGCTGATCTC	DYNC1H1	HGLibA_14233	1	-1.69602	2.76606	0.000358738	0.267	1	14.5277	15.2616	8.99133	2.65489	5.58549	5.51531	3.7259	4.25968	3.24716	2.74314	79	62	58	16	32	36	17	29	19	16
GCACTACCAGGATGAAAGAG	NDUFB11	HGLibB_31466	1	-2.83432	1.57529	0.000356777	0.267	1	6.25245	4.67693	3.72055	0.995585	0.52364	0.919219	0	0.293771	1.36723	0.514339	34	19	24	6	3	6	0	2	8	3
TCGGCCTTAACATAGATCGA	NDUFS5	HGLibB_31516	1	-1.49901	3.18222	0.000376854	0.27873	1	9.37867	18.9539	12.8669	4.97793	1.39637	8.27297	3.50673	3.23148	6.32343	6.00062	51	77	83	30	8	54	16	22	37	35
CCAAGCTTGAACTACCCTTG	GINS3	HGLibB_19083	1	-1.37211	2.96974	0.000381571	0.280466	1	10.2981	14.277	16.4324	3.65048	4.8873	4.44289	8.54765	6.60985	4.61439	4.28616	56	58	106	22	28	29	39	45	27	25
TGTCTCGGCAGATTCCTAAG	LONP1	HGLibB_26974	1	-1.82866	2.19538	0.000393991	0.287808	1	12.8727	8.6154	6.04589	2.1571	3.66548	3.21727	1.53419	2.20328	3.07626	2.05736	70	35	39	13	21	21	7	15	18	12
ATGGTACGTCCTCCACACGT	SNRNP25	HGLibA_45943	1	-1.16556	4.05214	0.000405941	0.291984	1	22.803	27.077	16.7425	11.4492	10.4728	7.50696	12.0544	8.51937	11.7923	7.37219	124	110	108	69	60	49	55	58	69	43
CACATCTTACTGTTCTTTGG	NPIP	HGLibB_32416	8	-1.54557	4.87691	0.00040711	0.291984	1	53.8814	63.5078	71.6206	19.248	24.262	26.8106	17.5336	14.8354	21.8756	26.4027	293	258	462	116	139	175	80	101	128	154
CACATCTTACTGTTCTTTGG	LOC642778	HGLibB_26917	8	-1.54557	4.87691	0.00040711	0.291984	1	53.8814	63.5078	71.6206	19.248	24.262	26.8106	17.5336	14.8354	21.8756	26.4027	293	258	462	116	139	175	80	101	128	154
CACATCTTACTGTTCTTTGG	NPIPA3	HGLibB_32425	8	-1.54557	4.87691	0.00040711	0.291984	1	53.8814	63.5078	71.6206	19.248	24.262	26.8106	17.5336	14.8354	21.8756	26.4027	293	258	462	116	139	175	80	101	128	154
CACATCTTACTGTTCTTTGG	NPIPA5	HGLibB_32427	8	-1.54557	4.87691	0.00040711	0.291984	1	53.8814	63.5078	71.6206	19.248	24.262	26.8106	17.5336	14.8354	21.8756	26.4027	293	258	462	116	139	175	80	101	128	154
CACATCTTACTGTTCTTTGG	LOC642799	HGLibB_26920	8	-1.54557	4.87691	0.00040711	0.291984	1	53.8814	63.5078	71.6206	19.248	24.262	26.8106	17.5336	14.8354	21.8756	26.4027	293	258	462	116	139	175	80	101	128	154
CACATCTTACTGTTCTTTGG	NPIPA1	HGLibB_32419	8	-1.54557	4.87691	0.00040711	0.291984	1	53.8814	63.5078	71.6206	19.248	24.262	26.8106	17.5336	14.8354	21.8756	26.4027	293	258	462	116	139	175	80	101	128	154
CACATCTTACTGTTCTTTGG	NPIPA2	HGLibB_32422	8	-1.54557	4.87691	0.00040711	0.291984	1	53.8814	63.5078	71.6206	19.248	24.262	26.8106	17.5336	14.8354	21.8756	26.4027	293	258	462	116	139	175	80	101	128	154
CACATCTTACTGTTCTTTGG	LOC100288332	HGLibB_26793	8	-1.54557	4.87691	0.00040711	0.291984	1	53.8814	63.5078	71.6206	19.248	24.262	26.8106	17.5336	14.8354	21.8756	26.4027	293	258	462	116	139	175	80	101	128	154
GAGATTGCCCTCGTCGCTGA	BRF2	HGLibA_04800	1	-1.81851	2.58915	0.000404116	0.291984	1	6.43634	5.4154	13.0219	3.98234	2.6182	3.21727	0.876682	2.20328	0.854517	2.57169	35	22	84	24	15	21	4	15	5	15
ATTTACGATGAAGTTCATCA	ATP1A1	HGLibB_03580	1	-1.68974	3.40209	0.000409734	0.292096	1	16.5506	17.7231	16.2774	5.80758	6.10913	5.51531	3.94507	5.43477	5.1271	4.4576	90	72	105	35	35	36	18	37	30	26
GCCAGACCTGATCACCTGTC	ZNF492	HGLibB_56028	1	-1.59384	3.00863	0.000417099	0.295566	1	14.5277	10.0923	11.3167	3.15269	5.41094	5.05571	3.94507	3.96591	2.73445	3.42893	79	41	73	19	31	33	18	27	16	20
CAGGCTGGAGTACAGTGGCA	hsa-mir-8086	HGLibA_64186	1	-3.98001	0.182672	0.000442511	0.311707	1	3.12622	0.738463	1.70525	0	0.349093	0	0	0	0.341807	0	17	3	11	0	2	0	0	0	2	0
TCACCGCGCTCGTTATCATG	COX4I1	HGLibA_10829	1	-1.35032	3.24504	0.000457312	0.314641	1	14.5277	17.9693	10.2315	3.81641	4.53821	6.43453	5.69844	5.87542	6.83614	5.65773	79	73	66	23	26	42	26	40	40	33
CGACCTCCTCAACTTCAAGC	UBE2M	HGLibB_52568	1	-1.80501	2.29001	0.000453669	0.314641	1	10.482	10.0923	3.72055	2.32303	2.6182	2.45125	1.53419	2.93771	2.39265	1.71446	57	41	24	14	15	16	7	20	14	10
TTCCAATATGATTCCACCCA	GAPDH	HGLibB_18590	1	-1.83169	3.24408	0.000455629	0.314641	1	23.1708	18.2154	20.153	9.45806	6.45822	4.9025	3.28756	4.1128	5.46891	6.51496	126	74	130	57	37	32	15	28	32	38
ATAAGCTGACAGCAGATCCC	PSMA6	HGLibB_39036	1	-2.51847	2.22613	0.000453667	0.314641	1	14.16	15.7539	9.30138	3.15269	2.79274	0.306406	1.31502	2.93771	3.24716	2.05736	77	64	60	19	16	2	6	20	19	12
CACTCACCACCACTGACTTG	PHB	HGLibA_36313	1	-1.15366	3.94993	0.000468179	0.316178	1	21.8836	18.9539	14.1071	7.30096	6.28368	10.4178	7.67097	7.93182	10.7669	7.0293	119	77	91	44	36	68	35	54	63	41
ACCTAGCTCATTAGAGACAA	EIF2B4	HGLibB_14722	1	-1.6765	2.73128	0.000466744	0.316178	1	8.82699	5.66155	9.61142	0.995585	4.53821	1.99164	1.31502	3.67214	2.22174	2.74314	48	23	62	6	26	13	6	25	13	16
ATTACATCCAGCAGCCAGAA	CCT4	HGLibB_08194	1	-2.02525	2.37205	0.000470233	0.316178	1	14.3439	11.0769	6.66599	2.82083	2.96729	3.21727	1.09585	1.76263	1.53813	4.8005	78	45	43	17	17	21	5	12	9	28
ACCAGTTCGAATGCCTACCA	RPS20	HGLibA_42104	1	-2.85851	1.92611	0.000469084	0.316178	1	7.72361	11.3231	5.73585	0.331862	0.698186	1.22563	0.438341	2.49706	0.51271	2.05736	42	46	37	2	4	8	2	17	3	12
GAGCCGCCACTGCCCGTACC	USP39	HGLibA_53357	1	-1.78258	2.93775	0.000497113	0.332364	1	22.803	11.3231	9.14635	3.65048	4.36366	8.57938	2.19171	4.84723	4.27258	1.20012	124	46	59	22	25	56	10	33	25	7
TCTATGAGCAAGTGAATATG	SNRPE	HGLibB_45928	1	-1.73427	3.09344	0.000501051	0.333114	1	15.9989	20.4308	14.7272	7.13503	6.80731	2.60445	0.438341	4.25968	6.49433	7.88653	87	83	95	43	39	17	2	29	38	46
AAATCCTTAGCTGTCAGCCA	CBWD1	HGLibB_07425	3	-1.186	4.23126	0.00051668	0.33319	1	30.7106	34.9539	31.4697	9.45806	17.9783	11.1838	13.5886	18.6545	10.9378	17.659	167	142	203	57	103	73	62	127	64	103
AAATCCTTAGCTGTCAGCCA	CBWD2	HGLibB_07428	3	-1.186	4.23126	0.00051668	0.33319	1	30.7106	34.9539	31.4697	9.45806	17.9783	11.1838	13.5886	18.6545	10.9378	17.659	167	142	203	57	103	73	62	127	64	103
AAATCCTTAGCTGTCAGCCA	CBWD6	HGLibB_07437	3	-1.186	4.23126	0.00051668	0.33319	1	30.7106	34.9539	31.4697	9.45806	17.9783	11.1838	13.5886	18.6545	10.9378	17.659	167	142	203	57	103	73	62	127	64	103
CTATGTTCCTCTCTGCCTCA	RGPD6	HGLibB_40990	1	-1.31131	3.49129	0.000505925	0.33319	1	20.7802	17.7231	19.3779	7.79875	6.98186	5.36211	5.26009	7.34428	12.1341	9.42955	113	72	125	47	40	35	24	50	71	55
CATTCTCTTAGATCTGCAGT	RPL36A	HGLibB_41901	2	-1.39934	3.44485	0.000514842	0.33319	1	17.8379	20.4308	15.3473	3.98234	7.85459	8.27297	6.13678	3.0846	7.69065	10.2868	97	83	99	24	45	54	28	21	45	60
CATTCTCTTAGATCTGCAGT	RPL36A-HNRNPH2	HGLibB_41906	2	-1.39934	3.44485	0.000514842	0.33319	1	17.8379	20.4308	15.3473	3.98234	7.85459	8.27297	6.13678	3.0846	7.69065	10.2868	97	83	99	24	45	54	28	21	45	60
ACGCGTCATCGAGTGTGACG	RBM14	HGLibA_40486	2	-1.40165	4.411	0.00051463	0.33319	1	11.4015	6.89232	17.9827	5.97351	6.98186	6.58774	2.84922	2.49706	3.24716	3.94326	62	28	116	36	40	43	13	17	19	23
ACGCGTCATCGAGTGTGACG	RBM14-RBM4	HGLibB_40436	2	-1.40165	4.411	0.00051463	0.33319	1	11.4015	6.89232	17.9827	5.97351	6.98186	6.58774	2.84922	2.49706	3.24716	3.94326	62	28	116	36	40	43	13	17	19	23
ACTCACCCCTCCGTGGAGAG	SNRNP27	HGLibA_45948	1	-1.5693	3.07846	0.000517318	0.33319	1	16.3667	13.0462	13.797	4.48013	6.45822	5.82172	4.38341	6.02231	4.78529	1.88591	89	53	89	27	37	38	20	41	28	11
CCACCAGGAAAACACGGCCG	hsa-mir-663a	HGLibA_62984	1	-3.45786	0.47841	0.000518058	0.33319	1	4.59739	4.43078	4.49567	0.165931	0	0.153203	1.09585	1.17508	0.170903	0	25	18	29	1	0	1	5	8	1	0
CTCTACTGACCTGTCCCCAA	GMPPB	HGLibB_19398	1	-1.62661	2.99905	0.00054211	0.346774	1	13.4244	17.7231	14.4171	4.812	6.80731	8.27297	3.28756	3.67214	3.24716	4.11471	73	72	93	29	39	54	15	25	19	24
ATCCAGTGTTACATTCAGTA	KIAA0020	HGLibA_24584	1	-2.36904	2.04622	0.000553088	0.351895	1	11.4015	4.18462	11.7817	1.16152	1.57092	2.14484	0.876682	3.52525	1.19632	1.71446	62	17	76	7	9	14	4	24	7	10
CGACCTGCGAGACTCACAAG	RPS10	HGLibB_42006	2	-1.52985	2.8856	0.000559981	0.3535	1	11.5854	12.0616	13.332	3.98234	3.84002	3.21727	4.16424	6.1692	3.24716	5.14339	63	49	86	24	22	21	19	42	19	30
CGACCTGCGAGACTCACAAG	RPS10-NUDT3	HGLibB_42010	2	-1.52985	2.8856	0.000559981	0.3535	1	11.5854	12.0616	13.332	3.98234	3.84002	3.21727	4.16424	6.1692	3.24716	5.14339	63	49	86	24	22	21	19	42	19	30
AACGGGCCCCTTGTATCCAC	CTAGE15	HGLibB_11557	2	-1.80049	2.48547	0.000561585	0.3535	1	4.96518	7.87694	13.487	2.65489	1.39637	2.29805	2.41088	2.64394	2.39265	3.77182	27	32	87	16	8	15	11	18	14	22
AACGGGCCCCTTGTATCCAC	CTAGE6	HGLibB_11566	2	-1.80049	2.48547	0.000561585	0.3535	1	4.96518	7.87694	13.487	2.65489	1.39637	2.29805	2.41088	2.64394	2.39265	3.77182	27	32	87	16	8	15	11	18	14	22
TAATCTGGATCGACCCTGTG	ANAPC15	HGLibA_01874	1	-1.79533	3.00693	0.000565614	0.354152	1	13.6083	16.2462	13.177	5.30979	4.8873	4.44289	5.04092	4.84723	2.56355	1.71446	74	66	85	32	28	29	23	33	15	10
AGATCTACGTGCTCCTTCGT	ERH	HGLibA_15475	1	-1.36647	3.39134	0.000582086	0.355315	1	22.4353	13.7846	13.9521	5.47572	4.18912	9.03899	6.79429	7.63805	6.32343	5.82917	122	56	90	33	24	59	31	52	37	34
ATTTACAAGCACCCATCATG	KIAA1432	HGLibB_24723	1	-1.43076	2.76672	0.000582483	0.355315	1	17.2862	14.7693	11.1617	6.13944	3.14184	4.13649	5.91761	8.81314	2.73445	6.34351	94	60	72	37	18	27	27	60	16	37
CTACCGGCACCCGGCGCTGG	TP53RK	HGLibB_51012	1	-1.75555	2.47586	0.000575649	0.355315	1	9.19478	6.15386	6.20092	1.82524	2.6182	1.22563	4.38341	1.0282	3.24716	0.685785	50	25	40	11	15	8	20	7	19	4
AAAAATGCCAAAAAGCAAGC	ZNF706	HGLibA_56596	1	-2.89147	0.402766	0.000581607	0.355315	1	6.62024	0.984617	3.72055	0.165931	0.174547	1.07242	0.219171	0.734428	0.341807	0.685785	36	4	24	1	1	7	1	5	2	4
GTACTTGTCATCAAAGACCC	EIF2S1	HGLibA_14754	1	-3.32448	0.758416	0.000574279	0.355315	1	2.75843	7.13848	4.18562	0.165931	0.698186	0.153203	0	0.881314	0.683614	0.514339	15	29	27	1	4	1	0	6	4	3
TCTGTCCCACGATACTGTAG	ELP6	HGLibA_14989	1	-0.9149	3.87415	0.000589294	0.355922	0	17.1023	19.2	19.0678	9.78992	7.68005	9.34539	11.8352	8.37248	10.4251	11.144	93	78	123	59	44	61	54	57	61	65
TACATCCTCCGCCTGTCGCC	MED9	HGLibB_28779	1	-1.27457	3.67924	0.000589494	0.355922	1	20.0446	15.0154	17.9827	6.63724	7.33095	5.51531	14.4653	4.55345	7.00704	6.00062	109	61	116	40	42	36	66	31	41	35
TCTATCGTGTATGTGATGAC	SEC61A1	HGLibB_43194	1	-2.06129	2.6673	0.000598732	0.359665	1	12.6888	12.8	11.6267	1.99117	3.31638	2.75766	0.876682	4.40657	4.44349	2.74314	69	52	75	12	19	18	4	30	26	16
TTATCTCACCCTGCGTTGCC	NRDE2	HGLibA_32668	1	-1.39001	3.63064	0.000605543	0.361919	1	24.8259	16.9847	22.9434	4.14827	6.10913	10.2646	3.94507	12.9259	11.1087	8.91521	135	69	148	25	35	67	18	88	65	52
TTCATTGCAAGATGATGCAC	CENPI	HGLibA_09058	1	-1.46042	2.88316	0.000613533	0.363117	1	9.19478	17.477	10.2315	7.63282	4.36366	3.37047	3.28756	5.141	2.22174	4.97194	50	71	66	46	25	22	15	35	13	29
GCTCAACGACTCCATTGCCG	POLR3H	HGLibA_37632	1	-2.15948	2.17138	0.000613684	0.363117	1	8.45919	8.12309	5.4258	2.82083	2.44365	1.37883	1.31502	1.17508	2.05084	0.171446	46	33	35	17	14	9	6	8	12	1
CAATGTCCTCGGCCATCGAA	LMO2	HGLibA_26706	1	-0.999954	3.86287	0.000619237	0.36458	0	10.1143	13.0462	11.6267	4.64607	6.10913	5.20891	7.23263	7.19739	6.49433	3.60037	55	53	75	28	35	34	33	49	38	21
CCTGGTGGTGAACTTAACCC	NUDT21	HGLibB_32926	1	-2.43917	2.51221	0.000623111	0.365045	1	21.8836	11.3231	12.2468	1.32745	1.92001	4.44289	5.26009	1.76263	2.22174	2.57169	119	46	79	8	11	29	24	12	13	15
CCCGCAGGTGGAAGTGATAG	TRMT112	HGLibB_51607	1	-1.43171	3.0307	0.000630303	0.366355	1	13.4244	12.8	10.3865	2.82083	4.01457	3.21727	5.04092	6.02231	6.32343	4.11471	73	52	67	17	23	21	23	41	37	24
AACATCCCCATTGTGTTGTG	RAN	HGLibB_40137	1	-1.80193	3.75097	0.00063154	0.366355	1	36.2274	36.677	29.6094	13.4404	8.20369	8.73258	9.64351	9.10691	8.20336	11.144	197	149	191	81	47	57	44	62	48	65
TGTACCCATCAGTAACGATG	SARS	HGLibA_42749	1	-2.01262	2.67341	0.000635973	0.367127	1	12.5049	8.36925	14.1071	4.48013	2.96729	2.75766	2.63005	2.35017	3.93078	1.02868	68	34	91	27	17	18	12	16	23	6
TTACCGAGTAGAGCTCGTTC	SRGAP2C	HGLibB_46918	2	-1.10804	3.57027	0.000663006	0.380875	1	22.6192	18.2154	21.0831	7.63282	10.8219	9.95821	9.42434	7.49117	12.1341	9.60099	123	74	136	46	62	65	43	51	71	56
TTACCGAGTAGAGCTCGTTC	SRGAP2B	HGLibB_46915	2	-1.10804	3.57027	0.000663006	0.380875	1	22.6192	18.2154	21.0831	7.63282	10.8219	9.95821	9.42434	7.49117	12.1341	9.60099	123	74	136	46	62	65	43	51	71	56
TAGGCAAAGATCCGTTCTGT	CCNC	HGLibA_08068	1	-1.40319	2.944	0.000668201	0.382005	1	12.1371	15.7539	13.0219	5.97351	6.63277	8.88579	3.28756	3.52525	3.07626	4.4576	66	64	84	36	38	58	15	24	18	26
TATCCTCACCCAGGGAGACC	ZNF141	HGLibB_55419	5	-1.70079	3.54475	0.000680871	0.387377	1	22.0675	23.1385	18.6028	4.3142	8.20369	3.52367	5.47927	11.604	7.00704	5.48628	120	94	120	26	47	23	25	79	41	32
TATCCTCACCCAGGGAGACC	ZNF701	HGLibB_56512	5	-1.70079	3.54475	0.000680871	0.387377	1	22.0675	23.1385	18.6028	4.3142	8.20369	3.52367	5.47927	11.604	7.00704	5.48628	120	94	120	26	47	23	25	79	41	32
TATCCTCACCCAGGGAGACC	ZNF479	HGLibB_55999	5	-1.70079	3.54475	0.000680871	0.387377	1	22.0675	23.1385	18.6028	4.3142	8.20369	3.52367	5.47927	11.604	7.00704	5.48628	120	94	120	26	47	23	25	79	41	32
TATCCTCACCCAGGGAGACC	ZNF813	HGLibB_56738	5	-1.70079	3.54475	0.000680871	0.387377	1	22.0675	23.1385	18.6028	4.3142	8.20369	3.52367	5.47927	11.604	7.00704	5.48628	120	94	120	26	47	23	25	79	41	32
TATCCTCACCCAGGGAGACC	ZNF320	HGLibB_55728	5	-1.70079	3.54475	0.000680871	0.387377	1	22.0675	23.1385	18.6028	4.3142	8.20369	3.52367	5.47927	11.604	7.00704	5.48628	120	94	120	26	47	23	25	79	41	32
TAAGTTCTCTGTGTGTGTCC	RPL10A	HGLibB_41803	1	-1.68253	3.32489	0.000688568	0.388025	1	24.0903	17.9693	21.5482	5.64165	6.28368	5.82172	9.20517	5.43477	8.37427	5.48628	131	73	139	34	36	38	42	37	49	32
TGGACTCTGTAGCTTCCCGT	POLR1E	HGLibA_37560	1	-1.69665	3.15761	0.000686344	0.388025	1	15.815	17.477	18.1377	6.47131	3.49093	4.9025	7.4518	4.40657	5.81071	4.4576	86	71	117	39	20	32	34	30	34	26
TCTCACTTTGTTCCCCAGGC	hsa-mir-4459	HGLibA_60241	1	-2.93814	0.197126	0.000698824	0.391938	1	2.20675	2.95385	4.18562	0.497793	0	0.766016	0.657512	0.293771	0	0.514339	12	12	27	3	0	5	3	2	0	3
TATTATTGCCACTGTAGTGA	RPL30	HGLibB_41882	1	-1.48721	3.35919	0.000709709	0.396165	1	19.6768	14.7693	19.998	7.13503	5.76004	3.67688	6.79429	9.40068	5.63981	6.85785	107	60	129	43	33	24	31	64	33	40
CCACTCTTACCTGTTCATAG	SMU1	HGLibA_45840	1	-2.37421	2.52931	0.000722783	0.400502	1	11.4015	14.7693	11.9368	1.16152	2.44365	0.766016	3.7259	1.46886	2.73445	4.8005	62	60	77	7	14	5	17	10	16	28
ACCGTCCATGAGGATACCAA	MRPL42	HGLibB_29942	1	-2.47666	2.06287	0.000724247	0.400502	1	5.70076	7.13848	6.66599	0.995585	2.2691	0.306406	1.09585	1.17508	0.51271	1.71446	31	29	43	6	13	2	5	8	3	10
TGTCGACCATAGTCTCCCAG	CENPW	HGLibB_09085	1	-1.6936	3.05399	0.000736553	0.405412	1	23.1708	16.7385	17.0525	3.98234	5.41094	4.28969	8.32848	3.52525	6.49433	9.08665	126	68	110	24	31	28	38	24	38	53
GAACGTTGTGTCAATGTTAC	LIX1	HGLibA_26642	1	2.81601	2.17035	0.000758105	0.415344	1	0.367791	0.984617	0.775115	4.48013	4.53821	8.11977	4.60258	5.58165	3.93078	4.11471	2	4	5	27	26	53	21	38	23	24
TGGCGCATCCTACACACCCC	WDR74	HGLibB_54107	1	-1.65296	2.57879	0.000766715	0.418124	1	14.16	11.3231	9.4564	5.30979	2.6182	4.13649	3.06839	4.1128	2.05084	4.4576	77	46	61	32	15	27	14	28	12	26
AAGCCCGTCTACCTCACTCT	DHDDS	HGLibA_13097	1	-1.66567	3.2874	0.00077285	0.419537	1	17.2862	23.3847	20.6181	5.64165	4.71276	6.12813	4.60258	6.02231	9.05788	8.74376	94	95	133	34	27	40	21	41	53	51
ATACCCAGAAGAAATGATTG	RPRD2	HGLibB_41998	1	-1.71082	2.87357	0.000779945	0.421455	1	16.3667	15.5077	16.2774	5.47572	2.96729	5.20891	4.82175	4.1128	6.83614	4.8005	89	63	105	33	17	34	22	28	40	28
CATTAAAAGCGCCACAGTGA	POLR3A	HGLibB_37561	1	-4.15425	1.35953	0.000787082	0.423379	1	5.88466	7.13848	7.90617	0.663724	0.349093	0.45961	0.657512	0.146886	0.341807	0	32	29	51	4	2	3	3	1	2	0
ACTCCAAGATGAGCTTGACG	COPS6	HGLibB_10714	1	-1.84678	3.21153	0.000807244	0.42647	1	20.5963	20.4308	9.61142	3.81641	3.31638	2.91086	9.20517	3.67214	5.1271	4.8005	112	83	62	23	19	19	42	25	30	28
GCCGCGCTCTGACGTCCCGA	C9orf114	HGLibA_06661	1	-1.87012	2.89662	0.000805966	0.42647	1	10.8498	13.2923	11.3167	3.48455	3.84002	2.60445	3.50673	2.93771	4.61439	1.54302	59	54	73	21	22	17	16	20	27	9
GTTTCGGGCACGAAGTGCAA	TBP	HGLibA_48622	1	-2.05779	1.7117	0.000806632	0.42647	1	6.25245	4.92309	6.04589	2.48896	1.74547	1.37883	0.438341	0.881314	2.05084	0.514339	34	20	39	15	10	9	2	6	12	3
AGTGGGCTGATGGTCCTGCG	NUTF2	HGLibA_33099	1	-2.07873	2.20667	0.000805	0.42647	1	4.59739	6.40001	11.9368	1.99117	0.698186	1.53203	0.219171	3.23148	2.73445	2.05736	25	26	77	12	4	10	1	22	16	12
AAGAGACAGCTGAACCCTCG	MTRNR2L1	HGLibB_30429	2	-1.11668	3.99591	0.000822241	0.430848	1	27.0326	29.0462	26.5089	15.4316	10.6473	19.61	11.1777	7.34428	11.4505	13.0299	147	118	171	93	61	128	51	50	67	76
AAGAGACAGCTGAACCCTCG	MTRNR2L8	HGLibB_30449	2	-1.11668	3.99591	0.000822241	0.430848	1	27.0326	29.0462	26.5089	15.4316	10.6473	19.61	11.1777	7.34428	11.4505	13.0299	147	118	171	93	61	128	51	50	67	76
AGCCTATCCGCCGCTACCTG	ANAPC2	HGLibB_01877	1	-1.43465	3.01871	0.000822813	0.430848	1	18.2057	13.0462	12.7119	6.63724	6.45822	5.82172	4.82175	2.35017	6.83614	4.97194	99	53	82	40	37	38	22	16	40	29
TCTCCGCACCATGTTGCCCA	EIF2B2	HGLibB_14716	1	-0.964498	4.27766	0.000829457	0.432414	0	23.1708	16.7385	26.3539	12.4448	13.9637	9.34539	9.86268	10.8695	12.305	10.6297	126	68	170	75	80	61	45	74	72	62
CTTGTCCAAGGCCACACAGC	hsa-mir-4672	HGLibA_60803	1	-2.63726	0.967851	0.000842139	0.437099	1	4.41349	5.16924	6.66599	1.16152	1.39637	0	0.657512	0.881314	0.683614	1.20012	24	21	43	7	8	0	3	6	4	7
ACTACCTCGCCCACGAGAGT	COPE	HGLibA_10701	1	-2.22111	2.13314	0.000853529	0.440491	1	7.53972	8.36925	13.797	0.829655	1.57092	1.68524	1.97254	4.55345	1.53813	2.57169	41	34	89	5	9	11	9	31	9	15
CAACCCATGACAATCCCAGC	IARS2	HGLibB_22444	1	-4.05702	1.36538	0.000856118	0.440491	1	10.2981	9.84617	7.13106	1.16152	0.872733	0.306406	0	0.293771	0.170903	0.857231	56	40	46	7	5	2	0	2	1	5
GGACATCGTGTACCGCACCA	MED30	HGLibA_28802	1	-1.54061	2.49782	0.000871088	0.446254	1	9.19478	10.8308	6.51096	3.48455	2.44365	3.52367	2.41088	2.20328	4.78529	2.2288	50	44	42	21	14	23	11	15	28	13
CCCCCACCAAAGCCCATGTA	RPS26	HGLibB_42067	1	-1.99708	2.60512	0.000890057	0.452973	1	14.8955	11.5693	15.1922	3.31862	4.18912	2.60445	3.06839	4.55345	4.10168	2.40025	81	47	98	20	24	17	14	31	24	14
TCTCTCAGTACATCCAGCAG	RPL23	HGLibA_41905	1	-2.27666	2.3052	0.000891861	0.452973	1	11.5854	17.7231	11.3167	4.812	1.22183	1.53203	2.84922	3.52525	4.10168	1.37157	63	72	73	29	7	10	13	24	24	8
TGCCGGCTCGCCCTGACCGC	DHX38	HGLibB_13177	1	-2.9473	1.59202	0.000903292	0.456819	1	7.72361	5.4154	10.2315	1.16152	1.39637	0.306406	1.75336	1.17508	0.683614	0.514339	42	22	66	7	8	2	8	8	4	3
ACCTTGTACTGTAGCGTGCG	RPS16	HGLibB_42029	1	-1.66235	2.77956	0.000929409	0.468027	1	12.5049	10.5846	10.8516	2.65489	3.31638	5.20891	2.84922	3.81903	4.9562	2.05736	68	43	70	16	19	34	13	26	29	12
TAAATGCAGCACTGGCTCAG	GTF2A2	HGLibB_20498	1	-1.55727	3.20025	0.000940647	0.470424	1	13.9761	8.6154	12.2468	6.30537	3.84002	2.91086	3.7259	4.1128	3.24716	3.42893	76	35	79	38	22	19	17	28	19	20
TGACGCCATCGTGCTCACAA	EIF3D	HGLibA_14775	1	-1.83346	2.46461	0.000946094	0.470424	1	11.0337	9.60002	11.0066	4.97793	5.41094	1.99164	1.31502	1.76263	3.41807	1.71446	60	39	71	30	31	13	6	12	20	10
TGTAGGAGCAGTACGAGTCG	SF3B5	HGLibB_43662	1	-2.26543	2.45027	0.000945101	0.470424	1	13.9761	17.7231	11.4717	2.98676	4.01457	2.75766	1.53419	2.64394	4.61439	2.2288	76	72	74	18	23	18	7	18	27	13
CCTAGGATTAAAAAGAGCAC	RBBP6	HGLibB_40384	1	-3.00017	1.25724	0.000956999	0.473855	1	4.41349	8.36925	7.4411	0.995585	1.04728	0	0	1.61574	0.683614	1.37157	24	34	48	6	6	0	0	11	4	8
TACAGCTCACCTTCTCGCAG	PPP2CA	HGLibA_38134	2	-1.20063	3.23758	0.000968157	0.477382	1	17.1023	14.7693	16.1224	6.80317	9.60006	8.11977	4.60258	6.60985	8.20336	4.62905	93	60	104	41	55	53	21	45	48	27
TACAGCTCACCTTCTCGCAG	hsa-mir-3661	HGLibA_59195	2	-1.20063	3.23758	0.000968157	0.477382	1	17.1023	14.7693	16.1224	6.80317	9.60006	8.11977	4.60258	6.60985	8.20336	4.62905	93	60	104	41	55	53	21	45	48	27
GCTGTGTTTGTTCTTCCCTT	USP17L29	HGLibA_53268	20	-0.717328	7.08053	0.000980879	0.481648	0	189.229	179.2	189.283	109.514	107.346	93.4539	119.01	116.627	115.36	130.299	1029	728	1221	660	615	610	543	794	675	760
GCTGTGTTTGTTCTTCCCTT	USP17L17	HGLibA_53229	20	-0.717328	7.08053	0.000980879	0.481648	0	189.229	179.2	189.283	109.514	107.346	93.4539	119.01	116.627	115.36	130.299	1029	728	1221	660	615	610	543	794	675	760
GCTGTGTTTGTTCTTCCCTT	USP17L28	HGLibA_53265	20	-0.717328	7.08053	0.000980879	0.481648	0	189.229	179.2	189.283	109.514	107.346	93.4539	119.01	116.627	115.36	130.299	1029	728	1221	660	615	610	543	794	675	760
GCTGTGTTTGTTCTTCCCTT	USP17L21	HGLibA_53247	20	-0.717328	7.08053	0.000980879	0.481648	0	189.229	179.2	189.283	109.514	107.346	93.4539	119.01	116.627	115.36	130.299	1029	728	1221	660	615	610	543	794	675	760
GCTGTGTTTGTTCTTCCCTT	USP17L19	HGLibA_53235	20	-0.717328	7.08053	0.000980879	0.481648	0	189.229	179.2	189.283	109.514	107.346	93.4539	119.01	116.627	115.36	130.299	1029	728	1221	660	615	610	543	794	675	760
GCTGTGTTTGTTCTTCCCTT	USP17L4	HGLibA_53277	20	-0.717328	7.08053	0.000980879	0.481648	0	189.229	179.2	189.283	109.514	107.346	93.4539	119.01	116.627	115.36	130.299	1029	728	1221	660	615	610	543	794	675	760
GCTGTGTTTGTTCTTCCCTT	USP17L27	HGLibA_53262	20	-0.717328	7.08053	0.000980879	0.481648	0	189.229	179.2	189.283	109.514	107.346	93.4539	119.01	116.627	115.36	130.299	1029	728	1221	660	615	610	543	794	675	760
GCTGTGTTTGTTCTTCCCTT	USP17L30	HGLibA_53274	20	-0.717328	7.08053	0.000980879	0.481648	0	189.229	179.2	189.283	109.514	107.346	93.4539	119.01	116.627	115.36	130.299	1029	728	1221	660	615	610	543	794	675	760
GCTGTGTTTGTTCTTCCCTT	USP17L26	HGLibA_53259	20	-0.717328	7.08053	0.000980879	0.481648	0	189.229	179.2	189.283	109.514	107.346	93.4539	119.01	116.627	115.36	130.299	1029	728	1221	660	615	610	543	794	675	760
GCTGTGTTTGTTCTTCCCTT	USP17L18	HGLibA_53232	20	-0.717328	7.08053	0.000980879	0.481648	0	189.229	179.2	189.283	109.514	107.346	93.4539	119.01	116.627	115.36	130.299	1029	728	1221	660	615	610	543	794	675	760
GCTGTGTTTGTTCTTCCCTT	USP17L3	HGLibB_53205	20	-0.717328	7.08053	0.000980879	0.481648	0	189.229	179.2	189.283	109.514	107.346	93.4539	119.01	116.627	115.36	130.299	1029	728	1221	660	615	610	543	794	675	760
GCTGTGTTTGTTCTTCCCTT	USP17L13	HGLibA_53224	20	-0.717328	7.08053	0.000980879	0.481648	0	189.229	179.2	189.283	109.514	107.346	93.4539	119.01	116.627	115.36	130.299	1029	728	1221	660	615	610	543	794	675	760
GCTGTGTTTGTTCTTCCCTT	USP17L25	HGLibA_53256	20	-0.717328	7.08053	0.000980879	0.481648	0	189.229	179.2	189.283	109.514	107.346	93.4539	119.01	116.627	115.36	130.299	1029	728	1221	660	615	610	543	794	675	760
GCTGTGTTTGTTCTTCCCTT	USP17L1P	HGLibB_53172	20	-0.717328	7.08053	0.000980879	0.481648	0	189.229	179.2	189.283	109.514	107.346	93.4539	119.01	116.627	115.36	130.299	1029	728	1221	660	615	610	543	794	675	760
GCTGTGTTTGTTCTTCCCTT	USP17L5	HGLibA_53281	20	-0.717328	7.08053	0.000980879	0.481648	0	189.229	179.2	189.283	109.514	107.346	93.4539	119.01	116.627	115.36	130.299	1029	728	1221	660	615	610	543	794	675	760
GCTGTGTTTGTTCTTCCCTT	USP17L22	HGLibA_53250	20	-0.717328	7.08053	0.000980879	0.481648	0	189.229	179.2	189.283	109.514	107.346	93.4539	119.01	116.627	115.36	130.299	1029	728	1221	660	615	610	543	794	675	760
GCTGTGTTTGTTCTTCCCTT	USP17L20	HGLibA_53244	20	-0.717328	7.08053	0.000980879	0.481648	0	189.229	179.2	189.283	109.514	107.346	93.4539	119.01	116.627	115.36	130.299	1029	728	1221	660	615	610	543	794	675	760
GCTGTGTTTGTTCTTCCCTT	USP17L24	HGLibA_53253	20	-0.717328	7.08053	0.000980879	0.481648	0	189.229	179.2	189.283	109.514	107.346	93.4539	119.01	116.627	115.36	130.299	1029	728	1221	660	615	610	543	794	675	760
GCTGTGTTTGTTCTTCCCTT	USP17L12	HGLibA_53220	20	-0.717328	7.08053	0.000980879	0.481648	0	189.229	179.2	189.283	109.514	107.346	93.4539	119.01	116.627	115.36	130.299	1029	728	1221	660	615	610	543	794	675	760
GCTGTGTTTGTTCTTCCCTT	USP17L11	HGLibA_53217	20	-0.717328	7.08053	0.000980879	0.481648	0	189.229	179.2	189.283	109.514	107.346	93.4539	119.01	116.627	115.36	130.299	1029	728	1221	660	615	610	543	794	675	760
TCTTGCACCTACAAGAGAGT	DDX21	HGLibB_12657	1	-1.30649	3.09244	0.000995989	0.486921	1	13.4244	18.4616	11.7817	3.65048	5.93458	8.73258	2.84922	6.46297	9.22878	3.94326	73	75	76	22	34	57	13	44	54	23
AGTTACTCACCATTGCCTGG	PABPN1	HGLibB_34896	2	-1.64863	3.3475	0.000999846	0.486921	1	24.0903	24.3693	28.3692	7.46689	9.25097	9.19219	9.42434	8.07871	6.15252	7.54364	131	99	183	45	53	60	43	55	36	44
AGTTACTCACCATTGCCTGG	BCL2L2-PABPN1	HGLibB_04324	2	-1.64863	3.3475	0.000999846	0.486921	1	24.0903	24.3693	28.3692	7.46689	9.25097	9.19219	9.42434	8.07871	6.15252	7.54364	131	99	183	45	53	60	43	55	36	44
CAGAGCAGTCCTCCTCGCCG	PSMG3	HGLibA_39211	1	-2.05981	2.40907	0.00100589	0.487857	1	9.01088	10.3385	10.3865	1.49338	1.74547	1.83844	2.41088	2.20328	2.90536	3.94326	49	42	67	9	10	12	11	15	17	23
TCTGCCCTGCGACCAACAGC	TP53TG3D	HGLibB_51025	4	-0.88366	4.48037	0.00104866	0.506525	0	30.7106	32.2462	31.0046	14.7679	22.1674	15.9331	20.3829	17.0387	15.5522	13.0299	167	131	200	89	127	104	93	116	91	76
TCTGCCCTGCGACCAACAGC	TP53TG3B	HGLibB_51019	4	-0.88366	4.48037	0.00104866	0.506525	0	30.7106	32.2462	31.0046	14.7679	22.1674	15.9331	20.3829	17.0387	15.5522	13.0299	167	131	200	89	127	104	93	116	91	76
TCTGCCCTGCGACCAACAGC	TP53TG3C	HGLibB_51022	4	-0.88366	4.48037	0.00104866	0.506525	0	30.7106	32.2462	31.0046	14.7679	22.1674	15.9331	20.3829	17.0387	15.5522	13.0299	167	131	200	89	127	104	93	116	91	76
TCTGCCCTGCGACCAACAGC	TP53TG3	HGLibB_51015	4	-0.88366	4.48037	0.00104866	0.506525	0	30.7106	32.2462	31.0046	14.7679	22.1674	15.9331	20.3829	17.0387	15.5522	13.0299	167	131	200	89	127	104	93	116	91	76
CACAGATGAGAAACGCCCCC	SSU72	HGLibB_47131	1	-1.34353	3.42769	0.00109217	0.52301	1	15.2633	19.4462	12.8669	4.812	5.93458	8.11977	3.94507	11.4571	4.44349	4.62905	83	79	83	29	34	53	18	78	26	27
GGCTGCTGACATACTCGCAG	ATP6AP1	HGLibB_03692	1	-2.79363	1.26189	0.00109956	0.52301	1	6.98803	4.18462	1.39521	0.165931	0	0	1.09585	0	1.19632	1.71446	38	17	9	1	0	0	5	0	7	10
TTTGCAGCCAAGCCTGACCG	DUT	HGLibA_14200	1	-2.99886	1.47806	0.00110047	0.52301	1	12.321	6.40001	6.04589	1.16152	0.872733	2.60445	0.438341	0.440657	0.51271	1.02868	67	26	39	7	5	17	2	3	3	6
GAACCGCATTCTGCTCTACG	POLR2I	HGLibA_37588	1	-3.28495	0.335428	0.00109005	0.52301	1	2.20675	0.738463	8.37124	0.331862	0	1.37883	0.219171	0.440657	0.170903	0	12	3	54	2	0	9	1	3	1	0
AACCGGACGATTCAGTGGAA	YARS2	HGLibB_54570	1	-1.43406	3.40872	0.00111027	0.525559	1	13.4244	8.12309	9.76645	3.98234	5.06185	2.29805	1.97254	6.02231	2.05084	5.48628	73	33	63	24	29	15	9	41	12	32
GGTCACCATGTTCCTCTCCG	MRPL33	HGLibA_29955	1	-1.22378	3.5619	0.00111779	0.52701	1	15.9989	16.9847	10.2315	6.63724	4.01457	3.67688	6.13678	7.93182	7.69065	6.85785	87	69	66	40	23	24	28	54	45	40
ACCGCCTCCGCCTATTACAG	CDC23	HGLibA_08524	1	-3.26505	1.48042	0.00112485	0.528232	1	7.53972	6.40001	7.75115	0.663724	0	0	2.19171	0.146886	0.854517	1.37157	41	26	50	4	0	0	10	1	5	8
TTCCTGAATGTATAGACAAC	OR4F3	HGLibA_34003	4	-1.21103	3.7843	0.0011424	0.534354	1	23.5386	31.7539	15.6573	17.9205	10.2982	6.89414	10.0818	5.72854	10.596	9.77244	128	129	101	108	59	45	46	39	62	57
TTCCTGAATGTATAGACAAC	OR4F29	HGLibA_34000	4	-1.21103	3.7843	0.0011424	0.534354	1	23.5386	31.7539	15.6573	17.9205	10.2982	6.89414	10.0818	5.72854	10.596	9.77244	128	129	101	108	59	45	46	39	62	57
TTCCTGAATGTATAGACAAC	OR4F16	HGLibA_33992	4	-1.21103	3.7843	0.0011424	0.534354	1	23.5386	31.7539	15.6573	17.9205	10.2982	6.89414	10.0818	5.72854	10.596	9.77244	128	129	101	108	59	45	46	39	62	57
TTCCTGAATGTATAGACAAC	OR4F21	HGLibA_33998	4	-1.21103	3.7843	0.0011424	0.534354	1	23.5386	31.7539	15.6573	17.9205	10.2982	6.89414	10.0818	5.72854	10.596	9.77244	128	129	101	108	59	45	46	39	62	57
TGACAGACTATGACGATGTG	PRIM1	HGLibA_38481	1	-1.95581	3.27747	0.00115156	0.536518	1	20.2285	21.4154	22.6333	3.31862	6.28368	7.50696	3.7259	4.84723	9.05788	3.77182	110	87	146	20	36	49	17	33	53	22
AGCATTCCCCATTGCAGTTG	GLE1	HGLibB_19217	1	-2.12858	2.67136	0.00117952	0.54739	1	13.6083	16	19.5329	4.812	2.2691	4.28969	5.04092	4.40657	2.90536	2.40025	74	65	126	29	13	28	23	30	17	14
GAGAAGTTGACTGAAGCATC	HMGB1	HGLibB_21661	1	-2.54078	0.541157	0.00118866	0.549476	1	2.57454	5.16924	4.96073	0.663724	0.174547	0.306406	0.219171	1.32197	1.19632	1.02868	14	21	32	4	1	2	1	9	7	6
AGCAGTTCCAGTATGCTGTG	TUBGCP3	HGLibB_52246	1	-1.69435	2.68791	0.00120008	0.551364	1	12.5049	7.13848	8.99133	2.65489	1.74547	1.83844	5.69844	3.96591	2.73445	2.05736	68	29	58	16	10	12	26	27	16	12
GTTTGAGCCCCGCCGCTCCG	POLRMT	HGLibA_37639	1	-2.27035	2.07329	0.00120206	0.551364	1	7.35582	8.86156	2.94544	2.32303	1.57092	1.07242	0	2.49706	0.51271	1.02868	40	36	19	14	9	7	0	17	3	6
ATAAATAGCTTCGATGTCCA	TUT1	HGLibB_52289	1	-1.88855	3.29747	0.0012211	0.557934	1	20.7802	21.6616	24.8037	4.64607	3.66548	3.52367	4.16424	11.3102	7.00704	7.88653	113	88	160	28	21	23	19	77	41	46
TCACCTGAGGCTGATCCCCG	TAF1C	HGLibA_48220	1	-1.59278	2.61682	0.00123102	0.55967	1	13.7922	10.0923	13.642	2.98676	3.14184	5.36211	3.7259	3.96591	4.10168	5.65773	75	41	88	18	18	35	17	27	24	33
AGCCAGAGACATGAATGGAA	RBMX	HGLibB_40544	1	-3.49187	0.63255	0.00123436	0.55967	1	4.96518	4.92309	2.0153	0	0.174547	0.306406	0.876682	0	0.854517	0.171446	27	20	13	0	1	2	4	0	5	1
TCGTTATGGACTGATCCCTG	ATP5F1	HGLibA_03652	1	-1.03354	3.46175	0.00124137	0.560702	1	17.1023	10.8308	18.1377	7.30096	7.5055	7.04735	7.89014	6.90362	10.9378	5.14339	93	44	117	44	43	46	36	47	64	30
TCTCCCTACCTGTGCCGACA	SF3B2	HGLibA_43707	1	-1.07584	3.19826	0.00125519	0.564787	1	12.8727	16.2462	17.0525	6.80317	7.5055	6.12813	8.10931	8.81314	7.34885	6.34351	70	66	110	41	43	40	37	60	43	37
GGTGAAGCACTTCAGCACCG	WDR74	HGLibB_54105	1	-2.82933	2.06753	0.00127087	0.569676	1	12.1371	11.5693	8.37124	1.32745	0.872733	1.22563	0.438341	2.20328	0.683614	3.60037	66	47	54	8	5	8	2	15	4	21
TCAGCTAAGATGTGATACAG	RARS2	HGLibA_40294	1	-2.16816	2.47099	0.00129403	0.577869	1	4.78128	12.0616	11.4717	3.81641	2.44365	2.75766	0.438341	1.61574	0.683614	2.74314	26	49	74	23	14	18	2	11	4	16
TGTCTGTGTCTTCTGCGCCA	USP17L13	HGLibB_53159	9	-0.696549	6.35286	0.00130225	0.579353	0	108.682	104.369	109.756	64.2153	69.4695	66.1838	78.9014	57.726	70.5831	57.9488	591	424	708	387	398	432	360	393	413	338
TGTCTGTGTCTTCTGCGCCA	USP17L20	HGLibB_53179	9	-0.696549	6.35286	0.00130225	0.579353	0	108.682	104.369	109.756	64.2153	69.4695	66.1838	78.9014	57.726	70.5831	57.9488	591	424	708	387	398	432	360	393	413	338
TGTCTGTGTCTTCTGCGCCA	USP17L17	HGLibB_53164	9	-0.696549	6.35286	0.00130225	0.579353	0	108.682	104.369	109.756	64.2153	69.4695	66.1838	78.9014	57.726	70.5831	57.9488	591	424	708	387	398	432	360	393	413	338
TGTCTGTGTCTTCTGCGCCA	USP17L11	HGLibB_53152	9	-0.696549	6.35286	0.00130225	0.579353	0	108.682	104.369	109.756	64.2153	69.4695	66.1838	78.9014	57.726	70.5831	57.9488	591	424	708	387	398	432	360	393	413	338
TGTCTGTGTCTTCTGCGCCA	USP17L18	HGLibB_53167	9	-0.696549	6.35286	0.00130225	0.579353	0	108.682	104.369	109.756	64.2153	69.4695	66.1838	78.9014	57.726	70.5831	57.9488	591	424	708	387	398	432	360	393	413	338
TGTCTGTGTCTTCTGCGCCA	USP17L21	HGLibB_53182	9	-0.696549	6.35286	0.00130225	0.579353	0	108.682	104.369	109.756	64.2153	69.4695	66.1838	78.9014	57.726	70.5831	57.9488	591	424	708	387	398	432	360	393	413	338
TGTCTGTGTCTTCTGCGCCA	USP17L19	HGLibB_53170	9	-0.696549	6.35286	0.00130225	0.579353	0	108.682	104.369	109.756	64.2153	69.4695	66.1838	78.9014	57.726	70.5831	57.9488	591	424	708	387	398	432	360	393	413	338
TGTCTGTGTCTTCTGCGCCA	USP17L12	HGLibB_53155	9	-0.696549	6.35286	0.00130225	0.579353	0	108.682	104.369	109.756	64.2153	69.4695	66.1838	78.9014	57.726	70.5831	57.9488	591	424	708	387	398	432	360	393	413	338
TGTCTGTGTCTTCTGCGCCA	USP17L22	HGLibB_53185	9	-0.696549	6.35286	0.00130225	0.579353	0	108.682	104.369	109.756	64.2153	69.4695	66.1838	78.9014	57.726	70.5831	57.9488	591	424	708	387	398	432	360	393	413	338
GCATGACTTACTTGGTAGGA	FAM72D	HGLibA_16713	3	-1.37696	4.38872	0.00132503	0.587279	1	30.3428	44.3078	28.0592	12.2789	17.8037	12.1031	10.301	15.5699	11.7923	12.1727	165	180	181	74	102	79	47	106	69	71
GCATGACTTACTTGGTAGGA	FAM72A	HGLibA_16706	3	-1.37696	4.38872	0.00132503	0.587279	1	30.3428	44.3078	28.0592	12.2789	17.8037	12.1031	10.301	15.5699	11.7923	12.1727	165	180	181	74	102	79	47	106	69	71
GCATGACTTACTTGGTAGGA	FAM72B	HGLibA_16711	3	-1.37696	4.38872	0.00132503	0.587279	1	30.3428	44.3078	28.0592	12.2789	17.8037	12.1031	10.301	15.5699	11.7923	12.1727	165	180	181	74	102	79	47	106	69	71
ATTGGGACTAAAGTGACAGT	PRPF4	HGLibB_38681	1	-3.32357	1.70025	0.00134205	0.592604	1	7.90751	11.0769	11.1617	0.829655	2.09456	0.919219	0.657512	0	0.51271	1.88591	43	45	72	5	12	6	3	0	3	11
ATTGCCGTTAGCCAGCTCCG	LONP1	HGLibA_27014	1	-1.69624	2.2763	0.00134756	0.592764	1	8.64309	6.89232	6.04589	1.16152	2.96729	2.29805	2.84922	1.76263	2.05084	2.40025	47	28	39	7	17	15	13	12	12	14
ACCTGTTACGGTGTATGAGA	EFTUD2	HGLibA_14619	1	-2.98979	0.561565	0.00135243	0.592764	1	6.43634	4.18462	3.4105	0.663724	0.174547	0	1.53419	1.32197	0.341807	0	35	17	22	4	1	0	7	9	2	0
TCATTACAGTATAGTAACAC	WDR70	HGLibB_54096	1	-2.93645	2.18132	0.00138549	0.605015	1	11.9532	15.7539	9.14635	0.663724	4.18912	0.612813	0.219171	1.61574	0	3.77182	65	64	59	4	24	4	1	11	0	22
TCACCAGACCTCAGAGATCG	FABP6	HGLibB_15903	1	1.36378	3.92231	0.00140512	0.61133	1	7.90751	3.69232	5.58083	14.2701	21.6438	16.6991	16.4378	13.2197	11.6214	10.2868	43	15	36	86	124	109	75	90	68	60
CCTCCAGTCAATGCGTGCCC	SHC1	HGLibA_44000	1	-1.29038	3.99152	0.00141049	0.611419	1	20.5963	24.6154	29.9194	7.13503	12.0437	12.1031	15.9995	9.25379	8.71607	6.51496	112	100	193	43	69	79	73	63	51	38
TGGGATGGTTTATAAGTATG	REXO1L1	HGLibB_40842	1	-1.89089	2.38979	0.00142486	0.615393	1	13.4244	12.3077	5.73585	3.15269	3.14184	1.37883	4.16424	1.90951	2.39265	3.60037	73	50	37	19	18	9	19	13	14	21
CTGAATCCAGAGCTCAGTGC	TRIM49	HGLibB_51458	3	-1.17232	3.12745	0.00143715	0.617435	1	11.0337	15.2616	16.8975	3.31862	6.10913	7.50696	8.54765	5.58165	6.83614	6.85785	60	62	109	20	35	49	39	38	40	40
CTGAATCCAGAGCTCAGTGC	TRIM49C	HGLibB_51465	3	-1.17232	3.12745	0.00143715	0.617435	1	11.0337	15.2616	16.8975	3.31862	6.10913	7.50696	8.54765	5.58165	6.83614	6.85785	60	62	109	20	35	49	39	38	40	40
CTGAATCCAGAGCTCAGTGC	TRIM49B	HGLibB_51462	3	-1.17232	3.12745	0.00143715	0.617435	1	11.0337	15.2616	16.8975	3.31862	6.10913	7.50696	8.54765	5.58165	6.83614	6.85785	60	62	109	20	35	49	39	38	40	40
GCTCCGAAGACTCGCACCAC	REV3L	HGLibA_40886	1	-1.94824	2.06621	0.00144002	0.617435	1	10.482	9.35387	6.20092	2.1571	3.14184	2.91086	3.06839	1.46886	1.36723	1.54302	57	38	40	13	18	19	14	10	8	9
ATGCCTACAGTTATTCCCCC	SF1	HGLibB_43635	1	-1.17148	4.04579	0.0014507	0.619767	1	29.7911	25.3539	30.5395	13.2745	13.6146	18.6908	9.86268	9.25379	12.305	11.6583	162	103	197	80	78	122	45	63	72	68
ACTTACCTTAATGGCAGTGA	RPS18	HGLibA_42091	1	-1.98726	2.57837	0.00147014	0.625816	1	9.93036	8.6154	12.0918	2.98676	3.31638	3.83008	0.657512	1.76263	1.53813	3.77182	54	35	78	18	19	25	3	12	9	22
GTGAGAAAGACACACTGCAG	SNRPC	HGLibB_45918	1	-2.55899	1.27942	0.00148206	0.628626	1	6.98803	8.86156	7.4411	2.82083	0.872733	1.07242	0.438341	0.440657	1.87994	1.54302	38	36	48	17	5	7	2	3	11	9
ACTCTTTACATTAGATGATG	CPSF2	HGLibB_10986	1	-1.20236	4.11894	0.00149733	0.630585	1	27.4004	21.4154	16.7425	6.47131	6.80731	9.6518	9.20517	9.40068	15.7231	9.08665	149	87	108	39	39	63	42	64	92	53
ACTGTAAGATTTGCTAACTG	MED14	HGLibB_28714	1	-1.38677	3.30433	0.00149556	0.630585	1	13.6083	16	16.1224	4.48013	4.53821	4.13649	11.1777	3.96591	8.37427	4.28616	74	65	104	27	26	27	51	27	49	25
CATAAGGAGGTCCATCATGA	IARS2	HGLibA_22477	1	-3.92759	0.267923	0.00153342	0.643491	1	2.20675	4.18462	4.0306	0	0	0	0	0.734428	0.341807	0.342893	12	17	26	0	0	0	0	5	2	2
ATTCAGTGTACCCAATGCCA	NCBP1	HGLibB_31238	1	-2.18373	2.75365	0.00154809	0.645565	1	17.8379	22.6462	19.2228	2.48896	3.84002	4.5961	3.7259	4.40657	6.15252	5.31484	97	92	124	15	22	30	17	30	36	31
CTTGTCGTGAAAGCGAACGA	SRSF2	HGLibB_47014	1	-3.78959	1.35152	0.00154927	0.645565	1	9.93036	7.13848	10.3865	2.1571	0	0.153203	0.657512	0	1.53813	0	54	29	67	13	0	1	3	0	9	0
TACCACGTCGAACTCCTCGT	ALG2	HGLibA_01624	1	-1.45308	3.52878	0.00155583	0.646025	1	18.9412	20.677	22.6333	4.812	6.10913	8.11977	10.301	7.93182	4.9562	10.8011	103	84	146	29	35	53	47	54	29	63
ACCCACAGAGAATGCACACG	U2AF1	HGLibB_52428	1	-3.20758	1.54928	0.00159368	0.659428	1	10.482	8.86156	9.4564	0.663724	1.22183	1.07242	0.219171	1.0282	2.56355	0.342893	57	36	61	4	7	7	1	7	15	2
TACTAGCTGGTTAGATACAT	ATP6V1B2	HGLibB_03733	1	-1.80304	3.02409	0.00162115	0.668456	1	22.0675	12.5539	21.5482	6.13944	6.98186	6.58774	1.75336	4.99411	6.83614	4.11471	120	51	139	37	40	43	8	34	40	24
GAATCCAGATGAAGCCGAGA	RNPS1	HGLibA_41730	1	-4.09565	0.0267288	0.00162683	0.668468	1	1.65506	4.92309	1.70525	0.663724	0	0	0	0.293771	0	0	9	20	11	4	0	0	0	2	0	0
GAAGCCAAAAATGTTTGCCA	EIF3CL	HGLibB_14749	2	-1.00556	3.77492	0.00164536	0.671422	1	20.0446	20.677	21.3932	9.1262	7.15641	13.3287	12.7119	12.3384	7.69065	9.77244	109	84	138	55	41	87	58	84	45	57
GAAGCCAAAAATGTTTGCCA	EIF3C	HGLibB_14747	2	-1.00556	3.77492	0.00164536	0.671422	1	20.0446	20.677	21.3932	9.1262	7.15641	13.3287	12.7119	12.3384	7.69065	9.77244	109	84	138	55	41	87	58	84	45	57
AAAGGAGAGGCAGGTGTCAG	NPIPA5	HGLibB_32429	1	-3.49449	0.793858	0.00164104	0.671422	1	4.2296	6.15386	3.25548	0.995585	0.174547	0.153203	0.219171	0.440657	0.683614	0	23	25	21	6	1	1	1	3	4	0
TGCCGCAGATACTCTACTTC	IMMT	HGLibB_23204	1	-0.971838	4.31041	0.00165877	0.672258	0	26.6649	24.3693	27.9041	12.113	11.171	17.1588	15.9995	13.3666	11.7923	12.3441	145	99	180	73	64	112	73	91	69	72
TACATCTGCCTTCCCATCCA	CMPK1	HGLibA_10200	1	-1.17102	3.82829	0.00165411	0.672258	1	21.8836	23.877	23.8735	10.2877	11.6946	11.4902	8.10931	11.8977	8.03246	10.4582	119	97	154	62	67	75	37	81	47	61
GGCCAACTTACCCAAACTGG	RPS15A	HGLibA_42079	1	-2.37749	1.75184	0.00167392	0.676082	1	8.82699	10.0923	6.35594	1.49338	1.57092	1.83844	1.09585	1.76263	1.36723	2.05736	48	41	41	9	9	12	5	12	8	12
ATCATCGAGTGCACACACTG	BUD31	HGLibB_04997	1	-1.99735	3.0174	0.00170145	0.684862	1	15.815	21.9077	18.7578	3.31862	3.49093	8.27297	2.41088	4.70034	5.81071	4.8005	86	89	121	20	20	54	11	32	34	28
AAGATCGCCAAGACTCACGA	SF3B1	HGLibA_43699	1	-2.99323	-0.00686895	0.00170742	0.684936	1	3.49402	2.7077	1.70525	0.165931	0.698186	0	0	0.440657	0.854517	0	19	11	11	1	4	0	0	3	5	0
CCAATGAGGTGATATGTCCA	NAA10	HGLibB_30927	1	-1.03705	3.57746	0.00172554	0.689864	1	20.7802	16.9847	18.4477	12.9426	6.45822	7.81336	5.91761	10.5758	13.1596	6.85785	113	69	119	78	37	51	27	72	77	40
AGGCTGTGAAGCGTTCCCAC	NAA10	HGLibA_30969	1	-1.90898	2.29872	0.0017421	0.694143	1	12.1371	10.5846	9.61142	2.65489	3.84002	3.67688	2.63005	3.37837	1.19632	2.57169	66	43	62	16	22	24	12	23	7	15
CTAGGGCTACTACAAAGTTC	RPL27A	HGLibB_41868	1	-1.28403	2.99176	0.00178249	0.697015	1	7.72361	11.0769	11.7817	3.48455	3.49093	3.06406	5.47927	4.70034	4.61439	4.4576	42	45	76	21	20	20	25	32	27	26
ATCGACCTCAAGAATCGCCG	SRSF1	HGLibA_47060	1	-1.90045	1.9323	0.00177791	0.697015	1	8.64309	2.7077	8.21622	1.65931	2.2691	1.68524	2.19171	1.17508	1.53813	1.71446	47	11	53	10	13	11	10	8	9	10
CATGTACTAAACAGCCAATG	TWISTNB	HGLibB_52315	1	-2.22745	1.18498	0.00177181	0.697015	1	4.0457	3.93847	4.96073	1.82524	0.872733	1.22563	0.438341	0.734428	0.683614	0.514339	22	16	32	11	5	8	2	5	4	3
GGGCCGAAGATATGCTCATG	RPS18	HGLibB_42039	1	-2.31751	2.09367	0.00176551	0.697015	1	7.72361	8.6154	11.1617	1.99117	1.22183	1.37883	0.876682	3.96591	2.05084	1.20012	42	35	72	12	7	9	4	27	12	7
GTACATCTCCACGCCCGCGT	EXOSC6	HGLibB_15764	1	-2.38634	2.30552	0.00177634	0.697015	1	9.37867	8.12309	10.2315	1.82524	2.96729	0.766016	0.657512	1.90951	1.53813	2.57169	51	33	66	11	17	5	3	13	9	15
CCATCAGTATCTCCTGGCTA	SPDYE5	HGLibB_46542	1	-2.84404	2.04912	0.00178465	0.697015	1	9.19478	11.8154	11.4717	1.99117	1.22183	2.45125	0.438341	1.0282	1.19632	2.05736	50	48	74	12	7	16	2	7	7	12
TGAAGATGTTCAAGTTGAGG	NBPF24	HGLibB_31189	1	-3.6604	0.766429	0.00180763	0.703667	1	3.86181	8.12309	5.27078	0	0.349093	0.45961	0	0	2.22174	0	21	33	34	0	2	3	0	0	13	0
ACCATATAAGAGCAGTGCTT	LOC100287399	HGLibB_26782	6	-0.98502	5.11593	0.00181865	0.705638	0	54.8009	76.8002	42.7863	27.8764	27.7529	29.5682	26.0813	27.3207	39.6496	26.9171	298	312	276	168	159	193	119	186	232	157
ACCATATAAGAGCAGTGCTT	POTEE	HGLibA_37730	6	-0.98502	5.11593	0.00181865	0.705638	0	54.8009	76.8002	42.7863	27.8764	27.7529	29.5682	26.0813	27.3207	39.6496	26.9171	298	312	276	168	159	193	119	186	232	157
ACCATATAAGAGCAGTGCTT	POTEB2	HGLibB_37670	6	-0.98502	5.11593	0.00181865	0.705638	0	54.8009	76.8002	42.7863	27.8764	27.7529	29.5682	26.0813	27.3207	39.6496	26.9171	298	312	276	168	159	193	119	186	232	157
ACCATATAAGAGCAGTGCTT	POTEF	HGLibB_37684	6	-0.98502	5.11593	0.00181865	0.705638	0	54.8009	76.8002	42.7863	27.8764	27.7529	29.5682	26.0813	27.3207	39.6496	26.9171	298	312	276	168	159	193	119	186	232	157
ACCATATAAGAGCAGTGCTT	POTEB	HGLibB_37667	6	-0.98502	5.11593	0.00181865	0.705638	0	54.8009	76.8002	42.7863	27.8764	27.7529	29.5682	26.0813	27.3207	39.6496	26.9171	298	312	276	168	159	193	119	186	232	157
ACCATATAAGAGCAGTGCTT	LOC100996331	HGLibB_26842	6	-0.98502	5.11593	0.00181865	0.705638	0	54.8009	76.8002	42.7863	27.8764	27.7529	29.5682	26.0813	27.3207	39.6496	26.9171	298	312	276	168	159	193	119	186	232	157
ACCTGCACGTGTTTGAGGAC	B4GALNT4	HGLibB_04019	1	0.99049	3.76318	0.00184682	0.707291	0	11.0337	4.92309	5.11576	14.6019	15.7092	12.4095	13.5886	15.5699	11.7923	14.5729	60	20	33	88	90	81	62	106	69	85
AAAAGCATATGATAAAGCTG	SMN1	HGLibA_45782	2	-1.64242	3.18697	0.00184346	0.707291	1	20.0446	16.4923	15.0372	5.80758	6.45822	6.28133	3.7259	4.99411	5.1271	6.00062	109	67	97	35	37	41	17	34	30	35
AAAAGCATATGATAAAGCTG	SMN2	HGLibB_45729	2	-1.64242	3.18697	0.00184346	0.707291	1	20.0446	16.4923	15.0372	5.80758	6.45822	6.28133	3.7259	4.99411	5.1271	6.00062	109	67	97	35	37	41	17	34	30	35
GATCTACGAACTGCGTGTGA	UFD1L	HGLibA_52845	1	-1.92838	2.85383	0.00183641	0.707291	1	14.8955	8.36925	10.5416	2.48896	3.49093	2.75766	2.19171	2.49706	2.05084	5.14339	81	34	68	15	20	18	10	17	12	30
AGCCTTGACCTCCTGGGCTC	hsa-mir-3135a	HGLibA_58596	1	-2.17219	1.59022	0.00184628	0.707291	1	3.31012	7.13848	6.97603	0.829655	1.57092	1.53203	1.09585	1.61574	0.341807	1.88591	18	29	45	5	9	10	5	11	2	11
ATGTCATCGTACCCTCTCCT	BORA	HGLibA_04698	1	-0.915947	3.67484	0.00187348	0.710113	0	15.9989	15.2616	18.1377	8.96027	8.72733	8.57938	8.32848	8.37248	9.9124	8.22942	87	62	117	54	50	56	38	57	58	48
ACTCACTGTAGGTGCGGCCC	FARSB	HGLibB_16862	1	-1.41205	2.75154	0.00186865	0.710113	1	10.2981	7.13848	7.59612	1.82524	2.96729	2.75766	3.06839	4.55345	4.10168	2.57169	56	29	49	11	17	18	14	31	24	15
CCTTTCGATGCGTACAACAA	RPL7L1	HGLibB_41947	1	-1.61726	2.66049	0.00186843	0.710113	1	14.5277	8.36925	8.06119	3.65048	4.01457	3.06406	1.53419	1.90951	4.10168	5.14339	79	34	52	22	23	20	7	13	24	30
GGGGTTTCACCATGTTGGTC	hsa-mir-5096	HGLibA_61542	1	-3.2345	-0.0933627	0.00187819	0.710113	1	1.10337	4.18462	2.0153	0	0	0	0	0.440657	0.683614	0.514339	6	17	13	0	0	0	0	3	4	3
GACTGCCTACCTGTAACCTG	URB1	HGLibB_53070	1	-0.894843	3.96019	0.00190164	0.712152	0	21.8836	22.1539	18.2927	15.0997	12.2183	10.2646	7.23263	8.96002	9.57059	14.5729	119	90	118	91	70	67	33	61	56	85
AGAAAGTGCTTCCCTCTAGA	hsa-mir-526a-1	HGLibA_61791	3	-1.18777	3.53239	0.00189023	0.712152	1	17.8379	16.9847	16.7425	9.1262	10.4728	8.27297	4.16424	5.87542	7.69065	7.0293	97	69	108	55	60	54	19	40	45	41
AGAAAGTGCTTCCCTCTAGA	hsa-mir-518f	HGLibA_61676	3	-1.18777	3.53239	0.00189023	0.712152	1	17.8379	16.9847	16.7425	9.1262	10.4728	8.27297	4.16424	5.87542	7.69065	7.0293	97	69	108	55	60	54	19	40	45	41
AGAAAGTGCTTCCCTCTAGA	hsa-mir-526a-2	HGLibA_61794	3	-1.18777	3.53239	0.00189023	0.712152	1	17.8379	16.9847	16.7425	9.1262	10.4728	8.27297	4.16424	5.87542	7.69065	7.0293	97	69	108	55	60	54	19	40	45	41
TCCTAGCCGCTTACGACCTG	TBCC	HGLibA_48583	1	-1.96675	2.19594	0.00189689	0.712152	1	13.2405	6.40001	12.0918	5.97351	2.44365	1.22563	2.84922	1.61574	2.90536	1.88591	72	26	78	36	14	8	13	11	17	11
GCGAGATGATACAATATACG	UQCRB	HGLibB_53044	1	-1.1707	3.63402	0.00194324	0.716395	1	14.16	12.0616	18.9128	6.13944	6.10913	11.4902	5.26009	5.72854	4.61439	7.37219	77	49	122	37	35	75	24	39	27	43
ATATTGCTGGACTTGTACCA	UPF2	HGLibB_52993	1	-1.21773	3.69344	0.00192815	0.716395	1	17.1023	16.4923	19.998	7.30096	7.5055	3.83008	7.89014	9.25379	6.83614	11.144	93	67	129	44	43	25	36	63	40	65
TGGCGCACTCCCAGTTCATG	UBE2I	HGLibA_52614	1	-1.52632	3.17023	0.00193612	0.716395	1	14.8955	15.7539	17.0525	3.81641	5.2364	3.37047	4.38341	6.31608	6.15252	9.2581	81	64	110	23	30	22	20	43	36	54
GAACTCCTCCACGATGCCCT	TUBG1	HGLibB_52238	1	-1.88041	2.7759	0.00192994	0.716395	1	15.0794	12.8	15.9674	3.81641	3.14184	5.82172	4.60258	2.79083	3.41807	4.11471	82	52	103	23	18	38	21	19	20	24
TGTATCATCCAGTTCGGCTT	SFPQ	HGLibA_43730	1	-2.11689	2.85392	0.00193976	0.716395	1	23.3547	22.4	15.3473	4.64607	4.36366	5.51531	5.91761	3.0846	5.1271	4.11471	127	91	99	28	25	36	27	21	30	24
CACCTGATTGAGGCGACCCC	PISD	HGLibA_36734	1	-1.39256	3.22325	0.00195242	0.717546	1	14.8955	9.84617	13.487	4.3142	4.71276	7.04735	8.76682	2.93771	3.24716	3.08603	81	40	87	26	27	46	40	20	19	18
TGTAAAGGCATATGATCGTG	DYRK1A	HGLibA_14271	1	-2.71068	0.957261	0.00196989	0.721722	1	4.2296	5.9077	7.28608	0.165931	1.39637	0.612813	0.438341	2.0564	0.51271	0.857231	23	24	47	1	8	4	2	14	3	5
ACTGGCCGGCGGTGGCTGAG	DMRT1	HGLibB_13398	1	6.19329	0.35941	0.00199496	0.722921	1	0	0	0	2.32303	2.2691	1.37883	1.75336	1.76263	0.854517	0.685785	0	0	0	14	13	9	8	12	5	4
GATGCCACAGTTCTCATCGT	ANAPC11	HGLibA_01867	1	-1.73341	2.30846	0.00198194	0.722921	1	8.45919	6.40001	13.177	3.15269	1.04728	2.45125	3.7259	1.61574	3.41807	4.28616	46	26	85	19	6	16	17	11	20	25
AAGGGTTCATCTTCGAGCGC	PSMB4	HGLibA_39109	1	-2.50847	1.95425	0.00199759	0.722921	1	9.56257	9.10771	8.83631	0.497793	1.04728	0.766016	2.41088	2.35017	1.36723	2.74314	52	37	57	3	6	5	11	16	8	16
TTAGACTGAAAATATTCCTG	CDC73	HGLibB_08593	1	-3.17811	1.74565	0.00198604	0.722921	1	13.4244	7.13848	10.6966	1.82524	0.698186	0.766016	1.75336	2.20328	0.683614	0	73	29	69	11	4	5	8	15	4	0
ACTCCTAATCCATGCCATAA	EDIL3	HGLibA_14466	1	2.69491	1.5748	0.00202264	0.729752	1	0.735582	0	0.620092	1.16152	3.49093	1.07242	2.63005	4.55345	4.61439	4.97194	4	0	4	7	20	7	12	31	27	29
GACCTCAATCATAGCCTCTG	HMGCR	HGLibB_21681	1	-2.08906	2.27649	0.00205444	0.738974	1	6.43634	9.84617	12.4018	2.48896	1.39637	3.52367	1.75336	2.64394	1.19632	2.57169	35	40	80	15	8	23	8	18	7	15
CTTAGCTGGCGAAGTCAGTG	SMU1	HGLibB_45784	1	-2.45045	2.12367	0.00209581	0.749666	1	10.8498	9.10771	13.642	2.1571	1.39637	1.99164	1.53419	1.32197	1.70903	4.11471	59	37	88	13	8	13	7	9	10	24
GGTGCAGTGCGAGACGCTAG	ATP6V0D1	HGLibA_03719	1	-3.64073	0.800566	0.00209683	0.749666	1	4.0457	4.92309	6.51096	1.16152	0.174547	0.306406	0	0.734428	0.341807	0	22	20	42	7	1	2	0	5	2	0
TTCCGTTGCAGCGCTGCCAC	RANGAP1	HGLibB_40163	1	-1.09744	3.81038	0.00210442	0.750112	1	19.1251	28.3078	26.819	8.13061	8.02914	11.1838	11.1777	15.7168	12.1341	14.4015	104	115	173	49	46	73	51	107	71	84
TAGCTCAGGTAGTTCTTAGT	BCAS2	HGLibA_04255	1	-1.25872	3.18775	0.00214874	0.7627	1	13.9761	17.7231	15.3473	6.80317	3.84002	4.5961	6.35595	7.19739	7.51975	9.42955	76	72	99	41	22	30	29	49	44	55
CCCGCTTGTAGATGTCCTCC	PDE4DIP	HGLibA_35799	1	-1.28913	3.44622	0.00215616	0.7627	1	18.2057	12.8	17.0525	7.79875	4.8873	5.82172	7.4518	6.75674	7.17794	6.00062	99	52	110	47	28	38	34	46	42	35
ACAACTGTATTATATTCCTC	ATR	HGLibB_03809	1	-1.829	2.89628	0.00215907	0.7627	1	12.5049	9.84617	11.9368	1.99117	4.01457	3.52367	1.97254	4.70034	5.1271	1.02868	68	40	77	12	23	23	9	32	30	6
AAGCCCTACAGCAGATCTAC	ARMCX5-GPRASP2	HGLibA_03053	1	-1.64927	2.35889	0.00217322	0.763142	1	7.90751	8.86156	9.4564	2.82083	1.57092	5.20891	0.657512	3.67214	2.22174	3.08603	43	36	61	17	9	34	3	25	13	18
GTTGTTGGACGAAGTCGCTC	GTF3C1	HGLibA_20581	1	-2.41328	0.329143	0.00216836	0.763142	1	4.41349	2.7077	2.63539	0.497793	0.349093	1.37883	0.219171	0.293771	0.683614	0.685785	24	11	17	3	2	9	1	2	4	4
CAGCCGCCAGAGTGTCATTG	MARCO	HGLibA_28362	1	-1.12185	3.35089	0.00218717	0.765767	1	9.56257	14.277	15.1922	5.64165	9.07642	8.27297	1.97254	5.28788	5.98162	5.31484	52	58	98	34	52	54	9	36	35	31
CCGAATCAGGGTGTTGACCT	RPL23A	HGLibB_41855	1	-2.19255	2.11748	0.00220892	0.771101	1	8.82699	8.86156	11.3167	0.995585	2.6182	1.53203	2.63005	3.67214	2.39265	0.857231	48	36	73	6	15	10	12	25	14	5
ATCATCGAGACGGTGTACCG	TXNL4A	HGLibB_52372	1	-2.69866	1.89839	0.00222701	0.775129	1	8.45919	10.5846	12.2468	0.663724	1.22183	1.37883	1.75336	1.32197	2.22174	2.57169	46	43	79	4	7	9	8	9	13	15
TCTTCAGGAGAAACCAGCAC	TRRAP	HGLibB_51734	1	-2.38916	1.84435	0.00223491	0.775598	1	4.59739	10.8308	5.58083	1.82524	1.74547	0.919219	0.876682	1.76263	1.19632	0.857231	25	44	36	11	10	6	4	12	7	5
AGCCGGCCCGTAAGATCCGC	RPL13	HGLibA_41869	1	-2.67585	0.96783	0.00224243	0.775932	1	4.2296	5.9077	5.27078	0	0.698186	1.37883	0.876682	1.32197	0.854517	0.342893	23	24	34	0	4	9	4	9	5	2
CCCAAAGGTAAACTATCCAG	LOC100132247	HGLibA_26806	3	-1.3503	2.7899	0.00230995	0.796965	1	10.8498	13.7846	10.3865	3.65048	5.2364	5.20891	7.01346	4.55345	2.90536	3.42893	59	56	67	22	30	34	32	31	17	20
CCCAAAGGTAAACTATCCAG	NPIPL3	HGLibB_32433	3	-1.3503	2.7899	0.00230995	0.796965	1	10.8498	13.7846	10.3865	3.65048	5.2364	5.20891	7.01346	4.55345	2.90536	3.42893	59	56	67	22	30	34	32	31	17	20
CCCAAAGGTAAACTATCCAG	NPIPB5	HGLibA_32474	3	-1.3503	2.7899	0.00230995	0.796965	1	10.8498	13.7846	10.3865	3.65048	5.2364	5.20891	7.01346	4.55345	2.90536	3.42893	59	56	67	22	30	34	32	31	17	20
GAGCTTCAGCCTGTCAATGA	C12orf74	HGLibB_05291	1	3.98746	-0.032691	0.00237686	0.813983	1	0.183896	0	0	1.65931	0.698186	1.53203	1.75336	0.881314	1.19632	1.54302	1	0	0	10	4	10	8	6	7	9
CGATGCTGGAACGTCGTTGC	REPIN1	HGLibB_40794	1	1.71464	3.60947	0.00238145	0.813983	1	2.75843	2.95385	5.58083	13.2745	13.6146	14.0947	11.616	8.96002	14.5268	11.4869	15	12	36	80	78	92	53	61	85	67
TAAAAGGAACTATGTCTGGA	RPL35A	HGLibB_41896	1	-1.9336	2.18158	0.00238558	0.813983	1	8.64309	5.16924	8.06119	2.32303	1.04728	1.07242	4.38341	1.17508	0.854517	2.57169	47	21	52	14	6	7	20	8	5	15
CCCAAGTTCCTGAAGAACGC	TGM2	HGLibB_49198	1	-2.3283	1.89377	0.00238679	0.813983	1	6.43634	9.84617	4.65069	1.16152	0.52364	3.37047	0	1.17508	1.19632	2.05736	35	40	30	7	3	22	0	8	7	12
AGCCCTTAACACTGTCCACG	LIMS3L	HGLibB_26518	2	-0.780606	4.68176	0.00248393	0.841356	0	47.445	36.9232	36.4304	19.248	25.8329	19.61	21.6979	28.6427	21.7047	27.26	258	150	235	116	148	128	99	195	127	159
AGCCCTTAACACTGTCCACG	LIMS3	HGLibB_26516	2	-0.780606	4.68176	0.00248393	0.841356	0	47.445	36.9232	36.4304	19.248	25.8329	19.61	21.6979	28.6427	21.7047	27.26	258	150	235	116	148	128	99	195	127	159
CTCGGAAAAGAGGTGAACGC	MBD3L5	HGLibA_28485	3	-1.1209	3.29533	0.00247619	0.841356	1	18.7573	12.3077	22.4783	8.29655	11.3455	7.50696	8.54765	8.37248	9.74149	3.77182	102	50	145	50	65	49	39	57	57	22
CTCGGAAAAGAGGTGAACGC	MBD3L3	HGLibB_28436	3	-1.1209	3.29533	0.00247619	0.841356	1	18.7573	12.3077	22.4783	8.29655	11.3455	7.50696	8.54765	8.37248	9.74149	3.77182	102	50	145	50	65	49	39	57	57	22
CTCGGAAAAGAGGTGAACGC	MBD3L4	HGLibA_28481	3	-1.1209	3.29533	0.00247619	0.841356	1	18.7573	12.3077	22.4783	8.29655	11.3455	7.50696	8.54765	8.37248	9.74149	3.77182	102	50	145	50	65	49	39	57	57	22
CACTGACCGCACTGTAGATG	TRAPPC1	HGLibB_51233	1	-1.20842	3.61059	0.00251957	0.841356	1	11.9532	23.877	14.8822	4.812	8.37823	6.43453	9.86268	7.19739	7.00704	7.37219	65	97	96	29	48	42	45	49	41	43
GACTCACATCCCCAGGTGAG	GOLGA6L9	HGLibA_19630	6	-1.41843	3.99563	0.00252176	0.841356	1	40.8248	28.8001	38.9108	10.2877	14.6619	17.6184	16.657	14.101	9.57059	11.8298	222	117	251	62	84	115	76	96	56	69
GACTCACATCCCCAGGTGAG	GOLGA6B	HGLibA_19611	6	-1.41843	3.99563	0.00252176	0.841356	1	40.8248	28.8001	38.9108	10.2877	14.6619	17.6184	16.657	14.101	9.57059	11.8298	222	117	251	62	84	115	76	96	56	69
GACTCACATCCCCAGGTGAG	GOLGA6L10	HGLibA_19622	6	-1.41843	3.99563	0.00252176	0.841356	1	40.8248	28.8001	38.9108	10.2877	14.6619	17.6184	16.657	14.101	9.57059	11.8298	222	117	251	62	84	115	76	96	56	69
GACTCACATCCCCAGGTGAG	GOLGA6L4	HGLibB_19597	6	-1.41843	3.99563	0.00252176	0.841356	1	40.8248	28.8001	38.9108	10.2877	14.6619	17.6184	16.657	14.101	9.57059	11.8298	222	117	251	62	84	115	76	96	56	69
GACTCACATCCCCAGGTGAG	GOLGA6C	HGLibA_19612	6	-1.41843	3.99563	0.00252176	0.841356	1	40.8248	28.8001	38.9108	10.2877	14.6619	17.6184	16.657	14.101	9.57059	11.8298	222	117	251	62	84	115	76	96	56	69
GACTCACATCCCCAGGTGAG	GOLGA6D	HGLibA_19615	6	-1.41843	3.99563	0.00252176	0.841356	1	40.8248	28.8001	38.9108	10.2877	14.6619	17.6184	16.657	14.101	9.57059	11.8298	222	117	251	62	84	115	76	96	56	69
CATCATTGGTGGAGGAGTGA	ATP6V0B	HGLibB_03710	1	-1.46389	2.95826	0.00251527	0.841356	1	13.0566	16.7385	10.0765	4.64607	4.71276	6.12813	2.41088	4.25968	3.41807	7.88653	71	68	65	28	27	40	11	29	20	46
CATTGAAGACGTCATTGCCC	RPLP2	HGLibB_41960	1	-1.57327	2.89171	0.00249942	0.841356	1	9.93036	9.84617	13.642	6.30537	2.44365	3.52367	3.94507	1.90951	3.93078	4.11471	54	40	88	38	14	23	18	13	23	24
CTAGCCAGGGAAAGAATAGT	PSMD7	HGLibB_39133	1	-2.65826	2.17403	0.00252393	0.841356	1	10.1143	8.36925	12.2468	2.1571	1.22183	1.99164	0	1.0282	2.56355	2.2288	55	34	79	13	7	13	0	7	15	13
GGCTCTATAACTCTGAAGAG	CDK12	HGLibA_08731	1	-3.31229	0.602733	0.00249048	0.841356	1	3.67791	1.23077	3.87557	0.165931	0	0.153203	0	0.881314	0.51271	0.171446	20	5	25	1	0	1	0	6	3	1
TTGCTTGATCACCATACAGT	PPIL4	HGLibA_37948	1	-1.25153	3.20505	0.00257561	0.841984	1	12.1371	14.277	18.6028	5.97351	7.15641	5.97492	6.79429	8.07871	6.66523	3.42893	66	58	120	36	41	39	31	55	39	20
TGTTGATGCAGACGACCTGA	TAF2	HGLibA_48227	1	-1.40569	3.15647	0.00256362	0.841984	1	15.815	11.3231	13.332	3.15269	5.2364	3.83008	8.10931	5.28788	6.15252	3.94326	86	46	86	19	30	25	37	36	36	23
GAAGGCAAGCCACCAACATC	LOC440243	HGLibA_26943	2	-1.45351	3.49309	0.00256484	0.841984	1	21.3319	22.1539	16.1224	9.45806	5.76004	5.97492	10.9585	5.43477	8.71607	4.4576	116	90	104	57	33	39	50	37	51	26
GAAGGCAAGCCACCAACATC	GOLGA6L1	HGLibB_19593	2	-1.45351	3.49309	0.00256484	0.841984	1	21.3319	22.1539	16.1224	9.45806	5.76004	5.97492	10.9585	5.43477	8.71607	4.4576	116	90	104	57	33	39	50	37	51	26
CAACCTCCACTATCCCCCGA	PES1	HGLibB_36018	1	-1.55673	3.0085	0.00256021	0.841984	1	15.0794	15.0154	13.9521	5.14386	3.66548	4.13649	5.69844	4.40657	5.1271	6.68641	82	61	90	31	21	27	26	30	30	39
ATGAAGTGTTTCAACAACGA	PPAT	HGLibA_37851	1	-1.65969	2.65693	0.0025432	0.841984	1	14.8955	13.5385	9.61142	5.47572	6.10913	5.05571	4.38341	2.35017	2.73445	1.88591	81	55	62	33	35	33	20	16	16	11
GAGACCCCCAGTGCCATCAA	BCL2L1	HGLibB_04299	1	-2.55805	1.66442	0.00257412	0.841984	1	4.96518	7.13848	13.487	1.32745	1.22183	0.919219	0.438341	2.64394	1.53813	1.88591	27	29	87	8	7	6	2	18	9	11
TCCCAAAGTGCTGGGATTAC	hsa-mir-3929	HGLibA_59593	1	-2.72211	1.7224	0.00256763	0.841984	1	4.96518	7.13848	9.92147	0.995585	0.698186	0.919219	1.09585	0.881314	1.87994	1.20012	27	29	64	6	4	6	5	6	11	7
TAGACTCTACACCCACATTG	EIF4G2	HGLibB_14820	1	-1.52587	2.58791	0.00258762	0.84358	1	13.7922	11.0769	8.83631	2.65489	5.2364	2.60445	5.47927	2.93771	1.70903	6.68641	75	45	57	16	30	17	25	20	10	39
TTCTGATCCAACAGAGTCTG	SULT1A3	HGLibA_47738	1	1.07963	4.25168	0.00263255	0.851537	1	9.37867	9.10771	9.30138	23.5622	20.4219	28.8022	17.0953	14.2479	14.8686	18.1733	51	37	60	142	117	188	78	97	87	106
CCGTGGAGTCAGGGGAGCGT	SRGAP2B	HGLibA_46973	3	-1.13038	3.33305	0.00261997	0.851537	1	19.1251	12.3077	20.9281	9.62399	8.90187	5.97492	8.32848	7.19739	7.69065	8.22942	104	50	135	58	51	39	38	49	45	48
CCGTGGAGTCAGGGGAGCGT	SRGAP2	HGLibB_46912	3	-1.13038	3.33305	0.00261997	0.851537	1	19.1251	12.3077	20.9281	9.62399	8.90187	5.97492	8.32848	7.19739	7.69065	8.22942	104	50	135	58	51	39	38	49	45	48
CCGTGGAGTCAGGGGAGCGT	SRGAP2C	HGLibA_46976	3	-1.13038	3.33305	0.00261997	0.851537	1	19.1251	12.3077	20.9281	9.62399	8.90187	5.97492	8.32848	7.19739	7.69065	8.22942	104	50	135	58	51	39	38	49	45	48
AGCAGCAGAAATGGTAGCAG	SCFD1	HGLibB_42841	1	-2.06186	2.51533	0.00263965	0.851537	1	18.3896	14.277	8.52626	6.13944	5.41094	4.13649	3.06839	1.90951	1.02542	1.20012	100	58	55	37	31	27	14	13	6	7
GGACATTTGTGATTGATGGG	hsa-mir-4477a	HGLibA_60319	2	-2.32777	1.45356	0.00264082	0.851537	1	6.80413	8.86156	6.20092	1.16152	0.698186	1.07242	0.657512	1.61574	3.24716	1.54302	37	36	40	7	4	7	3	11	19	9
GGACATTTGTGATTGATGGG	hsa-mir-4477b	HGLibA_60323	2	-2.32777	1.45356	0.00264082	0.851537	1	6.80413	8.86156	6.20092	1.16152	0.698186	1.07242	0.657512	1.61574	3.24716	1.54302	37	36	40	7	4	7	3	11	19	9
GGACATCGGCATGTTGTGCT	CHD8	HGLibA_09407	1	-1.45013	3.15479	0.00267151	0.859093	1	14.3439	12.3077	10.2315	2.48896	4.53821	5.51531	2.19171	6.75674	5.46891	4.28616	78	50	66	15	26	36	10	46	32	25
TTCCAAGTCGAACTTGTCCA	GTF2H2	HGLibA_20547	2	-0.933252	4.33084	0.00269668	0.860175	0	32.1817	29.5385	21.5482	16.759	16.2328	13.6351	10.7394	14.9823	18.2867	10.8011	175	120	139	101	93	89	49	102	107	63
TTCCAAGTCGAACTTGTCCA	GTF2H2C	HGLibA_20551	2	-0.933252	4.33084	0.00269668	0.860175	0	32.1817	29.5385	21.5482	16.759	16.2328	13.6351	10.7394	14.9823	18.2867	10.8011	175	120	139	101	93	89	49	102	107	63
CCAGACGCTCAGCCATCTCA	SDE2	HGLibB_43067	1	-1.87273	2.38999	0.00268985	0.860175	1	9.19478	12.0616	13.642	3.15269	3.66548	3.06406	1.09585	3.37837	2.90536	4.8005	50	49	88	19	21	20	5	23	17	28
GCTGACTGCATACCAGTCGA	ATP6AP1	HGLibB_03691	1	-2.55676	2.16498	0.00268665	0.860175	1	14.16	12.8	10.2315	3.65048	1.92001	1.83844	1.53419	4.25968	0.341807	1.02868	77	52	66	22	11	12	7	29	2	6
TAGTGTCTCAGTCGTGAAGA	RGS22	HGLibA_41087	1	1.28381	3.4447	0.00276035	0.861928	1	4.78128	7.87694	3.10046	10.6196	8.72733	16.6991	17.0953	10.282	12.8178	12.1727	26	32	20	64	50	109	78	70	75	71
TCTGTTACCTAGTTTAGTCA	SSX1	HGLibB_47138	1	-1.02602	3.60986	0.00273609	0.861928	1	19.8607	30.0308	14.4171	12.6107	9.60006	6.12813	7.01346	12.3384	14.0141	11.4869	108	122	93	76	55	40	32	84	82	67
TCGGGACGTAATGGGGACCA	PLAGL2	HGLibA_36956	1	-1.08468	2.90119	0.00271557	0.861928	1	11.7693	16.7385	12.4018	4.97793	5.06185	6.74094	4.38341	9.25379	7.00704	7.20074	64	68	80	30	29	44	20	63	41	42
AATGAACTGAGTAACTTGAG	DHX36	HGLibA_13191	1	-1.33175	3.24138	0.00273875	0.861928	1	15.6311	17.7231	16.8975	5.97351	12.9164	5.97492	1.75336	4.70034	7.00704	8.05798	85	72	109	36	74	39	8	32	41	47
TGGCCACCACATACTCGCCC	NDUFS7	HGLibA_31564	1	-1.50854	2.93519	0.00275575	0.861928	1	9.01088	12.0616	6.82101	4.14827	4.01457	2.45125	4.38341	2.64394	2.22174	2.91459	49	49	44	25	23	16	20	18	13	17
ATCTTGTCCATGGCAAATGC	PPIAL4F	HGLibA_37913	2	-1.5415	2.88489	0.00276773	0.861928	1	11.5854	10.5846	17.6726	2.82083	6.98186	5.36211	3.94507	3.37837	5.81071	3.60037	63	43	114	17	40	35	18	23	34	21
ATCTTGTCCATGGCAAATGC	PPIAL4E	HGLibB_37859	2	-1.5415	2.88489	0.00276773	0.861928	1	11.5854	10.5846	17.6726	2.82083	6.98186	5.36211	3.94507	3.37837	5.81071	3.60037	63	43	114	17	40	35	18	23	34	21
GACCCCACGGGCACCTACCA	TUBB4B	HGLibB_52224	1	-2.35855	0.515192	0.00273279	0.861928	1	2.57454	2.95385	6.20092	1.32745	0.698186	1.22563	0	0.881314	0.341807	0.685785	14	12	40	8	4	8	0	6	2	4
GCGTTCAAGATGTCGAAGCG	RPL23	HGLibB_41850	1	-3.17835	1.32719	0.00276466	0.861928	1	9.19478	5.66155	7.90617	0.331862	0	1.68524	0.876682	0.440657	1.02542	1.37157	50	23	51	2	0	11	4	3	6	8
GTAGGTTGAAAAGAAAAAGA	RPL6	HGLibA_41991	1	-4.61877	0.106886	0.00276303	0.861928	1	2.94233	2.21539	0	0	0	0	0	0	0.341807	0	16	9	0	0	0	0	0	0	2	0
TGAATCGAAACGCATCACCC	CHD8	HGLibA_09406	1	-1.72915	2.27102	0.00280671	0.869492	1	4.59739	4.92309	7.90617	0.497793	0.872733	1.99164	2.19171	0.881314	3.75987	2.05736	25	20	51	3	5	13	10	6	22	12
CACGGGTAAGATCCATGCCA	RPS3A	HGLibB_42088	1	-2.56356	1.17487	0.00280176	0.869492	1	5.70076	7.38463	5.73585	1.49338	0.174547	0.919219	1.53419	1.46886	0	1.71446	31	30	37	9	1	6	7	10	0	10
ATCACACTCACCATGGCACC	PSMA5	HGLibB_39034	1	-0.886751	3.79255	0.00283068	0.874627	0	25.0098	18.2154	12.5569	7.63282	12.2183	9.95821	12.7119	8.51937	6.66523	12.687	136	74	81	46	70	65	58	58	39	74
CAGTCACCCCTTCGCCCTAA	C9orf37	HGLibA_06724	1	0.917901	3.85298	0.00290999	0.878491	0	9.19478	5.66155	7.13106	14.1041	12.2183	13.1755	20.602	14.6886	9.05788	14.0586	50	23	46	85	70	86	94	100	53	82
TGCCCTGCCGCAGCCAGTCC	FOXD4L1	HGLibB_17816	1	-0.908623	4.20603	0.0029051	0.878491	0	23.7225	21.9077	21.5482	13.2745	17.1056	12.4095	7.23263	7.63805	10.2542	15.4302	129	89	139	80	98	81	33	52	60	90
CTGTTGAATGCCCTCCACCT	KARS	HGLibB_24013	1	-0.92534	4.38875	0.00288201	0.878491	0	32.1817	29.7847	21.0831	14.7679	13.091	13.3287	15.7803	14.101	15.7231	15.0873	175	121	136	89	75	87	72	96	92	88
CTTTCTAGGTTCGAGATGTG	RBM39	HGLibA_40541	1	-1.12693	3.77073	0.00286134	0.878491	1	16.7345	19.6923	18.7578	13.1085	7.5055	8.11977	3.50673	6.60985	11.6214	8.22942	91	80	121	79	43	53	16	45	68	48
GAGCGCGTAGACCACATCCA	HIST1H4J	HGLibB_21484	2	-1.23128	3.50127	0.00290764	0.878491	1	20.7802	18.4616	19.5329	9.95585	8.90187	7.96657	8.54765	9.10691	8.71607	5.14339	113	75	126	60	51	52	39	62	51	30
GAGCGCGTAGACCACATCCA	HIST1H4K	HGLibB_21488	2	-1.23128	3.50127	0.00290764	0.878491	1	20.7802	18.4616	19.5329	9.95585	8.90187	7.96657	8.54765	9.10691	8.71607	5.14339	113	75	126	60	51	52	39	62	51	30
CGTAGTGGGACGAATCACAG	EXOSC2	HGLibA_15774	1	-1.95957	1.96966	0.00288519	0.878491	1	6.80413	6.15386	9.92147	3.65048	1.74547	1.53203	1.97254	2.49706	0.51271	1.71446	37	25	64	22	10	10	9	17	3	10
ACTATTTCGTGTCCTGCTCA	ARIH1	HGLibA_02912	1	-2.02767	2.3281	0.00285602	0.878491	1	8.45919	3.44616	8.52626	3.15269	0.349093	1.99164	2.19171	0.881314	2.05084	1.02868	46	14	55	19	2	13	10	6	12	6
AGTGTCTTGCTCTATTGCTC	SRP9	HGLibB_46958	1	-2.47793	1.34606	0.00287082	0.878491	1	7.17193	10.8308	6.35594	0.497793	1.74547	1.37883	0	2.93771	1.36723	2.05736	39	44	41	3	10	9	0	20	8	12
GCAGATACAAGAGCAACTGA	PSMB7	HGLibB_39069	1	-3.33284	0.564183	0.0028894	0.878491	1	3.86181	4.18462	2.79041	0.165931	0.174547	0.45961	0.219171	0.146886	0.170903	1.02868	21	17	18	1	1	3	1	1	1	6
CAACTCCACCATTGTAACGT	RPL17-C18orf32	HGLibB_41830	2	-1.40422	2.96983	0.00292281	0.880115	1	16.3667	15.2616	14.4171	7.79875	6.80731	7.66016	3.7259	2.64394	3.75987	8.05798	89	62	93	47	39	50	17	18	22	47
CAACTCCACCATTGTAACGT	RPL17	HGLibB_41827	2	-1.40422	2.96983	0.00292281	0.880115	1	16.3667	15.2616	14.4171	7.79875	6.80731	7.66016	3.7259	2.64394	3.75987	8.05798	89	62	93	47	39	50	17	18	22	47
AGAGCACGCGGATGTCCTCA	DTYMK	HGLibB_14072	1	-1.4361	2.94545	0.00293805	0.880226	1	12.6888	11.8154	8.83631	2.82083	5.2364	3.67688	2.63005	5.28788	5.63981	3.25748	69	48	57	17	30	24	12	36	33	19
TGGACCCGCGTCCGGAACAG	GOT2	HGLibA_19696	1	-1.89588	2.36789	0.0029344	0.880226	1	8.2753	8.86156	8.68128	4.14827	3.14184	2.14484	1.31502	1.0282	1.87994	2.40025	45	36	56	25	18	14	6	7	11	14
TCTTCGTCAAGTTATAGCTG	INTS8	HGLibA_23434	1	-1.67822	2.9306	0.00294788	0.880941	1	13.7922	15.5077	13.177	5.80758	6.10913	3.06406	3.7259	3.0846	4.9562	4.11471	75	63	85	35	35	20	17	21	29	24
CAATAAAGTCCAATCAGAGT	hsa-mir-5701-2	HGLibA_62346	2	-1.44141	2.73323	0.00296838	0.884812	1	10.8498	11.0769	10.8516	3.65048	4.01457	3.21727	4.16424	2.79083	4.44349	5.82917	59	45	70	22	23	21	19	19	26	34
CAATAAAGTCCAATCAGAGT	hsa-mir-5701-1	HGLibA_62342	2	-1.44141	2.73323	0.00296838	0.884812	1	10.8498	11.0769	10.8516	3.65048	4.01457	3.21727	4.16424	2.79083	4.44349	5.82917	59	45	70	22	23	21	19	19	26	34
CCCGCCATTACCTGAAGTGA	PHB2	HGLibB_36269	1	-2.0069	2.72701	0.00297579	0.884812	1	11.5854	8.12309	11.9368	1.65931	3.31638	3.37047	1.97254	1.61574	2.56355	3.77182	63	33	77	10	19	22	9	11	15	22
ACGTACATTGCCAACATAGA	PABPN1	HGLibA_34941	2	-1.46404	2.9516	0.00299601	0.888591	1	11.0337	19.9385	10.2315	1.65931	7.15641	3.67688	2.63005	10.1351	2.73445	6.51496	60	81	66	10	41	24	12	69	16	38
ACGTACATTGCCAACATAGA	BCL2L2-PABPN1	HGLibA_04325	2	-1.46404	2.9516	0.00299601	0.888591	1	11.0337	19.9385	10.2315	1.65931	7.15641	3.67688	2.63005	10.1351	2.73445	6.51496	60	81	66	10	41	24	12	69	16	38
ATGACTGAAGCAGAAGTTCG	PPP1CB	HGLibB_37959	1	-1.45531	2.69976	0.00303919	0.899145	1	12.321	11.3231	6.51096	1.82524	3.14184	2.91086	5.47927	2.35017	5.298	4.62905	67	46	42	11	18	19	25	16	31	27
TTGCCCTGCTTGTAGAGAGA	USPL1	HGLibB_53357	1	-2.93867	1.3605	0.00304786	0.899461	1	6.06855	3.93847	8.37124	1.82524	0	0.306406	1.75336	0.440657	0.854517	0.342893	33	16	54	11	0	2	8	3	5	2
ACAGTCTGAGACTTGCAGTG	ZNF259	HGLibB_55617	1	-1.39228	3.33988	0.00309435	0.910909	1	21.3319	17.477	14.1071	4.48013	7.33095	5.05571	7.01346	7.49117	8.54517	7.0293	116	71	91	27	42	33	32	51	50	41
TCACAAGCTTACTTCCCAGT	NUP43	HGLibB_33009	1	-1.09893	3.91024	0.0031523	0.91528	1	32.5495	22.1539	22.7884	9.95585	9.60006	8.42618	15.1228	14.9823	13.6723	12.687	177	90	147	60	55	55	69	102	80	74
TGTAGTTGCTGGTCCAATGC	DLD	HGLibA_13314	1	-1.10235	3.70508	0.00313861	0.91528	1	20.9641	16.2462	15.9674	9.1262	5.58549	6.89414	13.8077	7.63805	7.51975	7.37219	114	66	103	55	32	45	63	52	44	43
AATTTAGCAGATGGTCCGTG	BRIX1	HGLibA_04823	1	-1.24906	3.40606	0.00314148	0.91528	1	14.16	19.2	11.6267	9.62399	5.2364	6.12813	4.16424	3.52525	6.32343	8.91521	77	78	75	58	30	40	19	24	37	52
GGATGTGCGAGAGTTACTCC	TAF3	HGLibB_48172	1	-1.70679	2.84111	0.00315786	0.91528	1	16.7345	12.3077	11.7817	4.64607	5.93458	3.52367	3.50673	3.0846	3.41807	4.97194	91	50	76	28	34	23	16	21	20	29
GTTTGGTGCAAAAGTTATTG	hsa-mir-548at	HGLibA_61923	1	-2.01465	3.00438	0.003118	0.91528	1	15.0794	14.0308	18.2927	2.65489	3.49093	5.20891	2.19171	4.25968	4.78529	4.62905	82	57	118	16	20	34	10	29	28	27
TAGCGACGAAGGCTGCACTG	RNF113A	HGLibB_41421	1	-2.0738	1.92977	0.00313026	0.91528	1	7.90751	8.86156	13.177	2.98676	4.01457	0.306406	1.75336	2.64394	1.53813	3.25748	43	36	85	18	23	2	8	18	9	19
GTGATGACGAGTACGATCGA	SRRT	HGLibA_47056	1	-2.2318	1.84059	0.00316334	0.91528	1	5.14907	10.3385	9.4564	2.32303	3.14184	1.22563	0.876682	1.76263	1.87994	1.02868	28	42	61	14	18	8	4	12	11	6
CATCTTATAAAGTCCGTCCA	DHODH	HGLibA_13111	1	-1.89965	2.51869	0.00317719	0.917046	1	10.8498	6.64617	13.0219	5.47572	4.01457	1.22563	3.28756	1.46886	1.53813	2.05736	59	27	84	33	23	8	15	10	9	12
TGTGACTATTAAGACCATGT	SKP1	HGLibA_44295	1	-2.23422	2.35952	0.00322602	0.928874	1	17.2862	10.3385	13.642	3.65048	3.31638	3.83008	0.876682	2.64394	4.9562	1.02868	94	42	88	22	19	25	4	18	29	6
AGGTTATATACCCTTCCGCT	AK4	HGLibB_01384	1	-1.28602	3.13186	0.00328881	0.942369	1	14.7116	16.9847	9.61142	2.48896	5.2364	4.7493	7.01346	5.87542	7.51975	6.51496	80	69	62	15	30	31	32	40	44	38
CAAAAATTAGCTAGGCGTGG	hsa-mir-566	HGLibA_62223	1	-2.3344	1.75761	0.00328513	0.942369	1	9.37867	7.63079	6.51096	0.829655	0.872733	4.7493	1.97254	0.440657	0.51271	1.37157	51	31	42	5	5	31	9	3	3	8
GTTGCCGAGTGGAGACTGCG	HCFC1	HGLibB_20931	1	-2.46411	1.65585	0.00331852	0.946656	1	9.19478	6.40001	5.73585	0.829655	1.39637	0.153203	0.876682	2.20328	2.90536	0.514339	50	26	37	5	8	1	4	15	17	3
TCAAAATGTTGGGAAATGGA	EIF1AX	HGLibB_14690	1	-3.47569	1.47328	0.00331978	0.946656	1	6.06855	6.15386	2.63539	0	1.22183	0.45961	0.219171	0.881314	0.170903	0	33	25	17	0	7	3	1	6	1	0
TCCCTCTCCAGGCACCACCT	SULT1A2	HGLibB_47678	3	-0.618925	5.70703	0.0033327	0.948058	0	71.7193	61.5386	75.4962	47.6222	40.6693	41.3649	56.1077	47.0034	43.4095	41.49	390	250	487	287	233	270	256	320	254	242
TCCCTCTCCAGGCACCACCT	SULT1A3	HGLibA_47737	3	-0.618925	5.70703	0.0033327	0.948058	0	71.7193	61.5386	75.4962	47.6222	40.6693	41.3649	56.1077	47.0034	43.4095	41.49	390	250	487	287	233	270	256	320	254	242
TCCCTCTCCAGGCACCACCT	SULT1A4	HGLibA_47740	3	-0.618925	5.70703	0.0033327	0.948058	0	71.7193	61.5386	75.4962	47.6222	40.6693	41.3649	56.1077	47.0034	43.4095	41.49	390	250	487	287	233	270	256	320	254	242
CGTTATGTCACCGTCCTCCG	NOM1	HGLibA_32286	1	-0.828255	4.17435	0.00339033	0.956151	0	21.8836	20.9231	20.153	10.1218	13.7892	12.7159	12.2736	9.69445	13.8432	10.2868	119	85	130	61	79	83	56	66	81	60
GTACATCGCGCTCATCACCA	FOXD4L2	HGLibB_17819	4	-1.51141	3.14402	0.00338868	0.956151	1	15.2633	19.6923	19.0678	6.13944	6.63277	5.97492	4.82175	9.84134	2.73445	7.88653	83	80	123	37	38	39	22	67	16	46
GTACATCGCGCTCATCACCA	FOXD4L4	HGLibA_17850	4	-1.51141	3.14402	0.00338868	0.956151	1	15.2633	19.6923	19.0678	6.13944	6.63277	5.97492	4.82175	9.84134	2.73445	7.88653	83	80	123	37	38	39	22	67	16	46
GTACATCGCGCTCATCACCA	FOXD4L3	HGLibB_17823	4	-1.51141	3.14402	0.00338868	0.956151	1	15.2633	19.6923	19.0678	6.13944	6.63277	5.97492	4.82175	9.84134	2.73445	7.88653	83	80	123	37	38	39	22	67	16	46
GTACATCGCGCTCATCACCA	FOXD4L6	HGLibA_17856	4	-1.51141	3.14402	0.00338868	0.956151	1	15.2633	19.6923	19.0678	6.13944	6.63277	5.97492	4.82175	9.84134	2.73445	7.88653	83	80	123	37	38	39	22	67	16	46
GCCTCCTCCACCTCCACCCC	TAF1	HGLibB_48137	1	-2.40785	2.10512	0.00339347	0.956151	1	7.72361	15.2616	11.0066	0.497793	2.6182	1.83844	2.19171	3.37837	2.90536	1.37157	42	62	71	3	15	12	10	23	17	8
GGTCGGGCCTGGTTAGTACT	hsa-mir-7641-2	HGLibA_63921	1	-3.3845	-0.330809	0.00339253	0.956151	1	1.83896	2.46154	1.39521	0	0	0.153203	1.09585	0	0	0	10	10	9	0	0	1	5	0	0	0
CTATCTCCACGACCAGAACC	COPE	HGLibB_10691	1	-3.7194	-0.0395341	0.00345719	0.971792	1	2.94233	1.23077	1.39521	0.165931	0.52364	0.153203	0	0	0	0	16	5	9	1	3	1	0	0	0	0
CTGTTATTACCGCTCAGGAA	CDC27	HGLibA_08538	1	-2.13111	1.72491	0.00346675	0.972167	1	7.35582	5.9077	5.11576	0.331862	1.04728	0.766016	0.438341	1.90951	3.07626	2.05736	40	24	33	2	6	5	2	13	18	12
TGTCCTATTTGTGACCAGGG	NDUFS1	HGLibA_31545	1	-1.27389	3.16656	0.00347766	0.972923	1	10.2981	15.2616	10.0765	5.64165	6.45822	5.05571	2.19171	5.141	4.9562	4.62905	56	62	65	34	37	33	10	35	29	27
AGTATGTCCCAAACTAAGCT	hsa-mir-1302-3	HGLibA_57699	2	-1.29533	3.1269	0.00349194	0.974614	1	17.1023	13.0462	18.9128	6.80317	5.41094	7.81336	3.06839	5.28788	10.9378	7.20074	93	53	122	41	31	51	14	36	64	42
AGTATGTCCCAAACTAAGCT	hsa-mir-1302-9	HGLibA_57723	2	-1.29533	3.1269	0.00349194	0.974614	1	17.1023	13.0462	18.9128	6.80317	5.41094	7.81336	3.06839	5.28788	10.9378	7.20074	93	53	122	41	31	51	14	36	64	42
TTGGCTTACCTGGGGATGAC	PPP1R1A	HGLibB_38016	1	1.38465	3.00846	0.00353912	0.976289	1	3.31012	2.21539	4.96073	5.14386	10.4728	12.1031	7.89014	8.22559	12.6469	8.57231	18	9	32	31	60	79	36	56	74	50
CCATCTCCCACATACGTTAC	GJD2	HGLibB_19162	1	1.25262	3.97428	0.0035795	0.976289	1	7.72361	8.6154	5.11576	15.7634	13.6146	25.8913	14.0269	14.9823	15.2104	19.202	42	35	33	95	78	169	64	102	89	112
AATGACAGCTCTTCAGCCTC	ARHGAP28	HGLibB_02745	1	0.974998	4.05702	0.00356263	0.976289	0	7.72361	6.64617	11.7817	18.0865	16.0583	16.6991	11.616	23.5017	15.7231	19.202	42	27	76	109	92	109	53	160	92	112
TTCACAGTTACATGAGCCCC	HNRNPA2B1	HGLibB_21768	1	-0.931771	3.81147	0.00355682	0.976289	0	21.5158	23.877	21.3932	14.9338	9.42551	11.0306	6.79429	16.0105	14.0141	9.08665	117	97	138	90	54	72	31	109	82	53
TACCTCATCATATCACACAA	AGAP7	HGLibB_01154	3	-1.16096	3.67874	0.0035406	0.976289	1	27.4004	16	17.9827	7.30096	7.85459	9.4986	6.13678	13.0728	12.1341	7.88653	149	65	116	44	45	62	28	89	71	46
TACCTCATCATATCACACAA	AGAP8	HGLibB_01157	3	-1.16096	3.67874	0.0035406	0.976289	1	27.4004	16	17.9827	7.30096	7.85459	9.4986	6.13678	13.0728	12.1341	7.88653	149	65	116	44	45	62	28	89	71	46
TACCTCATCATATCACACAA	AGAP4	HGLibB_01145	3	-1.16096	3.67874	0.0035406	0.976289	1	27.4004	16	17.9827	7.30096	7.85459	9.4986	6.13678	13.0728	12.1341	7.88653	149	65	116	44	45	62	28	89	71	46
TGAAAGACGTCATTACTCTA	NPIPB5	HGLibB_32432	2	-1.22585	3.54049	0.0035519	0.976289	1	19.309	18.4616	14.5722	3.31862	7.85459	14.5543	7.01346	6.60985	6.66523	6.00062	105	75	94	20	45	95	32	45	39	35
TGAAAGACGTCATTACTCTA	LOC100132247	HGLibB_26769	2	-1.22585	3.54049	0.0035519	0.976289	1	19.309	18.4616	14.5722	3.31862	7.85459	14.5543	7.01346	6.60985	6.66523	6.00062	105	75	94	20	45	95	32	45	39	35
TCTGTAGGACCTAGATGTGA	PRPF38B	HGLibB_38675	1	-1.61624	3.25216	0.00350621	0.976289	1	21.8836	24.1231	15.3473	6.13944	7.68005	6.43453	5.26009	5.28788	10.2542	5.48628	119	98	99	37	44	42	24	36	60	32
CCTCACCGATCCCTCCTACA	CAD	HGLibB_06958	1	-1.69799	2.51886	0.00354539	0.976289	1	4.59739	14.5231	13.642	4.14827	2.96729	2.91086	3.7259	3.52525	2.22174	3.94326	25	59	88	25	17	19	17	24	13	23
CCAGGAGAGAAGGGAGAAGC	COL6A1	HGLibB_10586	1	-1.79425	2.12839	0.00358022	0.976289	1	4.96518	8.12309	7.75115	2.1571	0.872733	2.14484	1.09585	1.76263	2.22174	3.60037	27	33	50	13	5	14	5	12	13	21
TTACATGGCACCTAGCTGCA	CDC16	HGLibA_08516	1	-2.33849	1.86814	0.00358483	0.976289	1	14.5277	5.4154	9.61142	1.82524	2.44365	1.68524	2.41088	1.76263	1.53813	1.88591	79	22	62	11	14	11	11	12	9	11
ACGAGGACTCCGGCATGCAA	ZC3H18	HGLibA_54971	1	-2.45672	1.01101	0.00358869	0.976289	1	5.33297	2.95385	3.87557	0.663724	0.52364	0.45961	0.657512	1.0282	0.854517	0.857231	29	12	25	4	3	3	3	7	5	5
GAACTCAGGGGGCAAGCACG	MPL	HGLibA_29736	1	-3.8577	-0.000241734	0.00362841	0.98483	1	2.20675	2.21539	1.39521	0.165931	0	0	0	0.587542	0	0	12	9	9	1	0	0	0	4	0	0
CGGGCCTAGACCTAGAAGGC	hsa-mir-8078	HGLibA_64155	1	-4.16847	0.0247941	0.00364071	0.985907	1	1.65506	2.21539	2.17032	0	0	0	0	0.440657	0.170903	0	9	9	14	0	0	0	0	3	1	0
TCCCCTTCTGCCCAATGGTG	RUVBL1	HGLibB_42419	1	-1.81955	2.97923	0.00364944	0.986016	1	11.0337	14.5231	13.177	4.64607	4.36366	3.98328	2.41088	4.55345	3.41807	2.05736	60	59	85	28	25	26	11	31	20	12
TCGAAGACCGGGCACTCGGG	KDM5B	HGLibA_24524	1	6.15856	0.728027	0.00366035	0.98671	1	0	0	0	2.32303	0.349093	0.766016	3.94507	0.881314	1.19632	1.37157	0	0	0	14	2	5	18	6	7	8
CACTCAGGTCTGGACGGATC	SNAPC2	HGLibA_45894	1	-1.34535	2.68847	0.00367252	0.987741	1	10.2981	10.3385	8.83631	1.82524	5.58549	4.9025	3.94507	4.84723	3.41807	2.40025	56	42	57	11	32	32	18	33	20	14
TGCAACAAACATGGGAGTGC	C10orf131	HGLibB_05052	1	-3.55256	1.06847	0.00368419	0.988634	1	4.59739	8.86156	4.80571	0.497793	0.698186	1.07242	0	0	0.341807	0.857231	25	36	31	3	4	7	0	0	2	5
ACCATTGTAGCGGTTTGCTG	TBP	HGLibA_48623	1	-1.06862	3.65307	0.00370342	0.989305	1	12.8727	16.2462	14.5722	6.63724	8.55278	2.45125	3.50673	10.5758	9.39969	7.20074	70	66	94	40	49	16	16	72	55	42
GCAAACGGTGACCCTCATGT	IARS2	HGLibA_22475	1	-2.80106	1.34837	0.00369552	0.989305	1	5.70076	10.0923	7.59612	1.16152	1.74547	0.45961	0	0.881314	2.56355	0.857231	31	41	49	7	10	3	0	6	15	5
GCCCCACGTCGCATGCGCCC	hsa-mir-3180-2	HGLibA_58804	2	-1.00452	3.56948	0.0037403	0.996908	1	20.2285	18.9539	15.6573	9.62399	9.25097	11.0306	7.89014	9.84134	8.71607	7.20074	110	77	101	58	53	72	36	67	51	42
GCCCCACGTCGCATGCGCCC	hsa-mir-3180-1	HGLibA_58801	2	-1.00452	3.56948	0.0037403	0.996908	1	20.2285	18.9539	15.6573	9.62399	9.25097	11.0306	7.89014	9.84134	8.71607	7.20074	110	77	101	58	53	72	36	67	51	42
TATGTGTACCGTGACATGCT	NDUFAF7	HGLibA_31501	1	-1.01753	3.53052	0.003759	0.99964	1	7.72361	16.7385	20.308	8.62841	6.80731	10.8774	4.38341	6.46297	4.78529	9.42955	42	68	131	52	39	71	20	44	28	55
AGGTGTGAAGGCCACCATTA	RNF114	HGLibB_41427	1	6.05926	0.208867	0.00763255	1	1	0	0	0	1.32745	1.04728	1.99164	3.06839	0.587542	1.19632	0.857231	0	0	0	8	6	13	14	4	7	5
TCGCATCGGCAACAACTTCA	CNN1	HGLibB_10294	1	5.93592	0.551473	0.00649414	1	1	0	0	0	1.32745	0	2.14484	1.75336	1.90951	1.02542	1.02868	0	0	0	8	0	14	8	13	6	6
GCAGCACATCTGAAAAATCA	ZFAND5	HGLibB_55092	1	5.90106	-0.0621415	0.00499437	1	1	0	0	0	0	1.39637	3.98328	0.438341	0.881314	0.51271	1.71446	0	0	0	0	8	26	2	6	3	10
CCTCAGTCCACTCTCCTCTC	PITHD1	HGLibB_36692	1	5.84753	0.551557	0.0133875	1	1	0	0	0	1.99117	1.22183	2.45125	0	0.881314	0.341807	1.71446	0	0	0	12	7	16	0	6	2	10
GCTAAACATAAAGTTCATAC	ZNF732	HGLibA_56647	1	5.84595	0.148706	0.0129017	1	1	0	0	0	1.99117	0.174547	2.14484	2.19171	0.440657	1.02542	0.685785	0	0	0	12	1	14	10	3	6	4
TCAAGCGCCCTTTCGTAGCC	ZADH2	HGLibA_54768	1	5.83195	0.147384	0.00519753	1	1	0	0	0	1.99117	0.872733	1.22563	1.31502	1.76263	0.51271	0.857231	0	0	0	12	5	8	6	12	3	5
CGTGCAGGTCGCATCGATGT	FXN	HGLibA_18215	1	5.64449	1.04181	0.00756794	1	1	0	0	0	1.65931	0.698186	0.766016	1.31502	1.17508	1.36723	0.514339	0	0	0	10	4	5	6	8	8	3
TTTGATAACCTCAAACCTTC	ITSN2	HGLibA_23875	1	5.60048	0.444748	0.0423327	1	1	0	0	0	0.829655	1.74547	0.45961	0.657512	0.146886	0.51271	2.91459	0	0	0	5	10	3	3	1	3	17
CCACAAGCTCTACGAGTCGC	NAT8L	HGLibA_31189	1	5.48095	0.279191	0.0285165	1	1	0	0	0	0.995585	0.174547	0.766016	1.75336	0.440657	0.683614	1.88591	0	0	0	6	1	5	8	3	4	11
AACAGGACTATGCCCGGGGC	SCN4B	HGLibB_42941	1	5.39381	-0.367143	0.027168	1	1	0	0	0	1.49338	0	0	2.41088	0.881314	1.53813	0	0	0	0	9	0	0	11	6	9	0
CTCTAATAGAGGTACTTGGA	PEX6	HGLibA_36123	1	5.3539	0.229109	0.0893389	1	0	0	0	0	0.663724	0	0.153203	0	3.52525	1.19632	0.514339	0	0	0	4	0	1	0	24	7	3
TTCTTACCGGAGATGAGAGC	CLEC1B	HGLibB_09948	1	5.32155	0.0541493	0.055761	1	0	0	0	0	0.829655	0.52364	0.153203	1.97254	0.293771	1.19632	1.02868	0	0	0	5	3	1	9	2	7	6
CCTAGGGGGGCGGTTTAAGA	AGAP3	HGLibB_01142	1	5.24969	-0.256225	0.022975	1	1	0	0	0	0.829655	1.57092	0.153203	0.219171	1.32197	0.51271	1.02868	0	0	0	5	9	1	1	9	3	6
CTCGCTGGAGGCCATCGAGC	KLC3	HGLibB_24997	1	5.23135	-0.228224	0.0344799	1	1	0	0	0	0.165931	1.04728	0.306406	0	0.293771	2.90536	0.857231	0	0	0	1	6	2	0	2	17	5
GTGTCCGTTTGCATTCCAGA	ZFAND2A	HGLibA_55148	1	5.20096	0.905883	0.0109957	1	1	0	0	0	0.497793	0.698186	0.612813	0.657512	0.440657	1.53813	1.02868	0	0	0	3	4	4	3	3	9	6
GGGGACCGACCTGTTTGCCG	MMP25	HGLibA_29522	1	5.19246	0.303987	0.0313533	1	1	0	0	0	0.663724	0.52364	0.153203	0.219171	0.440657	0.51271	2.91459	0	0	0	4	3	1	1	3	3	17
GCTATTAAAGCGATTCCGAC	RNF19A	HGLibA_41600	1	5.18055	-0.376364	0.0505877	1	0	0	0	0	0	0.174547	1.37883	2.19171	0.146886	0	1.54302	0	0	0	0	1	9	10	1	0	9
GCCTTCGGCACTCTACAGAC	JAM3	HGLibB_23899	1	5.16155	0.226134	0.0327152	1	1	0	0	0	0.663724	0	2.45125	0.219171	0.734428	0.854517	0.342893	0	0	0	4	0	16	1	5	5	2
CCACCGGACCTCAACAGAAC	SLC6A18	HGLibA_45314	1	5.15759	0.434525	0.0430925	1	1	0	0	0	0.663724	0.698186	1.37883	0.876682	0.146886	0.341807	1.20012	0	0	0	4	4	9	4	1	2	7
GGGATCGTCGGGCGAAAGCT	TNFSF9	HGLibA_50828	1	5.15606	-0.0246309	0.0443676	1	1	0	0	0	0.663724	0	1.37883	0	1.32197	1.02542	0.857231	0	0	0	4	0	9	0	9	6	5
AATCTGTTACAAAACAGCAG	CUL5	HGLibB_11777	1	5.1282	-0.0651228	0.0545041	1	0	0	0	0	0	0.698186	1.37883	0.219171	1.32197	1.53813	0	0	0	0	0	4	9	1	9	9	0
CAGGGCCCACCGGAACGACA	PTGES	HGLibA_39324	1	5.0893	0.158255	0.0479433	1	1	0	0	0	0.165931	1.04728	0.612813	1.31502	0.734428	1.19632	0	0	0	0	1	6	4	6	5	7	0
GGTGCGCCTACCTCCAGAGC	C2orf54	HGLibB_06146	1	5.03031	-0.154507	0.0717837	1	0	0	0	0	0.331862	0.52364	1.99164	0	0.587542	1.02542	0.342893	0	0	0	2	3	13	0	4	6	2
GCGGGGCCGGTTGACAACTT	LRRC71	HGLibA_27418	1	4.97972	0.0532536	0.016779	1	1	0	0	0	0.663724	1.04728	0.306406	0	0.734428	1.36723	0.514339	0	0	0	4	6	2	0	5	8	3
TGCTCATGGGATACTCGCTG	PAK4	HGLibA_35050	1	4.9787	0.0116261	0.0630315	1	0	0	0	0	0.165931	0.52364	1.53203	1.53419	0.587542	0.341807	0	0	0	0	1	3	10	7	4	2	0
CAACTATGAGCAGCACCGCA	KAZN	HGLibA_24091	1	4.95568	0.159459	0.0678701	1	0	0	0	0	0.663724	1.57092	0.612813	0	1.0282	0.51271	0.171446	0	0	0	4	9	4	0	7	3	1
CGCGCTTCCGCAATATAAAA	CLPSL2	HGLibA_10109	1	4.8723	-0.244205	0.0506317	1	0	0	0	0	0.995585	0	0.153203	0.438341	1.17508	0.51271	1.02868	0	0	0	6	0	1	2	8	3	6
GGGCTACAGGGACACCAAGC	TBC1D3H	HGLibA_48553	1	4.83288	-0.461502	0.0807821	1	0	0	0	0	0.663724	0	1.07242	1.31502	0.146886	0	1.02868	0	0	0	4	0	7	6	1	0	6
GCACGCGGCCGGGTCGGAAA	ZBTB17	HGLibB_54763	1	4.57684	-0.141804	0.107613	1	0	0	0	0	1.16152	0.174547	0.306406	0	0.293771	1.36723	0.171446	0	0	0	7	1	2	0	2	8	1
TATGTAACGATCCACTGAAA	HTR2B	HGLibB_22343	1	4.47075	0.668078	0.0150274	1	1	0	0.246154	0	2.1571	5.93458	0.612813	1.97254	1.17508	1.02542	1.20012	0	1	0	13	34	4	9	8	6	7
GCATTGCCGGGCGACCCAGC	TOX2	HGLibB_50975	1	4.46368	-0.408159	0.0686368	1	0	0	0	0	0.497793	0.698186	0.153203	1.09585	0.146886	0.341807	0.342893	0	0	0	3	4	1	5	1	2	2
GTCATCGAACAAAAACAAAG	STAM2	HGLibA_47334	1	4.29522	0.253626	0.116053	1	0	0	0	0	0.331862	0.698186	1.07242	0.219171	0	0.51271	0	0	0	0	2	4	7	1	0	3	0
GCGCTCGGCGGCCATAGGCG	NR2F6	HGLibA_32615	1	4.12906	0.129934	0.13535	1	0	0	0	0	0.829655	0.698186	0	0	0.293771	0.170903	0.514339	0	0	0	5	4	0	0	2	1	3
GGGCCGCGCGAGCGCCCACA	CSB-PGBD3	HGLibB_11297	1	4.09655	0.061486	0.0202184	1	1	0	0	0.155023	1.82524	0.872733	4.13649	0.657512	0.293771	0.170903	1.54302	0	0	1	11	5	27	3	2	1	9
CTCTAGCCTGATGAACACGC	ARID1B	HGLibA_02886	1	4.01258	-0.547035	0.163343	1	0	0	0	0	0.165931	0.174547	1.07242	0.219171	0.146886	0	0.514339	0	0	0	1	1	7	1	1	0	3
GGGAACCCGCGAGTTAATAG	HTR1B	HGLibB_22327	1	3.98604	-0.177171	0.219774	1	0	0	0	0	0	0	0.306406	0	0.734428	0	1.20012	0	0	0	0	0	2	0	5	0	7
AGCCATCCCAGCCCACTAGC	ATF5	HGLibA_03444	1	3.96874	1.13925	0.0229586	1	1	0	0.246154	0	1.65931	2.6182	2.45125	0	1.17508	1.19632	0.685785	0	1	0	10	15	16	0	8	7	4
GGAGATGCCTTCATATGATC	NKRF	HGLibA_32023	1	3.87004	0.640374	0.0389278	1	1	0	0.246154	0	0	1.22183	2.91086	0.876682	1.46886	1.36723	1.37157	0	1	0	0	7	19	4	10	8	8
CAAGGAAATTAAAATTAAAA	GLRB	HGLibB_19286	1	3.85948	0.170872	0.0408005	1	1	0	0	0.155023	1.32745	0.698186	1.99164	0	1.90951	1.02542	1.02868	0	0	1	8	4	13	0	13	6	6
TTGTTGGCTCTTTGTAAGGC	hsa-mir-4736	HGLibA_61041	1	3.85572	-0.328331	0.212987	1	0	0	0	0	0	0	1.07242	0.657512	0	0.341807	0	0	0	0	0	0	7	3	0	2	0
CTACAAGTACCCGTTTGAGC	SEC14L5	HGLibA_43202	1	3.74719	0.690539	0.0392309	1	1	0.183896	0	0	2.65489	0.174547	0	0.438341	1.76263	2.56355	0.171446	1	0	0	16	1	0	2	12	15	1
CCGCGTGCCCAAAAGCAAGC	BUD31	HGLibA_05002	1	3.72307	0.168396	0.0858743	1	0	0	0.246154	0	0.663724	0.698186	0.766016	0	0	1.36723	4.97194	0	1	0	4	4	5	0	0	8	29
CGGGTACGACCGCGCTCCTC	HOXD12	HGLibB_21963	1	3.62188	-0.511811	0.288323	1	0	0	0	0	0	0	0	1.31502	0.146886	0	0.342893	0	0	0	0	0	0	6	1	0	2
CGAGCTAAGTCCTAAAAACT	IRG1	HGLibB_23574	1	3.58211	1.20377	0.0177271	1	1	0.551687	0	0	0.829655	2.44365	2.14484	5.69844	1.0282	1.36723	3.94326	3	0	0	5	14	14	26	7	8	23
GGGTCCCCACCGGTTCAAGA	TEX37	HGLibA_49107	1	3.53124	0.263137	0.0712924	1	0	0	0.246154	0	1.16152	0	0.612813	3.94507	0.146886	1.53813	0	0	1	0	7	0	4	18	1	9	0
ATACTTGCTTAAATCGAAGC	SGCB	HGLibA_43798	1	3.51269	0.610757	0.039307	1	1	0	0	0.310046	0.829655	2.2691	0.306406	2.84922	1.32197	2.90536	0.342893	0	0	2	5	13	2	13	9	17	2
CAATTTAGTCCCGGACATGA	ATG16L1	HGLibA_03473	1	3.46812	0.720442	0.144354	1	0	0	0	0.310046	0.497793	0.698186	5.05571	2.41088	0	1.53813	0	0	0	2	3	4	33	11	0	9	0
AGATACCTGAGCGCCTCATT	LRIT3	HGLibA_27192	1	3.42572	0.775976	0.0668814	1	0	0	0.246154	0.155023	1.32745	1.74547	3.52367	0.219171	0.440657	1.19632	2.74314	0	1	1	8	10	23	1	3	7	16
CCCGACCAGTCCTACTTCTC	FFAR3	HGLibB_17308	1	3.39602	0.647823	0.0576087	1	0	0	0.246154	0.155023	4.14827	2.44365	0.153203	0	1.46886	1.87994	0.857231	0	1	1	25	14	1	0	10	11	5
GACCCTACCGTTCCACAAGT	ABHD1	HGLibA_00229	1	3.39229	0.403418	0.0258547	1	1	0	0	0.310046	1.99117	2.2691	0.306406	1.09585	1.76263	1.53813	1.02868	0	0	2	12	13	2	5	12	9	6
CGCGGAAATCAAGTCTCTGT	CCDC101	HGLibA_07506	1	3.3672	0.531544	0.0886571	1	0	0	0	0.155023	0.995585	1.22183	0.919219	0	1.61574	0	0.857231	0	0	1	6	7	6	0	11	0	5
GGCTCTTGAAGAACTTGCGA	KIAA0408	HGLibB_24601	1	3.35647	0.70003	0.0731698	1	0	0	0	0.465069	3.31862	1.39637	0.766016	2.84922	1.0282	1.19632	2.91459	0	0	3	20	8	5	13	7	7	17
GGACCTGAGCCGCTTCTGCG	TRIM58	HGLibA_51551	1	3.34047	0.259841	0.135045	1	0	0	0.246154	0	1.65931	2.79274	0.919219	0	0.587542	0.341807	0.171446	0	1	0	10	16	6	0	4	2	1
TCCTTTCACAATTATCTCAA	C2orf66	HGLibA_06162	1	3.31648	0.243211	0.0724738	1	0	0.183896	0	0	1.16152	1.22183	0.306406	1.09585	0.440657	1.36723	0.171446	1	0	0	7	7	2	5	3	8	1
GCGGTCCTTACCTTTCCGCT	ADARB2	HGLibA_00874	1	3.30183	0.221002	0.0362725	1	1	0	0.246154	0	0.497793	0.698186	2.14484	0.657512	0.146886	0.854517	1.02868	0	1	0	3	4	14	3	1	5	6
TGCCAACCTGGGGCTAGAAC	ENO4	HGLibB_15126	1	3.28748	-0.322392	0.0186245	1	1	0	0.246154	0	0.331862	0.52364	1.53203	1.09585	1.0282	0.683614	0.685785	0	1	0	2	3	10	5	7	4	4
GCCAGTTCCATGGATCTCGA	SCN11A	HGLibB_42919	1	3.22701	-0.0324113	0.171825	1	0	0	0	0.155023	1.32745	1.04728	1.53203	0.657512	0.146886	0.341807	0	0	0	1	8	6	10	3	1	2	0
TCATTAGCACAGAGCTGCGC	INSC	HGLibA_23373	1	3.22163	0.629587	0.031982	1	1	0	0	0.310046	1.49338	1.92001	1.37883	1.75336	1.32197	0.683614	0.342893	0	0	2	9	11	9	8	9	4	2
CCTAAGACACAGGCCCAGAG	hsa-mir-330	HGLibA_58988	1	3.12249	1.02309	0.053236	1	0	0	0	0.465069	1.16152	1.39637	0.306406	3.06839	2.0564	1.87994	1.71446	0	0	3	7	8	2	14	14	11	10
CAAAGCCACAAGTCATACGC	CCDC125	HGLibA_07577	1	3.12129	0.448279	0.121391	1	0	0	0.246154	0	0.663724	1.39637	1.68524	0	0	0	1.71446	0	1	0	4	8	11	0	0	0	10
GGGTACGTTACCCCCGGGCA	CACNG1	HGLibA_06928	1	3.0931	0.200019	0.0509618	1	0	0.367791	0	0	0.663724	1.39637	1.99164	0	1.61574	1.53813	1.37157	2	0	0	4	8	13	0	11	9	8
ATCCTGTCAAAATAGTCCGA	MCTS1	HGLibA_28657	1	3.0566	0.0409372	0.145715	1	0	0.183896	0	0	1.82524	0.174547	0.306406	1.09585	1.0282	0	0.342893	1	0	0	11	1	2	5	7	0	2
AAGGAGAAAACAGGCAGGGC	hsa-mir-3173	HGLibA_58766	1	3.03316	0.418307	0.0812512	1	0	0	0	0.310046	0.497793	1.57092	1.83844	0	2.35017	1.36723	0	0	0	2	3	9	12	0	16	8	0
GGCTAAAGCCCGCGACCCTC	MPC1L	HGLibA_29706	1	3.00658	-0.217378	0.0701543	1	0	0.183896	0	0	0.331862	0.349093	0.153203	1.53419	0.587542	0.341807	1.37157	1	0	0	2	2	1	7	4	2	8
AGACAGCCGAGTGCGCCGTG	C14orf132	HGLibB_05319	1	3.00633	0.0229593	0.155161	1	0	0	0	0.155023	1.49338	0.349093	0.612813	0.219171	0.293771	0	1.37157	0	0	1	9	2	4	1	2	0	8
CGGCACTCGCATTGGCCACT	ASPRV1	HGLibA_03362	1	2.98221	-0.311034	0.101661	1	0	0	0.246154	0	0	0.52364	1.53203	0.438341	1.17508	0.51271	0.685785	0	1	0	0	3	10	2	8	3	4
GGTCGGGTGGTCTACCATGC	DDX1	HGLibA_12647	1	2.98059	-0.218779	0.125866	1	0	0	0.246154	0	0.995585	1.74547	0.306406	0.219171	0.293771	0	1.37157	0	1	0	6	10	2	1	2	0	8
ACGCCGCGTCTTCCACCTGA	MXRA8	HGLibA_30627	1	2.96908	0.51653	0.0430509	1	1	0.551687	0	0	1.65931	0.872733	1.37883	1.31502	2.64394	0.341807	3.08603	3	0	0	10	5	9	6	18	2	18
CAGATCGGGAAGCCCGAGAG	TMEM44	HGLibA_50406	1	2.94622	-0.161232	0.132027	1	0	0	0.246154	0	0.995585	1.74547	0.45961	0	0.734428	0.51271	0.342893	0	1	0	6	10	3	0	5	3	2
CCTCACGAAGGAGATATAAC	ALG11	HGLibB_01607	1	2.93956	-0.520057	0.0665337	1	0	0	0.246154	0	0.497793	1.04728	1.37883	0.219171	0.293771	1.19632	0	0	1	0	3	6	9	1	2	7	0
AGCGAGAACTTGACCGCCTC	CACNG3	HGLibA_06934	1	2.9328	0.29992	0.095585	1	0	0	0	0.465069	0.663724	1.57092	0.153203	4.60258	0.734428	1.02542	1.37157	0	0	3	4	9	1	21	5	6	8
GTACTTACGGGCCAGGATGA	MFRP	HGLibA_29079	1	2.92637	1.08755	0.0774962	1	0	0	0	0.620092	1.49338	2.09456	1.22563	4.60258	1.46886	0.683614	1.37157	0	0	4	9	12	8	21	10	4	8
AGAACAGCCAAAACTGAGAA	ABCB5	HGLibB_00144	1	2.91662	1.12451	0.0586717	1	0	0.183896	0	0.310046	1.16152	2.09456	0.766016	1.97254	1.76263	1.19632	1.37157	1	0	2	7	12	5	9	12	7	8
GGCGCTCGAGTGAGGCGACT	FOXA2	HGLibB_17788	1	2.91499	0.944391	0.0462176	1	1	0	0.492309	0.465069	2.82083	2.96729	3.37047	1.97254	1.90951	2.39265	2.2288	0	2	3	17	17	22	9	13	14	13
GCCGCCAGGGGGATTTCTTC	HN1	HGLibA_21768	1	2.90532	-0.342779	0.204157	1	0	0	0	0.155023	0.995585	0.349093	0.45961	0.876682	0	0	1.37157	0	0	1	6	2	3	4	0	0	8
TGGACACGTCAGATACCCAG	PARP11	HGLibA_35216	1	2.8685	1.48991	0.0308458	1	1	0.367791	0.492309	0.155023	3.48455	2.79274	0.919219	1.75336	2.64394	3.58897	2.57169	2	2	1	21	16	6	8	18	21	15
TGCGGTCCCACGGGGGAATG	TRERF1	HGLibA_51370	1	2.86095	-0.0417194	0.219614	1	0	0	0.246154	0	0.995585	0.174547	0.153203	0.219171	0	1.87994	1.20012	0	1	0	6	1	1	1	0	11	7
GGTGGCTGCGGGCCTTCTGA	hsa-mir-662	HGLibA_62983	1	2.83519	-0.385834	0.143263	1	0	0	0.246154	0	0	0.349093	1.37883	1.75336	0.146886	0.341807	0.514339	0	1	0	0	2	9	8	1	2	3
CGTGCAATTCCAGCAACGAC	FTMT	HGLibA_18128	1	2.83448	-0.287163	0.133436	1	0	0.183896	0	0	0.331862	1.74547	0	0	0.440657	0.683614	0.857231	1	0	0	2	10	0	0	3	4	5
ATGTCTGAAAATAAAATATT	LOC388813	HGLibB_26885	1	2.82668	0.32797	0.0813028	1	0	0.183896	0	0.155023	0.331862	1.04728	1.53203	0.876682	0.881314	0.341807	1.88591	1	0	1	2	6	10	4	6	2	11
AACTGTGTGTCCCACCCGCG	GATA1	HGLibA_18666	1	2.81028	2.36921	0.0160277	1	1	1.28727	0.492309	1.55023	0.995585	3.84002	4.5961	10.5202	1.0282	34.0098	1.20012	7	2	10	6	22	30	48	7	199	7
AACCCCTGACTGATGCAGAA	TJAP1	HGLibB_49508	1	2.78889	0.128218	0.0546677	1	0	0.367791	0.246154	0	2.32303	1.39637	0	2.63005	2.0564	0.683614	1.37157	2	1	0	14	8	0	12	14	4	8
AACAAAATAGTTCCCAGAAA	CYP3A43	HGLibB_12144	1	2.77925	0.353975	0.109647	1	0	0	0.246154	0.310046	1.99117	1.22183	1.07242	0.219171	2.20328	1.70903	1.37157	0	1	2	12	7	7	1	15	10	8
TCGCTTCCGAAAAAACTTTC	ZNHIT1	HGLibA_56924	1	2.77668	-0.554267	0.0896577	1	0	0	0.246154	0	0.995585	0.174547	0	1.09585	0.734428	0.170903	1.02868	0	1	0	6	1	0	5	5	1	6
AGAATCAGAGAGATCCAACC	PXDN	HGLibA_39649	1	2.77573	1.15815	0.0198211	1	1	0	0	0.775115	2.82083	2.96729	3.67688	0.876682	1.46886	1.19632	1.37157	0	0	5	17	17	24	4	10	7	8
TAAAGCGCTTCTTTCGCGGT	hsa-mir-3143	HGLibA_58629	1	2.77525	0.276637	0.188647	1	0	0.183896	0	0	0.497793	0.52364	0.612813	1.09585	0	0	1.20012	1	0	0	3	3	4	5	0	0	7
GTGTAGAGGCGGCTGCCGTC	CDK20	HGLibB_08751	1	2.76985	-0.180271	0.0514312	1	0	0	0.492309	0	0.663724	0.872733	1.22563	1.75336	0.293771	0.854517	1.88591	0	2	0	4	5	8	8	2	5	11
GGTCCAGTCTGAAAGTGCCC	BIRC7	HGLibB_04524	1	2.76969	0.368326	0.116675	1	0	0.551687	0	0	2.82083	1.57092	1.07242	0.219171	3.23148	0.341807	0.514339	3	0	0	17	9	7	1	22	2	3
CAGAACTGTGACATTTATCC	KNG1	HGLibB_25308	1	2.76556	0.833663	0.105023	1	0	0.183896	0	0.620092	0.995585	0.698186	1.07242	4.60258	2.20328	3.07626	1.71446	1	0	4	6	4	7	21	15	18	10
GGGGCATCTCTGCTCGAGTC	BCO2	HGLibA_04358	1	2.75563	-0.0692282	0.142034	1	0	0	0	0.155023	0.331862	0.349093	0.919219	0.219171	0.293771	1.19632	0.342893	0	0	1	2	2	6	1	2	7	2
AATCATCATGCGATCCACAC	ZNF83	HGLibB_56762	1	2.73923	0.667673	0.201642	1	0	0.183896	0.738463	0	0.165931	0.698186	0.766016	10.5202	1.0282	1.36723	0.171446	1	3	0	1	4	5	48	7	8	1
GGCATCTCCTACTATTAAAA	LUC7L3	HGLibB_27586	1	2.73766	-0.34806	0.159838	1	0	0	0.246154	0	0.663724	1.04728	1.07242	0.876682	0.146886	0.170903	0.171446	0	1	0	4	6	7	4	1	1	1
CCTACCTCTGCAATTAAATT	PTEN	HGLibA_39295	1	2.72312	-0.0882884	0.137991	1	0	0.183896	0	0.155023	0.165931	0.872733	0.45961	2.41088	1.32197	1.02542	0.171446	1	0	1	1	5	3	11	9	6	1
GTCCTCTTACCTTCGGTGCC	MYT1	HGLibA_30926	1	2.70497	0.425385	0.0187714	1	1	0	0.246154	0.620092	1.32745	1.92001	0.766016	2.19171	2.49706	0.854517	4.97194	0	1	4	8	11	5	10	17	5	29
GACAAAATATTTCCCAAAAA	CYP3A4	HGLibA_12155	1	2.68258	-0.257879	0.198026	1	0	0.183896	0	0	0.663724	0.349093	0.766016	0	1.46886	0.341807	0	1	0	0	4	2	5	0	10	2	0
CGCGCTGCCCGGGGGGACAC	CCT8L2	HGLibB_08211	1	2.67545	-0.427601	0.230184	1	0	0	0.246154	0	0	0.52364	1.68524	0.438341	0	0	1.37157	0	1	0	0	3	11	2	0	0	8
ATTGGGGAGTTTGGAGTCGG	hsa-mir-6860	HGLibA_63622	1	2.66626	-0.249694	0.162057	1	0	0.183896	0	0	0.497793	0.698186	0.766016	1.53419	0	0.170903	0	1	0	0	3	4	5	7	0	1	0
ATGATGTTTGCATCATCTTC	CHD6	HGLibB_09394	1	2.66298	-0.230516	0.258008	1	0	0	0	0.155023	0.995585	1.39637	0.153203	0	0.146886	0	0.685785	0	0	1	6	8	1	0	1	0	4
AAGCCCTCGCCTTCGCCGTG	RFPL4B	HGLibA_40943	1	2.66237	1.71958	0.0126755	1	1	0.551687	1.23077	0.310046	2.32303	9.07642	5.66852	5.26009	3.96591	3.07626	1.37157	3	5	2	14	52	37	24	27	18	8
GTGGACGCAGGCATTCGGCA	PRICKLE3	HGLibB_38426	1	2.65027	2.08725	0.0201704	1	1	0.919478	0.492309	0.620092	3.31862	2.96729	5.97492	5.26009	1.61574	4.44349	7.20074	5	2	4	20	17	39	24	11	26	42
CTCCATCACTCTAACGAAGA	HILPDA	HGLibB_21289	1	2.64149	0.160347	0.117574	1	0	0.183896	0.246154	0	1.65931	0.698186	1.22563	0.219171	0.881314	0.51271	1.37157	1	1	0	10	4	8	1	6	3	8
GAGGCCGGGATATTTATAGT	PBK	HGLibA_35330	1	2.62642	0.694186	0.0855102	1	0	0.735582	0	0.155023	0.995585	1.22183	1.68524	5.26009	2.93771	0.683614	1.20012	4	0	1	6	7	11	24	20	4	7
ACCAAAGAGAGCGCTGAAAA	ETAA1	HGLibB_15593	1	2.61785	0.856094	0.0846464	1	0	0.367791	0.738463	0	4.48013	2.2691	1.07242	4.82175	1.76263	1.36723	0.171446	2	3	0	27	13	7	22	12	8	1
CTTCGCCTTTATATAAGAAC	CYTH1	HGLibA_12234	1	2.6112	-0.20202	0.0976976	1	0	0.183896	0.246154	0	0.663724	0.174547	0.766016	1.09585	1.17508	0.51271	2.05736	1	1	0	4	1	5	5	8	3	12
AAACTCCCTATCAAAGTCTA	KLHL41	HGLibB_25175	1	2.60883	0.904291	0.0460375	1	1	0.183896	0.246154	0.775115	5.47572	1.04728	2.14484	3.28756	2.20328	2.39265	1.88591	1	1	5	33	6	14	15	15	14	11
GCGTTTATCTCTGAATACAT	NOP14	HGLibB_32260	1	2.60776	0.562871	0.112712	1	0	0.367791	0	0	0.995585	0.174547	1.07242	0	0.587542	0.854517	2.40025	2	0	0	6	1	7	0	4	5	14
CTGACAGACCCTATTGAGCG	GOLGA7	HGLibA_19634	1	2.60568	0.556178	0.164992	1	0	0	0.246154	0.310046	2.1571	2.09456	1.53203	0.876682	0.146886	1.36723	0.514339	0	1	2	13	12	10	4	1	8	3
ACCCACAGGGTCAGTCGACG	SCUBE1	HGLibA_43069	1	2.59326	-0.166435	0.259872	1	0	0	0	0.310046	1.49338	0	0.306406	0	2.64394	0.341807	0.685785	0	0	2	9	0	2	0	18	2	4
CACGTTGAGGCTGTTCCGCG	LATS2	HGLibA_26066	1	2.59241	1.11513	0.109765	1	0	0.919478	0	0	1.32745	1.74547	1.68524	1.53419	0.587542	5.298	1.71446	5	0	0	8	10	11	7	4	31	10
GCACAAAGTCCCGGCAGTCC	CHST3	HGLibA_09635	1	2.58426	1.19614	0.00910116	1	1	0.551687	0.738463	0.155023	2.82083	1.74547	3.52367	3.94507	3.37837	2.05084	2.74314	3	3	1	17	10	23	18	23	12	16
CCCGAGAAGCTAAAAATAAG	NUCKS1	HGLibA_32917	1	2.57679	0.414135	0.255226	1	0	0	0.492309	0	0.663724	1.39637	0	0	0.440657	3.07626	1.37157	0	2	0	4	8	0	0	3	18	8
GGCCCAATATCCCATCAAAA	NAPSA	HGLibB_31097	1	2.5743	0.529805	0.124932	1	0	0	0.492309	0.155023	1.16152	0.349093	1.07242	3.50673	1.46886	0.683614	1.02868	0	2	1	7	2	7	16	10	4	6
AGTGGGGAGATCGAAAATGA	PAGE2B	HGLibA_35010	1	2.57159	0.493147	0.266408	1	0	0.367791	0	0	0.995585	1.74547	0.612813	0	1.0282	0.683614	0.857231	2	0	0	6	10	4	0	7	4	5
CCACGATAACATCGTGCGCG	MOS	HGLibA_29682	1	2.56973	0.271142	0.132471	1	0	0	0.246154	0.310046	1.65931	0.872733	1.07242	2.19171	0.146886	1.19632	1.37157	0	1	2	10	5	7	10	1	7	8
GGTCGTTCTCTATTAAGAAC	CYTH1	HGLibA_12236	1	2.56642	0.0476284	0.193127	1	0	0.367791	0	0.155023	0	0.174547	0.612813	4.60258	2.20328	0.683614	0	2	0	1	0	1	4	21	15	4	0
CTATATCATGGACAACAAAT	HLTF	HGLibA_21658	1	2.5529	0.473578	0.079495	1	0	0	0	0.775115	1.82524	1.04728	1.37883	3.06839	0.734428	3.58897	0.514339	0	0	5	11	6	9	14	5	21	3
AGGATGGCGCTATATTGGAG	OR52E2	HGLibA_34157	1	2.55221	-0.0230875	0.244443	1	0	0	0.492309	0	0.995585	0.174547	0.919219	0	0.587542	2.05084	2.05736	0	2	0	6	1	6	0	4	12	12
CTGCCGTCTCTTAATTAAAC	PIGX	HGLibA_36599	1	2.55132	0.441413	0.0603054	1	0	0.735582	0.246154	0	0.829655	2.96729	0.45961	0.438341	3.96591	2.22174	3.08603	4	1	0	5	17	3	2	27	13	18
AGCTCAGCTAAACGTGAGAA	TSGA13	HGLibA_51852	1	2.54757	0.453989	0.164737	1	0	0.183896	0	0.620092	3.81641	0.174547	0.919219	0	1.32197	3.93078	2.05736	1	0	4	23	1	6	0	9	23	12
CCGCAGATCATCCCGATGAT	NDUFA4L2	HGLibA_31461	1	2.53667	0.329643	0.223631	1	0	0.551687	0	0.310046	0	0	0.45961	10.0818	0.881314	0.341807	1.02868	3	0	2	0	0	3	46	6	2	6
CGGGCCCTTCAGTGGAACGC	ARSD	HGLibB_03131	1	2.52934	0.195068	0.141329	1	0	0.183896	0	0.155023	0.497793	0	1.68524	1.31502	0.881314	0.170903	1.02868	1	0	1	3	0	11	6	6	1	6
TAAAGAAAATAAGAAGCATC	C10orf118	HGLibB_05038	1	2.52624	0.181117	0.13401	1	0	0	0.492309	0.155023	0.165931	0.349093	1.83844	0.876682	2.0564	3.07626	0.514339	0	2	1	1	2	12	4	14	18	3
CTTCAGAAGGACGAGGCTTC	GAPT	HGLibB_18596	1	2.51863	1.08264	0.155565	1	0	0.551687	0.246154	0	0.497793	1.04728	2.45125	2.19171	0.440657	3.58897	1.02868	3	1	0	3	6	16	10	3	21	6
GAAAGCTGTTCCGGATGGCA	MTMR4	HGLibA_30430	1	2.51102	4.50274	0.0088489	1	1	4.41349	6.40001	11.6267	5.64165	10.4728	7.50696	10.301	141.891	7.34885	116.412	24	26	75	34	60	49	47	966	43	679
AGGAAATCGAGCGCCTGACC	DDIT3	HGLibA_12615	1	2.47558	0.519771	0.0473329	1	1	0	0.246154	0.310046	2.1571	1.57092	0.766016	0.876682	1.0282	0.854517	0.685785	0	1	2	13	9	5	4	7	5	4
GCTCTTCTGCGACGTCGTCC	KLHL36	HGLibA_25199	1	2.47544	-0.312261	0.243064	1	0	0	0.246154	0	0.331862	0.174547	0	2.19171	0	0.683614	0.171446	0	1	0	2	1	0	10	0	4	1
CCACTTACGGTTCGGGCTCC	LCK	HGLibA_26153	1	2.46317	0.733258	0.12595	1	0	0.735582	0.246154	0	3.15269	0.698186	0.612813	1.75336	1.17508	1.19632	4.62905	4	1	0	19	4	4	8	8	7	27
TAAGAAACTCAACTTCGACC	C17orf49	HGLibB_05533	1	2.46251	0.768953	0.120935	1	0	0.367791	0.492309	0.155023	3.15269	1.57092	0.45961	1.09585	5.58165	1.02542	0.514339	2	2	1	19	9	3	5	38	6	3
TCTTCTATGCTGTGTTCAGT	WSB1	HGLibB_54350	1	2.4601	-0.0147511	0.325935	1	0	0	0	0.310046	0.331862	1.04728	0.612813	1.31502	0	0	1.71446	0	0	2	2	6	4	6	0	0	10
AAACCCTGCAAAGAAAACGA	TCEAL7	HGLibA_48723	1	2.45007	0.0859784	0.305029	1	0	0	0	0.155023	0.331862	0.872733	0	0	1.32197	0	0.342893	0	0	1	2	5	0	0	9	0	2
CACCGAGGTGTTGAGTCCCG	SYP	HGLibA_48034	1	2.44756	-0.0816015	0.336308	1	0	0	0	0.310046	0	0.349093	1.07242	0.657512	0.293771	0	2.57169	0	0	2	0	2	7	3	2	0	15
CTGAGGCGGATGATGGGTCT	MUC7	HGLibB_30515	1	2.44142	0.238509	0.316403	1	0	0	0	0.155023	0	0	0.45961	0.219171	0.146886	1.02542	1.02868	0	0	1	0	0	3	1	1	6	6
ACCAACCCCAAAAGCGAAGC	PVRL2	HGLibA_39626	1	2.43205	-0.0429158	0.0508903	1	0	0	0.246154	0.310046	0.995585	0.349093	0.919219	1.09585	1.76263	1.70903	0.857231	0	1	2	6	2	6	5	12	10	5
GACTACAATGAACCATTGAC	ATL1	HGLibA_03514	1	2.42821	1.49911	0.0614164	1	0	0.183896	0.984617	1.08516	4.14827	4.71276	4.13649	7.23263	3.0846	2.73445	2.91459	1	4	7	25	27	27	33	21	16	17
TCCGCAGGCAACAAGGAACG	SRA1	HGLibB_46865	1	2.42267	-0.0116519	0.185878	1	0	0.183896	0.246154	0	1.32745	0.52364	0.306406	0.219171	0.881314	0.51271	1.88591	1	1	0	8	3	2	1	6	3	11
GTTCTGTGGCGACCCCAAGC	CCL24	HGLibA_08004	1	2.41957	-0.248784	0.259295	1	0	0	0	0.310046	0.165931	0.698186	0.153203	1.31502	2.0564	0	0.514339	0	0	2	1	4	1	6	14	0	3
GACCCAACTACCGTTTCACA	DUSP12	HGLibA_14135	1	2.41951	3.33721	0.0376739	1	1	1.28727	4.18462	3.87557	1.49338	1.22183	2.91086	3.94507	99.7353	3.58897	4.11471	7	17	25	9	7	19	18	679	21	24
GGAGAACGTCCGCGCCTCTG	ELL	HGLibB_14900	1	2.41915	0.0310812	0.17171	1	0	0	0.246154	0.310046	1.32745	1.04728	0.153203	3.50673	0.293771	0.341807	1.02868	0	1	2	8	6	1	16	2	2	6
GTGGCGGTCATGAACCTCTC	IGFALS	HGLibB_22781	1	2.41814	0.0231495	0.30201	1	0	0	0.492309	0	1.16152	0.698186	0.612813	0.219171	2.64394	0.854517	0	0	2	0	7	4	4	1	18	5	0
AATTACATTTCCGAGCCAGC	PSTK	HGLibA_39236	1	2.40697	0.054804	0.180278	1	0	0.183896	0.492309	0	1.32745	0.52364	2.14484	2.63005	1.0282	0.854517	0	1	2	0	8	3	14	12	7	5	0
TGCAGCACAGCGTCTGCACG	CT62	HGLibA_11554	1	2.40679	0.540983	0.0806479	1	0	0	0.492309	0.465069	1.99117	0.698186	1.83844	1.97254	1.76263	1.53813	2.57169	0	2	3	12	4	12	9	12	9	15
ATTAGATTACAGAAATTACC	SPIC	HGLibA_46659	1	2.40633	0.598592	0.127028	1	0	0.367791	0	0.155023	2.32303	2.09456	0.45961	0	0.440657	1.19632	0.857231	2	0	1	14	12	3	0	3	7	5
GACAGCGGCGAAGGTCCACC	ARHGAP9	HGLibA_02793	1	2.39264	-0.424216	0.093072	1	0	0.367791	0	0	0	1.04728	1.22563	0.219171	1.17508	0.854517	0.685785	2	0	0	0	6	8	1	8	5	4
CCGACGGGGCGCGCGCGGCC	hsa-mir-639	HGLibA_62796	1	2.38827	1.52279	0.00987243	1	1	1.10337	0.492309	0.310046	3.65048	2.6182	2.91086	4.60258	2.93771	1.53813	5.65773	6	2	2	22	15	19	21	20	9	33
ACAAGATAAACCCAACCAGC	IKBKAP	HGLibB_22885	1	2.38286	7.34132	0.114255	1	0	2.94233	2.95385	3.25548	27.2127	30.022	11.9498	26.5196	3.37837	7.00704	6.00062	16	12	21	164	172	78	121	23	41	35
GCCCCCGACGACTGCGACTT	MEX3D	HGLibB_28994	1	2.37512	0.514823	0.18208	1	0	0.551687	0	0.155023	2.1571	1.57092	1.53203	1.09585	1.17508	1.53813	0.342893	3	0	1	13	9	10	5	8	9	2
TCCACACAGAAATAACTTGC	C16orf97	HGLibB_05510	1	2.36899	0.186116	0.179044	1	0	0.183896	0	0.155023	0.995585	1.04728	0.612813	0.438341	0	0.51271	1.37157	1	0	1	6	6	4	2	0	3	8
CTAATAGTACGAGATCGAAA	LPAR4	HGLibA_27062	1	2.36898	0.86975	0.201233	1	0	0.919478	0.246154	0	2.82083	1.22183	0.612813	1.53419	3.81903	3.75987	0.857231	5	1	0	17	7	4	7	26	22	5
ATGCCTTCTCAGATCAGACA	DDX58	HGLibB_12738	1	2.36818	5.56196	0.00384742	1	1	14.3439	14.0308	19.6879	11.4492	12.9164	38.454	94.6817	356.785	29.7372	35.8323	78	57	127	69	74	251	432	2429	174	209
CGGTTAAGTGAAAAAAGCTC	KIF20B	HGLibB_24861	1	2.36734	0.91808	0.166319	1	0	0	0	0.775115	2.32303	0.698186	5.20891	0.219171	0.146886	1.36723	0.514339	0	0	5	14	4	34	1	1	8	3
GTGCTTACCGCTGCGGTGAC	PRPF40B	HGLibA_38738	1	2.36156	1.05812	0.0771422	1	0	0.735582	0.246154	0.310046	2.1571	2.44365	1.99164	4.38341	3.0846	2.05084	0.171446	4	1	2	13	14	13	20	21	12	1
AGAGCAGACGGAACCACAAC	KRTAP4-6	HGLibA_25769	1	2.34736	0.585454	0.157276	1	0	0	0.738463	0	1.82524	0.698186	1.07242	3.7259	0.440657	0.683614	0.171446	0	3	0	11	4	7	17	3	4	1
CTGTGGAGACAGGCGGCGGC	hsa-mir-6746	HGLibA_63138	1	2.33095	0.633605	0.0955926	1	0	0	0.984617	0	0.995585	2.09456	1.22563	1.75336	1.61574	1.53813	1.71446	0	4	0	6	12	8	8	11	9	10
GACGGTGTTGTTCTTGTAGC	PYGB	HGLibB_39634	1	2.31043	0.982596	0.123671	1	0	0.367791	0.246154	0.775115	2.98676	1.57092	4.28969	1.09585	3.0846	1.53813	2.40025	2	1	5	18	9	28	5	21	9	14
GTGTTGCTGAACACATCAAC	ERI2	HGLibA_15483	1	2.3089	0.38414	0.145956	1	0	0.551687	0	0.155023	2.32303	1.74547	0.766016	0	0.734428	1.19632	2.2288	3	0	1	14	10	5	0	5	7	13
CAACTCCCTCATCACTGCTC	SMAD6	HGLibB_45530	1	2.29682	0.201057	0.315361	1	0	0.183896	0	0.310046	0	1.04728	1.37883	0.876682	2.35017	0.854517	0	1	0	2	0	6	9	4	16	5	0
GCTCCCGGGGCGGGTCACGC	GDPD5	HGLibB_18877	1	2.28339	0.214793	0.168874	1	0	0	0.738463	0	0.829655	0.349093	1.99164	0.657512	2.0564	1.02542	1.20012	0	3	0	5	2	13	3	14	6	7
AAATATTGTGATAAAAAAGA	FRA10AC1	HGLibB_17949	1	2.27935	-0.0235865	0.190976	1	0	0	0	0.465069	0.829655	0.872733	1.37883	1.09585	1.46886	0.170903	0.514339	0	0	3	5	5	9	5	10	1	3
GATGGCTACTGCTGTGACGA	FAM76B	HGLibA_16724	1	2.27176	0.496514	0.172182	1	0	0	0.492309	0.465069	1.49338	2.96729	0.306406	3.28756	0.881314	2.05084	0.342893	0	2	3	9	17	2	15	6	12	2
GCAAGATAGTTGATGACATC	PLEKHS1	HGLibA_37155	1	2.26666	0.729434	0.217518	1	0	0.367791	0.492309	0	2.48896	1.92001	0.919219	2.41088	0.293771	1.36723	0.514339	2	2	0	15	11	6	11	2	8	3
TGGTGTACAAGTAGTCCGCC	FICD	HGLibA_17506	1	2.26659	1.07993	0.0478838	1	1	0.183896	0.492309	0.620092	5.30979	1.04728	2.91086	3.50673	0.734428	0	1.71446	1	2	4	32	6	19	16	5	0	10
AGCTGACATCAGAAACACAC	LILRA1	HGLibB_26452	1	2.24568	0.60086	0.122926	1	0	0	0.984617	0.310046	0.995585	4.53821	1.68524	1.97254	2.0564	1.02542	2.05736	0	4	2	6	26	11	9	14	6	12
GAATTCCCTTCTTCATTAAC	CHIC2	HGLibB_09439	1	2.24272	1.22234	0.0896727	1	0	0.183896	0	1.24018	3.15269	5.2364	2.75766	1.09585	0.881314	2.39265	1.54302	1	0	8	19	30	18	5	6	14	9
GCAACGTTTGCAACGATGAG	GPC4	HGLibB_19742	1	2.23418	1.50168	0.0314313	1	1	1.10337	0.246154	0.465069	3.31862	2.96729	2.45125	6.13678	2.0564	2.05084	1.88591	6	1	3	20	17	16	28	14	12	11
AAGTTGTGAATGAAAAGCCG	PRR21	HGLibA_38815	1	2.23209	0.684946	0.144746	1	0	0.367791	0.492309	0.465069	1.65931	3.66548	2.29805	0.438341	1.32197	0.683614	4.97194	2	2	3	10	21	15	2	9	4	29
AAGCCGCCGCCTTGATGAGT	LUZP1	HGLibA_27639	1	2.22824	0.313775	0.130318	1	0	0.183896	0.738463	0.155023	2.1571	0	0.306406	3.7259	0.734428	2.56355	2.40025	1	3	1	13	0	2	17	5	15	14
TGTACTTCTCCGAAGACGAG	ZNF282	HGLibB_55670	1	2.22735	1.8127	0.0453094	1	1	0.551687	0.984617	0.930138	2.1571	2.96729	2.14484	5.91761	3.67214	5.1271	5.48628	3	4	6	13	17	14	27	25	30	32
GTGATGGAAATTTAATTTAA	FRA10AC1	HGLibA_17973	1	2.22355	0.153257	0.380827	1	0	0	0.738463	0	0.995585	0	0	5.04092	0.293771	1.19632	0.685785	0	3	0	6	0	0	23	2	7	4
TAATCACCATGTGAAAGAGC	LIFR	HGLibB_26440	1	2.22014	1.23753	0.0778107	1	0	0.367791	0.738463	0.930138	1.16152	2.44365	4.44289	1.97254	3.96591	1.87994	6.85785	2	3	6	7	14	29	9	27	11	40
ACCGGCTCATCGTCGGGAGC	GIGYF1	HGLibB_19038	1	2.2195	0.91713	0.136924	1	0	0.919478	0.738463	0	2.65489	2.09456	4.44289	1.97254	1.76263	3.41807	1.88591	5	3	0	16	12	29	9	12	20	11
AGAGAAAAACCTTATACGTG	ZNF552	HGLibA_56218	1	2.21507	1.43951	0.178607	1	0	0.735582	1.23077	0	2.65489	4.36366	3.52367	1.97254	4.55345	3.24716	1.02868	4	5	0	16	25	23	9	31	19	6
GCGGGGGTACGGCACGAGGT	TUBA3E	HGLibB_52192	1	2.2135	-0.245988	0.335701	1	0	0	0.246154	0	0.497793	0	0	0.438341	0.734428	0	1.20012	0	1	0	3	0	0	2	5	0	7
GCTCCAGCAGACACCTATTC	C9orf50	HGLibB_06736	1	2.21105	0.75815	0.191648	1	0	0.367791	0	0.465069	2.65489	0.872733	1.07242	1.31502	1.61574	1.87994	0.514339	2	0	3	16	5	7	6	11	11	3
GCTCAAGAACTCTATAATAG	CAB39	HGLibA_06833	1	2.20542	0.738296	0.143513	1	0	0.183896	0.984617	0	1.32745	1.22183	2.29805	1.31502	3.52525	2.05084	0.514339	1	4	0	8	7	15	6	24	12	3
TCCCACTTCTTCCAACGCAC	CISD3	HGLibB_09725	1	2.20477	0.137504	0.354404	1	0	0.367791	0.246154	0	1.65931	0.872733	2.91086	0	0	0.854517	0.685785	2	1	0	10	5	19	0	0	5	4
TAACTTACTTTAGTGGGCAA	RSPRY1	HGLibA_42356	1	2.20083	0.928016	0.146934	1	0	0.551687	0.246154	0.155023	1.49338	0.349093	0.919219	2.84922	2.93771	1.87994	0.342893	3	1	1	9	2	6	13	20	11	2
GCTCGTTGGCGGGGACGACT	ZNF629	HGLibB_56365	1	2.19853	0.435084	0.175159	1	0	0	0.246154	0.465069	1.16152	0.52364	1.53203	2.41088	0.146886	1.36723	1.20012	0	1	3	7	3	10	11	1	8	7
GGCAGAACGAGTGTTGCAGC	PARP10	HGLibA_35215	1	2.19746	0.81365	0.203234	1	0	0	0.492309	0.155023	0.497793	1.74547	0.612813	1.75336	0.440657	0.854517	1.20012	0	2	1	3	10	4	8	3	5	7
TATAGTTCCGGGGAGGAAGC	CPEB1	HGLibA_10918	1	2.19649	0.0683224	0.137675	1	0	0.183896	0.246154	0.310046	0.829655	0.52364	0.153203	3.06839	0.587542	2.05084	1.37157	1	1	2	5	3	1	14	4	12	8
CATAATCTGGATGAAAAATT	HECTD2	HGLibB_21067	1	2.1963	0.712858	0.16081	1	0	0	0.246154	0.620092	0.331862	1.92001	2.14484	4.38341	0.146886	0.51271	0.685785	0	1	4	2	11	14	20	1	3	4
AGCAGCTACATCTGGCTACT	hsa-mir-222	HGLibA_58298	1	2.19472	0.262905	0.124997	1	0	0.367791	0.492309	0.155023	1.16152	1.22183	0	1.31502	1.76263	3.58897	2.05736	2	2	1	7	7	0	6	12	21	12
GTTACCTCCCAGCATTCATC	CEP350	HGLibA_09135	1	2.19234	0.758134	0.162035	1	0	1.10337	0	0	2.98676	1.74547	1.68524	1.31502	1.46886	1.53813	1.71446	6	0	0	18	10	11	6	10	9	10
TGGCGCAGTTGCGCCGCTAC	PPP1R3F	HGLibA_38113	1	2.18444	1.71018	0.0191432	1	1	0.367791	0.492309	0.775115	2.32303	2.96729	2.60445	2.19171	3.37837	1.87994	2.74314	2	2	5	14	17	17	10	23	11	16
ACCAATAACTGAAAAGCCTA	C5orf42	HGLibB_06380	1	2.18433	1.54514	0.0585176	1	0	0.919478	0	0.465069	1.32745	3.84002	0.919219	3.28756	1.61574	4.44349	0.342893	5	0	3	8	22	6	15	11	26	2
GGTAAATTCCGTATGCCATA	C4orf40	HGLibA_06330	1	2.18217	1.6968	0.00733853	1	1	1.65506	0.246154	0.310046	1.99117	4.8873	3.83008	4.38341	3.23148	3.93078	2.05736	9	1	2	12	28	25	20	22	23	12
TGTATGAAGAGCCACTAGCC	NAT8	HGLibB_31139	1	2.18144	1.28581	0.0797686	1	0	0.367791	0.246154	1.08516	4.14827	3.31638	1.07242	2.63005	2.0564	3.41807	2.40025	2	1	7	25	19	7	12	14	20	14
GGCGCGGCCGTACCAGTGCG	ZNF358	HGLibA_55871	1	2.18058	0.0034892	0.2016	1	0	0	0.246154	0.310046	1.16152	0	0.766016	0.438341	0.293771	0.683614	3.08603	0	1	2	7	0	5	2	2	4	18
TTACAAGCACTGTATACATC	GLO1	HGLibB_19257	1	2.1694	1.20843	0.159878	1	0	0	1.23077	0.310046	0.995585	3.14184	2.75766	0	2.64394	2.22174	4.28616	0	5	2	6	18	18	0	18	13	25
CACAAACTCGTTCTCTGCTG	KRT83	HGLibB_25527	1	2.16704	1.46514	0.0692534	1	0	0.551687	0.738463	0.775115	1.16152	2.79274	2.75766	3.50673	5.43477	1.53813	4.97194	3	3	5	7	16	18	16	37	9	29
GAATTTAAATGAAGATAAAA	DIAPH3	HGLibB_13206	1	2.1664	-0.359061	0.228083	1	0	0	0.492309	0	0.663724	1.04728	1.22563	0	0.146886	0.854517	1.02868	0	2	0	4	6	8	0	1	5	6
TGGCCATGTCCACAATATAC	WDR70	HGLibA_54163	1	2.16515	0.189182	0.0651441	1	0	0.735582	0.246154	0	1.65931	2.2691	2.75766	1.31502	0.587542	1.19632	0.857231	4	1	0	10	13	18	6	4	7	5
AAGCTAAAACGCGTTCTTCC	HIST1H2AE	HGLibA_21386	1	2.16472	0.18584	0.176266	1	0	0.183896	0	0.465069	3.65048	0.872733	0.306406	0	1.17508	0.51271	1.20012	1	0	3	22	5	2	0	8	3	7
CCAGGCAGAGAAAAACCGAC	RBM23	HGLibB_40461	1	2.16062	0.705768	0.252021	1	0	0	0.492309	0.310046	0.497793	0.872733	1.37883	1.97254	1.76263	0.51271	1.71446	0	2	2	3	5	9	9	12	3	10
AGCTGTTCATCACGTGGAAT	C9orf96	HGLibA_06783	1	2.15211	1.84179	0.0225618	1	1	0.551687	0.738463	1.55023	2.98676	2.79274	3.67688	9.20517	4.99411	4.9562	1.88591	3	3	10	18	16	24	42	34	29	11
GTGATCCACTGCCAGACAAC	VAC14	HGLibB_53418	1	2.1464	1.21338	0.0822864	1	0	1.28727	0	0.310046	1.99117	1.92001	3.98328	3.50673	2.0564	2.39265	1.54302	7	0	2	12	11	26	16	14	14	9
GCGGGAGAACCTAGCGCTTA	CCDC85B	HGLibA_07895	1	2.14486	0.204235	0.256218	1	0	0.183896	0	0.155023	1.16152	0.52364	0.306406	0	0	2.22174	0	1	0	1	7	3	2	0	0	13	0
AAAGGCTTTACCATCAGCCG	ANKRD17	HGLibA_02016	1	2.13274	1.10747	0.196392	1	0	0.551687	0.246154	0	0.165931	1.39637	0.919219	0.219171	2.20328	1.19632	2.40025	3	1	0	1	8	6	1	15	7	14
CTCGCAAGCGCTGATCAGAA	TMEM59L	HGLibA_50462	1	2.12804	1.44799	0.0837611	1	0	1.47116	0.246154	0.310046	1.82524	2.44365	2.75766	6.35595	3.0846	2.22174	2.74314	8	1	2	11	14	18	29	21	13	16
GCTCATCATGCGATATGTGC	CNPY2	HGLibA_10365	1	2.12459	0.671573	0.129658	1	0	0	0.492309	0.775115	1.32745	2.44365	1.53203	0.657512	1.0282	1.53813	4.97194	0	2	5	8	14	10	3	7	9	29
GGCCATGGACGCGCTCAAGT	LDLRAP1	HGLibB_26216	1	2.11499	0.236586	0.152699	1	0	0	0	0.775115	0.497793	1.04728	0.766016	1.75336	1.76263	1.87994	1.20012	0	0	5	3	6	5	8	12	11	7
TGAGAAACACGACGATAAAC	TNIP3	HGLibA_50841	1	2.10371	1.05234	0.12212	1	0	1.28727	0	0	1.32745	1.74547	0.766016	3.94507	0.734428	3.41807	1.71446	7	0	0	8	10	5	18	5	20	10
TCAGGTTCAGAAGGTTTAGC	ASH1L	HGLibB_03292	1	2.09817	0.479967	0.212361	1	0	0	0	0.775115	0.331862	2.2691	1.37883	0.219171	0.734428	2.22174	1.54302	0	0	5	2	13	9	1	5	13	9
AGGCGGAGGAGCTTGGCGAG	hsa-mir-3197	HGLibA_58884	1	2.09573	0.692189	0.173712	1	0	0.367791	0.246154	0	0.497793	0.872733	0.45961	1.75336	1.46886	1.19632	0.171446	2	1	0	3	5	3	8	10	7	1
AACCCAAAGGAAAAGCGACC	NOC3L	HGLibA_32239	1	2.09478	1.14183	0.172203	1	0	0	0.984617	0.310046	1.82524	1.74547	1.53203	3.28756	2.49706	0.170903	1.88591	0	4	2	11	10	10	15	17	1	11
CGGGTGCGGCTGAACACCGA	MUSTN1	HGLibA_30580	1	2.09468	0.220449	0.334682	1	0	0	0.492309	0	0.829655	1.04728	0.919219	0	1.0282	0.854517	0.171446	0	2	0	5	6	6	0	7	5	1
ACAGGAATGGGTAGGACAAG	OTUD4	HGLibA_34766	1	2.08651	0.691434	0.160519	1	0	0	0	1.24018	0.497793	2.44365	1.07242	4.82175	1.90951	1.36723	1.37157	0	0	8	3	14	7	22	13	8	8
GTGATGCTCAAATTGAAAAC	SSFA2	HGLibA_47129	1	2.08573	1.58088	0.113465	1	0	0.735582	0.738463	0.310046	1.99117	0.698186	1.07242	1.75336	5.72854	2.56355	4.11471	4	3	2	12	4	7	8	39	15	24
ACATGTGTTTGTGTTGCCCG	HEATR5B	HGLibA_21077	1	2.08463	0.0724945	0.193568	1	0	0.551687	0	0.155023	0.331862	0.52364	0.153203	2.41088	0.734428	1.53813	2.05736	3	0	1	2	3	1	11	5	9	12
GGGGTAAATAGTTGACGATG	ELAVL4	HGLibB_14866	1	2.08425	1.42125	0.299289	1	0	0.551687	0	0	1.16152	3.14184	0.153203	0.438341	0.293771	0.341807	0.514339	3	0	0	7	18	1	2	2	2	3
CAGACCAAGACGACTTAAAC	SHOC2	HGLibA_44065	1	2.0839	0.678906	0.218601	1	0	0.551687	0.246154	0	0.829655	1.22183	0.45961	0.657512	3.67214	0.341807	1.02868	3	1	0	5	7	3	3	25	2	6
CCAGCACGCGGCGCACCTCG	MSANTD1	HGLibB_30128	1	2.0751	1.38075	0.0812127	1	0	0.919478	0.984617	0	1.32745	2.79274	1.99164	2.19171	3.81903	2.73445	3.77182	5	4	0	8	16	13	10	26	16	22
CCAACTTACCTGGACACGGA	GPR143	HGLibA_19914	1	2.0749	1.4533	0.167597	1	0	0.183896	1.23077	0.155023	1.65931	4.36366	0	5.26009	0.146886	1.36723	2.57169	1	5	1	10	25	0	24	1	8	15
CTTGTAGAGCCAGCGCCCCT	JPH2	HGLibB_23947	1	2.07348	1.36045	0.0324318	1	1	0.551687	0.492309	1.08516	4.3142	2.96729	4.44289	3.94507	3.37837	0.854517	1.88591	3	2	7	26	17	29	18	23	5	11
TTAATCGCCAGCAACAAGAA	B3GNT2	HGLibB_03982	1	2.07171	-0.0512385	0.264837	1	0	0	0.246154	0.310046	1.65931	0.872733	0	0.876682	0	1.87994	0.685785	0	1	2	10	5	0	4	0	11	4
GGCTGTAAATTTCTCTCAAG	ZNF583	HGLibB_56248	1	2.06996	1.10419	0.144614	1	0	0	0.738463	1.08516	2.32303	3.31638	0.919219	3.50673	4.25968	1.53813	2.57169	0	3	7	14	19	6	16	29	9	15
AGCCTTAGCCCAGCTTCATC	PEX7	HGLibB_36080	1	2.06209	1.22828	0.157645	1	0	0.183896	0	0.930138	0.995585	1.39637	3.52367	0	1.46886	3.93078	0.514339	1	0	6	6	8	23	0	10	23	3
ACCGGCCCGGGGCTCTTGGG	hsa-mir-4634	HGLibA_60642	1	2.06063	-0.179557	0.196243	1	0	0.367791	0.246154	0	1.16152	0.349093	1.07242	1.53419	0.440657	1.19632	0.514339	2	1	0	7	2	7	7	3	7	3
GTAATCGTTTCTTCAGAACT	TMEM131	HGLibA_49927	1	2.05602	1.44486	0.106723	1	0	0.919478	0.738463	0.465069	1.99117	2.44365	0.45961	5.26009	4.70034	2.56355	3.60037	5	3	3	12	14	3	24	32	15	21
TGCAGAGCCCATATACATGA	OR5H14	HGLibA_34292	1	2.04983	0.893746	0.0916009	1	0	0.551687	0.492309	0.465069	0.995585	2.79274	4.13649	0.876682	2.93771	1.19632	2.05736	3	2	3	6	16	27	4	20	7	12
TAATGCCCGGAGGGATAGTC	CHST10	HGLibA_09613	1	2.04725	-0.0318606	0.277545	1	0	0	0	0.310046	0.995585	1.04728	0.306406	0.876682	0.587542	0	0	0	0	2	6	6	2	4	4	0	0
CAAACAGAAAGCGATAGATC	VPS4B	HGLibB_53733	1	2.04712	0.78481	0.156719	1	0	0	0.246154	0.775115	0.829655	1.04728	2.29805	1.31502	1.0282	0.683614	3.42893	0	1	5	5	6	15	6	7	4	20
TTTGAACGCCAGCAAACAGA	TCEAL7	HGLibA_48722	1	2.04695	0.353997	0.380257	1	0	0.367791	0	0	0.165931	1.22183	1.99164	0.219171	0.293771	0.170903	0	2	0	0	1	7	13	1	2	1	0
GGAGTTGATTAGCAGCAAGA	KRTAP9-3	HGLibA_25837	1	2.04185	-0.249379	0.276099	1	0	0.551687	0	0	0.165931	0.349093	0.306406	2.19171	0	1.02542	1.88591	3	0	0	1	2	2	10	0	6	11
CCCAAAGCGCGCGACCCCGC	TMEM134	HGLibA_49946	1	2.03822	-0.27041	0.205377	1	0	0.183896	0	0.310046	0.663724	1.04728	0	0.438341	1.32197	1.36723	0.685785	1	0	2	4	6	0	2	9	8	4
GGGTGGTCCGGCTGGTGTCC	CRTC1	HGLibB_11216	1	2.03706	2.0069	0.0378972	1	1	0.919478	0.492309	0.775115	3.15269	2.96729	3.67688	6.13678	2.20328	0.51271	3.08603	5	2	5	19	17	24	28	15	3	18
GTAAACGGACGGGCAACGTG	IL31	HGLibA_23129	1	2.03594	0.193548	0.16201	1	0	0.735582	0	0.155023	0.995585	0.174547	0.919219	2.19171	1.0282	2.05084	1.88591	4	0	1	6	1	6	10	7	12	11
GGGCGTCTTACCTCTGCTGC	FXYD1	HGLibB_18200	1	2.03112	0.7622	0.0885037	1	0	1.10337	0.246154	0.155023	2.48896	0.872733	3.06406	1.53419	1.76263	1.53813	3.60037	6	1	1	15	5	20	7	12	9	21
AGAGATAGTCTATACGTCGA	PFN2	HGLibA_36177	1	2.03003	0.759346	0.123233	1	0	0.735582	0	0.310046	1.99117	1.04728	0.919219	1.09585	1.76263	2.56355	1.37157	4	0	2	12	6	6	5	12	15	8
GCCGCTTGCGTTCTTCTTGC	RNF25	HGLibA_41654	1	2.0265	1.36977	0.0323642	1	1	0.735582	0.492309	0.620092	6.30537	1.57092	2.14484	2.41088	1.46886	3.58897	0.685785	4	2	4	38	9	14	11	10	21	4
AGCGAGGGCTTCGCCCGCGC	MDFIC	HGLibB_28631	1	2.0245	0.0524168	0.45538	1	0	0.183896	0	0	0.331862	0.174547	0	0	1.0282	0	0.685785	1	0	0	2	1	0	0	7	0	4
GGGTGTTTGTCCAGCGACTC	ECHDC2	HGLibA_14396	1	2.02308	-0.0429552	0.221448	1	0	0.183896	0.246154	0.155023	0.497793	1.57092	1.37883	1.31502	0	0.170903	1.02868	1	1	1	3	9	9	6	0	1	6
TTCTAGTCCCTTAAGCTCCT	COX20	HGLibA_10828	1	2.02245	2.3223	0.0261073	1	1	0.551687	2.21539	0.465069	5.14386	4.01457	4.9025	5.26009	3.67214	2.56355	4.4576	3	9	3	31	23	32	24	25	15	26
TAAAAGAAATATACCCAAGC	TIPIN	HGLibB_49500	1	2.01637	1.84167	0.0496156	1	1	0	1.72308	1.08516	1.49338	1.39637	5.82172	5.04092	4.84723	3.41807	4.4576	0	7	7	9	8	38	23	33	20	26
TGAATGTGAACAGCTTTCAA	ATP6V0A4	HGLibB_03707	1	2.01601	1.85815	0.101853	1	0	0.919478	1.96923	0.155023	4.3142	2.6182	0.766016	6.57512	4.84723	3.24716	6.17207	5	8	1	26	15	5	30	33	19	36
CCCAAGCTTACCCTTGGACA	PPRC1	HGLibB_38181	1	2.01435	8.86198	0.199015	1	0	7.90751	10.0923	17.8276	49.9452	128.117	59.9024	47.1217	8.96002	30.2499	14.0586	43	41	115	301	734	391	215	61	177	82
AAGACGAATATGATCTGTGC	CELA2B	HGLibB_08988	1	2.00991	1.82462	0.0612782	1	0	0.367791	0.738463	1.55023	7.63282	3.84002	0.766016	8.32848	1.17508	1.70903	2.40025	2	3	10	46	22	5	38	8	10	14
AACATTCACCTCTTTGCAAG	C1orf53	HGLibB_05865	1	2.00649	1.58611	0.184729	1	0	0.367791	1.23077	0	2.48896	1.39637	1.22563	6.13678	0.734428	2.05084	0.857231	2	5	0	15	8	8	28	5	12	5
CTAAGTCTTCAGTTTCAAAA	MAGI3	HGLibB_27961	1	2.00504	1.4697	0.0906173	1	0	0.551687	0.492309	1.39521	3.65048	1.22183	3.98328	5.47927	3.37837	2.73445	3.25748	3	2	9	22	7	26	25	23	16	19
GCTCTACTTGCTCTGCGACA	RELB	HGLibB_40765	1	1.99786	-0.101943	0.35296	1	0	0.367791	0	0	0.497793	0.872733	0.766016	0	1.76263	0	0	2	0	0	3	5	5	0	12	0	0
CCTGCCCAAGCTCGACAAGA	VSX2	HGLibA_53877	1	1.99086	0.900698	0.186982	1	0	0.367791	0.492309	0.310046	0.165931	1.39637	1.07242	1.97254	0.440657	0.854517	5.31484	2	2	2	1	8	7	9	3	5	31
GGCCATGACGCGCTGGCGCT	DMRTA1	HGLibB_13407	1	1.98912	0.677921	0.141509	1	0	0.551687	0	0.775115	1.49338	2.2691	1.83844	1.75336	1.61574	2.56355	1.71446	3	0	5	9	13	12	8	11	15	10
CGTGAACCGGAGTCTGCAGC	PARVG	HGLibA_35261	1	1.9885	-0.0982708	0.291436	1	0	0	0.738463	0	0.165931	1.22183	1.99164	2.41088	0.440657	0.170903	0.342893	0	3	0	1	7	13	11	3	1	2
TACAGGTATGGGTTCATAGA	CD44	HGLibB_08384	1	1.98524	1.10615	0.234994	1	0	0	0	1.24018	3.15269	2.2691	1.99164	0	3.0846	1.19632	0.685785	0	0	8	19	13	13	0	21	7	4
CCCGTTGTGGTGATACGAGC	CTU2	HGLibA_11751	1	1.98365	1.01056	0.167586	1	0	0.183896	0.246154	0.620092	0	3.49093	2.29805	1.75336	0.440657	0.854517	1.54302	1	1	4	0	20	15	8	3	5	9
TGGGCCGCGCTGGGTCAAAC	ABCA2	HGLibB_00106	1	1.97612	1.18337	0.0800401	1	0	0.183896	0.246154	1.24018	4.64607	1.22183	1.83844	0.438341	3.52525	2.22174	2.40025	1	1	8	28	7	12	2	24	13	14
GAATTTCAGAGGAGAGAAAA	hsa-mir-548f-4	HGLibA_61985	1	1.97593	-0.244822	0.230461	1	0	0	0.738463	0	1.16152	0.349093	2.45125	0	0.293771	0.341807	1.88591	0	3	0	7	2	16	0	2	2	11
CACTTTGGACCCAGCGGTGA	FABP1	HGLibA_15908	1	1.97357	1.01017	0.0579028	1	0	0.183896	0.492309	0.930138	0.829655	2.09456	2.29805	2.63005	1.76263	1.36723	4.4576	1	2	6	5	12	15	12	12	8	26
ACTGCCAGTAAGTCCAATTG	RSAD1	HGLibB_42243	1	1.97258	0.851575	0.265227	1	0	0.919478	0	0.620092	1.32745	2.79274	1.37883	1.53419	1.46886	4.10168	2.2288	5	0	4	8	16	9	7	10	24	13
TTTACATCTCCAAACATTGC	UPP2	HGLibA_53088	1	1.97149	0.983948	0.103171	1	0	1.28727	0.492309	0.310046	2.98676	4.71276	3.06406	3.7259	1.17508	1.53813	2.40025	7	2	2	18	27	20	17	8	9	14
TCTTGTCCCGTGTGACGTCC	FAM20C	HGLibA_16449	1	1.96961	1.61626	0.153651	1	0	1.83896	0	1.08516	3.15269	5.76004	2.45125	7.23263	2.20328	5.81071	1.02868	10	0	7	19	33	16	33	15	34	6
GCGGGTCTGCTCTGCCCGTC	SCT	HGLibA_43065	1	1.96679	0.0902989	0.242471	1	0	0.183896	0.246154	0	0.829655	0.872733	0.766016	0	0.587542	0	1.02868	1	1	0	5	5	5	0	4	0	6
GGCAAAGGAGCGATACCAGC	IFT57	HGLibA_22766	1	1.9667	1.01155	0.0648419	1	0	0.367791	0.246154	0.930138	2.48896	2.09456	2.29805	2.41088	1.61574	2.56355	1.54302	2	1	6	15	12	15	11	11	15	9
GCACCTCATTCTTAAGAACC	TIAF1	HGLibA_49433	1	1.96583	1.18098	0.192908	1	0	0.735582	0.246154	0.465069	2.48896	1.04728	1.99164	0	1.0282	3.07626	4.11471	4	1	3	15	6	13	0	7	18	24
GGCTACGAACCTGAAAGGGC	UCKL1	HGLibB_52750	1	1.96336	1.04719	0.105414	1	0	0.735582	0.246154	0.620092	1.32745	0.698186	4.7493	3.06839	2.35017	2.39265	0.685785	4	1	4	8	4	31	14	16	14	4
GTTTACGGTAGCGGTCAACA	BTD	HGLibA_04931	1	1.96134	0.910776	0.0437787	1	1	0.551687	0.246154	0.775115	1.82524	1.92001	2.45125	2.41088	1.61574	2.22174	2.74314	3	1	5	11	11	16	11	11	13	16
TGACAAACACCTCTGCAAAT	YIPF6	HGLibB_54619	1	1.96088	1.37144	0.0964096	1	0	0.551687	0.246154	1.55023	4.64607	2.6182	2.60445	3.06839	3.37837	2.73445	3.25748	3	1	10	28	15	17	14	23	16	19
GGCTGAAAATTTAGTCCGCA	SLC27A2	HGLibA_44817	1	1.95951	-0.00188879	0.200784	1	0	0.551687	0	0.155023	2.65489	0.52364	0.612813	0.876682	0	0.854517	1.54302	3	0	1	16	3	4	4	0	5	9
CTATGCAGACGATTATATAA	ESRRG	HGLibB_15576	1	1.95543	1.32042	0.164352	1	0	0.735582	0.738463	0.310046	2.48896	2.96729	1.22563	2.41088	1.17508	4.10168	2.05736	4	3	2	15	17	8	11	8	24	12
GACTGTGGTGTGCTCGGCAC	NRIP2	HGLibB_32650	1	1.95467	0.655682	0.311157	1	0	0.367791	0	0	1.16152	1.57092	0.612813	0	0.293771	0	0.171446	2	0	0	7	9	4	0	2	0	1
ACTTCTAGGACCGAGAGGAG	LAMTOR1	HGLibA_25988	1	1.95322	0.0898345	0.222306	1	0	0.367791	0.492309	0	1.32745	0.698186	0.766016	2.19171	1.0282	0.683614	1.20012	2	2	0	8	4	5	10	7	4	7
TGTCCGAAGAAAATTTAAAA	KCTD3	HGLibB_24419	1	1.9476	1.31021	0.14245	1	0	0.367791	0	1.08516	1.65931	4.01457	1.68524	1.53419	2.93771	1.70903	0.514339	2	0	7	10	23	11	7	20	10	3
TCTACGGCTGTTACTGCGGC	PLA2G5	HGLibA_36918	1	1.94502	2.07681	0.0354982	1	1	0.551687	1.72308	0.930138	3.15269	3.14184	2.75766	10.7394	1.90951	2.90536	4.28616	3	7	6	19	18	18	49	13	17	25
CCGCACAAGTGCAGAGCGGC	GIT1	HGLibB_19105	1	1.93976	1.34078	0.195533	1	0	0.551687	0.738463	0.465069	1.65931	1.57092	3.06406	0	2.49706	2.73445	4.4576	3	3	3	10	9	20	0	17	16	26
CCACTGGCCCAAGCGCCAAT	CHRM5	HGLibA_09558	1	1.93804	0.588759	0.150162	1	0	0.183896	0.492309	0.465069	0.663724	2.2691	1.22563	1.31502	2.35017	1.53813	1.20012	1	2	3	4	13	8	6	16	9	7
CAGCGTGGATTAATTTATGA	UBAC1	HGLibB_52469	1	1.93737	0.378044	0.250952	1	0	0.551687	0	0.155023	0.829655	0.52364	2.29805	0.657512	0.881314	0.683614	1.02868	3	0	1	5	3	15	3	6	4	6
TGCTGAATATTCGACTACAA	ADAM12	HGLibB_00731	1	1.93492	2.59009	0.0231663	1	1	1.47116	0.492309	3.25548	4.812	5.93458	11.337	5.04092	6.60985	6.49433	7.71508	8	2	21	29	34	74	23	45	38	45
AGAGAAACAGATACATGCGC	OR51Q1	HGLibB_34082	1	1.93484	1.29386	0.142684	1	0	0.735582	1.47693	0	2.65489	1.57092	5.20891	2.63005	2.79083	2.05084	2.57169	4	6	0	16	9	34	12	19	12	15
CCCCGCTCACCGTTCCCGAG	AIRE	HGLibA_01367	1	1.93273	0.485254	0.260859	1	0	0	0.738463	0.310046	0.331862	0.174547	2.14484	1.75336	1.46886	1.53813	2.05736	0	3	2	2	1	14	8	10	9	12
ATTCACCTACCTGCAAGTAA	NUP35	HGLibA_33047	1	1.93098	0.896525	0.149015	1	0	0	0	1.70525	3.15269	4.53821	1.22563	2.63005	2.0564	2.56355	0.171446	0	0	11	19	26	8	12	14	15	1
AAGCGCCCACATCAGAGCTG	NLRC5	HGLibA_32095	1	1.92755	0.472265	0.349748	1	0	0	0.492309	0.155023	0	0.174547	0.919219	2.41088	0.881314	0.170903	1.37157	0	2	1	0	1	6	11	6	1	8
CACCACGATGCACGTTCATG	ZBTB12	HGLibA_54821	1	1.92559	1.03856	0.151635	1	0	0.551687	0.738463	0.465069	1.49338	1.92001	2.29805	4.16424	0.881314	1.19632	3.94326	3	3	3	9	11	15	19	6	7	23
GGGGACCATTACACATCCCC	CXCL12	HGLibA_11852	1	1.91959	-0.355694	0.339909	1	0	0	0	0.465069	0	0.872733	0	0.657512	0.440657	1.53813	1.37157	0	0	3	0	5	0	3	3	9	8
GAGAATGCACCGAAACCTTA	TMEM57	HGLibA_50457	1	1.91537	1.85058	0.136599	1	0	2.02285	0.492309	0.930138	3.31862	3.84002	1.22563	10.301	2.93771	4.9562	4.4576	11	2	6	20	22	8	47	20	29	26
GCAGTACCCCAGAGCCTAGC	ARHGEF35	HGLibB_02851	1	1.91337	0.68834	0.281332	1	0	0.551687	0.246154	0.310046	1.99117	0	1.53203	0.219171	1.32197	4.9562	0.171446	3	1	2	12	0	10	1	9	29	1
ATGGTTCCCGCACTGCAGCG	MYEOV2	HGLibB_30651	1	1.91168	0.732235	0.244552	1	0	0.551687	0	0.465069	0.829655	0.349093	0.153203	2.41088	2.49706	1.36723	2.05736	3	0	3	5	2	1	11	17	8	12
CTCTACCGCTAAGAGAGCAG	CCBL2	HGLibA_07500	1	1.90615	0.775034	0.261087	1	0	0	0	1.55023	1.99117	1.39637	1.99164	0.219171	2.35017	1.87994	4.62905	0	0	10	12	8	13	1	16	11	27
CGCGCGTCGAGCACACGCTC	KANK3	HGLibA_24029	1	1.90198	1.95059	0.0158021	1	1	1.83896	1.23077	0.930138	5.47572	4.8873	4.9025	2.84922	5.58165	5.46891	6.00062	10	5	6	33	28	32	13	38	32	35
GGACGGCAGGCTTCGCACGA	ATP2A3	HGLibA_03611	1	1.90028	0.491767	0.203211	1	0	0.367791	0.738463	0.310046	0.663724	0.349093	2.29805	1.09585	3.96591	2.39265	1.71446	2	3	2	4	2	15	5	27	14	10
GTGTGAGGTTGCCCGCGTGC	CDR2L	HGLibA_08868	1	1.89473	-0.0523612	0.259056	1	0	0.735582	0	0	0.995585	0.174547	0.306406	2.84922	1.76263	0.51271	0.342893	4	0	0	6	1	2	13	12	3	2
GGCTATATAAGCCGCGAGCC	C11orf96	HGLibA_05220	1	1.89315	1.23461	0.144474	1	0	0.919478	0.492309	0.310046	3.81641	0.872733	0.45961	1.31502	3.67214	1.87994	3.25748	5	2	2	23	5	3	6	25	11	19
GATCTTCATTAATAACAATC	RPF1	HGLibA_41830	1	1.89037	0.803074	0.0835886	1	0	0.183896	0	1.24018	1.49338	1.39637	2.60445	1.31502	3.23148	1.53813	1.88591	1	0	8	9	8	17	6	22	9	11
TTCAACGTCCAGCTACGCCG	MUC5B	HGLibA_30550	1	1.88932	2.36864	0.0363138	1	1	0.735582	3.44616	0.620092	3.81641	4.01457	5.36211	19.0678	4.40657	1.70903	2.57169	4	14	4	23	23	35	87	30	10	15
ACGGCTACGATGCCGTAGCA	ZHX2	HGLibB_55249	1	1.88752	-0.127972	0.380366	1	0	0.367791	0.246154	0	0.165931	1.22183	0.153203	1.53419	0.146886	1.19632	1.20012	2	1	0	1	7	1	7	1	7	7
ACTTGATTTGCCAGCAAACG	TCERG1L	HGLibA_48758	1	1.88485	2.17959	0.0559891	1	0	1.83896	0.738463	1.24018	5.80758	3.49093	5.36211	7.67097	2.0564	4.9562	4.28616	10	3	8	35	20	35	35	14	29	25
CTGTATTCGCTTCTACCAGA	ANKFY1	HGLibA_01959	1	1.88347	0.682552	0.151858	1	0	0.183896	0.246154	0.465069	0.663724	1.57092	0.612813	0.219171	0.734428	3.24716	1.20012	1	1	3	4	9	4	1	5	19	7
GAGAAGCCTCTGAAAGGCTG	hsa-mir-1827	HGLibA_57989	1	1.88337	0.117648	0.224732	1	0	0.367791	0	0.465069	1.16152	1.74547	0.306406	1.09585	0.881314	0.341807	2.40025	2	0	3	7	10	2	5	6	2	14
GTATCGAGAGAATCCAGAAT	ABCC2	HGLibA_00170	1	1.88238	0.499015	0.263988	1	0	0.551687	0	0.620092	1.99117	1.92001	0.612813	4.16424	0.146886	1.87994	0.171446	3	0	4	12	11	4	19	1	11	1
TTCTCCAACATCACCTACGC	RAB3IP	HGLibA_39928	1	1.87977	0.720777	0.153344	1	0	0.551687	0.738463	0	1.99117	1.57092	1.07242	0.657512	1.61574	0.51271	3.60037	3	3	0	12	9	7	3	11	3	21
GGCACATGCTTGTTACGTAT	LOC100996485	HGLibA_26886	1	1.87718	2.20216	0.0503063	1	0	1.10337	0.492309	1.70525	4.3142	2.96729	5.05571	2.63005	3.96591	4.44349	5.82917	6	2	11	26	17	33	12	27	26	34
CGCTCGGAATTCCGAGCCGC	VGF	HGLibB_53566	1	1.87556	0.419483	0.275393	1	0	0	0.246154	0.310046	1.82524	0.349093	1.22563	0.219171	0	0.170903	1.37157	0	1	2	11	2	8	1	0	1	8
TTTCACATTACAGATCGACA	KCNMA1	HGLibA_24340	1	1.87408	1.69144	0.0943611	1	0	0.735582	0.246154	0.465069	3.31862	0.872733	2.29805	0	2.64394	1.87994	1.88591	4	1	3	20	5	15	0	18	11	11
CTCCCGTGACCGAAAGAAGA	ANK1	HGLibA_01934	1	1.86897	0.6943	0.158336	1	0	0.183896	0.738463	0.310046	0.663724	0.52364	1.07242	2.84922	1.90951	0.341807	3.25748	1	3	2	4	3	7	13	13	2	19
GGCGGTGTCGTAGGCCCGCC	CCKAR	HGLibA_07955	1	1.86845	0.299745	0.312616	1	0	0.183896	0.492309	0	0.331862	1.57092	1.07242	0.657512	0.440657	1.02542	0.685785	1	2	0	2	9	7	3	3	6	4
AAACTCACCATCCGAGGCCG	RAB11FIP1	HGLibB_39742	1	1.86167	2.46027	0.0282696	1	1	2.02285	1.72308	2.0153	3.81641	6.63277	4.13649	16.8761	6.75674	5.46891	5.82917	11	7	13	23	38	27	77	46	32	34
TTACCCGGGTCTCGGACTCC	MPST	HGLibB_29740	1	1.86162	-0.0138842	0.451645	1	0	0	0	0.620092	0.829655	0	0.153203	3.50673	1.17508	0.341807	0	0	0	4	5	0	1	16	8	2	0
CATATCTCTTACAAACCTCG	C6orf70	HGLibA_06510	1	1.85923	1.34415	0.26457	1	0	0	0.492309	1.70525	0.995585	3.49093	4.5961	3.28756	1.61574	4.10168	1.20012	0	2	11	6	20	30	15	11	24	7
GACTATCACCAGGATGATGC	COMMD5	HGLibA_10669	1	1.85922	0.941016	0.168884	1	0	0	0.246154	1.39521	4.48013	1.04728	2.29805	1.53419	1.76263	1.53813	2.05736	0	1	9	27	6	15	7	12	9	12
GCTCGCCTTTCTTGAAGGAC	SRC	HGLibB_46870	1	1.85369	1.1677	0.225709	1	0	0.367791	0.492309	0.465069	3.81641	1.22183	1.37883	0.438341	0.734428	1.53813	2.40025	2	2	3	23	7	9	2	5	9	14
TATCCATTATGAGCTTTGTA	NLRC4	HGLibA_32091	1	1.85327	1.54258	0.16942	1	0	0.551687	1.23077	0	4.14827	5.06185	0.919219	1.75336	0.734428	0.854517	1.37157	3	5	0	25	29	6	8	5	5	8
CTGACACAAGCATTAAACAG	ASB9	HGLibB_03253	1	1.85233	1.58934	0.169412	1	0	0.735582	1.47693	1.08516	3.48455	3.14184	3.67688	6.79429	3.96591	5.98162	1.02868	4	6	7	21	18	24	31	27	35	6
CGGCTGCACAATGCTATTGA	DKC1	HGLibA_13290	1	1.85201	0.680644	0.193475	1	0	0.919478	0	0.310046	2.48896	1.04728	3.06406	0.219171	0.734428	2.90536	0.514339	5	0	2	15	6	20	1	5	17	3
GGAACTCGCTTCTTCCGAAA	MAT1A	HGLibA_28416	1	1.85127	0.18793	0.408082	1	0	0	0.738463	0	0.995585	1.22183	0	0.219171	2.35017	1.02542	0.342893	0	3	0	6	7	0	1	16	6	2
ATTCTCCACCACATCAACGC	QDPR	HGLibA_39720	1	1.85031	0.157349	0.484481	1	0	0	0.246154	0.155023	0	0.872733	0	1.31502	0	0.341807	1.20012	0	1	1	0	5	0	6	0	2	7
CTATTCAAGTGCAACTGGAT	RPGRIP1	HGLibA_41839	1	1.84919	0.448527	0.136718	1	0	0	0	1.55023	1.16152	0.698186	1.53203	2.19171	0.734428	4.61439	3.25748	0	0	10	7	4	10	10	5	27	19
CGGGAGAATCACGAGCAACA	KLK12	HGLibB_25205	1	1.84763	0.51773	0.157356	1	0	0.735582	0.492309	0	0.995585	0.52364	1.22563	2.41088	2.0564	1.70903	1.54302	4	2	0	6	3	8	11	14	10	9
CGGGCGGCGCATGGAGAGTG	HYDIN	HGLibB_22417	1	1.84637	0.947811	0.30348	1	0	0	0	0.620092	0.829655	0.872733	0.45961	0	0.734428	0.683614	2.40025	0	0	4	5	5	3	0	5	4	14
GCCCCCCATCAGGGCTCCGC	KIFC2	HGLibA_24974	1	1.84284	1.49761	0.0328789	1	1	1.65506	0.738463	0.465069	5.30979	1.92001	2.14484	4.16424	4.25968	4.44349	2.05736	9	3	3	32	11	14	19	29	26	12
CCCGACAATGGGCAACGCGC	NOL3	HGLibA_32265	1	1.8428	0.29342	0.2035	1	0	0.183896	0.738463	0.155023	0.829655	2.44365	0.306406	1.97254	1.76263	1.36723	0.342893	1	3	1	5	14	2	9	12	8	2
GCCCCGTTCCACACACGCGC	BAHCC1	HGLibB_04104	1	1.84111	1.07024	0.112994	1	0	0.735582	0.492309	0.465069	2.1571	1.57092	1.07242	3.28756	4.25968	1.02542	1.20012	4	2	3	13	9	7	15	29	6	7
GTTAAAAGCAGAGTTAGTTC	TPD52L1	HGLibA_51115	1	1.83995	1.6345	0.100952	1	0	1.10337	0.984617	0.620092	1.65931	2.44365	3.67688	4.82175	4.99411	1.70903	3.60037	6	4	4	10	14	24	22	34	10	21
ATACTTACACTGAGCGCGCA	GML	HGLibA_19411	1	1.83832	2.7944	0.00884396	1	1	2.02285	2.21539	1.55023	2.98676	7.33095	9.4986	10.7394	5.43477	7.69065	4.8005	11	9	10	18	42	62	49	37	45	28
TCCGAGCCCCAGATCTGAAA	TRIM6	HGLibB_51495	1	1.83761	0.531756	0.418041	1	0	0.919478	0	0	1.16152	1.04728	1.22563	0	2.79083	1.87994	0	5	0	0	7	6	8	0	19	11	0
GGGCGGCAATGTATACAAAC	KLHL11	HGLibA_25127	1	1.83635	0.746848	0.21203	1	0	0	1.23077	0.155023	1.32745	0.872733	0.766016	1.75336	1.76263	2.39265	2.40025	0	5	1	8	5	5	8	12	14	14
AAGTGGACTATTTAATAGCT	RICTOR	HGLibA_41240	1	1.83325	3.27088	0.0144931	1	1	2.39064	6.40001	2.79041	5.64165	6.98186	7.35375	15.5611	5.43477	46.8275	8.05798	13	26	18	34	40	48	71	37	274	47
TTCACTCCATAGCATCACAA	hsa-mir-4280	HGLibA_59822	1	1.83259	0.494019	0.36971	1	0	0	0	1.08516	0	2.44365	3.06406	0	0.293771	1.36723	2.57169	0	0	7	0	14	20	0	2	8	15
CTAAAGGACCTCTTATCTGC	GREB1L	HGLibB_20212	1	1.83224	1.10298	0.185625	1	0	1.10337	0	0.620092	3.48455	1.22183	0.612813	2.84922	2.79083	1.87994	2.2288	6	0	4	21	7	4	13	19	11	13
CAGGCCCCCCGATGTGCTGC	CDK18	HGLibB_08741	1	1.82951	0.171719	0.30582	1	0	0.367791	0	0.310046	1.82524	0.698186	1.07242	0.438341	0.146886	0.51271	1.54302	2	0	2	11	4	7	2	1	3	9
GTATTATCTTTAAATCTAAA	USP38	HGLibB_53288	1	1.82685	1.32688	0.0399895	1	1	0.551687	0.984617	0.155023	0.995585	2.6182	1.37883	2.63005	1.76263	2.56355	1.71446	3	4	1	6	15	9	12	12	15	10
GCCCCGCCAGCACGATTGCA	KNOP1	HGLibA_25346	1	1.82363	0.583119	0.27032	1	0	0.183896	0.984617	0.155023	1.49338	3.14184	0.766016	0.219171	1.46886	2.90536	0.857231	1	4	1	9	18	5	1	10	17	5
ATGGAAAGAGGGTGCATAGG	hsa-mir-587	HGLibA_62448	1	1.82358	1.20624	0.113853	1	0	0.919478	0.738463	0.930138	1.49338	3.31638	4.7493	4.82175	3.37837	1.53813	2.57169	5	3	6	9	19	31	22	23	9	15
CTCCACCGCGATCTCACAGA	ETFB	HGLibA_15623	1	1.82344	1.46623	0.0339566	1	1	0.551687	0.738463	1.24018	0.995585	4.18912	3.67688	2.84922	4.84723	2.73445	2.2288	3	3	8	6	24	24	13	33	16	13
AGCCGGGAGCTCGTCGTCGC	DCAF12L2	HGLibA_12423	1	1.8222	1.79762	0.0677402	1	0	0.735582	0.984617	0.930138	3.15269	2.6182	2.29805	6.13678	2.93771	2.05084	3.08603	4	4	6	19	15	15	28	20	12	18
GACTGGAAGACCCCTCAGCG	AWAT2	HGLibB_03913	1	1.82007	0.189339	0.221818	1	0	0.367791	0	0.465069	1.16152	0.349093	0.919219	3.28756	0.587542	0.683614	0.685785	2	0	3	7	2	6	15	4	4	4
ATCCCAACAGGTGTATTGGA	SEMA4D	HGLibA_43350	1	1.81747	-0.0602691	0.292449	1	0	0.551687	0	0.155023	0.497793	0.174547	0.306406	1.97254	0.881314	1.53813	1.02868	3	0	1	3	1	2	9	6	9	6
AGCAACTGCGGGGTCCTCAT	SEC31B	HGLibB_43192	1	1.81289	1.45957	0.148326	1	0	0.919478	0.738463	0.775115	3.15269	2.2691	2.29805	2.84922	3.96591	4.44349	1.37157	5	3	5	19	13	15	13	27	26	8
TGTGAATATTCTAAATATTC	hsa-mir-1279	HGLibA_57570	1	1.81114	1.40879	0.0566691	1	0	1.10337	0.492309	0.465069	2.82083	2.6182	3.06406	1.53419	3.96591	1.70903	1.54302	6	2	3	17	15	20	7	27	10	9
CAGCTTCGGGCGGGTGCGGT	hsa-mir-4530	HGLibA_60581	1	1.81103	0.367413	0.22652	1	0	0.919478	0	0	2.48896	1.22183	1.53203	0.438341	0.440657	0.341807	1.54302	5	0	0	15	7	10	2	3	2	9
CAAGTACGCCCGCAAAGATG	TSPAN11	HGLibA_51894	1	1.81069	1.65509	0.151714	1	0	0.735582	0.246154	1.70525	3.15269	4.36366	3.37047	8.10931	1.17508	1.70903	1.02868	4	1	11	19	25	22	37	8	10	6
CCCTCACTGGAATCCTTAGA	hsa-mir-6129	HGLibA_62665	1	1.81068	1.49111	0.0649762	1	0	1.65506	0	0.465069	2.82083	2.96729	1.22563	1.75336	1.0282	3.75987	4.62905	9	0	3	17	17	8	8	7	22	27
GGTAGGCAGCCATGATGATC	TAS2R39	HGLibB_48338	1	1.81032	1.01337	0.2828	1	0	0.367791	0.492309	0.310046	1.65931	2.44365	0.45961	1.09585	1.46886	1.19632	1.54302	2	2	2	10	14	3	5	10	7	9
GCACTACGCCACGCAGCTCC	STAT5A	HGLibA_47392	1	1.80976	3.02513	0.0378631	1	1	2.02285	5.16924	2.94544	7.79875	7.15641	7.66016	12.2736	8.96002	33.4971	5.48628	11	21	19	47	41	50	56	61	196	32
CTTACACAGGCTCATCTAGA	ZNF749	HGLibA_56670	1	1.80612	1.09089	0.110104	1	0	0.367791	0.738463	0.155023	0.663724	1.39637	1.07242	1.75336	1.90951	1.87994	1.54302	2	3	1	4	8	7	8	13	11	9
GTGCACATGCGAAAACATGC	ZNF142	HGLibB_55422	1	1.80394	1.76993	0.0412751	1	1	0.551687	0.984617	2.0153	3.81641	5.76004	5.51531	4.38341	2.35017	3.58897	4.28616	3	4	13	23	33	36	20	16	21	25
TAATAGTTTACCTTCGGTAG	UGT2B4	HGLibA_52926	1	1.80082	0.417172	0.321855	1	0	0.183896	0	0.930138	0	1.39637	0.766016	0.219171	3.0846	1.02542	3.25748	1	0	6	0	8	5	1	21	6	19
GCTTCGTAATCTGCATCCTC	CACNG2	HGLibB_06927	1	1.80025	1.26785	0.106074	1	0	1.47116	0.492309	0.465069	3.48455	2.44365	3.98328	1.31502	2.93771	3.41807	2.57169	8	2	3	21	14	26	6	20	20	15
GGGCGGCCAAGCGCTGTTGA	SLC39A14	HGLibA_45104	1	1.79883	0.458518	0.252409	1	0	0	0.738463	0.310046	0.663724	1.57092	1.37883	1.97254	1.46886	0.683614	0.857231	0	3	2	4	9	9	9	10	4	5
GAACATGACCGCTTACAACA	PLD5	HGLibA_37046	1	1.79863	1.70463	0.00987142	1	1	1.65506	0.492309	1.08516	2.32303	4.18912	2.60445	6.79429	3.67214	3.41807	4.28616	9	2	7	14	24	17	31	25	20	25
GTTCTCCGGGACGTGCGCCG	UCK1	HGLibA_52811	1	1.7951	1.57363	0.154366	1	0	0.183896	0.738463	2.17032	3.81641	3.84002	2.91086	1.97254	2.93771	4.9562	5.31484	1	3	14	23	22	19	9	20	29	31
CCGCGGGTCCGCCACGTTGT	GSX2	HGLibA_20512	1	1.79139	1.59342	0.0512884	1	0	1.10337	0.738463	0.465069	1.32745	2.96729	2.29805	2.41088	2.20328	3.41807	4.28616	6	3	3	8	17	15	11	15	20	25
CAAGTGCAGTGAAATAGCCT	ABHD13	HGLibB_00246	1	1.79036	-0.463321	0.521736	1	0	0	0	0.310046	0	0	0.153203	1.09585	0.146886	0	1.71446	0	0	2	0	0	1	5	1	0	10
AGAAGTATTTCAACCACAGA	NFKB1	HGLibB_31773	1	1.78887	1.07234	0.221483	1	0	0	1.72308	0.620092	2.82083	4.36366	2.45125	1.75336	1.46886	4.44349	1.54302	0	7	4	17	25	16	8	10	26	9
GTCCAAGCCCAGCGTTCCGT	SGK110	HGLibA_43819	1	1.7876	0.730166	0.215456	1	0	0.183896	0.492309	0.775115	0.165931	2.2691	2.14484	4.60258	1.32197	1.36723	0.342893	1	2	5	1	13	14	21	9	8	2
GTTGAAGTTGTTTATACAAT	FAM175A	HGLibA_16288	1	1.78441	5.37185	0.218715	1	0	3.86181	3.44616	8.06119	72.5118	17.4547	10.571	11.616	4.25968	4.27258	3.42893	21	14	52	437	100	69	53	29	25	20
AGGATGAACCAGGCACGGCT	SH2D7	HGLibA_43910	1	1.7834	0.510357	0.254648	1	0	0.735582	0	0.465069	1.99117	2.79274	0.919219	0.219171	0.587542	0.51271	3.25748	4	0	3	12	16	6	1	4	3	19
GATTAGTTCTAAAATTATGC	BLM	HGLibB_04546	1	1.78121	0.607423	0.212257	1	0	1.10337	0	0.155023	0.497793	2.2691	2.29805	0.657512	2.49706	1.53813	0.857231	6	0	1	3	13	15	3	17	9	5
ACAAATGTAATCCTGCACGA	RASGRF2	HGLibA_40340	1	1.77937	0.698859	0.245955	1	0	0.919478	0	0.310046	1.32745	1.22183	3.52367	0	0.734428	1.87994	1.71446	5	0	2	8	7	23	0	5	11	10
GTGATTCGCATTGGACCAAA	SGCB	HGLibA_43799	1	1.7781	2.08539	0.067947	1	0	0.551687	2.21539	1.86028	4.3142	7.33095	3.37047	8.76682	3.37837	3.07626	7.0293	3	9	12	26	42	22	40	23	18	41
ACAATATCGATCTCACAAAT	VPS26A	HGLibA_53753	1	1.77525	0.651765	0.15234	1	0	1.10337	0.984617	0	1.49338	3.84002	3.21727	0.438341	1.46886	0.683614	5.48628	6	4	0	9	22	21	2	10	4	32
GCAGAACCCCGAACTTTGTC	KIFAP3	HGLibA_24966	1	1.7741	0.917754	0.317198	1	0	0.367791	0	0.620092	2.82083	0.872733	1.07242	0.219171	0.146886	3.07626	0.342893	2	0	4	17	5	7	1	1	18	2
ATCATAGACCGAGAAGCAGA	TUBG2	HGLibA_52306	1	1.77257	1.07411	0.140694	1	0	1.10337	0.984617	0.620092	2.32303	1.74547	1.22563	5.26009	4.99411	2.39265	3.94326	6	4	4	14	10	8	24	34	14	23
AAGACCCAAGGAAAGCTAGG	hsa-let-7a-2	HGLibA_57101	1	1.7702	0.929103	0.150031	1	0	0.183896	0.246154	1.08516	2.48896	1.22183	0.612813	2.84922	1.76263	2.22174	1.71446	1	1	7	15	7	4	13	12	13	10
AGACGCGTTTCGCGCGCCTC	FZD2	HGLibA_18266	1	1.7681	1.57377	0.10264	1	0	0.367791	0.984617	1.24018	2.48896	2.6182	3.67688	1.97254	3.37837	2.39265	4.4576	2	4	8	15	15	24	9	23	14	26
CCATCTGAATAACTTTACTA	RICTOR	HGLibA_41241	1	1.76714	2.73714	0.0245415	1	1	3.12622	2.21539	2.17032	6.80317	5.93458	3.83008	9.20517	5.28788	26.3191	2.74314	17	9	14	41	34	25	42	36	154	16
AGCTCTAAAATTAAACATCG	PSMD13	HGLibA_39161	1	1.76625	0.475562	0.269912	1	0	0	0	0.465069	1.32745	0.349093	0.306406	1.09585	0.881314	0	0.514339	0	0	3	8	2	2	5	6	0	3
GCGTGTGCACACTGCAGAAC	ERLIN2	HGLibB_15475	1	1.76624	0.346581	0.230615	1	0	0.735582	0.246154	0	1.32745	0.698186	0.919219	0.219171	2.79083	0.51271	1.54302	4	1	0	8	4	6	1	19	3	9
TCTAGACTTTAAAGACTTGC	TEX19	HGLibB_49012	1	1.76611	0.486854	0.256173	1	0	0.367791	0.492309	0.310046	2.1571	1.57092	0.919219	0.657512	1.32197	1.70903	1.20012	2	2	2	13	9	6	3	9	10	7
CTGTGCTTACCGGGATCCCT	RNF150	HGLibB_41492	1	1.76496	2.08273	0.17893	1	0	1.28727	0.492309	1.39521	4.14827	3.14184	3.37047	8.10931	1.61574	3.24716	2.2288	7	2	9	25	18	22	37	11	19	13
AAATCCGCTAATCTCAGCGC	ZIC5	HGLibA_55333	1	1.76451	1.17385	0.257909	1	0	0	0	1.70525	3.31862	0.349093	1.07242	3.50673	1.90951	1.87994	2.40025	0	0	11	20	2	7	16	13	11	14
AGCTCAGTGAGCGCGAAGCT	NUAK2	HGLibA_32894	1	1.76412	1.4313	0.0640631	1	0	1.10337	0.246154	0.775115	2.1571	3.31638	2.45125	2.84922	2.20328	2.56355	2.05736	6	1	5	13	19	16	13	15	15	12
GGAGAATCTGATCGTCCTGC	MC2R	HGLibB_28502	1	1.7639	0.524082	0.482729	1	0	1.10337	0.246154	0	0.165931	0.174547	0	8.32848	0.587542	0.51271	1.37157	6	1	0	1	1	0	38	4	3	8
TGTAAGCAGGCGATGTTGTG	SPDYA	HGLibA_46572	1	1.76287	0.514799	0.342629	1	0	0	0.738463	0.620092	2.48896	2.2691	1.83844	0	3.52525	0.341807	0.514339	0	3	4	15	13	12	0	24	2	3
GTCAGCAAGAAACTGCGCCC	MIB2	HGLibA_29195	1	1.75613	0.164865	0.452635	1	0	0	0.246154	0	1.16152	0.349093	0	0.219171	0.146886	0	0.171446	0	1	0	7	2	0	1	1	0	1
GCAGTGCCGGCAACGCTGTG	LEPREL2	HGLibA_26320	1	1.75592	0.508324	0.179228	1	0	0.183896	0.738463	0	0.829655	0.872733	1.83844	1.31502	0.440657	1.19632	0.514339	1	3	0	5	5	12	6	3	7	3
GCTGAATATTTATTAAGCGC	HIPK2	HGLibB_21315	1	1.75304	0.706441	0.255901	1	0	0.919478	0	0.620092	0.497793	0.349093	3.37047	0.219171	3.81903	1.70903	2.74314	5	0	4	3	2	22	1	26	10	16
AAATTACCTAAAGAGCCTAA	RNGTT	HGLibB_41657	1	1.75229	1.34297	0.25123	1	0	0.183896	0.738463	1.24018	2.32303	2.96729	1.53203	2.63005	4.40657	3.41807	0.171446	1	3	8	14	17	10	12	30	20	1
CGTTGGTCCCGCGCGCGGAC	SPACA1	HGLibA_46324	1	1.75149	0.751471	0.306084	1	0	0.367791	0.738463	0	0.995585	0.349093	2.14484	0.657512	1.61574	1.36723	1.54302	2	3	0	6	2	14	3	11	8	9
CCGAATACAGTTCTTTAAGC	OAZ3	HGLibB_33175	1	1.75107	1.84018	0.0959341	1	0	2.02285	0.492309	0.930138	3.15269	4.53821	2.45125	3.28756	4.99411	5.46891	3.77182	11	2	6	19	26	16	15	34	32	22
GCAACTTGGCCTCGGCCATA	SERGEF	HGLibA_43477	1	1.74993	1.03702	0.0866477	1	0	0.551687	0.984617	0.465069	1.65931	1.74547	3.67688	1.31502	3.52525	2.90536	0.857231	3	4	3	10	10	24	6	24	17	5
CGGCGGCACGACCCGCGAAC	NANOS1	HGLibB_31053	1	1.74927	0.358334	0.194617	1	0	0.367791	0.984617	0.155023	1.49338	0.872733	2.60445	2.63005	2.0564	1.53813	0.514339	2	4	1	9	5	17	12	14	9	3
GAGCTGCTACTCAAAACTTA	SSX2IP	HGLibA_47203	1	1.74859	1.58465	0.0789166	1	0	2.02285	0.984617	0.775115	4.48013	4.53821	3.67688	3.28756	4.1128	5.81071	4.11471	11	4	5	27	26	24	15	28	34	24
CATGTTCAATCTAAACCCCA	hsa-mir-4760	HGLibA_61136	1	1.7484	0.0238277	0.305343	1	0	0.183896	0.492309	0.155023	2.32303	0.349093	0.612813	0	0.587542	0.854517	1.88591	1	2	1	14	2	4	0	4	5	11
TCCCGTGCAACTGCAGCGCG	SOX21	HGLibB_46200	1	1.74753	0.195144	0.147634	1	0	0.551687	0.246154	0.155023	1.49338	0.349093	1.99164	1.53419	0.734428	1.19632	0.514339	3	1	1	9	2	13	7	5	7	3
AGCAAAAGATACAGATATTG	ARPC3	HGLibB_03082	1	1.74647	2.02039	0.0355705	1	1	0.735582	2.21539	0.930138	4.97793	3.14184	3.52367	4.16424	7.19739	3.07626	3.94326	4	9	6	30	18	23	19	49	18	23
ATCCCCAGGATTGCCCAGCG	SUN5	HGLibB_47739	1	1.74615	1.35317	0.114654	1	0	0.367791	0.738463	1.24018	2.1571	1.92001	2.14484	3.28756	2.20328	2.39265	4.8005	2	3	8	13	11	14	15	15	14	28
GAAAACCCTTGAGAATGCGC	IL3	HGLibA_23127	1	1.74607	-0.19582	0.141953	1	0	0	0	0.775115	0.331862	1.39637	0.919219	2.19171	1.32197	0.170903	0.685785	0	0	5	2	8	6	10	9	1	4
AATCGGTGGTAAGTTACCTC	PDP1	HGLibA_35926	1	1.74588	0.428862	0.312984	1	0	0	0.984617	0.310046	1.99117	1.22183	5.05571	0	0.146886	1.02542	0.685785	0	4	2	12	7	33	0	1	6	4
GAAGAATCCGGCGATGAAGA	PPP1R7	HGLibA_38123	1	1.74327	1.23357	0.15991	1	0	1.10337	0	1.08516	0.663724	1.92001	1.99164	7.4518	1.17508	2.56355	2.2288	6	0	7	4	11	13	34	8	15	13
TTATAGCTTTCCATTGAAAT	BET1	HGLibB_04429	1	1.7406	0.763119	0.294402	1	0	0.367791	0	0.620092	1.65931	1.74547	1.99164	0	0.734428	0.683614	1.54302	2	0	4	10	10	13	0	5	4	9
AGCTCAGCAATATTCAGAAG	SPOCK3	HGLibB_46696	1	1.74054	0.344869	0.224292	1	0	0.735582	0.492309	0	0.995585	1.39637	4.13649	0.438341	1.32197	0.683614	0.685785	4	2	0	6	8	27	2	9	4	4
GGAGCATCGGGGCACCAGTT	DDO	HGLibA_12628	1	1.73869	1.34825	0.206879	1	0	0.551687	0.246154	1.39521	1.32745	3.14184	3.37047	2.19171	1.61574	4.10168	2.05736	3	1	9	8	18	22	10	11	24	12
GTACCATCCACACAGCAAAA	ATP6V0A1	HGLibB_03701	1	1.73859	0.79583	0.211022	1	0	0.735582	0.738463	0	0.995585	1.04728	2.75766	2.63005	1.0282	1.53813	1.54302	4	3	0	6	6	18	12	7	9	9
GAGTCACCCCTAAGTACCGC	GP5	HGLibA_19707	1	1.73794	0.532366	0.267959	1	0	1.10337	0.246154	0	1.49338	0.52364	3.52367	2.63005	0.293771	0.854517	1.54302	6	1	0	9	3	23	12	2	5	9
CCAGTAGCTTCGAAGCGTCC	UBA7	HGLibA_52531	1	1.73687	0.626009	0.204279	1	0	0.183896	0.246154	1.08516	3.65048	0.698186	1.53203	1.75336	1.76263	0.854517	2.2288	1	1	7	22	4	10	8	12	5	13
AGTCCATGATCGAAATTAGC	CCT3	HGLibA_08197	1	1.73379	1.88325	0.131907	1	0	0.367791	0.246154	1.86028	0.663724	3.31638	2.60445	5.26009	2.49706	3.93078	1.88591	2	1	12	4	19	17	24	17	23	11
CCTTCAGCCCAAGAAACCGC	SORBS3	HGLibA_46179	1	1.73301	2.14096	0.118721	1	0	0.735582	0.738463	2.48037	6.13944	2.09456	4.5961	7.23263	4.40657	3.93078	3.08603	4	3	16	37	12	30	33	30	23	18
TGAACTTAAAAGTCTCTTCA	MTRNR2L2	HGLibB_30435	1	1.73142	1.15352	0.305189	1	0	0.735582	0	0.310046	0.497793	0.698186	0.45961	2.84922	0.440657	1.02542	2.74314	4	0	2	3	4	3	13	3	6	16
CGGCGCGTTGCGGGGCCATG	EHD2	HGLibA_14668	1	1.73137	1.70478	0.128797	1	0	2.39064	0.492309	0.930138	3.98234	3.84002	7.35375	7.4518	2.0564	3.41807	2.05736	13	2	6	24	22	48	34	14	20	12
GAACCGAATAACACAAGTAC	CCDC122	HGLibB_07564	1	1.72972	1.00888	0.238817	1	0	0.367791	0.738463	0.620092	0.663724	1.74547	2.60445	1.53419	2.79083	0.854517	3.42893	2	3	4	4	10	17	7	19	5	20
GGTCATACCTAAGACGATAA	VIT	HGLibA_53673	1	1.72787	1.16525	0.111114	1	0	1.65506	0.246154	0	2.1571	1.74547	1.37883	1.97254	2.35017	2.73445	2.74314	9	1	0	13	10	9	9	16	16	16
GGGGGCGGCCAATGCGAAAC	B3GALNT2	HGLibA_03951	1	1.72561	0.98105	0.221484	1	0	0.551687	0.492309	0.310046	1.99117	1.57092	2.45125	1.09585	1.0282	0.51271	2.05736	3	2	2	12	9	16	5	7	3	12
GAACTCTAATATGAGCAGCA	PTBP2	HGLibB_39204	1	1.72395	0.766758	0.227576	1	0	1.10337	0	0.465069	1.82524	1.57092	2.75766	1.97254	0.146886	2.05084	2.40025	6	0	3	11	9	18	9	1	12	14
CACCTCGACGAAATAAAAGC	LPPR4	HGLibB_27082	1	1.7237	0.749151	0.188488	1	0	0.919478	0	0.775115	1.99117	0.52364	0.766016	1.09585	2.0564	3.41807	3.94326	5	0	5	12	3	5	5	14	20	23
GAAAAAGCACAAGCCAGAAC	WDSUB1	HGLibB_54164	1	1.72296	0.698671	0.244828	1	0	1.10337	0.492309	0	0.829655	2.09456	4.9025	0.219171	1.17508	2.56355	0.685785	6	2	0	5	12	32	1	8	15	4
AAGAGACCGAACAGGTATAT	hsa-mir-3144	HGLibA_58636	1	1.71686	1.62846	0.115655	1	0	1.47116	0.738463	1.55023	1.49338	5.93458	7.20055	0.876682	5.141	3.75987	4.97194	8	3	10	9	34	47	4	35	22	29
AAGCCACTACTCGAACGCCG	GLCE	HGLibA_19231	1	1.71681	1.18594	0.177024	1	0	1.47116	0	0.620092	4.48013	1.57092	1.68524	1.09585	3.23148	1.87994	2.74314	8	0	4	27	9	11	5	22	11	16
CTCCAGATTGTTTGTCGAGA	PLEKHB2	HGLibA_37089	1	1.71305	1.3842	0.284896	1	0	0.735582	0.492309	0.775115	1.16152	1.39637	7.04735	1.53419	3.37837	0.683614	0.514339	4	2	5	7	8	46	7	23	4	3
TTGCATTATATACTTCACGA	CAPSL	HGLibA_07203	1	1.70861	0.668993	0.263339	1	0	0.551687	0.492309	0.775115	2.65489	2.44365	2.60445	3.94507	1.32197	1.36723	0	3	2	5	16	14	17	18	9	8	0
CCAACAGTGGCGAGGTAAGA	CST9	HGLibB_11458	1	1.70751	1.28718	0.113338	1	0	1.10337	0.492309	0.155023	1.65931	3.14184	1.07242	3.06839	1.61574	2.05084	1.02868	6	2	1	10	18	7	14	11	12	6
CGGCGCCAGAGTCGACGCGT	NPBWR1	HGLibA_32412	1	1.70746	1.32875	0.0777021	1	0	0.735582	0.246154	1.39521	2.82083	2.44365	3.06406	4.16424	2.64394	2.05084	1.88591	4	1	9	17	14	20	19	18	12	11
ACCATCCCCATTAAACTCCA	RP2	HGLibA_41794	1	1.70699	0.453466	0.290863	1	0	0.183896	0	1.24018	1.99117	2.6182	2.60445	1.97254	0.881314	0.170903	1.37157	1	0	8	12	15	17	9	6	1	8
TACCTGCAGTTATCACAAGT	XPA	HGLibA_54546	1	1.70653	1.7143	0.118615	1	0	0	0.246154	2.63539	2.65489	3.66548	1.22563	1.53419	6.1692	3.58897	4.11471	0	1	17	16	21	8	7	42	21	24
TGAAGAAATGCGCCACGATG	NOX3	HGLibA_32372	1	1.70483	1.44992	0.13058	1	0	0.735582	1.96923	0.775115	2.48896	3.14184	1.83844	6.79429	4.99411	2.90536	4.28616	4	8	5	15	18	12	31	34	17	25
CGCGACGCCATTGCTACAGC	RANBP10	HGLibA_40194	1	1.70295	0.0609371	0.409543	1	0	0.551687	0.246154	0	0.165931	0.52364	0	1.75336	2.35017	0	1.54302	3	1	0	1	3	0	8	16	0	9
GCAGGATAAGGAAACCGAAG	OR6K3	HGLibA_34421	1	1.70224	1.02717	0.234121	1	0	1.47116	0.246154	0	2.82083	2.6182	0.45961	2.63005	0.293771	3.07626	1.54302	8	1	0	17	15	3	12	2	18	9
AGCAGCTCTCGCCCGCGCAG	PHLDA2	HGLibA_36420	1	1.70211	4.01573	0.00744132	1	1	6.25245	8.12309	7.4411	10.9514	11.8692	10.571	10.9585	30.4053	9.22878	81.7799	34	33	48	66	68	69	50	207	54	477
CCATGAACAGATAAAAAGCT	MKL2	HGLibB_29295	1	1.69926	1.33911	0.0533434	1	0	0.367791	0.984617	0.465069	1.16152	1.57092	1.83844	3.50673	1.90951	1.87994	1.88591	2	4	3	7	9	12	16	13	11	11
TGAGATGGAGTCGCGAGTCG	CAMKMT	HGLibA_07093	1	1.69452	1.19816	0.187743	1	0	0.551687	0.492309	0.930138	1.16152	3.66548	1.83844	2.19171	1.76263	0.683614	4.11471	3	2	6	7	21	12	10	12	4	24
TGAAGAAAAAACCTATAAAA	PIP5K1B	HGLibB_36671	1	1.68934	0.781979	0.322493	1	0	0	0.246154	0.465069	0.829655	0.698186	0	0.219171	1.61574	1.70903	0.685785	0	1	3	5	4	0	1	11	10	4
AGATACACCTGACAAGAAGA	NUP50	HGLibB_33012	1	1.68782	0.417074	0.345352	1	0	0	0.246154	0.465069	0.663724	0.174547	0	0.876682	2.49706	0.51271	1.02868	0	1	3	4	1	0	4	17	3	6
ACTCCCGGAAGAACTACAAC	MRPS26	HGLibB_30035	1	1.68757	1.10635	0.213092	1	0	0.919478	0	1.39521	2.48896	2.09456	0.919219	4.82175	4.1128	2.22174	1.54302	5	0	9	15	12	6	22	28	13	9
CTTCTCCACAGATTCAGACC	USP6NL	HGLibB_53342	1	1.68722	0.139571	0.341734	1	0	0	0	0.775115	1.16152	0.174547	0.612813	0.876682	0.587542	1.19632	1.88591	0	0	5	7	1	4	4	4	7	11
CCCTGGAGCACCTAGACCAC	CCDC151	HGLibB_07641	1	1.68585	1.04657	0.240274	1	0	2.20675	0	0.310046	1.65931	4.18912	2.45125	2.84922	2.64394	3.41807	2.2288	12	0	2	10	24	16	13	18	20	13
GAGCCTCGGCAAAGCGCTTC	PENK	HGLibB_36002	1	1.68517	1.8926	0.0399797	1	1	2.39064	0.246154	2.0153	4.3142	5.41094	6.58774	9.42434	3.67214	3.75987	2.91459	13	1	13	26	31	43	43	25	22	17
TTGATATAGCTTGCATTGAA	NADK2	HGLibB_31005	1	1.68507	0.115454	0.288716	1	0	0.551687	0.492309	0	2.32303	0.52364	0.153203	1.31502	1.90951	1.02542	0.685785	3	2	0	14	3	1	6	13	6	4
GCGCCTATCGTTGGCCACGG	LOC646862	HGLibA_26977	1	1.68499	1.24095	0.174607	1	0	0.183896	0.492309	0.620092	0.663724	1.04728	1.07242	2.41088	1.17508	1.70903	2.05736	1	2	4	4	6	7	11	8	10	12
AATTCATACGACTTCGAAGA	GLRA4	HGLibA_19308	1	1.68494	1.23684	0.177615	1	0	0	1.72308	0.465069	1.49338	1.22183	3.37047	4.60258	1.76263	1.53813	2.2288	0	7	3	9	7	22	21	12	9	13
GTGGCGTCAGCGACGTACTG	EID2B	HGLibB_14677	1	1.68448	0.505311	0.430401	1	0	0	0.738463	0.155023	1.16152	0.52364	0.766016	0.876682	2.20328	1.02542	0.171446	0	3	1	7	3	5	4	15	6	1
GGCGGCTGCGCAGTACAACC	CAPNS1	HGLibA_07183	1	1.68369	1.63851	0.119768	1	0	0.919478	0.984617	0.930138	4.64607	3.14184	2.45125	3.06839	1.76263	3.58897	2.91459	5	4	6	28	18	16	14	12	21	17
GAACCAGCGTCCCAGCGATG	PI3	HGLibA_36488	1	1.68238	1.57735	0.22553	1	0	0.735582	0.246154	0.465069	1.99117	1.92001	1.99164	2.63005	1.76263	0.51271	0.514339	4	1	3	12	11	13	12	12	3	3
CTTCCCGCTGTGGTACCGCC	CACNA2D4	HGLibA_06914	1	1.68201	1.10068	0.228032	1	0	0	0.492309	1.08516	0.331862	1.22183	3.06406	1.97254	2.64394	2.73445	0.342893	0	2	7	2	7	20	9	18	16	2
CCTGAATTTGACCTACTTGC	TBXA2R	HGLibB_48622	1	1.68201	2.01835	0.0193409	1	1	1.47116	1.96923	1.70525	5.47572	1.74547	4.13649	8.98599	4.25968	4.9562	9.2581	8	8	11	33	10	27	41	29	29	54
CATGATGAAGTCGTAGATGC	LOC100288524	HGLibA_26835	1	1.68184	1.59432	0.259914	1	0	1.65506	0	0.465069	4.3142	1.39637	2.14484	3.28756	2.0564	2.39265	0.857231	9	0	3	26	8	14	15	14	14	5
CCTTCCGGGCGGGGATCCAC	MAN1B1	HGLibA_28063	1	1.68083	0.751977	0.251507	1	0	0.367791	0.984617	0.155023	1.16152	0.872733	1.22563	3.94507	0.146886	2.05084	1.88591	2	4	1	7	5	8	18	1	12	11
CGCGCAGCTGCCGAACGACG	REPS1	HGLibA_40847	1	1.67928	1.03592	0.214863	1	0	0	0.246154	0.775115	0.663724	1.39637	0.153203	1.75336	0.881314	0.51271	2.91459	0	1	5	4	8	1	8	6	3	17
CGCCAAGGATAAAGACGACT	MYL9	HGLibB_30735	1	1.67901	0.890346	0.15211	1	0	0.551687	0.246154	1.70525	2.1571	1.57092	1.37883	3.06839	4.99411	3.75987	2.57169	3	1	11	13	9	9	14	34	22	15
CGATCCGCGGCTGCCTTTCG	PHF21B	HGLibA_36372	1	1.67887	1.36627	0.0418872	1	1	0.919478	0.984617	0.930138	5.30979	1.57092	2.75766	2.19171	2.93771	3.75987	2.91459	5	4	6	32	9	18	10	20	22	17
ACACCCACCTGGTGCGGGTC	ADAMTS7	HGLibA_00840	1	1.67703	0.614233	0.393749	1	0	0	0	0.930138	0.829655	0	0.612813	0.438341	2.93771	0.854517	1.88591	0	0	6	5	0	4	2	20	5	11
ATACAGTGTACGACAGCATT	SCGB2A1	HGLibA_42922	1	1.6749	1.17211	0.323554	1	0	0.183896	1.23077	0.775115	1.16152	2.79274	1.07242	1.31502	1.76263	3.24716	5.14339	1	5	5	7	16	7	6	12	19	30
TTCAGGCTGGCGGCGACTCG	REC8	HGLibB_40709	1	1.67265	1.28553	0.152468	1	0	0.183896	0.984617	0.775115	1.99117	1.57092	2.29805	1.31502	1.61574	2.73445	3.08603	1	4	5	12	9	15	6	11	16	18
CCTTGCTAGAAAATACCAGA	GALNT8	HGLibB_18548	1	1.66918	1.08628	0.140527	1	0	0.735582	0.738463	0.465069	1.32745	2.96729	3.52367	0	1.76263	3.93078	1.02868	4	3	3	8	17	23	0	12	23	6
TCAGAACTCCGCGAATAACC	MAML1	HGLibA_28042	1	1.66902	0.641384	0.153853	1	0	1.10337	0	0.465069	1.65931	0.698186	1.37883	0.657512	2.0564	3.07626	2.74314	6	0	3	10	4	9	3	14	18	16
GTATGCCCCGCTGAATCTCC	AMACR	HGLibB_01743	1	1.66898	0.579538	0.200653	1	0	0	0	1.24018	1.32745	1.57092	0.766016	1.75336	1.61574	0.854517	2.2288	0	0	8	8	9	5	8	11	5	13
GGTCTTACCGGGGGTGCTGA	WIPF3	HGLibB_54244	1	1.6659	1.1155	0.2646	1	0	0.551687	0	1.39521	3.81641	1.04728	1.99164	2.19171	1.32197	2.56355	2.2288	3	0	9	23	6	13	10	9	15	13
AAGGCCCCTGGTTCGTTGGG	SRMS	HGLibB_46940	1	1.66525	0.0291146	0.265629	1	0	0	0	0.930138	1.16152	1.04728	1.68524	2.63005	0.146886	0.683614	0.342893	0	0	6	7	6	11	12	1	4	2
GACTTACCTTCACCCAGAAA	VDAC3	HGLibA_53606	1	1.66396	-0.0832352	0.415128	1	0	0.183896	0.492309	0	0.663724	1.22183	0.153203	0.657512	0.293771	1.36723	0.685785	1	2	0	4	7	1	3	2	8	4
ACAGCCCAGCTCAACTCAAC	CNTNAP5	HGLibA_10434	1	1.66254	0.562368	0.235249	1	0	1.28727	0	0.155023	2.65489	1.04728	0.612813	3.06839	1.76263	1.53813	0.514339	7	0	1	16	6	4	14	12	9	3
AAGCAGCATCTCCTTAAAAC	ATG4A	HGLibB_03485	1	1.66234	0.31896	0.287947	1	0	0	0	0.930138	0.331862	1.22183	0.919219	2.84922	0.293771	1.53813	0.514339	0	0	6	2	7	6	13	2	9	3
CATCGCTCACCATAATGAAA	FXYD6	HGLibB_18213	1	1.66216	1.40414	0.149405	1	0	0.551687	1.72308	0.775115	2.1571	5.06185	1.22563	1.97254	5.72854	3.93078	2.40025	3	7	5	13	29	8	9	39	23	14
TCATCCCCCCAAAAGTTGTC	MBNL2	HGLibB_28471	1	1.66109	2.79713	0.0680769	1	0	4.59739	2.21539	2.94544	6.63724	2.96729	2.45125	8.76682	4.25968	4.27258	43.2045	25	9	19	40	17	16	40	29	25	252
CGTCATTCCAAACACCAGAC	FBXO7	HGLibA_17125	1	1.66098	1.82855	0.0779473	1	0	0.367791	0.984617	1.55023	1.49338	3.84002	3.52367	5.91761	1.76263	3.93078	1.54302	2	4	10	9	22	23	27	12	23	9
GAGACTGCGTTAATGCGCTT	LOC100505478	HGLibA_26847	1	1.65848	0.922945	0.194591	1	0	0.735582	0.246154	0.310046	2.65489	2.09456	2.29805	0	0.440657	0.51271	1.88591	4	1	2	16	12	15	0	3	3	11
AGGTCCATTTGTCCCGTCGC	MCF2L	HGLibA_28579	1	1.65674	0.739458	0.215562	1	0	1.28727	0.246154	0.465069	5.64165	2.79274	1.07242	1.09585	2.49706	0.341807	1.71446	7	1	3	34	16	7	5	17	2	10
GTGCATCTAAAAAACCCTCC	SCN1A	HGLibA_42973	1	1.65637	0.240807	0.358437	1	0	0	0	1.24018	1.99117	1.57092	1.68524	0	3.67214	0.854517	0	0	0	8	12	9	11	0	25	5	0
CAAGTTCAAGCTCCCAGCCG	STX10	HGLibB_47557	1	1.65584	0.873522	0.27614	1	0	0	1.23077	0.465069	0.331862	2.2691	1.37883	2.41088	2.79083	1.36723	1.88591	0	5	3	2	13	9	11	19	8	11
GGCACGACCTCATCTTCTAA	NPPA	HGLibA_32499	1	1.65538	1.24111	0.141348	1	0	0	0.492309	1.08516	1.32745	0.872733	4.28969	1.31502	1.90951	0.51271	1.88591	0	2	7	8	5	28	6	13	3	11
GCAAAAAGCTTTATGCCGCC	SFT2D1	HGLibA_43750	1	1.65536	1.26983	0.217658	1	0	1.83896	0	1.39521	4.64607	0.698186	5.51531	5.26009	1.17508	2.73445	4.4576	10	0	9	28	4	36	24	8	16	26
CTGACCCTTATGATGCCAAA	SHE	HGLibB_43967	1	1.65478	0.301442	0.356377	1	0	0.367791	0	0.465069	0.331862	0.698186	2.60445	0	1.46886	0.51271	1.02868	2	0	3	2	4	17	0	10	3	6
TACTTGATATACCGTCCTGA	SLC25A28	HGLibA_44694	1	1.64941	1.18428	0.121463	1	0	1.10337	0.246154	0.620092	0.663724	2.96729	1.53203	2.19171	3.52525	3.07626	1.02868	6	1	4	4	17	10	10	24	18	6
CATATCTCAGTCTCGCCTGC	WDR75	HGLibA_54176	1	1.6474	1.1131	0.239465	1	0	1.65506	0.246154	0.465069	2.98676	2.44365	1.83844	0.438341	2.49706	3.93078	3.60037	9	1	3	18	14	12	2	17	23	21
CCAGCGCCTGCACTGACTCT	KRTAP10-10	HGLibB_25558	1	1.64535	0.740057	0.324143	1	0	0.183896	0.984617	0.155023	1.32745	1.74547	2.75766	1.31502	0.881314	0.51271	1.02868	1	4	1	8	10	18	6	6	3	6
GGGGTCCTCACTTAGGGAGC	RETN	HGLibB_40824	1	1.64378	1.00788	0.255281	1	0	1.47116	0.492309	0	1.82524	0.872733	3.06406	1.75336	0.881314	1.02542	5.14339	8	2	0	11	5	20	8	6	6	30
TTCGGAACTTCTAGGAGGCA	hsa-mir-5581	HGLibA_62164	1	1.64357	0.879123	0.192029	1	0	0.735582	0.492309	0.465069	3.15269	1.39637	1.99164	1.75336	1.46886	0.683614	2.2288	4	2	3	19	8	13	8	10	4	13
ATACAAAGCAGAGATTAAGA	CEP63	HGLibB_09145	1	1.64258	1.41458	0.174752	1	0	1.10337	0.738463	0.310046	2.48896	2.6182	3.37047	2.41088	1.90951	1.19632	1.88591	6	3	2	15	15	22	11	13	7	11
ACGAGGTAACTCGTTAATCC	LCN2	HGLibA_26177	1	1.64187	0.621315	0.21672	1	0	0.551687	0.984617	0.310046	0.995585	2.79274	2.91086	0.657512	0.440657	1.87994	3.77182	3	4	2	6	16	19	3	3	11	22
GAAACAGATGGCAGCGGAGC	TRIM7	HGLibA_51598	1	1.64081	-0.169694	0.508825	1	0	0.367791	0	0	1.65931	0	0.153203	0	1.0282	0.170903	0	2	0	0	10	0	1	0	7	1	0
TCAGCTCATGAAGAAAGTAA	SHPRH	HGLibB_44029	1	1.63965	2.00021	0.0466265	1	1	1.10337	2.21539	0.775115	4.48013	3.14184	4.44289	3.50673	5.28788	3.58897	4.97194	6	9	5	27	18	29	16	36	21	29
TCTGGTGTATCGGTATCTCC	TBL1X	HGLibB_48548	1	1.63843	2.56747	0.00861755	1	1	2.02285	1.47693	1.86028	6.9691	3.49093	5.82172	6.79429	3.96591	6.32343	6.17207	11	6	12	42	20	38	31	27	37	36
GCGGTGTTGTCCTGACAAGC	C8orf58	HGLibB_06632	1	1.638	0.0601604	0.269562	1	0	0.735582	0	0.155023	1.32745	0.52364	1.83844	1.09585	0.293771	1.70903	0.171446	4	0	1	8	3	12	5	2	10	1
CTCGTCGAGCGCCGAGATCC	IGFBPL1	HGLibA_22837	1	1.63747	0.739917	0.218433	1	0	0.735582	0	0.930138	2.1571	2.44365	1.22563	4.16424	1.0282	1.19632	0.685785	4	0	6	13	14	8	19	7	7	4
AACTTTACCTGGGAGCGAGA	ADAP2	HGLibA_00867	1	1.63673	0.86977	0.300551	1	0	0.367791	0.492309	0.775115	2.32303	1.74547	3.37047	3.50673	0.146886	0.170903	1.02868	2	2	5	14	10	22	16	1	1	6
GGTCATGGCTTCCATGAACC	RASGRP4	HGLibB_40303	1	1.63637	1.36606	0.131712	1	0	0.183896	1.23077	1.55023	2.98676	3.49093	3.21727	1.97254	3.81903	2.73445	3.60037	1	5	10	18	20	21	9	26	16	21
GTAAAGAACTTAAGCGACTT	CWF19L2	HGLibA_11828	1	1.63605	1.72523	0.0853976	1	0	0.919478	0.738463	1.24018	2.32303	3.49093	1.83844	4.38341	2.0564	6.32343	1.20012	5	3	8	14	20	12	20	14	37	7
GCAGCTCACTGGTGGACGCC	CDK5R1	HGLibB_08770	1	1.63524	1.02027	0.096142	1	0	0.919478	0.738463	0.310046	2.1571	1.22183	1.68524	1.31502	1.32197	3.24716	3.42893	5	3	2	13	7	11	6	9	19	20
TTCATTGTTCTGCTGAAGAC	hsa-mir-6133	HGLibA_62682	1	1.63521	1.34436	0.150926	1	0	0.551687	0.738463	1.39521	4.3142	2.09456	1.07242	5.47927	4.99411	1.70903	0.342893	3	3	9	26	12	7	25	34	10	2
TGGCCTTATTGGACTCCTTT	APOO	HGLibB_02550	1	1.63515	1.68883	0.188276	1	0	1.83896	0	0.620092	1.99117	3.14184	2.14484	5.26009	2.20328	2.56355	1.20012	10	0	4	12	18	14	24	15	15	7
ATTTCAAAGCATTGATTGAC	SCAPER	HGLibA_42860	1	1.63482	1.35672	0.253459	1	0	0.551687	0	1.39521	2.48896	0.52364	2.29805	2.84922	1.90951	0.854517	3.94326	3	0	9	15	3	15	13	13	5	23
GGTAAAACAAGGACGGCTGC	MAP3K5	HGLibA_28189	1	1.63342	0.69986	0.275962	1	0	1.65506	0	0.310046	3.31862	3.31638	1.07242	0.438341	1.61574	3.93078	1.02868	9	0	2	20	19	7	2	11	23	6
TGAAAACTCATTTGAGAAAC	SCAF11	HGLibB_42771	1	1.63337	1.32001	0.232798	1	0	0.183896	0.492309	1.70525	1.82524	1.92001	2.45125	3.06839	4.99411	2.05084	1.54302	1	2	11	11	11	16	14	34	12	9
CCCGAGAAGCAGCGCCCCGC	ROBO3	HGLibA_41738	1	1.63334	0.146424	0.242397	1	0	0.735582	0.492309	0	1.49338	0.52364	0.919219	0.657512	2.79083	0.854517	1.71446	4	2	0	9	3	6	3	19	5	10
GTGATGGTGTTGAACCGGTC	VAT1	HGLibB_53475	1	1.62939	0.865282	0.13222	1	0	1.65506	0	0.310046	3.81641	2.44365	1.22563	1.09585	0.734428	3.75987	1.71446	9	0	2	23	14	8	5	5	22	10
AACAAGAAAATCGTACTGGC	CDKAL1	HGLibA_08803	1	1.62834	1.12978	0.191443	1	0	0.919478	0.492309	0.620092	2.82083	2.09456	3.52367	1.31502	1.17508	1.70903	2.40025	5	2	4	17	12	23	6	8	10	14
ACTGGAGTTCAAAAATGATC	VPS8	HGLibB_53752	1	1.62768	1.37106	0.232384	1	0	2.02285	0.246154	0.930138	3.31862	4.36366	2.45125	1.53419	5.58165	4.27258	2.05736	11	1	6	20	25	16	7	38	25	12
AGCCCGACTGAAAAACCTGA	RAB11FIP4	HGLibA_39803	1	1.62746	-0.0100712	0.382577	1	0	0.183896	0.492309	0.155023	0.497793	2.2691	0.45961	0.219171	1.61574	0.51271	0.514339	1	2	1	3	13	3	1	11	3	3
ATTTCCTTACTCAGAAAATA	PSIP1	HGLibA_39062	1	1.62686	1.27169	0.145311	1	0	0.367791	0.738463	0.775115	0.995585	1.04728	2.29805	1.75336	1.76263	2.39265	3.60037	2	3	5	6	6	15	8	12	14	21
CCTCTAGGCCGATACAAAGC	IRF1	HGLibA_23571	1	1.62386	2.13467	0.0460833	1	1	1.10337	1.23077	1.55023	5.14386	2.2691	3.98328	2.19171	5.28788	3.24716	6.17207	6	5	10	31	13	26	10	36	19	36
CTCTGAGAGAATTCACGAGC	RPUSD2	HGLibB_42157	1	1.62255	0.856776	0.161246	1	0	1.10337	0.492309	0.620092	0.829655	0.872733	0.306406	6.79429	2.35017	2.05084	3.25748	6	2	4	5	5	2	31	16	12	19
GTCTCGGCACGTCTTGCTCA	DHX33	HGLibB_13162	1	1.62188	0.371376	0.304728	1	0	0.735582	0.246154	0.310046	2.48896	2.6182	1.07242	0.438341	0.293771	1.53813	1.20012	4	1	2	15	15	7	2	2	9	7
CCAGGAGGCCGCTGAATTCG	PNMAL1	HGLibA_37383	1	1.62096	0.665679	0.170227	1	0	0.551687	0.984617	0	2.1571	1.39637	1.22563	1.75336	1.32197	1.70903	1.20012	3	4	0	13	8	8	8	9	10	7
GTGACACCAGTCAAAAACAG	INPP4B	HGLibA_23341	1	1.61934	-0.149207	0.348723	1	0	0	0.246154	0.465069	0.165931	1.04728	1.22563	1.09585	0.440657	0.170903	1.37157	0	1	3	1	6	8	5	3	1	8
GCAAAGTGCTCTACAGTATC	GLRA2	HGLibA_19301	1	1.61687	0.644542	0.333343	1	0	0.367791	0	0.620092	1.65931	0.698186	1.37883	0	1.17508	0.341807	2.40025	2	0	4	10	4	9	0	8	2	14
TAAAGCGAGACCCCACGACA	ABCB8	HGLibA_00153	1	1.61546	2.28254	0.0448503	1	1	3.12622	0.246154	0	3.31862	4.18912	2.60445	3.94507	3.37837	2.73445	4.4576	17	1	0	20	24	17	18	23	16	26
GCAGTTCCATCGAGTCAAAA	SH2B1	HGLibA_43875	1	1.61521	0.929621	0.118662	1	0	1.10337	0.492309	0.155023	0.331862	2.09456	2.60445	1.97254	1.61574	2.39265	1.71446	6	2	1	2	12	17	9	11	14	10
GGCTCACTCACCGGGGGGCA	RPL38	HGLibA_41970	1	1.61444	0.36326	0.171913	1	0	0.183896	0.984617	0.620092	1.32745	0.52364	2.75766	4.38341	1.0282	0.170903	2.74314	1	4	4	8	3	18	20	7	1	16
ATGCCCAGTGCGCCGCTCAG	GGT1	HGLibA_19010	1	1.61439	-0.177147	0.275263	1	0	0	0.492309	0.310046	0.829655	1.04728	0.306406	0.876682	0.587542	1.19632	1.02868	0	2	2	5	6	2	4	4	7	6
ACGCCTGACGAGATGAGCCG	SAP30	HGLibA_42721	1	1.61385	2.1059	0.200494	1	0	2.75843	0.246154	3.25548	6.63724	4.8873	6.28133	7.23263	12.1915	4.9562	3.25748	15	1	21	40	28	41	33	83	29	19
TTTCTGCCAGAAAACTGAGA	RPP40	HGLibB_41989	1	1.61366	0.372875	0.356575	1	0	0.183896	0	1.08516	1.82524	1.22183	1.83844	0.876682	3.23148	0.341807	0.342893	1	0	7	11	7	12	4	22	2	2
AACACAGTGGATGTCGAGAA	CCDC126	HGLibA_07579	1	1.61343	2.12383	0.0496641	1	1	1.28727	0.738463	2.94544	3.81641	4.36366	7.04735	6.35595	2.93771	7.17794	4.8005	7	3	19	23	25	46	29	20	42	28
AGGGCATGTCAATATTACTG	CD3E	HGLibB_08364	1	1.61274	2.45743	0.0813707	1	0	1.28727	2.7077	2.63539	7.30096	5.76004	4.28969	8.76682	11.1633	4.9562	5.31484	7	11	17	44	33	28	40	76	29	31
ACTCCCCAACAACCTTGCGC	C12orf44	HGLibA_05247	1	1.61242	0.20178	0.470084	1	0	0.183896	0	0.465069	0.497793	0.349093	1.99164	1.31502	0	0.683614	0.342893	1	0	3	3	2	13	6	0	4	2
CACATTCGCCACGCAGTGCG	ELANE	HGLibB_14854	1	1.61203	2.10534	0.152768	1	0	0.735582	1.47693	1.86028	6.63724	4.71276	4.7493	2.63005	4.99411	2.22174	3.42893	4	6	12	40	27	31	12	34	13	20
TGGGCGGTCAGGGCGGCTGA	LAG3	HGLibB_25890	1	1.60931	1.71272	0.21542	1	0	2.57454	0.492309	0.930138	5.64165	1.92001	1.53203	5.91761	5.72854	4.10168	4.11471	14	2	6	34	11	10	27	39	24	24
GCGAGGGTAGCGCTTCACCC	MAP3K8	HGLibA_28202	1	1.60872	1.85005	0.0542942	1	0	2.02285	0.492309	1.24018	5.80758	4.53821	3.52367	3.94507	3.96591	2.39265	3.25748	11	2	8	35	26	23	18	27	14	19
AAGACATGATTACAGCTTTC	SCAF11	HGLibA_42825	1	1.60834	0.159867	0.140925	1	0	0.183896	0	1.08516	2.48896	1.57092	2.29805	0.657512	1.17508	0.51271	1.20012	1	0	7	15	9	15	3	8	3	7
TCACTGGGCGCAGTGCGGAC	C2	HGLibB_05975	1	1.60692	0.57844	0.167805	1	0	0.919478	0.246154	0.310046	3.31862	0.698186	1.83844	1.75336	1.90951	0.341807	1.02868	5	1	2	20	4	12	8	13	2	6
CAGCAGTGATGAGTGTGAAG	IFT46	HGLibB_22729	1	1.60656	0.969026	0.213476	1	0	0.367791	1.23077	0.465069	2.82083	1.39637	2.45125	1.75336	2.93771	1.02542	2.2288	2	5	3	17	8	16	8	20	6	13
AGGAGGGGCACCGCCGCTTT	FOXR2	HGLibA_17947	1	1.6047	1.04585	0.244626	1	0	0.919478	0.492309	0.930138	1.49338	1.39637	4.13649	3.50673	0.734428	3.07626	2.74314	5	2	6	9	8	27	16	5	18	16
CCACCGAAAGAAGAATCTTC	RAN	HGLibA_40190	1	1.60418	2.0271	0.0498625	1	1	1.28727	2.21539	0.930138	7.13503	4.71276	2.14484	3.7259	4.1128	4.9562	4.4576	7	9	6	43	27	14	17	28	29	26
CTTCCCAGGGGAGTACGCCG	GAREML	HGLibA_18629	1	1.60357	-0.043187	0.332436	1	0	0.735582	0	0	1.32745	0.52364	0.919219	0.219171	0.881314	1.02542	0.685785	4	0	0	8	3	6	1	6	6	4
CCAAAGACTGCAGAGACTAA	C1orf110	HGLibB_05739	1	1.60355	1.98288	0.140724	1	0	0.735582	2.46154	2.0153	3.98234	4.36366	4.13649	12.2736	2.35017	4.27258	5.82917	4	10	13	24	25	27	56	16	25	34
CCTTTCTCAGATTGACTGGA	SEMA4F	HGLibB_43299	1	1.60293	0.539156	0.24972	1	0	0.367791	0	0.930138	0.829655	1.39637	3.83008	1.09585	1.17508	0.51271	1.02868	2	0	6	5	8	25	5	8	3	6
AAAACTTCCCCTTCTAGAAT	ENTPD5	HGLibB_15186	1	1.6018	1.42609	0.170747	1	0	1.47116	0	0.620092	3.81641	0.698186	2.45125	1.75336	1.76263	1.36723	3.60037	8	0	4	23	4	16	8	12	8	21
GAGCCCAAGTAGAAGAAATA	UCHL5	HGLibB_52742	1	1.60154	1.35681	0.149994	1	0	0.919478	0.984617	1.24018	2.48896	1.22183	3.83008	4.38341	2.35017	3.24716	5.14339	5	4	8	15	7	25	20	16	19	30
AGAAATGGCGGACACAGTCC	PLCL1	HGLibB_36967	1	1.59915	1.01972	0.139627	1	0	1.10337	0.246154	0.775115	0.663724	1.22183	2.29805	1.75336	2.64394	3.93078	3.08603	6	1	5	4	7	15	8	18	23	18
GTAACTCTAGCAAGACAAGC	IMPA1	HGLibB_23212	1	1.59892	1.03525	0.308737	1	0	0.183896	0	1.08516	2.65489	0.52364	3.21727	0.219171	0.440657	2.39265	0.171446	1	0	7	16	3	21	1	3	14	1
GCAGAACTACAACAACGAGC	SSNA1	HGLibA_47144	1	1.59799	0.403678	0.260493	1	0	0.735582	0.738463	0	0.497793	1.22183	3.21727	1.31502	0.587542	1.70903	1.88591	4	3	0	3	7	21	6	4	10	11
ATATTTCGCTCGAATCTTCG	GABARAPL2	HGLibA_18337	1	1.5969	2.0889	0.0394963	1	1	1.28727	1.96923	0.930138	5.80758	5.41094	3.83008	5.91761	2.49706	1.87994	4.11471	7	8	6	35	31	25	27	17	11	24
TTACAGGGGGCCTTGTGTGC	PPT2	HGLibB_38186	1	1.59682	2.14027	0.0753984	1	0	2.20675	1.47693	0.310046	3.15269	4.53821	4.28969	5.69844	4.70034	1.70903	4.11471	12	6	2	19	26	28	26	32	10	24
GGGGGTCCCGGCGTCGAAAC	GDF1	HGLibA_18852	1	1.5958	0.565297	0.34452	1	0	0.367791	0	0.465069	2.32303	1.22183	0.306406	1.09585	1.32197	0	0.171446	2	0	3	14	7	2	5	9	0	1
CCTGAACCGCCGCATTCAGC	TPM2	HGLibA_51143	1	1.59444	1.20336	0.173004	1	0	0.183896	0.984617	1.70525	2.48896	3.84002	2.45125	2.19171	3.37837	2.73445	3.60037	1	4	11	15	22	16	10	23	16	21
GCGTGCTGCAACAACAGAAC	TM4SF20	HGLibA_49701	1	1.59291	-0.256004	0.406124	1	0	0	0.738463	0	0.165931	0.349093	1.37883	1.09585	1.17508	0.170903	0.685785	0	3	0	1	2	9	5	8	1	4
TAAAGTCCGTTCATCTTCTA	F3	HGLibB_15852	1	1.59226	1.09975	0.219418	1	0	1.10337	0.492309	0.155023	1.82524	0.349093	1.99164	1.31502	0.734428	3.07626	3.25748	6	2	1	11	2	13	6	5	18	19
CGGGGGCGGTCTGGTAAGAG	GJB5	HGLibA_19168	1	1.59162	0.890073	0.121176	1	0	0.551687	0.492309	0.620092	1.82524	2.09456	1.83844	1.09585	1.61574	1.70903	1.88591	3	2	4	11	12	12	5	11	10	11
CACATGGGTCAGGAGGGAGA	hsa-mir-4516	HGLibA_60506	1	1.59155	0.423014	0.35911	1	0	0	1.23077	0	0.995585	0.52364	0.306406	2.19171	1.46886	0.854517	2.05736	0	5	0	6	3	2	10	10	5	12
CGAGCTCACCTTCGAGCTGC	TMED3	HGLibA_49809	1	1.59123	-0.292351	0.425429	1	0	0.551687	0	0	0	1.22183	0.306406	0	0.146886	1.02542	1.54302	3	0	0	0	7	2	0	1	6	9
CCCACAAGTGTTTGTCTGCC	KRTAP9-3	HGLibA_25835	1	1.58887	0.663622	0.210819	1	0	0.183896	0.492309	0.930138	0.995585	1.39637	1.53203	0	1.76263	1.19632	4.8005	1	2	6	6	8	10	0	12	7	28
AAGCGGAAGACCATGTAGAT	SLC22A8	HGLibA_44600	1	1.58831	2.44437	0.0308211	1	1	1.28727	2.21539	2.63539	6.30537	5.76004	4.13649	7.67097	6.75674	6.83614	6.00062	7	9	17	38	33	27	35	46	40	35
TTGAATGAGCCCGCCGAGCC	LMNB2	HGLibA_26699	1	1.58818	1.47822	0.107348	1	0	0.919478	1.47693	1.55023	1.65931	1.92001	3.83008	6.13678	4.70034	2.56355	7.20074	5	6	10	10	11	25	28	32	15	42
GTAATACTCACCGTAATCAC	IQCK	HGLibA_23530	1	1.58587	1.4599	0.0875213	1	0	0.551687	1.23077	0.620092	2.98676	1.92001	0.919219	1.97254	2.79083	2.39265	3.77182	3	5	4	18	11	6	9	19	14	22
GATCGCTGGAGAAAACGCGC	GPR6	HGLibA_20058	1	1.58324	0.214011	0.281483	1	0	0	0.246154	0.620092	0.497793	0.872733	1.68524	1.09585	1.17508	0.341807	0.857231	0	1	4	3	5	11	5	8	2	5
GCGCGAAAGTCGTTCACTTC	PIK3CD	HGLibA_36638	1	1.58292	0.394993	0.276031	1	0	0.551687	0.492309	0.155023	2.98676	1.74547	1.68524	0.876682	0.881314	0.170903	0.171446	3	2	1	18	10	11	4	6	1	1
TTTGTACAGGGGGAGAGCCC	AP1AR	HGLibA_02278	1	1.58192	0.749331	0.29375	1	0	1.10337	0.246154	0.155023	0.829655	3.84002	1.07242	0.219171	1.61574	1.02542	2.2288	6	1	1	5	22	7	1	11	6	13
GATTCATCATAAAATCTTCG	PPEF1	HGLibA_37866	1	1.58187	1.01865	0.240957	1	0	0.551687	0.738463	0	1.32745	0.174547	0.306406	2.19171	3.0846	1.36723	0.514339	3	3	0	8	1	2	10	21	8	3
CGGCGCCATGAGCCGCAGCC	PTPN18	HGLibB_39394	1	1.58133	-0.123176	0.363795	1	0	0.551687	0	0.155023	0.663724	1.04728	0.153203	1.97254	0.734428	0	0.857231	3	0	1	4	6	1	9	5	0	5
TCAACCTAAGAGATGACAAA	RNLS	HGLibB_41663	1	1.58129	2.16258	0.0957144	1	0	2.57454	0.492309	1.55023	6.63724	4.01457	4.7493	5.26009	4.55345	2.73445	4.97194	14	2	10	40	23	31	24	31	16	29
AGCTTGTGCCAAATACCACA	OSBPL10	HGLibB_34599	1	1.58078	0.817948	0.198001	1	0	0.551687	0.246154	1.39521	3.15269	1.22183	2.75766	0.657512	2.35017	2.39265	3.42893	3	1	9	19	7	18	3	16	14	20
GATATATCCGACAAGAACCA	RBM43	HGLibA_40554	1	1.58056	0.0464939	0.452536	1	0	0	0.492309	0.155023	0.995585	0.174547	1.68524	0	0.146886	1.36723	0.171446	0	2	1	6	1	11	0	1	8	1
TTTACCTTGGGCCTCTATCG	LRMP	HGLibA_27193	1	1.58037	1.42924	0.231634	1	0	0.367791	1.47693	0	2.98676	1.22183	1.53203	0.219171	1.76263	1.53813	3.25748	2	6	0	18	7	10	1	12	9	19
CTTGGACGCTGAAAGGAGAA	CCDC110	HGLibB_07533	1	1.58034	0.758361	0.255441	1	0	0.551687	0.492309	0	0.165931	2.09456	1.53203	0.657512	1.46886	0.683614	0.685785	3	2	0	1	12	10	3	10	4	4
TTATCCAAACATTATTGCTA	PTEN	HGLibA_39296	1	1.57939	1.52729	0.244901	1	0	0.735582	2.21539	0.775115	4.14827	2.6182	3.98328	4.60258	4.1128	2.05084	4.4576	4	9	5	25	15	26	21	28	12	26
TGCTCTCGCCGGCCTCGCCA	COMTD1	HGLibB_10679	1	1.57919	0.262711	0.237096	1	0	0.183896	0	0.775115	0.995585	0.52364	1.37883	1.75336	1.61574	0.683614	0.514339	1	0	5	6	3	9	8	11	4	3
TACCTTAAACAGGAGTTCGC	OXNAD1	HGLibA_34829	1	1.57669	0.131663	0.473033	1	0	0	0.738463	0	0.331862	0	2.60445	0.657512	0.587542	0.170903	0.685785	0	3	0	2	0	17	3	4	1	4
AGGCTGCATGCCCGAGGACC	ZYG11B	HGLibB_57017	1	1.57546	1.57969	0.12027	1	0	0.735582	0.492309	2.17032	2.1571	5.06185	1.83844	8.54765	1.61574	1.70903	3.60037	4	2	14	13	29	12	39	11	10	21
GCCCTGGTTTCGGGCTGCCT	hsa-mir-661	HGLibA_62978	1	1.57447	2.46527	0.0862717	1	0	1.47116	1.47693	1.86028	2.65489	4.71276	3.83008	6.13678	6.90362	4.9562	4.62905	8	6	12	16	27	25	28	47	29	27
TGTTTCGGTACCAAATGCGC	LHX1	HGLibA_26448	1	1.57402	0.408055	0.255283	1	0	0	0.492309	0.775115	2.1571	0.698186	0.612813	1.53419	1.61574	1.87994	0.685785	0	2	5	13	4	4	7	11	11	4
TGAAGATGTGTTGAAAAAAA	POLR3G	HGLibB_37578	1	1.57393	-0.285666	0.530464	1	0	0	0	0.465069	1.49338	0	0.612813	0	0.440657	1.19632	0	0	0	3	9	0	4	0	3	7	0
GAGCTCGCGGCATTCCAAGC	HES1	HGLibB_21149	1	1.57387	1.74427	0.121558	1	0	1.83896	1.47693	0.155023	3.98234	2.6182	3.06406	3.06839	7.49117	1.87994	1.88591	10	6	1	24	15	20	14	51	11	11
AGGTGCGGACTCTCACTTAC	PRMT8	HGLibA_38638	1	1.57317	1.96882	0.0700732	1	0	2.20675	0.492309	1.86028	4.97793	5.93458	2.45125	2.19171	1.32197	6.49433	9.08665	12	2	12	30	34	16	10	9	38	53
CTTCCGCTACCGCACCTACC	MBOAT7	HGLibA_28526	1	1.56989	2.02402	0.0850017	1	0	0.367791	2.46154	0.930138	4.14827	2.2691	1.99164	3.28756	3.37837	4.61439	6.00062	2	10	6	25	13	13	15	23	27	35
TCTTACCACAGTAAACCAAG	CETN3	HGLibA_09239	1	1.56941	2.03256	0.069439	1	0	0.367791	0.738463	2.17032	2.32303	2.09456	2.29805	4.60258	4.84723	4.10168	3.25748	2	3	14	14	12	15	21	33	24	19
TCACAAACCAAGAAGAACTT	STEAP1	HGLibB_47364	1	1.56881	2.6865	0.044015	1	1	3.67791	0.984617	2.79041	6.30537	9.94915	4.28969	7.67097	7.78494	6.83614	9.60099	20	4	18	38	57	28	35	53	40	56
GCAGAAATTCTTTATCCAGA	GIGYF2	HGLibA_19068	1	1.56827	1.44719	0.278112	1	0	2.02285	0.246154	0.155023	1.49338	4.18912	4.44289	2.19171	0.734428	2.90536	1.20012	11	1	1	9	24	29	10	5	17	7
TCCAATTTCTTTAAGATAAA	TOMM5	HGLibB_50909	1	1.56678	1.38196	0.168717	1	0	1.47116	1.23077	0.465069	1.65931	2.44365	4.13649	3.7259	2.35017	3.93078	3.77182	8	5	3	10	14	27	17	16	23	22
AGGCTACGTGGAAGCCGATA	STAP2	HGLibA_47346	1	1.56673	0.589688	0.309625	1	0	0.367791	0	0.930138	1.16152	2.44365	0.45961	2.19171	1.32197	1.02542	1.02868	2	0	6	7	14	3	10	9	6	6
CCCTTCTTACCCGCAGAACT	RARRES2	HGLibB_40233	1	1.56574	2.0751	0.0793474	1	0	3.31012	0.492309	1.08516	2.98676	2.79274	3.98328	8.76682	5.141	4.9562	5.82917	18	2	7	18	16	26	40	35	29	34
TGACATCTTCCATTGTCCGC	TMEM64	HGLibA_50483	1	1.56422	2.40887	0.132593	1	0	0.551687	2.21539	2.79041	4.64607	4.18912	5.36211	10.301	3.96591	4.10168	6.17207	3	9	18	28	24	35	47	27	24	36
CGGATACCGCGCGCAGAAGG	SH3D21	HGLibA_43942	1	1.56381	0.130279	0.347641	1	0	0.735582	0.246154	0	0	0.698186	0.919219	0.876682	1.76263	2.22174	0.514339	4	1	0	0	4	6	4	12	13	3
CAGCAGCCAGCTGCTCCGCA	THEM6	HGLibA_49347	1	1.56256	1.26883	0.156475	1	0	0.551687	1.47693	0.775115	4.97793	2.6182	1.53203	2.41088	3.67214	1.70903	2.40025	3	6	5	30	15	10	11	25	10	14
CTTCGTTTGCGCCTTTCCAC	UBTD2	HGLibB_52702	1	1.56212	2.46824	0.0743527	1	0	1.47116	1.47693	2.79041	4.97793	3.84002	3.21727	7.67097	5.58165	7.34885	7.54364	8	6	18	30	22	21	35	38	43	44
GCATATTCATGTTGAAGTCC	NUPL1	HGLibA_33081	1	1.56203	0.955792	0.338653	1	0	0.735582	0.738463	0	0.829655	2.44365	0.306406	1.09585	0.440657	4.44349	0.685785	4	3	0	5	14	2	5	3	26	4
CCGTTCTATGACTGCTCTCT	CCDC66	HGLibA_07836	1	1.55841	0.868676	0.211581	1	0	0.367791	0.246154	0.465069	0.829655	0.349093	2.29805	0	0.881314	0.854517	2.57169	2	1	3	5	2	15	0	6	5	15
TGATGACATCAGCCGACGCC	SRA1	HGLibA_46921	1	1.55774	0.439599	0.21214	1	0	0.183896	0	1.08516	1.49338	1.39637	1.99164	0.876682	1.32197	0.341807	2.05736	1	0	7	9	8	13	4	9	2	12
CACTGTTACATCGTGCGCCG	TROAP	HGLibA_51719	1	1.55641	0.565874	0.301493	1	0	0.183896	0.738463	0.620092	0.497793	2.6182	2.29805	2.84922	1.0282	0.854517	0.685785	1	3	4	3	15	15	13	7	5	4
GTCGCCGAAAGAACGCGACC	IRX6	HGLibB_23610	1	1.55639	0.591888	0.232563	1	0	0.183896	0.492309	1.08516	2.32303	1.57092	1.99164	1.75336	0.146886	2.05084	2.74314	1	2	7	14	9	13	8	1	12	16
GGCATGCAGCGCTGACGCTT	MAGEA10	HGLibA_27893	1	1.55595	0.769772	0.34412	1	0	0.919478	0.492309	0.310046	2.1571	0.52364	1.99164	0	3.0846	1.19632	3.08603	5	2	2	13	3	13	0	21	7	18
GGGCCGCGTGCGTGATTACC	GTPBP1	HGLibA_20597	1	1.55518	2.06719	0.0865153	1	0	2.75843	0.984617	0.930138	4.812	2.96729	1.68524	8.54765	5.43477	4.61439	4.4576	15	4	6	29	17	11	39	37	27	26
GAACAGCAAAGTCAAAACGC	CNTNAP5	HGLibA_10433	1	1.55388	0.176284	0.349447	1	0	0	0	1.08516	2.1571	1.22183	0	0	1.61574	1.87994	1.20012	0	0	7	13	7	0	0	11	11	7
CCTCGCAAGCTTTGCGCAGC	ARFGEF1	HGLibA_02671	1	1.55202	2.65738	0.0353751	1	1	2.39064	1.23077	2.17032	5.47572	3.66548	4.7493	8.54765	5.58165	6.15252	6.17207	13	5	14	33	21	31	39	38	36	36
CAGAATCAGAAGCATCTTGC	PRH1	HGLibB_38412	1	1.55196	0.0775546	0.476869	1	0	0	0.246154	0.620092	1.82524	0.349093	0.612813	0	0.440657	1.19632	1.88591	0	1	4	11	2	4	0	3	7	11
AGCTGTCTTCCTCCAGTAGC	KANSL1L	HGLibB_24006	1	1.5497	0.418985	0.324556	1	0	0.551687	0	1.08516	1.99117	0.52364	0.153203	4.60258	0.146886	1.87994	2.57169	3	0	7	12	3	1	21	1	11	15
CTTAAATCTCACACCCATTA	TMEM14A	HGLibB_49919	1	1.54961	2.76338	0.0146285	1	1	1.65506	4.18462	2.48037	9.29213	3.31638	8.27297	13.1502	7.63805	7.69065	7.20074	9	17	16	56	19	54	60	52	45	42
CGGCACCGGCGTGCAGTACA	ZNF526	HGLibA_56164	1	1.54949	1.65619	0.165586	1	0	1.10337	0.738463	1.08516	1.82524	2.79274	2.60445	0.438341	3.96591	4.44349	4.28616	6	3	7	11	16	17	2	27	26	25
ACACGGCGCTTCACATCGTC	TRIM3	HGLibA_51457	1	1.54859	1.1963	0.0600987	1	0	0.735582	0.738463	0.465069	1.82524	2.09456	2.45125	0.876682	1.76263	1.19632	3.08603	4	3	3	11	12	16	4	12	7	18
CGGCGGGGAACGGCCGCGAT	ENPP1	HGLibA_15166	1	1.54824	0.232577	0.372868	1	0	0	0.492309	0.310046	0.829655	1.04728	1.22563	0.876682	0.440657	1.02542	0.171446	0	2	2	5	6	8	4	3	6	1
GACCTAGAATCCGTGCCGCC	ISLR	HGLibA_23670	1	1.54062	1.91452	0.0225007	1	1	1.65506	0.984617	1.55023	4.14827	4.36366	3.06406	4.82175	3.96591	4.61439	4.11471	9	4	10	25	25	20	22	27	27	24
GGTCAGCGACATCAAATTCC	PLEKHO2	HGLibB_37104	1	1.5404	2.29965	0.172152	1	0	2.57454	1.47693	1.86028	10.6196	5.93458	2.91086	6.13678	2.79083	9.57059	2.57169	14	6	12	64	34	19	28	19	56	15
CATCAGACCTAGAGCAAAAC	CCDC14	HGLibA_07614	1	1.53901	1.29968	0.281032	1	0	0.735582	1.23077	0.155023	3.65048	3.84002	2.75766	0.219171	1.61574	0.341807	1.88591	4	5	1	22	22	18	1	11	2	11
CGGAAATGTCCAGTTGGGAC	IRF8	HGLibB_23568	1	1.53808	0.5706	0.389	1	0	0.735582	0.246154	0.155023	1.65931	0.174547	0.306406	3.06839	0.293771	0.683614	1.88591	4	1	1	10	1	2	14	2	4	11
CAAGCCCGGGGCGCCGCCGA	NPPC	HGLibB_32460	1	1.53727	1.27907	0.137762	1	0	0.183896	0.246154	1.24018	1.32745	1.39637	0.919219	1.75336	1.90951	3.07626	1.71446	1	1	8	8	8	6	8	13	18	10
TGTGCGCCGACAGCGCGCCG	IRAK3	HGLibA_23561	1	1.53713	1.9116	0.224598	1	0	2.39064	0.246154	1.39521	3.31862	5.41094	0.612813	8.32848	4.1128	3.41807	2.74314	13	1	9	20	31	4	38	28	20	16
TAAAAAGCAATTCATCGTGC	CCDC62	HGLibA_07821	1	1.53572	1.46058	0.225972	1	0	0.735582	0	1.55023	2.82083	2.6182	0.45961	3.7259	3.37837	3.07626	0.171446	4	0	10	17	15	3	17	23	18	1
GAACGCTCAGATAAATGCCT	TMX4	HGLibB_50634	1	1.53541	0.922134	0.342977	1	0	0	0.492309	1.39521	0.331862	2.6182	2.14484	0.876682	1.61574	3.58897	2.05736	0	2	9	2	15	14	4	11	21	12
GCTTTTGTCTGCAGAAGAAC	hsa-mir-4422	HGLibA_60076	1	1.53508	1.76743	0.165894	1	0	1.10337	0.246154	1.39521	3.15269	1.57092	1.83844	3.50673	1.17508	3.75987	4.28616	6	1	9	19	9	12	16	8	22	25
CCCAGTCCGCATCCGTCGTC	SLC35E1	HGLibA_44985	1	1.53502	1.32274	0.177576	1	0	0.183896	0.738463	2.0153	2.48896	4.71276	6.12813	3.28756	1.61574	0.683614	1.54302	1	3	13	15	27	40	15	11	4	9
GTTATGACTTGCTGTCAAGA	AADAC	HGLibB_00030	1	1.53482	0.544307	0.386205	1	0	0.367791	0	0.930138	2.65489	1.04728	1.99164	0.219171	1.17508	2.22174	0	2	0	6	16	6	13	1	8	13	0
TGATTCAGTAAAACATTCAA	hsa-mir-891b	HGLibA_64246	1	1.53359	1.43253	0.29038	1	0	0.735582	0.984617	1.86028	1.65931	2.79274	5.51531	7.23263	2.64394	3.24716	1.54302	4	4	12	10	16	36	33	18	19	9
GGTACAGATTATTAAAGACA	TXNDC8	HGLibB_52360	1	1.53113	-0.222112	0.369878	1	0	0.183896	0	0.465069	0	1.22183	0.153203	0.438341	0.734428	0.51271	1.88591	1	0	3	0	7	1	2	5	3	11
CTGCTGGATCATCTCATGGA	IFNA16	HGLibA_22668	1	1.53029	0.689006	0.363681	1	0	1.47116	0	0.155023	1.49338	0.872733	3.06406	1.75336	1.61574	0.170903	2.40025	8	0	1	9	5	20	8	11	1	14
ATTTGAATTTCAGATAAGCA	hsa-mir-1302-1	HGLibA_57682	1	1.5291	1.0088	0.239649	1	0	0.735582	1.47693	0.155023	1.32745	0.698186	1.07242	0.876682	4.1128	4.44349	3.25748	4	6	1	8	4	7	4	28	26	19
CCTTTCGTTCCAGTGCCAAA	BUD13	HGLibB_04994	1	1.52876	2.1843	0.0958484	1	0	3.49402	0.738463	1.08516	5.97351	3.14184	3.37047	8.32848	4.25968	5.298	6.00062	19	3	7	36	18	22	38	29	31	35
CCCCCGTGTCACTGATCAGA	CDK14	HGLibA_08737	1	1.52727	2.69699	0.0117394	1	1	2.75843	1.96923	3.4105	7.30096	7.15641	8.88579	5.04092	7.19739	8.71607	11.144	15	8	22	44	41	58	23	49	51	65
GCGTCTCGTTCAATATGTCA	MAOA	HGLibA_28105	1	1.52489	0.189207	0.360088	1	0	0.551687	0.492309	0	0.165931	0.52364	1.37883	2.41088	0.440657	1.19632	1.02868	3	2	0	1	3	9	11	3	7	6
AGTTGTTCCCTGCACCCGTC	TUBB6	HGLibA_52292	1	1.52467	2.82288	0.0259244	1	1	1.47116	4.43078	2.79041	16.0953	5.58549	6.58774	11.1777	7.05051	4.61439	7.0293	8	18	18	97	32	43	51	48	27	41
TGAAGAATTGATGACTTGCC	SORBS2	HGLibB_46121	1	1.52203	2.06074	0.0150958	1	1	1.28727	0.738463	2.0153	4.812	2.6182	3.21727	5.26009	2.64394	4.78529	4.8005	7	3	13	29	15	21	24	18	28	28
TGGAAACTCTTCTAATAGTC	SERPINB7	HGLibA_43561	1	1.52081	1.31294	0.183518	1	0	0.551687	0.492309	1.39521	3.65048	1.04728	1.22563	2.19171	0.587542	3.93078	4.28616	3	2	9	22	6	8	10	4	23	25
CTGAGCTTCTTGAAGACGAA	IRAK2	HGLibB_23526	1	1.51994	0.0211121	0.271146	1	0	0.735582	0.246154	0.155023	1.32745	1.04728	1.07242	1.09585	0.293771	2.39265	0.685785	4	1	1	8	6	7	5	2	14	4
CGCCCTCCTGCGATCTAGAA	SLC2A11	HGLibB_44805	1	1.51911	1.86803	0.19754	1	0	1.47116	1.72308	0.620092	3.31862	0.52364	4.7493	6.79429	3.52525	2.90536	3.77182	8	7	4	20	3	31	31	24	17	22
CCTTGTTCGACGAGTTCGTC	CCDC37	HGLibA_07765	1	1.51902	0.690267	0.452891	1	0	0	0.246154	1.08516	0.995585	2.44365	2.29805	0.876682	0.881314	1.36723	0.514339	0	1	7	6	14	15	4	6	8	3
AGTCCTTCCCCCCGGCGCCC	METTL21C	HGLibB_28940	1	1.51853	1.77867	0.0818215	1	0	2.20675	0.492309	0.930138	3.81641	4.36366	4.9025	2.19171	4.70034	2.22174	2.57169	12	2	6	23	25	32	10	32	13	15
ACGGCATTGGTGAAGGGCGT	MBOAT7	HGLibB_28484	1	1.51689	2.1981	0.133125	1	0	2.75843	0.246154	2.17032	4.48013	7.33095	1.53203	8.10931	4.84723	6.32343	2.74314	15	1	14	27	42	10	37	33	37	16
CTCGGGGGACCGGTAGGTAA	MRGPRG	HGLibA_29842	1	1.51639	1.27091	0.126244	1	0	1.10337	0.492309	0.620092	1.49338	1.92001	2.91086	3.06839	2.0564	2.22174	1.54302	6	2	4	9	11	19	14	14	13	9
TCTAGAAAAGAGTCTCATCG	DEK	HGLibA_12925	1	1.5163	1.9205	0.191308	1	0	2.20675	0.492309	0.775115	0.663724	5.41094	2.45125	5.04092	3.0846	2.56355	4.4576	12	2	5	4	31	16	23	21	15	26
GAAGGTTTTCCTAAAGGAGA	hsa-mir-1296	HGLibA_57665	1	1.5155	1.79457	0.1978	1	0	0.551687	0.492309	1.39521	0.995585	4.18912	1.07242	3.94507	2.0564	2.22174	2.40025	3	2	9	6	24	7	18	14	13	14
GAGTTGAGCCAGGCTGATCT	hsa-mir-4538	HGLibA_60613	1	1.51392	0.895181	0.15066	1	0	1.10337	0.738463	0.620092	2.98676	2.79274	1.22563	1.53419	2.64394	2.39265	3.08603	6	3	4	18	16	8	7	18	14	18
ATTTAAAGAAATACAGACAC	CASP8AP2	HGLibB_07323	1	1.51329	1.62617	0.151899	1	0	0.919478	1.23077	2.17032	5.97351	4.71276	5.82172	2.84922	1.32197	5.1271	3.42893	5	5	14	36	27	38	13	9	30	20
ATCACCTGGGTGGAAGACTT	ANO4	HGLibA_02181	1	1.513	3.05535	0.0419147	1	1	6.43634	1.72308	1.86028	3.65048	10.8219	5.20891	22.3554	7.93182	9.22878	8.22942	35	7	12	22	62	34	102	54	54	48
GCGGGCGGACGTTGTCCACG	KCNK13	HGLibA_24304	1	1.51238	-0.349768	0.421591	1	0	0	0	0.620092	0.497793	1.04728	0.306406	1.09585	1.61574	0.170903	0	0	0	4	3	6	2	5	11	1	0
GAAATTATTTCTTTCAAGAA	HINT3	HGLibB_21303	1	1.51224	1.4885	0.142358	1	0	0.367791	0.984617	1.86028	2.82083	3.84002	3.67688	3.7259	3.52525	1.02542	3.25748	2	4	12	17	22	24	17	24	6	19
GGATACTCACATCTGTATAG	ZCCHC7	HGLibB_54977	1	1.51101	0.351465	0.255774	1	0	0.367791	0	1.08516	0.497793	1.04728	0.766016	3.06839	0.587542	3.07626	1.37157	2	0	7	3	6	5	14	4	18	8
TAGGGAAAAAACATGACAAC	hsa-mir-6755	HGLibA_63176	1	1.51056	1.24497	0.255663	1	0	0.735582	1.23077	0.155023	2.1571	0.52364	1.83844	4.16424	0.440657	0.341807	4.62905	4	5	1	13	3	12	19	3	2	27
GCCAGAGATACAACCACAAG	CAPRIN2	HGLibB_07188	1	1.51046	1.87877	0.0508174	1	0	0.735582	1.23077	1.70525	2.32303	4.18912	3.06406	2.84922	3.67214	6.15252	2.57169	4	5	11	14	24	20	13	25	36	15
GCGGAGGGCCGCGATGCTCG	ALX4	HGLibB_01737	1	1.50902	1.29618	0.306348	1	0	0	1.23077	0.465069	0.497793	0.872733	2.60445	0.438341	1.76263	0.683614	4.28616	0	5	3	3	5	17	2	12	4	25
GGGATACGAAAAGACCGAAG	ESR1	HGLibA_15582	1	1.50901	1.04189	0.303897	1	0	0	1.72308	0.155023	1.32745	0.698186	1.83844	5.69844	0.440657	0.51271	1.71446	0	7	1	8	4	12	26	3	3	10
CACTGCTGCTGAGACGCAAC	ASXL1	HGLibA_03388	1	1.50895	0.600595	0.363062	1	0	0.183896	0	1.55023	0.995585	0.872733	4.7493	3.7259	0.146886	0.170903	1.54302	1	0	10	6	5	31	17	1	1	9
GTCTGTCAAAACCGACTTCC	KDM3A	HGLibA_24500	1	1.5079	0.228907	0.47621	1	0	0	0	0.465069	0.995585	0	0	0.438341	0.146886	1.19632	0.857231	0	0	3	6	0	0	2	1	7	5
GACGAGAAGTTCTCGTCCAC	KLF15	HGLibA_25056	1	1.50783	2.06047	0.111583	1	0	1.10337	3.69232	1.70525	7.63282	5.93458	7.35375	10.9585	4.1128	2.22174	4.8005	6	15	11	46	34	48	50	28	13	28
CTTCCATCAGATCAGGAAGC	hsa-mir-7843	HGLibA_63962	1	1.50746	0.679622	0.213786	1	0	0.551687	0.984617	0.620092	2.32303	1.04728	1.99164	1.97254	2.64394	2.73445	1.71446	3	4	4	14	6	13	9	18	16	10
TGGGACCGTACCTCGGGCGC	CCDC170	HGLibA_07691	1	1.5068	1.24802	0.272308	1	0	1.65506	0.246154	0.155023	0.663724	2.2691	1.99164	3.06839	1.90951	0.854517	3.25748	9	1	1	4	13	13	14	13	5	19
AACCAGCACTTCAAAAGCAA	SS18L2	HGLibB_47052	1	1.50619	0.911789	0.258234	1	0	0.735582	0.246154	1.24018	3.65048	1.04728	0.919219	1.09585	1.90951	5.1271	1.54302	4	1	8	22	6	6	5	13	30	9
GCGGGGACTGAAGCCTAAGA	DCTN1	HGLibA_12545	1	1.50612	-0.229932	0.385696	1	0	0.551687	0	0.155023	0.829655	0	1.99164	0.219171	0.146886	1.70903	0.171446	3	0	1	5	0	13	1	1	10	1
CAGGTGGCAAGGGACCTATG	CDHR4	HGLibB_08699	1	1.50531	-0.152164	0.517333	1	0	0	0	0.620092	1.32745	0.349093	0.612813	0	1.46886	0.51271	0.342893	0	0	4	8	2	4	0	10	3	2
CGCTTGACTGGGTAGGTCAG	CHRM2	HGLibA_09550	1	1.50475	1.07414	0.242556	1	0	0.367791	1.23077	0.465069	1.99117	1.57092	2.29805	2.84922	1.17508	1.53813	2.2288	2	5	3	12	9	15	13	8	9	13
GCGGACAGGATTCCCAAAAA	FAM47B	HGLibA_16612	1	1.50426	1.08905	0.167927	1	0	0.183896	2.21539	0.930138	2.65489	2.96729	3.21727	1.75336	2.49706	3.41807	5.31484	1	9	6	16	17	21	8	17	20	31
GTACCTGCGGCTGCGCAAAG	TBRG1	HGLibA_48634	1	1.50059	2.19338	0.0290899	1	1	1.10337	2.21539	2.32534	6.13944	5.76004	3.83008	4.82175	6.31608	5.1271	5.48628	6	9	15	37	33	25	22	43	30	32
TAAGCGGACATCTTGCCCTT	HMGB3	HGLibA_21697	1	1.50058	0.272469	0.310448	1	0	0.551687	0.492309	0	0.663724	0.349093	1.99164	0.219171	1.76263	1.19632	0.685785	3	2	0	4	2	13	1	12	7	4
GTTGGACACGAGACGCTTGC	PINK1	HGLibB_36644	1	1.49964	0.548642	0.31614	1	0	0	0.246154	1.39521	0.829655	2.09456	0.612813	5.47927	1.61574	0.51271	0.342893	0	1	9	5	12	4	25	11	3	2
AATGCTGCGAAAGATATGAA	RBMY1F	HGLibA_40623	1	1.49773	1.03573	0.277997	1	0	0	1.96923	0.310046	2.82083	2.96729	1.22563	5.04092	1.0282	1.70903	0	0	8	2	17	17	8	23	7	10	0
CTCTAAGCAACTGCATGATG	YWHAQ	HGLibB_54685	1	1.49679	2.58104	0.0881096	1	0	4.59739	1.47693	0.775115	5.97351	3.14184	4.28969	16.2186	5.141	7.51975	3.25748	25	6	5	36	18	28	74	35	44	19
GCTGAGGAGCGTGCGCGAAG	KRT73	HGLibA_25531	1	1.4943	1.35415	0.288486	1	0	2.57454	0	0.620092	2.1571	2.44365	4.44289	0.876682	5.87542	1.87994	3.77182	14	0	4	13	14	29	4	40	11	22
CTTCATGAAGCCGTATTTCA	SNAPC4	HGLibB_45842	1	1.49397	2.1024	0.047634	1	1	2.20675	0.738463	1.70525	4.14827	6.80731	2.60445	2.41088	6.02231	6.15252	3.08603	12	3	11	25	39	17	11	41	36	18
ACCGATCCTCCAAACTTCCG	BCHE	HGLibB_04272	1	1.49321	0.763733	0.224752	1	0	0.367791	0.492309	0.775115	1.99117	1.57092	1.37883	0.657512	2.0564	1.02542	2.40025	2	2	5	12	9	9	3	14	6	14
AAGGCTCTGGCGCGTGACAA	CHST6	HGLibA_09643	1	1.49319	1.23006	0.29654	1	0	0.551687	0.738463	1.24018	2.82083	4.18912	2.45125	1.31502	3.96591	2.05084	0.171446	3	3	8	17	24	16	6	27	12	1
CTGCTCCTGAACGCGCTCAC	ZBTB5	HGLibB_54844	1	1.49298	0.194962	0.291109	1	0	0	0	1.08516	0.663724	0.698186	2.45125	0.219171	1.0282	1.36723	1.37157	0	0	7	4	4	16	1	7	8	8
CGCCGTTCGTGCTTGTTAGC	MAP4K5	HGLibA_28222	1	1.49279	3.01795	0.106126	1	0	2.94233	3.44616	6.51096	3.81641	4.8873	4.9025	61.5869	4.40657	1.87994	4.11471	16	14	42	23	28	32	281	30	11	24
CTCTCCTGAACGATACTCCC	PPP1R15A	HGLibB_37999	1	1.49257	1.20035	0.262617	1	0	1.28727	0.492309	1.24018	1.32745	1.39637	3.37047	8.32848	2.35017	1.87994	1.71446	7	2	8	8	8	22	38	16	11	10
TTTCATTACAGAGTTCTTCG	TPMT	HGLibA_51153	1	1.49053	0.768369	0.197506	1	0	0.551687	0.492309	0.620092	1.16152	1.92001	1.07242	1.97254	2.0564	1.19632	1.88591	3	2	4	7	11	7	9	14	7	11
GGGCCTAAAAAGCATCGTCA	GIMAP7	HGLibA_19087	1	1.4901	1.42283	0.0783835	1	0	0.367791	0.738463	1.39521	0.497793	3.14184	3.83008	3.50673	2.0564	2.39265	1.54302	2	3	9	3	18	25	16	14	14	9
GTGAACGAGCTGCTCGTCTA	C9orf69	HGLibA_06754	1	1.48949	0.398565	0.373159	1	0	1.10337	0	0.155023	1.16152	0.52364	0.153203	1.97254	2.79083	0.854517	1.20012	6	0	1	7	3	1	9	19	5	7
CCTGCGGTATCTCTAGTAGC	TLR7	HGLibB_49602	1	1.48875	0.0757544	0.281521	1	0	0	0.492309	0.775115	0	0.52364	0.919219	3.06839	0.440657	1.02542	2.74314	0	2	5	0	3	6	14	3	6	16
CCATATTCAAGAAGAAAAAC	CCDC73	HGLibB_07852	1	1.48875	0.0686082	0.376525	1	0	0.551687	0.246154	0.155023	0.497793	0.174547	0	0.438341	1.61574	1.53813	2.2288	3	1	1	3	1	0	2	11	9	13
GGGTTATTCGGAAACAGATC	ZPLD1	HGLibA_56968	1	1.48869	0.971921	0.321104	1	0	1.83896	0	0.310046	0.995585	1.04728	1.99164	7.4518	0.734428	1.02542	1.37157	10	0	2	6	6	13	34	5	6	8
AGAAGGGGAAAGTCCGAAAC	SLC9A4	HGLibB_45362	1	1.48818	-0.0957773	0.355977	1	0	0	0	0.775115	0.663724	1.04728	0	1.75336	0.881314	0.51271	0.857231	0	0	5	4	6	0	8	6	3	5
ACATCATCACCCGAATTGTG	PCYT1A	HGLibA_35700	1	1.48772	0.833342	0.301861	1	0	0.367791	1.47693	0.465069	0.995585	4.01457	2.14484	0.876682	3.0846	1.53813	2.40025	2	6	3	6	23	14	4	21	9	14
ATTTATGTCCAAAAGCATCA	CDK7	HGLibB_08786	1	1.48751	0.503529	0.407641	1	0	0.551687	0.246154	0.775115	1.99117	2.09456	0	0.657512	1.17508	3.58897	1.20012	3	1	5	12	12	0	3	8	21	7
GTTTGCGAAGCATCAGAATG	APAF1	HGLibB_02363	1	1.48711	0.236226	0.604835	1	0	0	0	0.465069	0.995585	0.872733	0.45961	0	0.146886	0	1.02868	0	0	3	6	5	3	0	1	0	6
TGAGCTATCAGAGAATGAAG	CHD5	HGLibB_09390	1	1.48702	0.413446	0.478964	1	0	0	1.23077	0.310046	0	1.57092	1.07242	1.31502	0.146886	4.44349	1.54302	0	5	2	0	9	7	6	1	26	9
CATGACACCCTCCGCCAAGC	POLR2E	HGLibA_37576	1	1.48558	0.599297	0.345169	1	0	1.28727	0	0.465069	1.16152	2.96729	1.37883	2.84922	1.0282	0.854517	1.71446	7	0	3	7	17	9	13	7	5	10
TTACTTTTAATGGTAAAAAC	hsa-mir-548h-1	HGLibA_61995	1	1.48527	0.7756	0.207128	1	0	1.10337	0.492309	0.310046	2.32303	2.44365	3.37047	0.438341	1.17508	1.70903	1.20012	6	2	2	14	14	22	2	8	10	7
GAGGACTCACCTTCATTGGC	WAS	HGLibA_53951	1	1.48492	1.95008	0.169461	1	0	2.20675	0.492309	2.0153	4.48013	4.36366	6.43453	2.19171	7.05051	4.9562	1.88591	12	2	13	27	25	42	10	48	29	11
CGAGCCCCCGGGTAGCTCCT	KANK3	HGLibB_23995	1	1.48313	2.26698	0.0228959	1	1	0.735582	2.46154	2.17032	3.48455	4.53821	5.97492	4.82175	5.72854	3.75987	6.68641	4	10	14	21	26	39	22	39	22	39
GAGGAACAGGAGAGGAGGGG	hsa-mir-6799	HGLibA_63372	1	1.48275	0.484343	0.375734	1	0	0	0.246154	1.08516	0.663724	1.57092	2.60445	2.63005	0.734428	1.02542	0	0	1	7	4	9	17	12	5	6	0
CCCCGGGACATCTGAAAGCC	ZNF69	HGLibB_56481	1	1.48258	1.71249	0.11288	1	0	0.735582	0.738463	2.0153	1.82524	2.09456	4.28969	2.84922	3.0846	3.75987	5.48628	4	3	13	11	12	28	13	21	22	32
CGCGCCATAGCTGCGCACGA	ARMC5	HGLibB_03020	1	1.48237	0.806796	0.218975	1	0	0.551687	1.47693	0.310046	1.82524	2.6182	4.13649	1.09585	1.61574	1.36723	2.40025	3	6	2	11	15	27	5	11	8	14
GCAAACACACCCCCTGAGCG	SMIM9	HGLibA_45773	1	1.48056	1.80172	0.0402079	1	1	0.551687	1.47693	2.0153	2.48896	2.2691	3.37047	6.57512	3.23148	3.24716	5.65773	3	6	13	15	13	22	30	22	19	33
CTAGCAAAAAAGGGCTTTAT	GLUD1	HGLibA_19360	1	1.47917	1.35042	0.191994	1	0	0.919478	2.21539	0	0.829655	2.44365	2.75766	5.91761	2.79083	4.10168	1.20012	5	9	0	5	14	18	27	19	24	7
AGACTGCTGAGCGCTCCTAC	EXOC7	HGLibA_15761	1	1.4754	0.619562	0.186209	1	0	0.551687	0.492309	0.930138	2.1571	1.57092	1.07242	3.50673	1.90951	1.53813	1.54302	3	2	6	13	9	7	16	13	9	9
ACGACCTCATCAAGCGAGCG	EHD4	HGLibA_14674	1	1.47519	0.445365	0.370393	1	0	0.367791	0	0.465069	0.497793	0.52364	1.83844	0	1.46886	0.51271	1.02868	2	0	3	3	3	12	0	10	3	6
TCACCTGTTGCCACGAACCA	AGPAT4	HGLibA_01226	1	1.47467	2.40966	0.0295506	1	1	2.02285	0.984617	2.0153	7.30096	5.41094	4.13649	3.94507	4.1128	4.44349	3.94326	11	4	13	44	31	27	18	28	26	23
CGCTCAAATCTTGTTGAACA	ZNF573	HGLibA_56283	1	1.47443	1.81739	0.307871	1	0	2.20675	0.984617	1.39521	3.65048	4.8873	5.20891	1.97254	4.25968	5.98162	4.11471	12	4	9	22	28	34	9	29	35	24
CATGGACTTCGTCATGAAGC	CPLX2	HGLibB_10923	1	1.47167	1.1916	0.253644	1	0	1.10337	0	0.930138	2.82083	2.79274	1.68524	2.41088	2.20328	0.683614	1.20012	6	0	6	17	16	11	11	15	4	7
AGATGAAGGCGACCGAGAGC	FKBP4	HGLibA_17576	1	1.47114	1.621	0.244822	1	0	1.10337	0.738463	0.620092	2.82083	2.79274	3.06406	0.657512	1.17508	1.70903	3.94326	6	3	4	17	16	20	3	8	10	23
CGACGACTCTCTTTACTAAA	SLC4A7	HGLibA_45226	1	1.47112	0.78537	0.439141	1	0	0.735582	0	0.775115	1.65931	0.349093	2.29805	2.41088	0.146886	1.02542	2.40025	4	0	5	10	2	15	11	1	6	14
CCAGCAAGATGAATGCATAC	C4orf29	HGLibA_06314	1	1.47046	1.46099	0.231842	1	0	1.10337	0.984617	0.465069	1.49338	2.6182	0.919219	2.63005	2.49706	4.61439	1.88591	6	4	3	9	15	6	12	17	27	11
CCAGACATGTGGCTCTTCTT	CD6	HGLibB_08415	1	1.47008	2.96224	0.0282445	1	1	4.0457	0.984617	4.0306	7.96468	6.10913	9.19219	8.76682	9.98822	8.71607	8.91521	22	4	26	48	35	60	40	68	51	52
CCAAGATGGCGAATGTGTTC	C8orf74	HGLibB_06639	1	1.46899	2.10851	0.164751	1	0	0.183896	1.47693	3.25548	4.48013	5.58549	3.83008	7.67097	4.25968	3.24716	3.25748	1	6	21	27	32	25	35	29	19	19
TGACTGGACACGCTGCCGCA	CROCC	HGLibA_11210	1	1.46885	0.624287	0.155771	1	0	0.551687	0.492309	1.08516	2.82083	2.6182	1.53203	1.75336	1.76263	2.22174	1.54302	3	2	7	17	15	10	8	12	13	9
GGGCAGCTCTCGCCGTCAGC	DOK3	HGLibA_13774	1	1.46857	1.33638	0.209137	1	0	1.47116	0	0.930138	1.99117	2.09456	2.75766	4.16424	1.76263	1.53813	1.88591	8	0	6	12	12	18	19	12	9	11
CTGCTTCTTGCTGTACAAAA	RAI14	HGLibB_40090	1	1.46695	1.78174	0.0907725	1	0	2.39064	2.21539	0.155023	3.15269	5.76004	2.60445	6.57512	3.52525	5.98162	2.91459	13	9	1	19	33	17	30	24	35	17
AGACATTCGTCGAAGAAAAA	CYTH3	HGLibA_12241	1	1.4665	0.318958	0.348262	1	0	0.183896	0	0.620092	0.995585	1.92001	0.153203	0.219171	0.440657	1.70903	0.342893	1	0	4	6	11	1	1	3	10	2
TCGGGTCCCGCTCTCGGCGT	CDKN2AIP	HGLibA_08832	1	1.46646	0.723356	0.199892	1	0	0.183896	0.984617	0.465069	1.49338	3.49093	1.07242	0.657512	1.0282	1.53813	1.20012	1	4	3	9	20	7	3	7	9	7
GCGAGCTGTGCGGCTACTCG	KCNH2	HGLibA_24212	1	1.46636	1.49769	0.179143	1	0	0.735582	0.738463	1.39521	2.82083	1.92001	2.75766	6.57512	1.0282	2.05084	1.88591	4	3	9	17	11	18	30	7	12	11
GCAGCAGGGTTTGGAGCAGC	KRTAP5-11	HGLibB_25751	1	1.46577	0.0167523	0.13417	1	0	0	0.492309	0.775115	1.32745	1.04728	1.07242	1.53419	1.0282	1.53813	1.02868	0	2	5	8	6	7	7	7	9	6
CACGATCGTCGTCATGCTCG	RAB25	HGLibA_39849	1	1.4647	1.91574	0.117958	1	0	1.65506	0.984617	1.86028	3.48455	2.6182	4.13649	4.38341	2.0564	4.78529	8.05798	9	4	12	21	15	27	20	14	28	47
AGCGCTCCATCTTCCAACAA	FAM98A	HGLibB_16787	1	1.46408	0.544432	0.271375	1	0	0.367791	0.492309	0.465069	2.98676	0.872733	1.53203	0.876682	1.61574	0.170903	0.685785	2	2	3	18	5	10	4	11	1	4
AGAAACGACTGTCTGAAGTC	PMFBP1	HGLibB_37259	1	1.46358	2.17909	0.0286949	1	1	0.735582	1.72308	1.55023	2.98676	4.71276	4.28969	4.38341	2.20328	1.87994	5.48628	4	7	10	18	27	28	20	15	11	32
ACCTGACAGTCAAAAAGAGA	DSCC1	HGLibB_13981	1	1.46355	1.871	0.266304	1	0	1.65506	1.23077	2.17032	2.1571	1.22183	1.68524	4.60258	0.881314	14.185	8.22942	9	5	14	13	7	11	21	6	83	48
AAAACTACATGCGATTAAAA	GTF2F2	HGLibA_20540	1	1.46162	-0.0410394	0.484924	1	0	0	0.738463	0.155023	1.16152	0.349093	0.919219	0	0.881314	2.05084	0.342893	0	3	1	7	2	6	0	6	12	2
CTCAATGATGATGATGTCAC	VAMP4	HGLibB_53430	1	1.46117	2.20044	0.0763196	1	0	1.28727	2.95385	2.94544	9.45806	4.36366	9.19219	6.57512	5.28788	6.66523	4.8005	7	12	19	57	25	60	30	36	39	28
CTGTTGTCCCTGGGCAGGTC	PRB4	HGLibB_38299	1	1.46089	2.99786	0.00398973	1	1	6.80413	1.47693	2.63539	14.436	9.94915	11.0306	8.32848	5.43477	10.2542	11.6583	37	6	17	87	57	72	38	37	60	68
TTGGAAGACCCTCACTTCCG	FOXN2	HGLibA_17913	1	1.46086	1.82	0.098605	1	0	1.83896	0.492309	1.08516	6.80317	4.01457	1.22563	4.60258	1.32197	1.53813	3.08603	10	2	7	41	23	8	21	9	9	18
AGGAAAATAATGCTCCTAAG	MCMBP	HGLibB_28591	1	1.46078	0.490594	0.283848	1	0	0.367791	0.738463	0.930138	0.995585	2.44365	0	3.50673	2.20328	2.39265	1.88591	2	3	6	6	14	0	16	15	14	11
CCTATCTACGTTAATAAAAC	TAF4	HGLibB_48175	1	1.46012	0.808435	0.355674	1	0	0.735582	0	0.930138	1.99117	0.872733	0.766016	0.876682	1.90951	1.19632	3.60037	4	0	6	12	5	5	4	13	7	21
GCAGACGACCTGCAGCGTGT	NMNAT2	HGLibA_32187	1	1.46011	0.587447	0.409969	1	0	0.183896	0.984617	0.155023	0.663724	0.698186	1.53203	2.41088	0.587542	0.854517	1.71446	1	4	1	4	4	10	11	4	5	10
GACAAAACTCTCGTTGCAAC	EML6	HGLibA_15070	1	1.45941	0.81962	0.304929	1	0	0.183896	1.23077	0.775115	1.16152	1.39637	1.53203	1.09585	1.76263	3.41807	3.77182	1	5	5	7	8	10	5	12	20	22
CTGAACGTGCGAGACAATGT	DNTTIP1	HGLibA_13718	1	1.45941	0.171882	0.429963	1	0	0	0	0.775115	1.99117	0	0.45961	0	1.32197	1.36723	0.342893	0	0	5	12	0	3	0	9	8	2
GCGCCTCACGCGCTACTCCC	SUN2	HGLibA_47791	1	1.45857	0.215972	0.147316	1	0	0.367791	0.492309	0.775115	1.82524	2.6182	1.07242	3.06839	1.17508	0.854517	0.342893	2	2	5	11	15	7	14	8	5	2
CCTGCAGCGCATCCGCCAGC	LMNA	HGLibA_26694	1	1.45797	1.40446	0.227422	1	0	0	2.46154	0.155023	3.31862	2.79274	2.29805	1.53419	3.96591	0.854517	1.37157	0	10	1	20	16	15	7	27	5	8
GGACCTACGTTTAAAGAAAA	hsa-mir-6516	HGLibA_62939	1	1.45745	0.854339	0.260972	1	0	0.551687	0.246154	1.24018	1.65931	1.22183	0.919219	4.16424	2.64394	0.341807	2.74314	3	1	8	10	7	6	19	18	2	16
GAAGAATTTGATCGCGAAGC	SERPINA4	HGLibA_43519	1	1.45703	1.80209	0.0577664	1	0	1.83896	0.246154	0.775115	1.16152	3.14184	5.20891	1.31502	1.76263	2.56355	3.77182	10	1	5	7	18	34	6	12	15	22
GCTATCTTCATGCTTCGCGA	MESDC2	HGLibB_28872	1	1.45643	0.362927	0.391841	1	0	0	0.738463	0.930138	2.1571	1.57092	2.29805	0.219171	3.96591	0.683614	0	0	3	6	13	9	15	1	27	4	0
ATCTGGTGGCTGATCGCCTA	KCNJ9	HGLibA_24291	1	1.45597	0.898155	0.177263	1	0	1.10337	0.492309	0.930138	2.48896	2.44365	0.919219	0.876682	2.49706	3.24716	4.11471	6	2	6	15	14	6	4	17	19	24
TCTGTAAGAACCGTGATGAG	IER3IP1	HGLibA_22578	1	1.45586	3.02283	0.085033	1	0	3.86181	6.15386	3.56553	12.113	5.06185	9.6518	31.5606	4.70034	13.6723	10.2868	21	25	23	73	29	63	144	32	80	60
TAACTAGCCCACCCTATGAT	RRH	HGLibA_42248	1	1.45581	1.73096	0.218855	1	0	1.28727	1.96923	1.39521	1.99117	5.06185	3.52367	8.32848	2.35017	3.58897	5.14339	7	8	9	12	29	23	38	16	21	30
TTGAGCATAAATGTGACAAC	GPR116	HGLibB_19836	1	1.45486	2.25551	0.0758382	1	0	2.57454	1.72308	0.310046	4.48013	4.01457	1.99164	3.50673	6.46297	4.61439	4.28616	14	7	2	27	23	13	16	44	27	25
CAGAAAATGATGTACTGCCA	RD3L	HGLibA_40727	1	1.45378	2.47392	0.21316	1	0	2.02285	0.984617	1.70525	7.30096	1.92001	7.81336	0.876682	3.67214	3.58897	5.31484	11	4	11	44	11	51	4	25	21	31
CCAGATCTTGCTGCACATCT	ZNF812	HGLibA_56804	1	1.45326	2.52942	0.0220307	1	1	0.919478	1.23077	3.4105	3.98234	3.49093	4.44289	8.98599	4.99411	7.17794	3.60037	5	5	22	24	20	29	41	34	42	21
ATCCCATTGTGCAAACTGAA	HSPA4L	HGLibB_22258	1	1.45295	1.9877	0.111687	1	0	0.367791	0.246154	1.70525	1.49338	2.09456	2.60445	1.09585	2.35017	2.73445	3.25748	2	1	11	9	12	17	5	16	16	19
TCTCTCGACTAAAAAAAACT	RASGEF1B	HGLibB_40281	1	1.45259	-0.258226	0.433512	1	0	0.551687	0.246154	0	0.829655	0.174547	1.68524	0.876682	0	1.02542	0.685785	3	1	0	5	1	11	4	0	6	4
GGAGCTCTACAGAAACGTGA	ZNF212	HGLibB_55522	1	1.45252	0.289312	0.465829	1	0	0.183896	0.246154	0.310046	0.663724	0.349093	1.22563	0.657512	0.734428	0	1.37157	1	1	2	4	2	8	3	5	0	8
CTGGCTCACGAAATAGAAGA	DAPK2	HGLibB_12311	1	1.45175	0.384973	0.227117	1	0	0.735582	0.984617	0.155023	1.99117	1.92001	1.22563	1.31502	1.32197	2.73445	1.37157	4	4	1	12	11	8	6	9	16	8
GGGAGGCATGCTGCTAGTAG	DTWD2	HGLibA_14077	1	1.45162	0.780321	0.246562	1	0	0.551687	1.47693	0.310046	2.48896	3.14184	1.83844	1.75336	1.46886	1.19632	2.91459	3	6	2	15	18	12	8	10	7	17
GGCCCACTTGCAGAGTTTCC	ZMYND10	HGLibB_55344	1	1.45148	2.36205	0.0439402	1	1	1.83896	2.46154	0.930138	1.82524	6.10913	6.58774	2.84922	5.87542	4.44349	5.31484	10	10	6	11	35	43	13	40	26	31
TAAATATAGAGACCATACTA	hsa-mir-889	HGLibA_64236	1	1.45138	1.99079	0.192068	1	0	1.10337	1.47693	1.08516	2.98676	2.44365	2.75766	5.91761	2.64394	2.39265	4.4576	6	6	7	18	14	18	27	18	14	26
TGGGGCGCTCGAGAGAACTG	FBXO17	HGLibA_17036	1	1.45087	0.67512	0.297527	1	0	0.183896	0	0.930138	1.99117	0.174547	1.68524	1.09585	0.734428	1.36723	0.685785	1	0	6	12	1	11	5	5	8	4
CACTTTTATTCCTGAGGAAA	hsa-mir-6843	HGLibA_63549	1	1.44919	1.73298	0.270924	1	0	0.919478	2.95385	0.310046	1.65931	4.01457	3.67688	6.57512	2.49706	4.78529	3.25748	5	12	2	10	23	24	30	17	28	19
TGTGACAAAAGAAAATCGCC	ANKRD13A	HGLibB_01999	1	1.44874	1.04436	0.313147	1	0	1.65506	0	1.08516	2.48896	3.84002	1.22563	3.06839	3.96591	1.36723	2.05736	9	0	7	15	22	8	14	27	8	12
AGGTGTCCGGGGAAACGCAG	MEGF11	HGLibB_28809	1	1.44818	1.10794	0.242046	1	0	0.919478	0.492309	0	1.99117	1.92001	0.306406	1.97254	0.881314	1.70903	0.342893	5	2	0	12	11	2	9	6	10	2
ACAACGTTGCAGAATAAAGA	ZCWPW1	HGLibB_54989	1	1.44714	1.34499	0.323133	1	0	2.02285	0.246154	0.155023	3.31862	1.22183	1.22563	3.06839	1.46886	1.53813	3.94326	11	1	1	20	7	8	14	10	9	23
GCAAGCCGGCTCTCTGCGAG	H2AFZ	HGLibB_20741	1	1.44706	0.565732	0.277107	1	0	0.551687	0	0.465069	1.82524	0.872733	0	0.876682	2.0564	0.51271	0.857231	3	0	3	11	5	0	4	14	3	5
GCTGCAAAAGCAGTAGCCGC	C2orf53	HGLibB_06143	1	1.44612	1.66825	0.27977	1	0	1.47116	0	0.775115	2.65489	1.57092	1.22563	2.19171	2.0564	1.70903	3.42893	8	0	5	16	9	8	10	14	10	20
CTGTGGTGGCGGGGGTTCTG	hsa-mir-6071	HGLibA_62538	1	1.44597	0.064918	0.265785	1	0	0.551687	0	0.310046	1.32745	1.39637	1.07242	0.219171	0.734428	0.854517	0.342893	3	0	2	8	8	7	1	5	5	2
CGCGCCCCCCGGGCTGAGGT	hsa-let-7e	HGLibA_57121	1	1.44566	0.296716	0.408702	1	0	0.919478	0	0.310046	0.663724	0.349093	0.766016	5.04092	0.146886	0.170903	1.20012	5	0	2	4	2	5	23	1	1	7
CCAGGGGAACCCGCACTTTG	ST18	HGLibA_47227	1	1.44561	1.77739	0.0912767	1	0	1.47116	0.246154	2.0153	4.48013	1.74547	4.5961	1.75336	4.25968	3.58897	4.11471	8	1	13	27	10	30	8	29	21	24
GCCTGTCTTGCTGCGAGAGC	TECPR1	HGLibA_48941	1	1.44464	2.61017	0.0402171	1	1	2.02285	1.23077	4.34064	7.63282	6.45822	7.35375	5.69844	5.141	9.74149	7.20074	11	5	28	46	37	48	26	35	57	42
TTCCAGTTTGAACAAAAAAG	ZMYM4	HGLibB_55332	1	1.44343	1.59584	0.205735	1	0	1.28727	1.72308	0.465069	3.48455	1.74547	1.07242	5.69844	3.37837	2.05084	4.62905	7	7	3	21	10	7	26	23	12	27
GGATACAGATACCATCTCAA	P4HA1	HGLibA_34900	1	1.44271	1.3165	0.351521	1	0	0	0.984617	2.0153	1.99117	1.57092	4.5961	5.26009	1.90951	1.70903	2.40025	0	4	13	12	9	30	24	13	10	14
GTCGCTTCAAAATGGAACGA	PRAME	HGLibA_38276	1	1.44262	1.06928	0.21463	1	0	0.367791	0.738463	1.55023	3.65048	1.57092	3.37047	2.63005	2.64394	1.53813	1.88591	2	3	10	22	9	22	12	18	9	11
GCTGACAAGACTAGCCGCAA	HIATL1	HGLibA_21278	1	1.44226	1.99426	0.122552	1	0	0.367791	0.984617	1.39521	2.82083	3.14184	1.68524	2.84922	3.52525	1.53813	2.2288	2	4	9	17	18	11	13	24	9	13
ACATGATCCGCAAGATGCGC	HDAC6	HGLibA_21017	1	1.44185	1.81052	0.0659268	1	0	0.735582	0.738463	1.70525	3.31862	3.66548	3.21727	2.84922	2.79083	3.58897	1.37157	4	3	11	20	21	21	13	19	21	8
GTGCCATGTGAGGGTGGGGG	hsa-mir-3196	HGLibA_58880	1	1.44149	1.23585	0.258684	1	0	0.551687	1.96923	0.310046	3.48455	1.39637	2.60445	2.19171	2.0564	3.75987	2.2288	3	8	2	21	8	17	10	14	22	13
CTACCTCGGCGTCGAACATC	SYS1	HGLibA_48042	1	1.44065	0.780102	0.315755	1	0	0.551687	0.246154	0.465069	1.82524	0.872733	0.766016	1.53419	0.146886	1.70903	1.54302	3	1	3	11	5	5	7	1	10	9
CACCGAGAACTTGATCGAAC	RAPGEF2	HGLibA_40247	1	1.44058	0.704069	0.433688	1	0	0	0	1.08516	0.165931	2.2691	0	0	1.90951	2.56355	0.514339	0	0	7	1	13	0	0	13	15	3
GGCCCGGCTGAAGGACATCA	SYNE3	HGLibA_47983	1	1.43938	1.49016	0.150314	1	0	1.28727	0.738463	1.55023	3.65048	3.66548	5.20891	1.75336	2.64394	2.05084	4.11471	7	3	10	22	21	34	8	18	12	24
CTGCAAGCCTGTGTGCTCTG	KRTAP10-4	HGLibA_25610	1	1.43821	2.72759	0.0148397	1	1	2.20675	2.21539	1.08516	3.48455	5.93458	5.05571	4.82175	5.87542	4.10168	5.31484	12	9	7	21	34	33	22	40	24	31
ACGCCTTCAAGTCTTTCTGC	PTEN	HGLibB_39246	1	1.43803	6.55072	0.269348	1	0	4.0457	2.21539	9.61142	2.32303	17.6292	5.66852	14.2461	34.665	6.83614	19.5449	22	9	62	14	101	37	65	236	40	114
GGCTATGGGTATGGTGGGCT	KRTAP20-1	HGLibB_25663	1	1.43738	0.845494	0.344798	1	0	0.183896	0	1.08516	0.497793	0.872733	1.22563	1.75336	0.881314	2.39265	1.02868	1	0	7	3	5	8	8	6	14	6
CCGATCTTTACCAAAATTCA	DEFB1	HGLibB_12797	1	1.43718	1.84028	0.13742	1	0	1.28727	1.72308	0.310046	2.48896	3.49093	4.28969	2.19171	1.61574	2.05084	4.62905	7	7	2	15	20	28	10	11	12	27
CGACTACAGCAAATTAAAGA	RLIM	HGLibA_41350	1	1.43675	0.28311	0.388435	1	0	0	1.23077	0	1.16152	1.57092	0.45961	1.09585	0.440657	1.19632	1.54302	0	5	0	7	9	3	5	3	7	9
CTGCATAAAGTTTGTGATAC	TNFRSF11A	HGLibB_50683	1	1.43624	1.81298	0.21541	1	0	2.39064	0.738463	0.775115	4.64607	4.18912	3.67688	2.41088	4.40657	4.44349	1.20012	13	3	5	28	24	24	11	30	26	7
TCAGCGGGCCCAGCTGCGTC	MORC1	HGLibB_29607	1	1.43552	1.88624	0.139661	1	0	1.83896	2.7077	0.465069	3.81641	5.76004	3.21727	4.60258	6.46297	4.10168	3.42893	10	11	3	23	33	21	21	44	24	20
TCTGACAACATGAGCTACTC	KRTAP19-7	HGLibA_25680	1	1.43531	2.1616	0.113736	1	0	2.39064	0.246154	0.620092	2.98676	3.14184	3.21727	4.60258	3.0846	2.22174	1.88591	13	1	4	18	18	21	21	21	13	11
TGCTCACCCACAGCCCGACG	IMPA2	HGLibA_23246	1	1.43504	0.590311	0.308197	1	0	0.183896	1.23077	0.155023	0	1.22183	1.07242	3.94507	1.46886	0.51271	1.54302	1	5	1	0	7	7	18	10	3	9
TCAGCATCCAGCAACATAAG	CD52	HGLibB_08398	1	1.43289	1.54711	0.309683	1	0	1.47116	0.492309	0.310046	2.82083	0.52364	1.99164	2.84922	1.46886	4.27258	0.685785	8	2	2	17	3	13	13	10	25	4
CTCGATGTCGCTCTTGATCT	CRAT	HGLibA_11066	1	1.43264	1.73723	0.194313	1	0	0.367791	0.738463	1.39521	1.65931	1.22183	3.98328	4.60258	1.17508	2.73445	0.857231	2	3	9	10	7	26	21	8	16	5
TAGTAGTTCATGAACTCCTC	CAPSL	HGLibB_07195	1	1.43042	1.59447	0.0736068	1	0	0.735582	0.984617	1.55023	2.65489	2.79274	3.67688	1.75336	3.0846	4.10168	2.91459	4	4	10	16	16	24	8	21	24	17
TGCTACTATATGGGTCTAGC	CTXN2	HGLibA_11757	1	1.43015	1.31205	0.228157	1	0	0.551687	0.984617	1.08516	2.82083	3.14184	1.22563	2.41088	3.37837	3.07626	0.685785	3	4	7	17	18	8	11	23	18	4
ATATTGCAAGAATGATAAGA	hsa-mir-653	HGLibA_62947	1	1.43013	0.0510833	0.407513	1	0	0	0	0.775115	0.331862	0.349093	0	1.53419	1.17508	1.19632	0.857231	0	0	5	2	2	0	7	8	7	5
GCGCTACGACGAGATCGTCA	EEF1A2	HGLibA_14493	1	1.42935	1.13005	0.364585	1	0	1.28727	0	0.930138	1.65931	1.04728	3.06406	2.84922	0.881314	2.90536	2.05736	7	0	6	10	6	20	13	6	17	12
GTTTCGGCGCCATAAGGTGG	GATA2	HGLibB_18644	1	1.42888	-0.0904479	0.555664	1	0	0	0	0.465069	0.165931	0.872733	0.612813	1.31502	0.146886	0	0.342893	0	0	3	1	5	4	6	1	0	2
TAAACCAGATGCAATATCAA	NME7	HGLibA_32171	1	1.42845	-0.16381	0.556087	1	0	0	0.246154	0.155023	0.497793	0	0.306406	0	1.17508	0.683614	0	0	1	1	3	0	2	0	8	4	0
GAAATATCCTTTCAACTCTC	UTS2	HGLibB_53396	1	1.42818	2.74701	0.0298233	1	1	2.20675	0.492309	4.80571	4.14827	4.8873	9.95821	7.23263	6.75674	9.22878	6.34351	12	2	31	25	28	65	33	46	54	37
CCATTCCTGAAGAAAGTATC	GABRA4	HGLibA_18366	1	1.42745	3.10755	0.00952178	1	1	2.20675	6.15386	2.17032	5.47572	7.33095	10.571	16.2186	11.3102	8.71607	5.48628	12	25	14	33	42	69	74	77	51	32
AGACAGCTCATGCGCCTGCG	FAM167A	HGLibA_16239	1	1.4274	1.64252	0.0830291	1	0	0.367791	0.984617	2.0153	2.1571	2.79274	2.45125	5.04092	2.49706	3.58897	3.25748	2	4	13	13	16	16	23	17	21	19
AAGCTGACTTTTTTGGGGAG	hsa-mir-3162	HGLibA_58728	1	1.42673	1.2998	0.17271	1	0	0.735582	1.47693	1.24018	4.14827	5.2364	3.37047	0.219171	3.96591	1.36723	3.42893	4	6	8	25	30	22	1	27	8	20
GCTCCACGAGACATTGCAAC	HEPH	HGLibB_21115	1	1.42617	0.243085	0.398976	1	0	1.28727	0	0	0	1.74547	1.68524	0.219171	1.32197	2.90536	0.514339	7	0	0	0	10	11	1	9	17	3
CCGACGACGGGGCAAAAACA	NFE2	HGLibB_31745	1	1.4241	1.83307	0.220564	1	0	1.28727	1.72308	1.55023	2.48896	3.49093	3.06406	8.10931	3.96591	3.07626	4.62905	7	7	10	15	20	20	37	27	18	27
CTTAATGCAGAGCGATAAGA	AKTIP	HGLibB_01514	1	1.42358	0.858075	0.40639	1	0	1.10337	0.246154	0.465069	1.65931	0.698186	0.153203	0.219171	2.79083	4.10168	2.05736	6	1	3	10	4	1	1	19	24	12
CTTCAACAGGTTGAGTATAA	VPS13A	HGLibA_53731	1	1.42355	1.77338	0.2284	1	0	2.94233	0.246154	0	1.82524	4.71276	3.37047	3.50673	2.79083	0.683614	3.42893	16	1	0	11	27	22	16	19	4	20
ACCGTTCAGCAAATGCCAGT	CD274	HGLibB_08312	1	1.42349	0.300603	0.375077	1	0	0.183896	0.246154	1.08516	0.331862	0.349093	1.68524	1.31502	3.52525	0.854517	1.88591	1	1	7	2	2	11	6	24	5	11
ATTTACAACCCCTGCTAGCC	RRP12	HGLibB_42217	1	1.42281	2.33454	0.0556267	1	0	3.12622	2.46154	0	3.31862	3.66548	7.04735	5.26009	6.31608	4.9562	3.94326	17	10	0	20	21	46	24	43	29	23
AATATCCAAGCAACTCGCAG	MRPS30	HGLibA_30086	1	1.42277	0.450435	0.601766	1	0	0	0.492309	0.155023	0	1.57092	1.53203	0	0.146886	0.854517	0	0	2	1	0	9	10	0	1	5	0
AGCGGGGCATTCGCCCCCCG	FZD5	HGLibB_18251	1	1.42229	0.746798	0.213512	1	0	1.10337	0.246154	0.775115	1.99117	0.52364	2.29805	2.41088	0.587542	3.24716	2.74314	6	1	5	12	3	15	11	4	19	16
CAGCTCGTTGGTGCAGTTAC	FGFR1	HGLibA_17435	1	1.42219	3.65639	0.00829845	1	1	6.80413	5.16924	6.04589	11.4492	7.5055	12.5627	15.7803	10.7226	10.0833	45.0904	37	21	39	69	43	82	72	73	59	263
TGATAAAAAGATGTTCATCA	TDO2	HGLibB_48828	1	1.42205	1.07042	0.205506	1	0	0.367791	0	1.39521	0.995585	2.79274	2.45125	0.876682	1.76263	2.22174	0.685785	2	0	9	6	16	16	4	12	13	4
ACTTGCCCCCGAGTATGAGA	PDIA4	HGLibA_35880	1	1.42149	2.30176	0.110541	1	0	1.83896	1.72308	2.0153	2.98676	5.41094	3.83008	8.76682	3.81903	2.05084	8.40087	10	7	13	18	31	25	40	26	12	49
GGTGGAAGAAGGATCGCAGC	BAG6	HGLibA_04090	1	1.42131	-0.138357	0.514118	1	0	0.183896	0.246154	0	0.829655	0	0.766016	1.09585	0.146886	0	0	1	1	0	5	0	5	5	1	0	0
TGGGTCCGACATATTGTTAG	WDR83OS	HGLibA_54197	1	1.42108	0.852748	0.363369	1	0	0.367791	0	0.930138	0.663724	3.49093	0.919219	0.219171	1.46886	1.70903	0.171446	2	0	6	4	20	6	1	10	10	1
TAGTGCCTGCAGGAACATTC	GP2	HGLibB_19678	1	1.42037	1.46564	0.230144	1	0	0.551687	0.246154	0.930138	1.82524	1.57092	0.766016	1.97254	0.440657	2.39265	2.40025	3	1	6	11	9	5	9	3	14	14
GTGCCGGCCGGGGTACGAGT	TMCC3	HGLibB_49717	1	1.41969	1.91419	0.0829452	1	0	0.919478	1.23077	0.775115	2.98676	2.96729	1.53203	5.26009	1.90951	2.39265	1.37157	5	5	5	18	17	10	24	13	14	8
CCCCCTTCAATGACCTCAAC	C10orf35	HGLibA_05071	1	1.41853	1.30782	0.108178	1	0	0.919478	1.23077	0.930138	2.65489	2.6182	1.99164	3.50673	2.93771	2.05084	3.60037	5	5	6	16	15	13	16	20	12	21
CGAGGAAACCACATCGCTTC	ARRDC4	HGLibA_03123	1	1.41769	2.61224	0.083569	1	0	2.39064	1.72308	3.25548	7.79875	7.15641	6.12813	7.4518	6.1692	5.46891	6.34351	13	7	21	47	41	40	34	42	32	37
TTGCCGCTCTAAAACATGTT	C17orf80	HGLibB_05579	1	1.41654	2.49103	0.166204	1	0	2.94233	1.96923	1.24018	3.31862	3.31638	6.28133	5.69844	8.22559	4.61439	7.0293	16	8	8	20	19	41	26	56	27	41
CAGCAGAAGAATCACAATAA	TPTE	HGLibA_51213	1	1.41487	0.785435	0.338658	1	0	0	0	2.0153	0.663724	1.22183	0.766016	3.7259	1.46886	4.10168	1.37157	0	0	13	4	7	5	17	10	24	8
GGTTGTCATGGCGACCAGAA	DUSP27	HGLibB_14149	1	1.41362	2.05915	0.117052	1	0	2.02285	1.23077	3.10046	6.9691	4.01457	6.43453	8.76682	4.55345	4.61439	4.8005	11	5	20	42	23	42	40	31	27	28
TCCACTTACCGCAGTGCGAC	ATXN7L1	HGLibA_03852	1	1.41293	1.19768	0.154649	1	0	1.10337	0	1.70525	3.65048	2.2691	2.29805	2.19171	5.43477	0.683614	1.71446	6	0	11	22	13	15	10	37	4	10
CGTTCATGTAGAAGCAAGTA	SETX	HGLibA_43676	1	1.41225	1.4034	0.223642	1	0	1.65506	0	2.17032	4.48013	3.31638	5.20891	0.438341	3.96591	3.58897	3.42893	9	0	14	27	19	34	2	27	21	20
TGGACCGGAGAGGTGGCACC	KCNQ3	HGLibB_24339	1	1.41112	1.48666	0.322238	1	0	1.65506	0.738463	0.930138	3.15269	1.92001	4.5961	3.50673	1.61574	3.58897	2.57169	9	3	6	19	11	30	16	11	21	15
CAAGCTAAACAAATTCCTGC	UBR7	HGLibA_52763	1	1.41101	1.12907	0.350741	1	0	1.65506	0.984617	0.155023	3.81641	1.22183	5.66852	0.438341	1.32197	0.51271	4.4576	9	4	1	23	7	37	2	9	3	26
GTTTGACCAGCCAGAGCAGG	hsa-mir-133b	HGLibA_57782	1	1.41077	1.52607	0.233786	1	0	0.735582	2.21539	0.620092	2.65489	1.57092	4.13649	5.26009	0.734428	3.41807	4.28616	4	9	4	16	9	27	24	5	20	25
TTCAGTCCACCTGATGATAT	MFAP3	HGLibB_29003	1	1.41059	2.18085	0.147548	1	0	2.39064	0.492309	2.0153	6.47131	6.45822	4.44289	2.19171	4.40657	2.73445	4.28616	13	2	13	39	37	29	10	30	16	25
TATATACCTGAGCATGCTCC	MDH1B	HGLibA_28686	1	1.41043	1.49259	0.266029	1	0	0.551687	1.23077	1.86028	3.98234	3.14184	1.22563	1.97254	3.52525	5.46891	3.60037	3	5	12	24	18	8	9	24	32	21
GCAGCTTGATCGAGCGCTCC	LRTM1	HGLibA_27500	1	1.41015	2.52169	0.0178204	1	1	2.75843	0.738463	3.4105	6.80317	5.58549	4.28969	10.301	7.63805	3.93078	5.65773	15	3	22	41	32	28	47	52	23	33
TCCATATTCCTGATACTCAT	ZNF69	HGLibA_56547	1	1.40987	1.40969	0.164775	1	0	0.551687	0.738463	1.24018	1.65931	1.57092	1.68524	1.09585	3.52525	1.87994	4.62905	3	3	8	10	9	11	5	24	11	27
CTGAGCAGGCGCCCTCAGAG	ZNF586	HGLibA_56327	1	1.40964	2.09869	0.114452	1	0	0.551687	0	3.72055	3.31862	3.31638	3.98328	7.23263	3.52525	3.07626	3.25748	3	0	24	20	19	26	33	24	18	19
ATGAAGGCATCGAAACGCTC	MYD88	HGLibA_30685	1	1.40954	-0.221176	0.437582	1	0	0.735582	0	0	0.663724	1.04728	1.37883	0.438341	0.146886	1.02542	0.171446	4	0	0	4	6	9	2	1	6	1
GGAGCTGTACGAGCTGGCGC	MZT2B	HGLibA_30947	1	1.40937	-0.122144	0.365904	1	0	0	0	0.775115	1.32745	0.349093	1.37883	0.657512	0.293771	1.19632	0.171446	0	0	5	8	2	9	3	2	7	1
GTTCACATACGCGTAGTTGG	PABPC3	HGLibA_34933	1	1.40907	-0.202755	0.47702	1	0	0.183896	0.246154	0.155023	0.497793	0.174547	0.919219	0	0	1.87994	0.342893	1	1	1	3	1	6	0	0	11	2
ACGAAGGGCTGCATCCCGGA	TEX101	HGLibA_49050	1	1.40856	1.6784	0.162869	1	0	1.65506	1.47693	0.620092	1.32745	4.53821	2.91086	1.75336	3.67214	4.61439	4.4576	9	6	4	8	26	19	8	25	27	26
AAGGCTACCAGGCGGTCTAG	WRB	HGLibA_54406	1	1.40824	1.25538	0.321883	1	0	2.20675	0.246154	0.465069	3.15269	4.01457	4.9025	1.09585	2.35017	2.22174	0.685785	12	1	3	19	23	32	5	16	13	4
GATTTACTCACGAGAGAAGC	PDE1C	HGLibB_35728	1	1.40805	1.64063	0.24808	1	0	0.551687	0.492309	2.48037	2.65489	2.79274	1.68524	3.7259	3.37837	3.07626	5.14339	3	2	16	16	16	11	17	23	18	30
CCTTCTAGATTTACCCGAGC	NKX2-8	HGLibB_32002	1	1.4077	1.39034	0.163894	1	0	0.735582	1.47693	1.86028	3.48455	3.49093	5.51531	2.84922	4.99411	2.22174	2.91459	4	6	12	21	20	36	13	34	13	17
GGTACAGACCTATCGCTTAC	PCDH20	HGLibA_35412	1	1.40717	1.4621	0.305168	1	0	2.39064	0.984617	0.155023	2.32303	3.84002	1.83844	2.84922	6.02231	1.87994	3.25748	13	4	1	14	22	12	13	41	11	19
CTCTGTGCAAAATATAACGC	CDK14	HGLibA_08736	1	1.40697	1.27037	0.44336	1	0	0.735582	0.738463	0	2.32303	0.349093	0.766016	1.53419	1.32197	1.87994	1.02868	4	3	0	14	2	5	7	9	11	6
GTTTACAGCCCCGTGCAGCC	FAM168A	HGLibA_16245	1	1.40682	0.63291	0.232452	1	0	0.919478	0.492309	0.775115	2.82083	1.04728	0.45961	2.63005	1.32197	3.24716	2.40025	5	2	5	17	6	3	12	9	19	14
CACTAGTAGTCGTAATTCTT	C17orf47	HGLibA_05533	1	1.40659	2.67683	0.0643187	1	0	0.919478	3.93847	3.4105	4.48013	6.98186	9.03899	7.89014	3.96591	8.88698	9.94388	5	16	22	27	40	59	36	27	52	58
CTCTGTGATTGAACACTTCA	CRYZ	HGLibA_11293	1	1.40346	1.56478	0.371979	1	0	0.919478	1.23077	2.0153	1.49338	3.49093	0.919219	4.82175	2.35017	11.7923	1.20012	5	5	13	9	20	6	22	16	69	7
AGTACTTACTGCTTGGGCAT	TTC5	HGLibB_52081	1	1.4028	0.644884	0.322634	1	0	1.28727	0	0.620092	1.65931	3.66548	2.14484	0.438341	1.76263	2.39265	0.171446	7	0	4	10	21	14	2	12	14	1
CTATAGACAAAATACAATCC	hsa-mir-578	HGLibA_62405	1	1.40222	2.12997	0.192793	1	0	1.83896	0.738463	2.0153	5.30979	5.93458	3.67688	3.06839	4.84723	2.39265	3.60037	10	3	13	32	34	24	14	33	14	21
CTTACCCGTCTTCGACAAAA	FBXW7	HGLibA_17152	1	1.4013	2.30677	0.124501	1	0	1.10337	0.984617	2.63539	2.48896	4.53821	3.83008	8.54765	5.43477	0.854517	4.11471	6	4	17	15	26	25	39	37	5	24
GAGCTATAAGCGTTATGCAA	MAN1C1	HGLibB_28025	1	1.401	1.90127	0.173503	1	0	1.28727	1.47693	1.70525	5.47572	5.2364	3.83008	2.63005	2.93771	3.75987	3.94326	7	6	11	33	30	25	12	20	22	23
GGGTTCTTATGTGCACGATA	ZNF778	HGLibA_56728	1	1.40096	0.490898	0.17847	1	0	1.28727	0.738463	0.155023	3.81641	1.57092	0.45961	1.97254	2.79083	1.70903	1.20012	7	3	1	23	9	3	9	19	10	7
GCGCGTTGCACCCCCGTGCG	ATOH7	HGLibA_03535	1	1.40059	2.8937	0.0156516	1	1	4.2296	1.23077	2.32534	4.14827	9.25097	9.34539	9.64351	5.141	3.93078	7.37219	23	5	15	25	53	61	44	35	23	43
CCACATCCCCTCAACGATCA	SUSD5	HGLibA_47855	1	1.39968	2.55887	0.0235259	1	1	2.39064	2.21539	1.08516	4.97793	4.8873	3.83008	2.41088	7.19739	5.298	6.17207	13	9	7	30	28	25	11	49	31	36
GACGATATTGAAAACTCCTC	KCTD4	HGLibB_24420	1	1.39939	1.8806	0.133039	1	0	1.83896	1.47693	1.08516	7.30096	2.96729	3.06406	3.06839	2.64394	4.10168	4.11471	10	6	7	44	17	20	14	18	24	24
CCCCCGGCGGGCGCGCGCTG	HSBP1L1	HGLibB_22126	1	1.39917	0.440816	0.33191	1	0	0.551687	0.492309	0.155023	0.165931	1.39637	2.29805	0.219171	1.46886	0.51271	1.37157	3	2	1	1	8	15	1	10	3	8
TTACACATACTTCGATGAAA	PPID	HGLibB_37875	1	1.39912	-0.014699	0.469803	1	0	0	1.23077	0	0.165931	0.349093	3.06406	0.657512	0.881314	2.05084	0.171446	0	5	0	1	2	20	3	6	12	1
CCATTGTTCAGCGCAAATAT	TRIM16L	HGLibB_51355	1	1.39893	1.10356	0.207308	1	0	0.735582	1.23077	0.155023	1.16152	2.6182	3.06406	1.09585	1.46886	1.36723	2.05736	4	5	1	7	15	20	5	10	8	12
GAATGCAGCAATATTAAAAA	SKP1	HGLibB_44242	1	1.39817	0.852513	0.31829	1	0	0.367791	0.984617	0.930138	1.49338	2.96729	2.91086	0	2.20328	3.41807	1.20012	2	4	6	9	17	19	0	15	20	7
GTCTTCATATCGAGAATGAA	PDXDC1	HGLibA_35957	1	1.39782	0.624599	0.270699	1	0	0.919478	0	0.930138	1.65931	1.92001	1.37883	0.876682	1.17508	2.22174	2.74314	5	0	6	10	11	9	4	8	13	16
CGCGCAAGTTCGCGCTGCTC	SFT2D3	HGLibA_43756	1	1.39653	0.369791	0.406454	1	0	0	0.246154	0.620092	0.663724	0.52364	0.45961	1.31502	2.0564	0.170903	0.514339	0	1	4	4	3	3	6	14	1	3
AGACTCATAAAGTTGTTTAC	CCDC58	HGLibA_07806	1	1.39615	0.4964	0.344617	1	0	0.919478	0	0	0.663724	0.872733	1.22563	0.657512	1.17508	0.683614	0.685785	5	0	0	4	5	8	3	8	4	4
CTCAGTAGAAGAATCTCCAA	ODF4	HGLibB_33251	1	1.39604	1.27852	0.299843	1	0	1.47116	1.72308	0.620092	1.16152	3.49093	5.05571	5.26009	3.23148	1.87994	3.42893	8	7	4	7	20	33	24	22	11	20
CGAGCGGATCTGATTCTGTG	SMIM13	HGLibA_45728	1	1.39577	0.602601	0.344311	1	0	0.183896	0.738463	0.620092	0.829655	1.92001	0.306406	2.41088	0.293771	1.70903	2.2288	1	3	4	5	11	2	11	2	10	13
AGAACGCGCTCTAAAAGTCG	MAGEB1	HGLibB_27889	1	1.39545	2.42005	0.14832	1	0	3.86181	1.47693	0.155023	8.13061	2.2691	2.14484	13.1502	2.64394	3.24716	2.40025	21	6	1	49	13	14	60	18	19	14
AACATCCATGAGAAAAAATA	TPTE	HGLibB_51150	1	1.39517	1.33716	0.357371	1	0	0.551687	2.7077	0.620092	1.49338	2.2691	2.91086	5.04092	4.99411	3.24716	3.77182	3	11	4	9	13	19	23	34	19	22
GTCATCTGCTCGAGAGAATC	RHEBL1	HGLibA_41158	1	1.39515	-0.414283	0.358043	1	0	0.551687	0.246154	0	1.16152	1.04728	0.306406	1.31502	0.734428	0.51271	0	3	1	0	7	6	2	6	5	3	0
CCGCCTTTCCGAAGAGAAGC	C10orf62	HGLibA_05082	1	1.39444	2.44129	0.0182542	1	1	2.94233	3.93847	1.08516	6.63724	6.10913	5.20891	9.86268	5.58165	8.88698	6.00062	16	16	7	40	35	34	45	38	52	35
TTAGCAGAAGACATTATGTC	TTC19	HGLibB_52002	1	1.39423	2.85875	0.0531965	1	0	1.83896	2.7077	3.25548	6.30537	3.84002	9.03899	6.57512	5.28788	9.74149	7.37219	10	11	21	38	22	59	30	36	57	43
GCTCACCATGCACGGCCAAG	IL17RC	HGLibB_22980	1	1.39312	1.28884	0.255277	1	0	0.919478	0.492309	0.930138	1.49338	1.74547	2.14484	2.41088	2.49706	2.39265	2.05736	5	2	6	9	10	14	11	17	14	12
CTCGTCACAGTCCCAATAAA	MAB21L3	HGLibA_27826	1	1.39273	2.21926	0.116615	1	0	2.20675	1.72308	1.86028	5.80758	6.45822	3.83008	5.69844	5.43477	4.10168	4.4576	12	7	12	35	37	25	26	37	24	26
GCTCCAGAAAGCAGACATAG	NUCB2	HGLibB_32870	1	1.39266	2.31543	0.120857	1	0	2.57454	2.95385	1.39521	4.64607	5.2364	5.05571	15.7803	5.141	3.41807	3.25748	14	12	9	28	30	33	72	35	20	19
CCTACGTCTCAACTGCATCG	TCTE1	HGLibA_48856	1	1.39151	1.48281	0.234793	1	0	1.28727	0	2.17032	4.97793	1.74547	2.91086	2.63005	2.79083	4.61439	2.2288	7	0	14	30	10	19	12	19	27	13
ATCCCGGAGTAAGATATAAA	STXBP3	HGLibA_47668	1	1.39116	1.29502	0.323213	1	0	0.735582	1.23077	0.465069	0.497793	1.74547	1.68524	1.75336	6.46297	2.05084	0.685785	4	5	3	3	10	11	8	44	12	4
ATGCACCTACCCAAACCTGC	GPT2	HGLibB_20138	1	1.39106	1.26424	0.244566	1	0	0.551687	0.738463	2.32534	2.1571	1.04728	0.919219	4.60258	4.55345	5.98162	3.42893	3	3	15	13	6	6	21	31	35	20
GCCGCACAATCAGTGTGTAC	CALR	HGLibA_07045	1	1.39045	0.882799	0.119401	1	0	1.28727	1.23077	0.620092	2.32303	3.31638	1.37883	2.41088	2.79083	2.39265	4.62905	7	5	4	14	19	9	11	19	14	27
GGTCAATAACCCGAATCTTG	CORO2A	HGLibA_10782	1	1.3904	0.528497	0.322638	1	0	0.551687	0.738463	0.310046	1.65931	1.04728	1.99164	2.84922	1.17508	0.854517	0.342893	3	3	2	10	6	13	13	8	5	2
CTGGGTCCGAGTCATCGCCG	TMEM179B	HGLibA_50091	1	1.38973	0.072881	0.396063	1	0	0	0.492309	0.465069	0	0.174547	0.306406	1.75336	2.79083	0.170903	0.857231	0	2	3	0	1	2	8	19	1	5
GATGGATGTGAGTAACGTAG	SYNM	HGLibA_48016	1	1.38852	1.83185	0.167959	1	0	0.551687	2.7077	1.86028	5.80758	2.79274	7.04735	4.38341	3.52525	4.61439	3.08603	3	11	12	35	16	46	20	24	27	18
CGATCTCAAAGAAAACTGTC	TOR1AIP1	HGLibA_51019	1	1.38826	0.912223	0.322614	1	0	0.183896	0.492309	1.08516	1.65931	0.349093	1.22563	0.876682	2.0564	3.24716	1.71446	1	2	7	10	2	8	4	14	19	10
AAACCCCAGAAACAAACTTT	ZMYM4	HGLibB_55331	1	1.38796	1.97388	0.220751	1	0	1.65506	1.23077	2.0153	4.97793	5.06185	5.51531	1.97254	4.70034	3.24716	4.8005	9	5	13	30	29	36	9	32	19	28
AGTAGATCCCGAGGGATACT	FIGNL1	HGLibB_17500	1	1.38783	1.09281	0.375498	1	0	1.65506	0.246154	0.620092	2.48896	1.22183	0.45961	1.09585	4.99411	2.39265	3.08603	9	1	4	15	7	3	5	34	14	18
GGCGGCCACCCGCTGAACGC	GIPC1	HGLibA_19118	1	1.38739	0.26091	0.495945	1	0	0	1.23077	0	1.32745	1.57092	0	2.19171	1.76263	0.341807	0.171446	0	5	0	8	9	0	10	12	2	1
TTTACCTGTACATAAGAGAA	OTUD4	HGLibB_34718	1	1.38731	1.40551	0.238494	1	0	1.47116	1.96923	0.775115	3.65048	2.09456	2.45125	7.01346	2.0564	7.86156	0.685785	8	8	5	22	12	16	32	14	46	4
GCTCCGTATACTGCAGCCGG	TFCP2L1	HGLibA_49148	1	1.38721	1.2477	0.350997	1	0	0.367791	0.492309	0.930138	1.82524	4.18912	1.37883	0	0.440657	1.02542	2.40025	2	2	6	11	24	9	0	3	6	14
CAGATTACCTGAAGCTGCAG	DMRT1	HGLibB_13399	1	1.38695	1.81174	0.169689	1	0	2.02285	1.72308	1.55023	6.63724	4.18912	2.75766	13.3694	1.46886	3.07626	1.20012	11	7	10	40	24	18	61	10	18	7
GGCCACTCACCTAAACTATC	RHOA	HGLibA_41167	1	1.386	1.57006	0.326777	1	0	1.65506	1.72308	0.930138	2.48896	1.04728	1.99164	10.7394	4.40657	3.75987	2.05736	9	7	6	15	6	13	49	30	22	12
CCAAAAGAATCCGGAAGCAC	CTXN3	HGLibB_11748	1	1.38547	1.23926	0.222422	1	0	1.65506	0.984617	0.155023	3.98234	1.57092	2.14484	2.41088	2.20328	3.07626	1.71446	9	4	1	24	9	14	11	15	18	10
GAACCAGGGCGTCTTCTTCT	CAPG	HGLibB_07135	1	1.38498	0.57141	0.423785	1	0	0	0.984617	0.620092	0.995585	0.349093	2.14484	1.75336	0.881314	3.24716	0.514339	0	4	4	6	2	14	8	6	19	3
CTCTCACCGCAGTAATATTC	SZT2	HGLibA_48116	1	1.38449	3.02741	0.0071099	1	1	4.96518	1.96923	3.72055	9.29213	6.10913	10.2646	9.64351	8.96002	9.9124	11.6583	27	8	24	56	35	67	44	61	58	68
CAACTATGAAAGGACCACGC	PCDH7	HGLibA_35416	1	1.38414	1.84543	0.122596	1	0	3.31012	1.47693	0.620092	4.48013	2.96729	2.91086	9.20517	3.52525	3.41807	6.68641	18	6	4	27	17	19	42	24	20	39
CATCCTAGGGCAGGATGAAC	KCNK7	HGLibB_24300	1	1.38414	2.73763	0.127062	1	0	3.31012	0.246154	5.89087	7.63282	7.85459	8.57938	13.5886	8.07871	5.298	7.54364	18	1	38	46	45	56	62	55	31	44
GCGCAGGGCGCCTTGGACAG	LSP1	HGLibB_27523	1	1.38331	0.528737	0.294292	1	0	0	1.47693	0	0.497793	0.698186	0.612813	3.94507	0.293771	1.36723	1.20012	0	6	0	3	4	4	18	2	8	7
CACGGAGTACATCTCATACA	CIDEA	HGLibA_09697	1	1.38243	0.42138	0.228204	1	0	0.919478	0.492309	0.465069	1.16152	1.04728	1.53203	1.31502	1.32197	2.22174	3.08603	5	2	3	7	6	10	6	9	13	18
GCTGCCACCTCATAGCCGTC	CPZ	HGLibB_11030	1	1.3815	2.60445	0.0448388	1	1	3.49402	1.47693	1.24018	3.31862	5.2364	4.28969	8.54765	4.1128	4.61439	8.05798	19	6	8	20	30	28	39	28	27	47
GAAGCATGGAACCTCAAAAA	ACBD7	HGLibB_00409	1	1.38128	0.345179	0.377498	1	0	0.367791	0.984617	0.155023	1.49338	2.09456	1.37883	0.876682	0	1.19632	2.05736	2	4	1	9	12	9	4	0	7	12
TACCCGCCTTAGAAAACAAA	VIP	HGLibB_53596	1	1.38118	1.45492	0.276422	1	0	0	2.7077	0	1.65931	2.2691	2.45125	1.97254	3.23148	2.90536	1.37157	0	11	0	10	13	16	9	22	17	8
TACCGCGCGCTCGCCGTGTC	GRASP	HGLibA_20220	1	1.38095	1.36212	0.121691	1	0	1.47116	1.23077	1.24018	2.65489	2.79274	3.67688	5.69844	3.96591	3.75987	1.71446	8	5	8	16	16	24	26	27	22	10
TCAATCTTATTGGACGAGAC	NDUFA9	HGLibB_31434	1	1.37996	2.33252	0.0804472	1	0	2.02285	1.47693	2.94544	5.14386	6.45822	4.28969	3.50673	5.58165	7.51975	7.20074	11	6	19	31	37	28	16	38	44	42
TTAACTTACAAAGGATGGCC	RNASEH1	HGLibA_41423	1	1.37947	1.61972	0.19097	1	0	0.551687	2.21539	0.930138	3.98234	3.66548	1.07242	1.75336	2.0564	3.58897	6.17207	3	9	6	24	21	7	8	14	21	36
TAAGCTTCTGATGCCGAGTC	ZFP82	HGLibA_55236	1	1.37926	0.775122	0.281176	1	0	0.367791	0.738463	1.08516	1.16152	1.74547	2.91086	1.31502	2.35017	2.05084	2.05736	2	3	7	7	10	19	6	16	12	12
CCGATGACATCGCAGTCAAC	LRP5L	HGLibA_27227	1	1.3792	1.38206	0.29132	1	0	1.28727	0.738463	0.465069	2.48896	0.698186	4.44289	1.53419	0	4.9562	1.20012	7	3	3	15	4	29	7	0	29	7
TTCCAGAGACTGGGGACTTT	OR10H1	HGLibB_33462	1	1.37907	2.80706	0.0728429	1	0	3.49402	0.984617	2.94544	3.81641	7.5055	5.36211	7.4518	6.60985	4.61439	10.4582	19	4	19	23	43	35	34	45	27	61
GGGAGAAAGACAGAACAATT	hsa-mir-6739	HGLibA_63108	1	1.37863	0.227295	0.40154	1	0	0	0.246154	0.620092	1.16152	0.698186	1.37883	0.438341	0.734428	0.170903	1.02868	0	1	4	7	4	9	2	5	1	6
GCGCTATGGGCCCTACAGCG	C10orf53	HGLibA_05072	1	1.37844	1.35574	0.145885	1	0	0.367791	1.72308	1.55023	3.15269	2.79274	2.60445	4.16424	2.49706	2.73445	4.28616	2	7	10	19	16	17	19	17	16	25
CGAGCTCACTTGAAACGAAC	NMI	HGLibA_32180	1	1.37838	1.50286	0.316635	1	0	2.20675	0.246154	0.310046	2.1571	2.96729	1.83844	1.53419	1.76263	2.22174	4.62905	12	1	2	13	17	12	7	12	13	27
GGGAAAATGAGGGACTTTTG	hsa-mir-365a	HGLibA_59185	1	1.37783	1.57041	0.132181	1	0	1.65506	0.738463	1.24018	2.98676	3.14184	1.99164	5.69844	1.90951	4.61439	2.2288	9	3	8	18	18	13	26	13	27	13
GCATCCAATGTCCACCAATC	C14orf28	HGLibA_05360	1	1.37591	2.80306	0.0109112	1	1	4.2296	2.46154	3.25548	6.63724	13.2655	6.12813	6.79429	6.60985	11.7923	9.60099	23	10	21	40	76	40	31	45	69	56
CCTACCTATATAGATTCAAC	FOLR1	HGLibA_17784	1	1.3749	1.33731	0.258544	1	0	1.83896	0.738463	0.930138	2.32303	3.31638	3.06406	2.19171	3.96591	3.07626	3.60037	10	3	6	14	19	20	10	27	18	21
GAAGGAGGGGAAGCCTTATC	LCP1	HGLibA_26200	1	1.37467	3.46514	0.0201873	1	1	3.12622	6.89232	3.87557	11.947	15.5346	9.19219	11.1777	10.282	14.5268	10.9726	17	28	25	72	89	60	51	70	85	64
CCAGAAACTAATTCAGTAGA	ELP2	HGLibB_14957	1	1.37404	1.1328	0.27901	1	0	0	0.492309	2.17032	1.99117	1.92001	2.91086	1.97254	2.0564	2.05084	3.77182	0	2	14	12	11	19	9	14	12	22
CGCTAGCCTGCACAGACACT	OR2L2	HGLibA_33821	1	1.3739	0.800102	0.350451	1	0	1.10337	0.492309	0.310046	0.663724	0.349093	3.83008	1.09585	1.17508	2.73445	1.88591	6	2	2	4	2	25	5	8	16	11
TCTCTTCAGATAGGTGAAAA	RWDD4	HGLibA_42491	1	1.37381	1.91735	0.270425	1	0	3.12622	1.47693	0.465069	0.995585	3.84002	4.44289	10.0818	3.81903	4.27258	3.42893	17	6	3	6	22	29	46	26	25	20
TAACAAAAGAAAAGTTGACA	SPANXN4	HGLibA_46412	1	1.37247	0.852603	0.398156	1	0	1.65506	0.984617	0	0.995585	3.66548	2.14484	5.04092	1.17508	0.683614	2.40025	9	4	0	6	21	14	23	8	4	14
AGAATCTGTAAGAATCAAGA	EPSTI1	HGLibB_15365	1	1.37172	1.9655	0.15184	1	0	0.735582	1.23077	2.63539	2.1571	1.74547	5.82172	6.13678	4.40657	3.58897	4.4576	4	5	17	13	10	38	28	30	21	26
ACTGCGAGTGTAATGAGCAC	GALNT2	HGLibA_18555	1	1.37072	-0.109357	0.214732	1	0	0.183896	0	0.930138	0.663724	0.698186	2.60445	1.31502	0.440657	1.19632	0.514339	1	0	6	4	4	17	6	3	7	3
GCACTGTCACGCCATAGTGC	MPP7	HGLibA_29765	1	1.37051	2.02339	0.102055	1	0	1.28727	0.738463	2.94544	5.64165	5.58549	3.37047	5.69844	3.67214	3.07626	3.77182	7	3	19	34	32	22	26	25	18	22
AGTGCACATCGTCGCTCTGT	ZNF518B	HGLibA_56151	1	1.37046	0.497264	0.474119	1	0	0	0.738463	0.930138	0.995585	0.174547	0.919219	2.63005	2.35017	0	3.25748	0	3	6	6	1	6	12	16	0	19
AGAGTCCATCTGTTGCCGTC	PPTC7	HGLibB_38190	1	1.36962	2.1306	0.0893148	1	0	1.65506	1.23077	1.86028	4.97793	6.10913	2.45125	4.38341	3.96591	3.41807	3.77182	9	5	12	30	35	16	20	27	20	22
GGCATCGCGTCACGCGGTAG	MESDC1	HGLibB_28869	1	1.36961	1.82403	0.165974	1	0	2.39064	0.492309	0.930138	3.98234	1.74547	1.99164	5.26009	4.84723	2.05084	3.60037	13	2	6	24	10	13	24	33	12	21
AGTCATCTTGTAGCAGATTC	TICAM2	HGLibB_49388	1	1.36861	1.58242	0.123732	1	0	0.919478	1.96923	0.620092	2.65489	4.36366	1.53203	1.31502	1.90951	3.24716	5.82917	5	8	4	16	25	10	6	13	19	34
CACCAATTCAAAGATCCCTG	TNIK	HGLibA_50833	1	1.36849	0.65604	0.145631	1	0	1.10337	0.246154	1.24018	3.81641	1.39637	1.83844	4.60258	1.61574	2.05084	1.02868	6	1	8	23	8	12	21	11	12	6
GCGGCCCTTTAAAACCAGCA	FYB	HGLibA_18248	1	1.36728	1.65521	0.211509	1	0	0.367791	0.984617	1.24018	2.98676	1.39637	3.21727	1.53419	2.93771	1.87994	1.88591	2	4	8	18	8	21	7	20	11	11
TGAACAATTTAGTAAAAGAA	PAPOLG	HGLibB_35097	1	1.36647	0.612499	0.261782	1	0	0.367791	0.492309	0.775115	1.32745	0.52364	1.83844	1.53419	1.17508	0.854517	2.91459	2	2	5	8	3	12	7	8	5	17
TGATGATGCAACTCAGCAGC	CPNE4	HGLibB_10952	1	1.36586	0.753908	0.371859	1	0	0.183896	1.47693	0.465069	2.82083	3.31638	1.83844	1.53419	2.35017	0.170903	0.685785	1	6	3	17	19	12	7	16	1	4
CCCCTCCAAGAACTACGTGA	BTG2	HGLibB_04942	1	1.36491	1.6435	0.0878221	1	0	1.47116	1.72308	1.24018	2.82083	5.2364	4.7493	3.7259	4.70034	2.05084	3.42893	8	7	8	17	30	31	17	32	12	20
ACATATATGAAGTATTATGT	hsa-mir-548g	HGLibA_61990	1	1.36491	0.679777	0.383297	1	0	0.551687	0.492309	0.465069	1.65931	1.57092	0.919219	2.41088	0.734428	1.70903	0.342893	3	2	3	10	9	6	11	5	10	2
GCGCCGCGTTTCCAGCGTAC	MIXL1	HGLibB_29281	1	1.36435	1.99689	0.0955027	1	0	0.367791	1.72308	3.56553	6.47131	5.93458	4.13649	8.10931	2.79083	3.24716	3.94326	2	7	23	39	34	27	37	19	19	23
CAACCAGACCCATCGCAACC	SATL1	HGLibA_42781	1	1.36382	1.01068	0.359798	1	0	0.735582	0.984617	0.155023	1.65931	0.872733	1.68524	1.09585	2.49706	1.70903	1.71446	4	4	1	10	5	11	5	17	10	10
GGGCGACGAATTCGTGCTCA	LMX1B	HGLibA_26735	1	1.36308	1.39172	0.203798	1	0	2.02285	0	0.930138	1.82524	1.57092	2.60445	4.16424	1.0282	3.75987	3.42893	11	0	6	11	9	17	19	7	22	20
AGATTCTGAAAATCACTAAC	hsa-mir-6878	HGLibA_63696	1	1.36296	1.43715	0.327143	1	0	1.47116	1.72308	0	0.497793	2.44365	4.9025	1.09585	2.93771	2.39265	4.8005	8	7	0	3	14	32	5	20	14	28
CGGTGGTCCCATCCTCGAGC	ZNF76	HGLibB_56615	1	1.36151	1.8245	0.156759	1	0	2.39064	0.492309	1.24018	7.79875	2.44365	3.52367	1.75336	4.70034	2.39265	2.57169	13	2	8	47	14	23	8	32	14	15
CGGGGTCCCGGTAGTCAAAT	CYP2W1	HGLibA_12147	1	1.36127	0.889926	0.337366	1	0	0	0.984617	1.55023	2.48896	1.74547	3.83008	1.97254	1.17508	2.90536	1.37157	0	4	10	15	10	25	9	8	17	8
CATTGCTTGAACAAAATAAT	FAF1	HGLibB_15923	1	1.36065	0.744284	0.213077	1	0	0.367791	0.492309	1.24018	4.14827	1.74547	2.14484	1.53419	1.76263	1.19632	0.514339	2	2	8	25	10	14	7	12	7	3
ATGGAGGTGTCGGACCCATC	MMP26	HGLibA_29524	1	1.36058	2.85824	0.018542	1	1	2.39064	6.89232	1.70525	11.6152	8.02914	11.1838	4.60258	10.5758	9.05788	9.42955	13	28	11	70	46	73	21	72	53	55
GACAGGGGCCTGTTAGCTTA	hsa-mir-5579	HGLibA_62155	1	1.36018	1.40927	0.367841	1	0	2.39064	0.738463	0.155023	2.82083	3.31638	2.60445	6.35595	1.76263	2.05084	1.02868	13	3	1	17	19	17	29	12	12	6
GCAAAAGAACTGTCAAACAA	BCAP29	HGLibB_04236	1	1.35981	1.49927	0.256704	1	0	2.39064	0.984617	0.155023	4.14827	2.79274	0.919219	5.47927	3.37837	2.90536	1.71446	13	4	1	25	16	6	25	23	17	10
TCCGGGAGGCGTTCTGAGCC	PLCB3	HGLibB_36937	1	1.3594	0.164297	0.407004	1	0	0	0	0.930138	1.16152	0.174547	0.306406	0.219171	1.32197	0.683614	2.2288	0	0	6	7	1	2	1	9	4	13
GGGCTCACCCATGGCTGCGA	MYLPF	HGLibA_30796	1	1.35927	0.859015	0.159288	1	0	1.10337	0.984617	0.620092	1.99117	3.84002	1.99164	2.84922	1.76263	1.36723	2.57169	6	4	4	12	22	13	13	12	8	15
CACTCACAGTGCGGTTCGTA	TNFRSF19	HGLibA_50770	1	1.35883	0.661888	0.274697	1	0	0.735582	0.738463	0	0.829655	1.92001	0.45961	2.41088	1.32197	0.683614	1.20012	4	3	0	5	11	3	11	9	4	7
GGAGGCATTCGACTTCCTAA	IKZF1	HGLibB_22898	1	1.35873	1.66381	0.133374	1	0	2.39064	1.23077	0.930138	6.30537	0.872733	4.28969	3.50673	3.23148	1.70903	7.54364	13	5	6	38	5	28	16	22	10	44
TCCCAGGCCGGTCAGCCCGG	hsa-mir-8078	HGLibA_64156	1	1.35813	-0.234668	0.458877	1	0	0.183896	0	0.465069	0.663724	0.52364	1.53203	0.219171	1.0282	0.170903	0.171446	1	0	3	4	3	10	1	7	1	1
CCCGGTAATACCAGACAAAG	CYBB	HGLibA_12018	1	1.35766	0.497834	0.375461	1	0	1.28727	0	0.155023	1.49338	0.698186	1.99164	0	1.17508	1.53813	2.05736	7	0	1	9	4	13	0	8	9	12
CTCTTACAGGATAACTATAA	SLC2A3	HGLibA_44874	1	1.35753	1.02612	0.365724	1	0	0.183896	1.23077	0.775115	2.32303	3.14184	1.53203	1.31502	1.61574	1.53813	1.71446	1	5	5	14	18	10	6	11	9	10
GCAATCGATGACCTTCAGCA	CEBPZ	HGLibA_08971	1	1.35712	1.86925	0.139686	1	0	0.919478	1.47693	1.55023	0.995585	2.2691	3.67688	1.53419	3.81903	3.75987	7.71508	5	6	10	6	13	24	7	26	22	45
CCTGGGCACAGGCTTCAATA	GMPPA	HGLibB_19396	1	1.35657	0.63397	0.407396	1	0	2.02285	0	0.155023	3.81641	2.2691	0.919219	2.19171	1.61574	1.87994	0.685785	11	0	1	23	13	6	10	11	11	4
GGCACGCGCTCTCAATGAAC	ZC3H7B	HGLibA_54984	1	1.35641	0.508805	0.404509	1	0	0.183896	1.47693	0	1.16152	3.66548	0.612813	0	2.35017	1.02542	0.857231	1	6	0	7	21	4	0	16	6	5
GATTCACCAATCTACAAATC	FOCAD	HGLibA_17776	1	1.35608	2.10176	0.180897	1	0	1.65506	0.984617	0.930138	4.97793	1.39637	1.83844	3.94507	3.96591	3.75987	1.71446	9	4	6	30	8	12	18	27	22	10
ACCATCACGCGGGTCTTCGA	SYNGR4	HGLibA_48000	1	1.35564	0.553524	0.393641	1	0	0.735582	0	0.155023	0.995585	1.04728	0.612813	1.31502	0.881314	0	0.857231	4	0	1	6	6	4	6	6	0	5
TCATGCGATACACCAACAGC	SDC2	HGLibB_43046	1	1.355	1.02006	0.388012	1	0	0.551687	1.23077	0	3.48455	1.92001	1.68524	0.219171	1.46886	0.854517	0.857231	3	5	0	21	11	11	1	10	5	5
GCACTGCCACCAGCCCGATA	FLYWCH1	HGLibA_17681	1	1.35413	2.01623	0.124876	1	0	0.551687	1.96923	0.465069	2.48896	2.2691	3.83008	4.82175	1.61574	2.05084	0.342893	3	8	3	15	13	25	22	11	12	2
GGGCCCAGAGCAGCAGTAGC	CRB2	HGLibB_11061	1	1.35343	1.96632	0.110248	1	0	1.65506	0.738463	2.0153	2.82083	1.22183	5.66852	6.13678	2.20328	3.07626	5.82917	9	3	13	17	7	37	28	15	18	34
GGCGCGCGAATGCATTACAA	PCDHB5	HGLibA_35503	1	1.35322	1.63931	0.124739	1	0	2.20675	0.738463	0.930138	2.98676	2.96729	3.37047	4.38341	2.79083	1.87994	5.14339	12	3	6	18	17	22	20	19	11	30
TGCCTTCTATACTCTAAAAG	MTMR2	HGLibB_30381	1	1.35253	2.57495	0.0731025	1	0	2.02285	1.47693	3.10046	6.47131	4.8873	5.36211	5.91761	6.02231	6.83614	4.4576	11	6	20	39	28	35	27	41	40	26
GATGCAGACTGTACGCCGAA	PDHA1	HGLibA_35862	1	1.35236	0.49012	0.346512	1	0	0	0.984617	0.930138	2.1571	0.52364	1.07242	1.75336	1.61574	1.87994	2.57169	0	4	6	13	3	7	8	11	11	15
ACTTACCACTGGTCTTTATC	RAET1E	HGLibB_40069	1	1.35216	1.01295	0.281764	1	0	0.183896	0.246154	2.48037	1.65931	1.57092	1.53203	7.23263	3.37837	0.854517	1.88591	1	1	16	10	9	10	33	23	5	11
CATCCAAACCACATTGACAA	OR8H1	HGLibB_34482	1	1.35191	2.36678	0.100994	1	0	1.47116	1.47693	3.87557	2.82083	6.10913	5.66852	9.64351	7.19739	4.44349	5.48628	8	6	25	17	35	37	44	49	26	32
CACGAGGACCACCCCCGCCG	SLC52A2	HGLibB_45195	1	1.35185	1.15728	0.144417	1	0	1.28727	0.492309	1.24018	3.48455	1.92001	3.37047	4.38341	2.64394	0.341807	2.40025	7	2	8	21	11	22	20	18	2	14
GATGGCGAAACTCTCCAAGC	FCHO1	HGLibB_17180	1	1.35167	0.265103	0.459509	1	0	0	0	1.39521	0.995585	3.49093	0.612813	1.31502	0.587542	1.36723	0.514339	0	0	9	6	20	4	6	4	8	3
ATACACTGGCATCTACTTCG	TNMD	HGLibB_50796	1	1.35127	2.67745	0.0227995	1	1	4.0457	1.23077	1.55023	4.14827	6.80731	3.83008	5.91761	7.49117	9.05788	3.94326	22	5	10	25	39	25	27	51	53	23
CAGCTGTTTGAACCACGAAC	SPAG1	HGLibA_46342	1	1.35117	1.57577	0.195783	1	0	0.919478	0.984617	1.39521	3.98234	2.09456	1.68524	3.28756	3.96591	2.90536	2.05736	5	4	9	24	12	11	15	27	17	12
CTTCAAAGAGCATGAATATA	ALLC	HGLibA_01671	1	1.35065	1.02485	0.264177	1	0	0.551687	1.47693	0.930138	2.1571	2.44365	1.99164	3.50673	2.79083	0.51271	4.28616	3	6	6	13	14	13	16	19	3	25
GTATGAATACGAAGTAGACA	ERGIC2	HGLibA_15469	1	1.34983	0.747745	0.267692	1	0	0	1.23077	1.55023	5.30979	1.74547	2.29805	1.97254	1.17508	3.07626	1.20012	0	5	10	32	10	15	9	8	18	7
CTCAAAACCCACAGAGAATA	TCTA	HGLibB_48795	1	1.34828	1.81037	0.182222	1	0	2.39064	1.47693	1.39521	3.65048	1.74547	2.14484	8.76682	1.61574	5.46891	8.22942	13	6	9	22	10	14	40	11	32	48
CATAATTACCTGTACAGATT	ATF6	HGLibB_03445	1	1.34799	2.91325	0.0316235	1	1	3.31012	1.47693	4.0306	5.30979	8.72733	9.19219	2.84922	10.1351	9.39969	7.54364	18	6	26	32	50	60	13	69	55	44
CGGGCCCGGCCGCCTCGTAC	FOXL2	HGLibB_17881	1	1.34723	1.67642	0.351533	1	0	0.183896	1.96923	2.94544	3.15269	2.44365	6.12813	7.67097	3.81903	2.73445	4.62905	1	8	19	19	14	40	35	26	16	27
GCAATTAAAAAGAAATTTCA	DSTN	HGLibB_14023	1	1.34675	0.846803	0.275479	1	0	0	0.984617	0.775115	1.16152	1.57092	2.14484	0.438341	0.734428	2.39265	2.05736	0	4	5	7	9	14	2	5	14	12
CAAGGAATCTGTCAACCGAC	RFPL4AL1	HGLibB_40890	1	1.34607	2.36814	0.0900275	1	0	0.551687	3.20001	1.70525	4.97793	3.66548	4.9025	2.84922	2.64394	7.17794	5.82917	3	13	11	30	21	32	13	18	42	34
GCTCCTTTCTGGAGTTAAGA	hsa-mir-3148	HGLibA_58651	1	1.34446	1.40749	0.272176	1	0	0.919478	1.47693	1.24018	2.98676	2.09456	2.91086	4.16424	4.25968	3.07626	2.2288	5	6	8	18	12	19	19	29	18	13
CGTAGCTAGCCCGTCTCGCT	LBX2	HGLibA_26088	1	1.34297	1.33375	0.167518	1	0	1.47116	0.738463	0.930138	1.99117	1.22183	2.60445	6.13678	1.76263	0.854517	4.4576	8	3	6	12	7	17	28	12	5	26
TTGGGTCAGCTAACAGAGAC	GNPNAT1	HGLibA_19570	1	1.34188	0.388461	0.319772	1	0	0.367791	0.738463	0.465069	0.497793	1.92001	2.29805	2.63005	0.734428	1.02542	0.342893	2	3	3	3	11	15	12	5	6	2
GAAGCCCACCATCTCCGTGA	ABCA2	HGLibA_00108	1	1.34159	0.902762	0.395481	1	0	1.10337	0.492309	0.775115	0.995585	1.22183	1.83844	2.63005	2.35017	1.36723	3.94326	6	2	5	6	7	12	12	16	8	23
CTTCCAGGCGTGTCCGCCCG	RTN4RL2	HGLibA_42419	1	1.34139	1.10931	0.34563	1	0	1.65506	1.23077	0.310046	1.82524	2.44365	1.99164	3.06839	1.46886	2.22174	6.00062	9	5	2	11	14	13	14	10	13	35
AAGCTCCCCATAAAATCCAC	TEX30	HGLibB_49034	1	1.3402	1.42525	0.32187	1	0	0.183896	1.96923	1.08516	1.82524	0.52364	2.29805	2.84922	3.0846	4.27258	4.28616	1	8	7	11	3	15	13	21	25	25
TATTACCAGGTAACCTGGGC	AGBL4	HGLibB_01174	1	1.33999	2.55721	0.0239326	1	1	1.28727	1.72308	4.34064	7.13503	6.98186	4.7493	2.84922	10.7226	7.17794	4.62905	7	7	28	43	40	31	13	73	42	27
TGAAAGAGGTATATTATTAA	PIGU	HGLibB_36545	1	1.33995	1.14724	0.128506	1	0	0.367791	1.23077	1.24018	1.65931	3.84002	1.83844	3.06839	1.61574	2.56355	2.40025	2	5	8	10	22	12	14	11	15	14
GAAACCTTATCAATGCGGGA	ZNF461	HGLibA_56039	1	1.33915	1.76039	0.23859	1	0	1.10337	3.44616	0.620092	4.3142	3.66548	5.51531	2.84922	5.141	1.02542	7.71508	6	14	4	26	21	36	13	35	6	45
GCTGGAGGTGGAGGTGTTTC	KIF2A	HGLibB_24892	1	1.33892	1.08092	0.337406	1	0	0	0.984617	0.930138	3.31862	1.92001	1.07242	1.31502	0.587542	2.39265	0.857231	0	4	6	20	11	7	6	4	14	5
AGCACTGCAGCAGCGCAAGC	TRIM3	HGLibB_51393	1	1.33841	0.794895	0.241207	1	0	1.28727	0.246154	0.775115	1.82524	1.39637	1.68524	1.75336	1.76263	2.90536	2.74314	7	1	5	11	8	11	8	12	17	16
TCCTCTCTGGGAAATGGGAC	hsa-mir-4314	HGLibA_59971	1	1.33726	0.380172	0.445424	1	0	0.551687	0.246154	0.310046	1.32745	1.04728	1.37883	0	0.293771	2.39265	0.342893	3	1	2	8	6	9	0	2	14	2
TTCAGCTCGACAACAACAGG	hsa-mir-3937	HGLibA_59608	1	1.3372	1.647	0.240104	1	0	1.28727	2.7077	0.775115	2.48896	4.36366	3.37047	7.23263	4.25968	4.27258	2.05736	7	11	5	15	25	22	33	29	25	12
GGGCTGCGTGAGGGCTTCTC	CLCNKA	HGLibB_09831	1	1.33675	1.17094	0.234675	1	0	1.28727	0	0.930138	2.65489	0.872733	0.45961	3.7259	0.734428	1.87994	3.42893	7	0	6	16	5	3	17	5	11	20
AACTTAACTATAGAAGATCC	RGS7	HGLibB_41051	1	1.33653	1.43979	0.225494	1	0	0.367791	0.738463	2.17032	2.98676	2.2691	3.37047	3.28756	1.61574	3.75987	2.57169	2	3	14	18	13	22	15	11	22	15
CGTCTGTTTAACTACGCAAA	ZNF3	HGLibA_55764	1	1.33625	1.14636	0.35825	1	0	1.10337	1.72308	0	0.995585	1.22183	2.14484	5.26009	2.35017	1.70903	2.91459	6	7	0	6	7	14	24	16	10	17
TCTCGGTTCCGGCAAAGAAG	CYP2J2	HGLibB_12124	1	1.33604	1.06855	0.184369	1	0	1.83896	0.984617	0.155023	3.98234	2.44365	0.766016	3.7259	0.587542	2.56355	3.60037	10	4	1	24	14	5	17	4	15	21
CGAACGTGAGCCAGCATCTG	LRSAM1	HGLibA_27496	1	1.33588	0.353279	0.443565	1	0	0	0.492309	0.465069	1.65931	1.04728	1.68524	0.438341	0.293771	0.341807	0.342893	0	2	3	10	6	11	2	2	2	2
GTACTGCAGATAAGATACTC	IQUB	HGLibA_23549	1	1.33522	1.32995	0.309324	1	0	2.75843	0.246154	0.465069	7.63282	0.52364	2.60445	2.63005	1.76263	4.44349	1.20012	15	1	3	46	3	17	12	12	26	7
CTGCACAAGCAGCCGAAAGA	ACSM5	HGLibB_00584	1	1.33469	1.31882	0.215582	1	0	0.551687	0.984617	0.620092	2.98676	1.22183	0.766016	1.97254	2.0564	0.854517	2.91459	3	4	4	18	7	5	9	14	5	17
ATGTCGGGGCCGCCATCAGC	CARHSP1	HGLibA_07247	1	1.3339	0.673371	0.394685	1	0	0.735582	0	1.24018	2.1571	2.6182	4.13649	0	1.46886	1.36723	0.342893	4	0	8	13	15	27	0	10	8	2
AGTGAGCCCCTCCGATGTTA	KCTD7	HGLibB_24429	1	1.33378	1.99787	0.13896	1	0	1.65506	1.47693	1.70525	3.65048	3.14184	3.98328	6.57512	5.43477	2.22174	3.77182	9	6	11	22	18	26	30	37	13	22
CTACTCCCTCGTCGTCTGGC	ESPNL	HGLibA_15578	1	1.33354	2.80341	0.0541388	1	0	1.83896	1.72308	3.10046	4.48013	8.02914	4.9025	6.35595	5.58165	6.15252	4.28616	10	7	20	27	46	32	29	38	36	25
GTCCGGCCCGGGTTCCGGCA	HMX3	HGLibB_21735	1	1.33332	1.54327	0.234836	1	0	0.919478	0	2.94544	4.3142	2.2691	0.612813	3.28756	4.99411	4.27258	3.77182	5	0	19	26	13	4	15	34	25	22
CGCCACGCTGCCCAACATCA	ETFB	HGLibA_15624	1	1.33276	2.31523	0.0572649	1	0	2.02285	3.93847	1.86028	4.14827	4.18912	9.4986	10.7394	7.19739	2.39265	7.54364	11	16	12	25	24	62	49	49	14	44
CATGTATCTCAACAACCGCC	CHAT	HGLibA_09355	1	1.33252	1.1626	0.326004	1	0	1.28727	0.984617	0	1.65931	1.57092	0.919219	0.657512	1.17508	1.19632	6.17207	7	4	0	10	9	6	3	8	7	36
CATACGTGTATCCAGCCACA	SC5D	HGLibB_42765	1	1.33235	2.31027	0.232531	1	0	2.75843	1.72308	2.48037	7.63282	2.6182	3.37047	10.0818	7.49117	7.34885	2.74314	15	7	16	46	15	22	46	51	43	16
TCGTCTGCCGAATTTGAAGA	FERMT1	HGLibB_17270	1	1.33177	1.84883	0.212704	1	0	2.20675	0.246154	1.08516	2.32303	2.6182	2.14484	3.94507	1.90951	4.78529	3.60037	12	1	7	14	15	14	18	13	28	21
TTTCCAAACCGAACGTGAAA	LPIN2	HGLibA_27098	1	1.33021	1.86038	0.133618	1	0	0.367791	1.47693	1.70525	1.82524	2.79274	2.45125	2.63005	2.79083	3.58897	4.97194	2	6	11	11	16	16	12	19	21	29
CCCGCCGGCTGCAAGCACGA	GPR125	HGLibA_19879	1	1.32997	1.35165	0.254487	1	0	1.28727	1.23077	0.930138	3.81641	2.96729	2.45125	2.63005	2.20328	2.90536	3.42893	7	5	6	23	17	16	12	15	17	20
AGTATCAATTCCGACATCGA	WNT5A	HGLibA_54374	1	1.32989	0.662701	0.404556	1	0	0.735582	0.984617	0	2.32303	1.04728	1.37883	1.75336	1.32197	0.51271	1.71446	4	4	0	14	6	9	8	9	3	10
CGGGCTCTCGATGGCCCCCG	FNDC1	HGLibB_17720	1	1.32987	1.43746	0.282954	1	0	1.47116	0.738463	1.39521	2.32303	4.01457	2.14484	1.53419	5.141	3.07626	3.25748	8	3	9	14	23	14	7	35	18	19
GCTGAAGTGCAGCTTTGACG	COPG1	HGLibA_10705	1	1.3293	1.70688	0.334108	1	0	0	1.23077	1.39521	3.81641	1.57092	2.29805	2.41088	1.90951	1.70903	1.88591	0	5	9	23	9	15	11	13	10	11
TTCCGGCTCTGGCTACGTTC	CUTA	HGLibA_11798	1	1.32871	1.56289	0.347683	1	0	1.28727	2.95385	0.310046	3.48455	4.18912	3.37047	3.28756	2.79083	3.58897	5.82917	7	12	2	21	24	22	15	19	21	34
CACTGTGGAACACGTCGCGC	KBTBD13	HGLibA_24099	1	1.32724	3.19657	0.00975581	1	1	2.20675	3.93847	3.87557	8.79434	6.63277	8.57938	10.7394	8.66625	8.03246	7.37219	12	16	25	53	38	56	49	59	47	43
AAAATCTGCTACGTGCGAAA	HAUS6	HGLibA_20888	1	1.32652	1.78132	0.157728	1	0	0.735582	2.95385	0.620092	5.64165	1.74547	4.28969	3.50673	4.25968	2.05084	3.25748	4	12	4	34	10	28	16	29	12	19
CATTGTTCGCTCCTTTGCTG	SLC4A8	HGLibA_45228	1	1.32601	0.0752451	0.373409	1	0	0.183896	0	1.08516	1.49338	0.698186	0.612813	3.06839	1.32197	0.170903	0.685785	1	0	7	9	4	4	14	9	1	4
GGTTTTGAATTTGCAGTAAC	hsa-mir-6516	HGLibA_62936	1	1.32584	-0.0162909	0.569308	1	0	0	0.246154	0.310046	0.829655	0	0	0	0.587542	1.19632	0.857231	0	1	2	5	0	0	0	4	7	5
GCCATTGCCCACACATCGCA	CSF1R	HGLibA_11324	1	1.32395	3.00467	0.0163395	1	1	3.12622	3.20001	3.4105	8.13061	8.02914	7.20055	10.5202	4.55345	8.37427	10.4582	17	13	22	49	46	47	48	31	49	61
TAATGAAAAAGCAGCTATAA	RNPC3	HGLibB_41671	1	1.32372	2.14625	0.196012	1	0	0.551687	1.47693	1.55023	1.99117	4.18912	1.68524	2.84922	6.75674	1.36723	2.2288	3	6	10	12	24	11	13	46	8	13
GCCCGATAAGATTTCAATGA	ANXA13	HGLibA_02228	1	1.32327	1.03735	0.406099	1	0	0.367791	0.984617	0	0.497793	0.698186	1.37883	0	3.67214	0.854517	0.514339	2	4	0	3	4	9	0	25	5	3
GTACTTACGCCCGCTTCTTG	C11orf48	HGLibA_05145	1	1.32286	0.232379	0.455539	1	0	0	0	1.24018	1.16152	1.39637	0.153203	2.84922	0.734428	0.170903	1.37157	0	0	8	7	8	1	13	5	1	8
GACTGAGCCCAGAAGACATG	SPOCK3	HGLibB_46698	1	1.3227	2.81026	0.0511947	1	0	3.67791	2.7077	2.32534	4.48013	4.8873	10.1114	9.86268	5.141	6.32343	10.2868	20	11	15	27	28	66	45	35	37	60
CCCTGCGGGCAGCGGGTGCC	hsa-mir-564	HGLibA_62219	1	1.32252	0.23123	0.337735	1	0	0.919478	0.246154	0.310046	0.995585	1.74547	2.29805	0.438341	1.17508	1.53813	0.685785	5	1	2	6	10	15	2	8	9	4
TCCTTAGCAACCAAGAGGGC	STAR	HGLibB_47292	1	1.32231	1.26702	0.27489	1	0	1.47116	1.72308	0.465069	3.81641	1.92001	5.36211	1.53419	3.52525	2.90536	2.2288	8	7	3	23	11	35	7	24	17	13
GGCTTTCATTTGAACCCTCT	JAK2	HGLibB_23882	1	1.32182	0.489659	0.53318	1	0	0.367791	0	0.310046	0.165931	1.04728	0.306406	1.53419	0.293771	0.854517	0.171446	2	0	2	1	6	2	7	2	5	1
GTCTTCAAACTAGTATTAAT	SELT	HGLibB_43261	1	1.32134	0.656488	0.302919	1	0	0.735582	0.492309	0.155023	1.49338	0.174547	1.99164	1.31502	0.293771	0.51271	2.40025	4	2	1	9	1	13	6	2	3	14
GGCCGGCAACCGGCGCCTCA	SDHB	HGLibA_43143	1	1.32125	0.907889	0.366233	1	0	1.10337	0.984617	0.155023	0.663724	1.04728	4.5961	2.41088	1.32197	1.02542	2.05736	6	4	1	4	6	30	11	9	6	12
AATATATAAGGCGGCCGCTG	MRGPRX1	HGLibA_29845	1	1.32116	2.17832	0.273474	1	0	2.39064	0.492309	2.63539	6.47131	3.49093	5.20891	4.60258	2.49706	5.98162	4.4576	13	2	17	39	20	34	21	17	35	26
CCTTAGAGACCGTCCTGCTG	OR10A2	HGLibA_33461	1	1.32082	2.58852	0.125565	1	0	2.02285	4.18462	1.86028	3.98234	11.6946	5.82172	8.10931	4.25968	7.00704	6.00062	11	17	12	24	67	38	37	29	41	35
AGTAGAGTGGGGTACGCAGC	MGAT3	HGLibB_29096	1	1.32075	1.79047	0.037893	1	1	0.735582	1.23077	2.0153	3.31862	2.79274	2.60445	5.47927	3.81903	2.73445	3.08603	4	5	13	20	16	17	25	26	16	18
GGAGAAAGATAATAGTGAAC	RAD50	HGLibB_40023	1	1.31973	1.87741	0.250059	1	0	0.735582	2.7077	0.930138	2.98676	2.96729	4.5961	7.4518	1.90951	4.44349	1.02868	4	11	6	18	17	30	34	13	26	6
GGTCCAAAACGTGTGCCCTT	PRDM1	HGLibB_38313	1	1.31948	2.62496	0.0267144	1	1	2.39064	3.44616	3.4105	10.1218	7.5055	4.44289	10.301	7.34428	7.51975	6.85785	13	14	22	61	43	29	47	50	44	40
AGGTCAAGCCGACCTCGAAC	NonTargetingControlGuideForHuman_0147	HGLibA_64530	2	1.31854	1.86326	0.145727	1	0	1.47116	2.7077	1.24018	3.48455	5.06185	6.58774	5.47927	3.96591	5.1271	1.71446	8	11	8	21	29	43	25	27	30	10
AGGTCAAGCCGACCTCGAAC	NonTargetingControlGuideForHuman_0147	HGLibB_57175	2	1.31854	1.86326	0.145727	1	0	1.47116	2.7077	1.24018	3.48455	5.06185	6.58774	5.47927	3.96591	5.1271	1.71446	8	11	8	21	29	43	25	27	30	10
ACTATTACAATGAGAACCCA	hsa-mir-591	HGLibA_62461	1	1.31854	2.39074	0.109638	1	0	1.65506	1.47693	0.620092	1.82524	3.49093	2.60445	2.84922	2.49706	5.63981	2.91459	9	6	4	11	20	17	13	17	33	17
GCAAGATCCGCTCGCGCACG	PLCD3	HGLibA_36993	1	1.31796	2.11653	0.0630145	1	0	1.83896	1.47693	2.0153	7.46689	5.2364	5.97492	2.19171	2.79083	5.98162	1.71446	10	6	13	45	30	39	10	19	35	10
CACTCACATTAGCACTGCAG	IL9	HGLibA_23200	1	1.31771	2.24305	0.228996	1	0	0.735582	3.44616	2.48037	7.46689	5.06185	5.82172	5.91761	6.46297	4.44349	3.60037	4	14	16	45	29	38	27	44	26	21
CAGATTTGAACACGGTTGTG	GPR176	HGLibB_19947	1	1.31632	2.17469	0.083274	1	0	2.39064	3.69232	2.17032	7.13503	4.71276	8.57938	6.57512	6.46297	8.03246	6.34351	13	15	14	43	27	56	30	44	47	37
CCCGCACTCAGTTCGCACAC	FBXL19	HGLibA_16995	1	1.31626	2.143	0.0633047	1	0	2.39064	1.72308	2.63539	8.29655	3.31638	6.43453	2.84922	5.87542	6.15252	6.68641	13	7	17	50	19	42	13	40	36	39
TCGTCTGCGCACTTGTTCCG	IRX4	HGLibB_23603	1	1.31625	1.61935	0.179857	1	0	1.65506	0.492309	2.32534	4.97793	4.8873	1.99164	3.50673	6.60985	1.87994	2.74314	9	2	15	30	28	13	16	45	11	16
GGTATCAGACAATTACAGGC	PJA2	HGLibB_36739	1	1.31613	1.22129	0.234304	1	0	1.10337	0.246154	0.775115	2.32303	1.74547	1.68524	2.41088	1.90951	1.36723	1.37157	6	1	5	14	10	11	11	13	8	8
CAGACAATGGTGCAGCTCTT	C1orf112	HGLibA_05751	1	1.31577	1.80842	0.195719	1	0	0.735582	1.23077	2.63539	3.15269	0.872733	5.36211	3.94507	3.23148	3.75987	6.85785	4	5	17	19	5	35	18	22	22	40
GAAGCTCCCTCAATGAAAAC	VSTM1	HGLibA_53858	1	1.3156	0.94128	0.335674	1	0	1.47116	0	0	0.829655	0.52364	1.07242	2.84922	1.76263	1.02542	0.857231	8	0	0	5	3	7	13	12	6	5
CTACCTGCGACGCTTCTTCA	TMED10	HGLibA_49803	1	1.31557	3.16704	0.0116554	1	1	2.02285	4.18462	3.25548	9.62399	5.58549	9.6518	7.89014	6.75674	8.37427	6.85785	11	17	21	58	32	63	36	46	49	40
GGACATGCTCGTCGCTGCGC	RHOB	HGLibA_41168	1	1.31538	2.31717	0.14965	1	0	1.83896	1.96923	1.86028	5.47572	5.41094	8.27297	0.657512	4.99411	4.44349	3.77182	10	8	12	33	31	54	3	34	26	22
TCCTGAACCCAACCTCAACG	DDIT4L	HGLibB_12607	1	1.31448	0.97504	0.329752	1	0	1.28727	0.246154	0	0.331862	0.698186	1.68524	1.09585	2.20328	1.02542	2.05736	7	1	0	2	4	11	5	15	6	12
TGGGTTTCTTGTTGCGTCGC	SLITRK4	HGLibA_45521	1	1.31341	1.10819	0.331759	1	0	0.735582	0.984617	1.24018	2.82083	1.22183	2.91086	3.50673	3.37837	1.70903	1.88591	4	4	8	17	7	19	16	23	10	11
TACCTGAGCGGATTTGTTGC	BRWD3	HGLibB_04856	1	1.31287	1.81355	0.152474	1	0	1.65506	0	1.70525	3.48455	3.84002	3.52367	1.97254	1.61574	2.90536	2.91459	9	0	11	21	22	23	9	11	17	17
CTTAGAAATGGGATTGACAC	LRRC7	HGLibA_27414	1	1.31267	0.941547	0.322204	1	0	2.02285	0	0.465069	2.48896	2.44365	0.919219	1.97254	3.0846	2.56355	1.37157	11	0	3	15	14	6	9	21	15	8
CTTCTCTTCCCAGTTCTTCC	hsa-mir-320e	HGLibA_58953	1	1.3121	1.4114	0.277942	1	0	1.47116	1.96923	0.310046	3.15269	1.92001	2.29805	4.60258	2.35017	4.61439	2.74314	8	8	2	19	11	15	21	16	27	16
CGAGCCATCTCGCGTCTAGC	C9orf92	HGLibA_06778	1	1.31147	2.60091	0.0221809	1	1	3.86181	1.47693	2.32534	4.812	5.41094	8.27297	8.10931	5.28788	5.1271	8.05798	21	6	15	29	31	54	37	36	30	47
GACAAGTTCCGGAGTGAGCT	ID3	HGLibA_22530	1	1.3113	2.08166	0.100318	1	0	1.28727	2.21539	0.930138	5.97351	5.41094	4.5961	2.63005	3.37837	0.683614	2.74314	7	9	6	36	31	30	12	23	4	16
TCCAGTGCGTGCGCTGCCAG	ZNF579	HGLibB_56236	1	1.31061	1.29814	0.218252	1	0	0.551687	0.492309	1.55023	2.98676	2.96729	3.06406	0.219171	2.64394	1.70903	1.88591	3	2	10	18	17	20	1	18	10	11
CCACTGCCCGTATATGAAGC	C1orf85	HGLibA_05898	1	1.30918	1.08129	0.398871	1	0	0.551687	0	1.55023	1.49338	1.92001	2.14484	1.97254	0.734428	2.22174	2.2288	3	0	10	9	11	14	9	5	13	13
GACCCGGCCCCTCTTGCGGC	hsa-mir-4673	HGLibA_60809	1	1.30701	1.58238	0.259257	1	0	1.83896	0	1.70525	1.49338	2.2691	3.21727	3.06839	2.64394	2.22174	6.17207	10	0	11	9	13	21	14	18	13	36
CTATTCTGAATTGCCAAAAG	ADAL	HGLibB_00723	1	1.30677	1.01741	0.241751	1	0	2.20675	0.246154	0.310046	3.15269	0.698186	2.14484	1.31502	3.81903	2.56355	2.57169	12	1	2	19	4	14	6	26	15	15
GCCTACAAAATGATCGATCT	C14orf28	HGLibB_05357	1	1.30571	0.0876518	0.376435	1	0	0.735582	0	0.620092	1.99117	0.872733	0.766016	0.657512	2.93771	0.170903	0.857231	4	0	4	12	5	5	3	20	1	5
CGGGTAAATGTTCGCGGAAG	SETMAR	HGLibA_43672	1	1.30515	1.4854	0.161639	1	0	0.919478	0.984617	1.55023	2.82083	2.79274	2.45125	3.06839	1.32197	4.9562	2.91459	5	4	10	17	16	16	14	9	29	17
AAATCATTTGCAGACGCCGC	C8orf86	HGLibA_06653	1	1.30432	0.2381	0.298399	1	0	0.735582	0.738463	0.310046	2.48896	2.79274	2.91086	0.438341	0	1.19632	0.514339	4	3	2	15	16	19	2	0	7	3
GAACGAGCACGACAAGACCC	SIN3B	HGLibB_44133	1	1.30411	0.145196	0.351892	1	0	1.28727	0	0	0.331862	1.57092	2.14484	1.53419	0.293771	1.02542	0.857231	7	0	0	2	9	14	7	2	6	5
CTTGGATATCTGAATCACGG	FUT9	HGLibA_18208	1	1.3041	2.01854	0.197201	1	0	4.0457	0.492309	1.08516	12.6107	5.2364	3.52367	0.657512	4.25968	3.07626	3.42893	22	2	7	76	30	23	3	29	18	20
CCGGTGGCGGCCCCCCACGC	C8orf42	HGLibB_06615	2	1.303	1.7999	0.200581	1	0	3.12622	1.23077	0.155023	2.48896	3.31638	3.37047	5.91761	3.67214	2.73445	4.62905	17	5	1	15	19	22	27	25	16	27
CCGGTGGCGGCCCCCCACGC	TDRP	HGLibA_48924	2	1.303	1.7999	0.200581	1	0	3.12622	1.23077	0.155023	2.48896	3.31638	3.37047	5.91761	3.67214	2.73445	4.62905	17	5	1	15	19	22	27	25	16	27
CGCAGGGAGCGACCAGAGGC	IMPACT	HGLibB_23218	1	1.30291	2.59628	0.170137	1	0	0.919478	4.43078	1.39521	6.47131	4.8873	4.7493	7.4518	5.87542	5.298	3.77182	5	18	9	39	28	31	34	40	31	22
GACCCAATCCAAATGTCTGA	ATP13A5	HGLibB_03577	1	1.30261	2.26492	0.114594	1	0	3.86181	0.492309	1.70525	5.14386	4.01457	7.04735	6.35595	4.55345	4.10168	4.28616	21	2	11	31	23	46	29	31	24	25
AAGACCACGCGCCAGAAACG	LOC100505549	HGLibA_26848	1	1.30237	1.23336	0.196098	1	0	1.65506	0.984617	0.465069	1.65931	2.2691	3.83008	2.84922	1.90951	2.39265	3.08603	9	4	3	10	13	25	13	13	14	18
GGCCTGCGGCGCCTACACCA	CELF6	HGLibB_09013	1	1.30232	1.74292	0.297611	1	0	1.47116	2.21539	0.310046	4.14827	2.6182	3.98328	0.438341	6.31608	2.90536	2.40025	8	9	2	25	15	26	2	43	17	14
TCCCAAAAGCAAGTTCGTCT	ERP29	HGLibB_15506	1	1.3008	2.41736	0.0503709	1	0	4.41349	2.95385	2.48037	5.14386	7.33095	9.34539	7.67097	9.84134	10.2542	7.20074	24	12	16	31	42	61	35	67	60	42
CTCGACTGGGCCAGCATCAA	GGA1	HGLibA_18981	1	1.30078	1.83234	0.198495	1	0	1.47116	1.72308	2.0153	1.82524	4.8873	3.83008	10.0818	3.52525	3.24716	2.91459	8	7	13	11	28	25	46	24	19	17
CCTTCTCCACCCAGCATGGC	hsa-mir-197	HGLibA_58106	1	1.30029	1.56048	0.185056	1	0	0.919478	2.21539	1.24018	2.48896	4.01457	1.37883	5.69844	3.52525	3.58897	4.4576	5	9	8	15	23	9	26	24	21	26
GCACTTAGTAAATATTAGGC	hsa-mir-548v	HGLibA_62074	1	1.29969	0.351195	0.490875	1	0	0.551687	0.246154	0.310046	0.165931	0.174547	0.45961	3.50673	0	1.02542	1.37157	3	1	2	1	1	3	16	0	6	8
CGTCCGCTTCTCGTCCCTCA	PLA2G6	HGLibB_36875	1	1.29959	1.71726	0.148242	1	0	2.02285	0.246154	0.775115	4.3142	2.79274	2.45125	4.82175	1.46886	0.854517	1.37157	11	1	5	26	16	16	22	10	5	8
TCGATCAAAAATACAGTATT	hsa-mir-649	HGLibA_62839	1	1.29939	3.06186	0.0185541	1	1	2.57454	6.15386	2.32534	8.46248	11.5201	9.6518	4.38341	14.6886	7.17794	6.51496	14	25	15	51	66	63	20	100	42	38
CAACGCTAATCATACACGAA	ZNF133	HGLibA_55465	1	1.29841	0.727907	0.426413	1	0	0	0	2.0153	0.995585	1.39637	0.306406	3.06839	0.587542	2.39265	3.42893	0	0	13	6	8	2	14	4	14	20
CAGCAGCTAGAAAGTAAAGA	EIF5B	HGLibB_14842	1	1.29721	1.37362	0.37025	1	0	0.551687	1.47693	1.24018	1.65931	3.66548	2.29805	4.60258	1.90951	1.36723	3.42893	3	6	8	10	21	15	21	13	8	20
GGGACGGCTTCGTGCTCACG	SPTBN4	HGLibA_46885	1	1.29701	2.26893	0.164269	1	0	3.67791	0.492309	2.17032	4.64607	4.18912	5.51531	5.26009	8.07871	4.78529	4.4576	20	2	14	28	24	36	24	55	28	26
ATTTACTCACGATGATGAGC	ESCO2	HGLibA_15561	1	1.29633	1.63109	0.261055	1	0	0.735582	2.21539	0.155023	2.82083	1.92001	3.21727	3.94507	2.64394	1.70903	1.20012	4	9	1	17	11	21	18	18	10	7
CCGCCGCGCCGGGCCCGGGT	hsa-mir-3195	HGLibA_58878	1	1.29577	-0.0103838	0.515723	1	0	0	0.738463	0.310046	0.165931	1.39637	0.612813	1.53419	0.146886	0.854517	1.37157	0	3	2	1	8	4	7	1	5	8
CCGAAAAATACGATGCGACG	CLMN	HGLibA_10069	1	1.29565	0.531011	0.421231	1	0	0.367791	0.492309	0.465069	0.497793	1.22183	1.53203	0.876682	1.76263	1.36723	0.514339	2	2	3	3	7	10	4	12	8	3
CATGACAACTCTGTCCAGCC	hsa-mir-214	HGLibA_58249	1	1.29464	1.93724	0.155938	1	0	1.10337	2.21539	1.24018	7.63282	4.36366	2.91086	3.50673	3.67214	0.854517	3.08603	6	9	8	46	25	19	16	25	5	18
GTATCACAGTCAGAAACAAT	MRS2	HGLibB_30078	1	1.29439	1.84771	0.218337	1	0	1.28727	1.72308	1.39521	2.82083	4.18912	7.81336	2.84922	2.35017	2.56355	2.74314	7	7	9	17	24	51	13	16	15	16
CACATTTAATAGTCTCTTCA	MRPS35	HGLibB_30058	1	1.29408	2.41231	0.155949	1	0	4.96518	0.984617	0.465069	4.97793	3.14184	7.50696	4.38341	3.96591	6.15252	6.85785	27	4	3	30	18	49	20	27	36	40
TGCTATGAAAAAACGACATT	FASTKD1	HGLibA_16901	1	1.29335	0.78617	0.424519	1	0	0.183896	1.72308	0.310046	1.49338	4.18912	1.68524	1.75336	1.0282	2.39265	0	1	7	2	9	24	11	8	7	14	0
AGAAGCGAGGCGCCGAGTGC	PGAP2	HGLibA_36210	1	1.29304	0.610042	0.535252	1	0	0	0.738463	0.930138	1.32745	0.698186	1.53203	2.41088	0.734428	1.02542	2.05736	0	3	6	8	4	10	11	5	6	12
GCGCGGAAAGCAGAGCGGAC	MTMR11	HGLibA_30415	1	1.29296	1.30424	0.248449	1	0	1.47116	0.738463	1.55023	3.65048	2.96729	2.91086	7.89014	1.32197	1.53813	1.71446	8	3	10	22	17	19	36	9	9	10
GCCATCTGCTTGGCCGATTT	hsa-mir-96	HGLibA_64369	1	1.29291	2.13572	0.0844076	1	0	2.02285	0.492309	2.17032	4.97793	4.01457	2.29805	5.47927	3.52525	3.07626	4.28616	11	2	14	30	23	15	25	24	18	25
GCAGATCTTGTCGTACACCT	DHCR24	HGLibA_13090	1	1.29286	2.09123	0.303261	1	0	2.75843	1.72308	0.155023	3.65048	1.39637	4.13649	6.57512	2.79083	3.41807	4.62905	15	7	1	22	8	27	30	19	20	27
TAGTAGCCCTAAGTCAAAGC	BCL9	HGLibB_04345	1	1.29282	0.430742	0.447679	1	0	0.919478	0.246154	0	0.829655	0.698186	0.612813	0.219171	0.881314	2.05084	1.54302	5	1	0	5	4	4	1	6	12	9
GCTTCTTCCCTTACATCCGA	KIF2C	HGLibA_24931	1	1.29246	1.4691	0.338154	1	0	1.10337	1.47693	0.620092	1.82524	2.44365	2.60445	3.50673	1.32197	2.90536	3.77182	6	6	4	11	14	17	16	9	17	22
AGTGCGGGGCGCCCGGCGCC	CHAF1A	HGLibB_09339	1	1.29213	0.693914	0.328826	1	0	0.367791	1.23077	0.155023	2.65489	0.52364	1.99164	0.438341	0.587542	2.22174	1.37157	2	5	1	16	3	13	2	4	13	8
GCCCTTAAGCAGCACAGCAT	VDAC2	HGLibA_53602	1	1.29197	0.419033	0.437972	1	0	0.551687	0	0.775115	1.65931	0.349093	1.07242	0.219171	1.46886	0.854517	2.40025	3	0	5	10	2	7	1	10	5	14
CACTTGCCTGTTCTGACTGT	TMEM31	HGLibA_50367	1	1.29178	1.46465	0.130868	1	0	1.28727	0	1.86028	3.48455	3.49093	3.52367	1.53419	1.17508	3.41807	2.2288	7	0	12	21	20	23	7	8	20	13
CCGCAAACCTTTACGTACAT	ZNF721	HGLibA_56629	1	1.29173	1.03029	0.288599	1	0	0.551687	0.492309	0.930138	1.32745	1.22183	0.766016	0.876682	3.96591	1.87994	1.54302	3	2	6	8	7	5	4	27	11	9
GAATGTGCCGGGTGGCTGGC	CMA1	HGLibB_10166	1	1.29149	2.20837	0.116144	1	0	4.59739	2.46154	0.930138	10.4536	5.76004	7.50696	7.01346	4.70034	3.93078	6.34351	25	10	6	63	33	49	32	32	23	37
TACCCCATTCATTATCTTCA	UBA5	HGLibA_52523	1	1.29096	1.4959	0.260618	1	0	0.735582	1.47693	0.620092	2.48896	2.96729	1.99164	1.53419	2.35017	3.24716	1.54302	4	6	4	15	17	13	7	16	19	9
GGGGAAGAATTGTTAATGAA	EVI5	HGLibB_15671	1	1.29085	1.37552	0.28569	1	0	0.735582	1.72308	1.70525	2.1571	2.6182	4.5961	0.876682	4.40657	3.58897	5.65773	4	7	11	13	15	30	4	30	21	33
CAAAATACGTCATTATGTTC	SENP6	HGLibA_43396	1	1.29066	1.38753	0.322382	1	0	0.919478	0.246154	0.930138	1.32745	2.2691	1.37883	1.53419	1.61574	3.93078	0.342893	5	1	6	8	13	9	7	11	23	2
CCTGAGCGAACGCTCGCACG	PRM2	HGLibA_38610	1	1.29064	1.78126	0.23249	1	0	2.39064	0.738463	0.930138	2.1571	2.44365	2.91086	6.79429	1.90951	2.73445	4.62905	13	3	6	13	14	19	31	13	16	27
GTGCAGTGCCTTTCACAGGG	hsa-mir-513a-2	HGLibA_61576	1	1.28961	2.6571	0.0456545	1	1	2.20675	3.20001	1.39521	5.47572	5.76004	4.44289	4.16424	5.72854	5.46891	7.37219	12	13	9	33	33	29	19	39	32	43
CACCAATCTGGAATAATAGG	LAMA1	HGLibA_25942	1	1.28927	2.35719	0.159017	1	0	2.94233	2.95385	1.24018	6.13944	5.93458	5.97492	1.31502	8.37248	4.10168	8.74376	16	12	8	37	34	39	6	57	24	51
TAAATTGTTTCATATCAAAA	CENPN	HGLibB_09066	1	1.28676	1.79938	0.213317	1	0	0	1.72308	0.465069	2.48896	3.14184	1.37883	2.41088	1.32197	0.341807	1.02868	0	7	3	15	18	9	11	9	2	6
GCGCTCACCCAAGTACGACA	ENKD1	HGLibA_15133	1	1.28675	0.528877	0.399143	1	0	0.367791	0.984617	0.465069	1.49338	0.872733	0.766016	2.41088	1.46886	1.36723	2.05736	2	4	3	9	5	5	11	10	8	12
AAGGTTCCCGGCGTGCAGCG	JMJD8	HGLibA_23967	1	1.28635	1.98563	0.128389	1	0	1.28727	1.23077	3.10046	5.64165	1.74547	9.6518	5.04092	2.93771	3.75987	3.77182	7	5	20	34	10	63	23	20	22	22
CAAAATTAAGAGTGCGAAAG	SPIRE1	HGLibB_46666	1	1.28606	0.829404	0.406169	1	0	0.183896	0.246154	1.86028	2.48896	2.79274	2.45125	0.219171	1.61574	2.39265	1.54302	1	1	12	15	16	16	1	11	14	9
TTATCTCCGTCTGCTCTAAG	TNFSF15	HGLibB_50754	1	1.28552	2.15052	0.080923	1	0	2.94233	2.7077	1.39521	7.79875	5.58549	3.98328	4.60258	5.72854	9.22878	3.08603	16	11	9	47	32	26	21	39	54	18
AGACGCGGCGGCTGGGCGAC	EFHD2	HGLibB_14557	1	1.28516	3.01581	0.0885742	1	0	5.33297	1.96923	1.86028	12.113	4.71276	12.5627	6.35595	4.84723	5.63981	6.17207	29	8	12	73	27	82	29	33	33	36
CCATGACACAAGACGCTCCA	C20orf197	HGLibA_06007	1	1.28452	1.11744	0.316742	1	0	1.10337	0.738463	0.310046	1.82524	2.09456	1.99164	1.53419	1.32197	1.87994	1.71446	6	3	2	11	12	13	7	9	11	10
ATTTGATTGTAAAAAACTCA	ANKLE2	HGLibB_01974	1	1.28294	1.14729	0.303483	1	0	1.28727	0.984617	0.620092	1.65931	2.09456	1.07242	1.31502	3.23148	2.90536	4.28616	7	4	4	10	12	7	6	22	17	25
ACTGCGGCCGCCTTGAATAC	IGFLR1	HGLibA_22852	1	1.28279	0.990803	0.308183	1	0	0	1.23077	0.620092	1.49338	1.04728	3.21727	0.657512	1.76263	0.51271	1.71446	0	5	4	9	6	21	3	12	3	10
CATCCTCCGCCGCATACAGA	LOH12CR1	HGLibA_27011	1	1.28193	1.88091	0.261134	1	0	2.57454	1.72308	1.39521	3.65048	4.36366	4.7493	2.63005	3.23148	6.32343	7.54364	14	7	9	22	25	31	12	22	37	44
GGAGAACTTCCAGAAATTAA	TFCP2	HGLibB_49087	1	1.28155	-0.152657	0.526012	1	0	0.919478	0	0	1.16152	0.872733	1.83844	0	0.734428	0.854517	0	5	0	0	7	5	12	0	5	5	0
TTCAACTCACTGTCACAAAC	CR1L	HGLibB_11036	1	1.28082	3.14352	0.0826421	1	0	4.96518	3.44616	2.63539	6.9691	7.85459	5.51531	14.2461	13.3666	6.49433	8.40087	27	14	17	42	45	36	65	91	38	49
GTAGGCGCCAGCACGGGGCC	IL17RC	HGLibB_22979	1	1.28082	1.5321	0.203396	1	0	1.47116	1.72308	0.930138	1.99117	3.31638	2.29805	0.657512	3.81903	4.10168	7.20074	8	7	6	12	19	15	3	26	24	42
GACTACATCCAGAATGCACC	ACSS2	HGLibB_00588	1	1.28013	0.796583	0.322599	1	0	0.367791	0.738463	0.155023	0.663724	1.22183	0.766016	0.438341	2.0564	1.02542	0.857231	2	3	1	4	7	5	2	14	6	5
ACAGGGCGGCGCAGCGCTTC	FAAH	HGLibB_15878	1	1.27999	1.0627	0.369964	1	0	0.735582	0.492309	0.155023	0.663724	1.39637	1.22563	2.63005	0.734428	1.19632	0.171446	4	2	1	4	8	8	12	5	7	1
AACTCTGAATTAGTAAGGTT	hsa-mir-4464	HGLibA_60264	1	1.27975	1.95084	0.179842	1	0	1.47116	1.47693	1.39521	2.98676	4.18912	1.83844	4.60258	1.32197	4.61439	5.31484	8	6	9	18	24	12	21	9	27	31
GCAACTCTTTCATTCGCTGA	OR6C70	HGLibA_34402	1	1.2792	2.76809	0.0727592	1	0	1.10337	5.66155	2.94544	5.97351	8.20369	8.11977	7.89014	6.75674	8.54517	9.08665	6	23	19	36	47	53	36	46	50	53
ACTTCCTGAAAACAACGTTC	TP53	HGLibB_50986	1	1.27893	7.06804	0.391825	1	0	5.70076	0.738463	14.5722	3.81641	13.4401	3.37047	14.0269	52.2913	7.69065	24.8597	31	3	94	23	77	22	64	356	45	145
GCAGGTCTAACTCAGCAAGC	RWDD2B	HGLibA_42486	1	1.27872	0.350025	0.399921	1	0	0.551687	0	0.465069	1.49338	0.174547	0.919219	1.31502	0.440657	1.70903	0.171446	3	0	3	9	1	6	6	3	10	1
CACAGAAGAACCGCGTCAGC	RAPH1	HGLibA_40266	1	1.27823	1.83256	0.229936	1	0	1.65506	2.21539	1.70525	7.13503	4.01457	3.67688	5.91761	4.1128	4.61439	2.2288	9	9	11	43	23	24	27	28	27	13
AGCCAGCAGAGAATTTACAG	ZNF146	HGLibB_55429	1	1.27755	1.57506	0.260038	1	0	1.28727	1.47693	1.08516	2.82083	2.79274	7.04735	1.75336	1.46886	2.39265	3.60037	7	6	7	17	16	46	8	10	14	21
TTCCTGGCACCAACTCTGGA	hsa-mir-4476	HGLibA_60314	1	1.27743	0.873546	0.270185	1	0	0.183896	0.492309	1.86028	1.16152	2.09456	1.07242	2.63005	3.67214	3.24716	1.02868	1	2	12	7	12	7	12	25	19	6
GTGCCCTTCAAGCGCCTGTC	LAMTOR4	HGLibA_25997	1	1.27712	0.574023	0.467386	1	0	0.919478	0	0.310046	1.32745	1.57092	1.07242	1.09585	0.881314	0.51271	0.857231	5	0	2	8	9	7	5	6	3	5
CCACAGGATACTCCTATACC	C2orf61	HGLibA_06154	1	1.2771	1.78755	0.299199	1	0	2.94233	0	2.0153	7.13503	2.79274	2.45125	2.19171	4.40657	4.44349	5.14339	16	0	13	43	16	16	10	30	26	30
CCGAGATGTACACAACACCG	KLHL34	HGLibA_25191	1	1.27682	2.59809	0.0384345	1	1	2.57454	2.46154	1.70525	3.98234	5.06185	8.42618	5.26009	7.78494	3.41807	4.11471	14	10	11	24	29	55	24	53	20	24
TCCTCTTGCCTCGCGCGTCC	H1FNT	HGLibA_20737	1	1.27648	1.19438	0.273785	1	0	0.735582	0	1.55023	1.82524	2.2691	1.22563	0.876682	2.0564	2.39265	2.91459	4	0	10	11	13	8	4	14	14	17
CTGTGGGATAAACCCCCATC	SH3TC1	HGLibB_43925	1	1.27638	2.55983	0.0757039	1	0	2.57454	2.95385	1.86028	11.6152	6.98186	6.43453	5.47927	2.49706	3.41807	5.31484	14	12	12	70	40	42	25	17	20	31
TCTTACCGAGGTGAGCAGCT	TMEM219	HGLibA_50232	1	1.27489	3.07708	0.0554613	1	0	2.20675	1.47693	6.66599	13.2745	9.94915	6.89414	15.3419	5.141	3.93078	5.14339	12	6	43	80	57	45	70	35	23	30
GCCCAGACGCCCTAGAATAG	NonTargetingControlGuideForHuman_0425	HGLibA_64808	2	1.27367	2.01593	0.133339	1	0	0.919478	1.23077	3.10046	4.812	3.84002	7.81336	2.63005	3.52525	1.87994	5.65773	5	5	20	29	22	51	12	24	11	33
GCCCAGACGCCCTAGAATAG	NonTargetingControlGuideForHuman_0425	HGLibB_57453	2	1.27367	2.01593	0.133339	1	0	0.919478	1.23077	3.10046	4.812	3.84002	7.81336	2.63005	3.52525	1.87994	5.65773	5	5	20	29	22	51	12	24	11	33
TATTTGACCACCAAGAATGC	MPP2	HGLibB_29710	1	1.2735	2.2997	0.201077	1	0	1.28727	1.47693	2.17032	5.47572	5.2364	4.28969	0.876682	3.67214	3.75987	4.8005	7	6	14	33	30	28	4	25	22	28
CTCACCTTGCCATGGAACTG	PGAP3	HGLibB_36166	1	1.27285	1.2782	0.333004	1	0	1.65506	0.246154	1.55023	2.1571	5.58549	1.22563	5.26009	1.32197	2.05084	2.40025	9	1	10	13	32	8	24	9	12	14
GAGCTCACACGAAGCCTGCT	hsa-mir-6839	HGLibA_63532	1	1.27284	0.744407	0.350879	1	0	0.735582	0	0.930138	1.99117	1.39637	2.60445	0.657512	1.0282	0.341807	1.88591	4	0	6	12	8	17	3	7	2	11
CCCAGGAGCGAGCGGCCAAA	PELI3	HGLibB_35992	1	1.27269	2.10666	0.0534797	1	0	1.28727	2.7077	1.86028	2.98676	4.18912	6.28133	5.69844	4.99411	2.39265	6.34351	7	11	12	18	24	41	26	34	14	37
CTTCAGTCACAAGATTTCGT	ATE1	HGLibA_03429	1	1.27265	2.33689	0.133865	1	0	4.2296	0.738463	3.10046	9.95585	5.2364	8.27297	7.89014	6.75674	4.27258	3.77182	23	3	20	60	30	54	36	46	25	22
GGGCCAGCCCAGAGCAGGGC	hsa-mir-6879	HGLibA_63699	1	1.27242	1.48816	0.278627	1	0	1.65506	0	1.08516	0.497793	2.2691	1.99164	1.31502	4.40657	0.854517	4.62905	9	0	7	3	13	13	6	30	5	27
GAAATCTCGACTCTATCAAC	ZMPSTE24	HGLibA_55386	1	1.27217	1.71331	0.427771	1	0	1.47116	2.21539	0.930138	6.9691	5.2364	3.21727	4.82175	1.76263	1.36723	2.74314	8	9	6	42	30	21	22	12	8	16
GATTTCCCCCTTCGAAAAAC	HDAC9	HGLibB_20998	1	1.27151	2.21025	0.083261	1	0	1.83896	0.738463	2.17032	5.97351	4.36366	3.37047	1.31502	5.141	4.9562	2.2288	10	3	14	36	25	22	6	35	29	13
CTCCATGTGAATTACAGTTA	ZFP2	HGLibB_55125	1	1.27136	1.10096	0.391656	1	0	1.28727	1.23077	1.08516	3.65048	1.39637	1.37883	7.23263	1.76263	2.73445	2.40025	7	5	7	22	8	9	33	12	16	14
CCCGAGAGCGCGACCTGCTA	C1orf63	HGLibA_05881	1	1.27121	3.20026	0.010215	1	1	5.33297	4.18462	3.10046	11.2833	12.5674	12.7159	15.1228	9.40068	5.1271	4.97194	29	17	20	68	72	83	69	64	30	29
TCCGCTTCGCCTTCGAAGAG	GPT	HGLibA_20163	1	1.27088	2.1041	0.106891	1	0	2.20675	1.47693	1.70525	2.82083	5.93458	3.83008	8.10931	3.23148	5.298	1.54302	12	6	11	17	34	25	37	22	31	9
GAAAATGTCTTCAATTTTAA	hsa-mir-626	HGLibA_62743	1	1.27077	0.396012	0.316831	1	0	0.551687	0.984617	0.310046	2.98676	2.2691	1.37883	2.19171	0.734428	0.854517	0	3	4	2	18	13	9	10	5	5	0
TGAATTTCTGAATGAAAAGC	TMF1	HGLibB_50519	1	1.27063	1.47414	0.207933	1	0	0.919478	1.47693	1.24018	1.99117	2.6182	4.28969	2.41088	2.93771	4.10168	2.2288	5	6	8	12	15	28	11	20	24	13
CATCGATGAGGGCATCACAT	TRIM9	HGLibB_51555	1	1.27019	0.686707	0.287982	1	0	0.367791	0.492309	0.930138	1.82524	1.92001	3.21727	1.09585	0.293771	1.19632	0.857231	2	2	6	11	11	21	5	2	7	5
CCTCTCCGCTTCATCATAAC	NDFIP1	HGLibA_31391	1	1.27004	1.858	0.206324	1	0	1.10337	1.72308	2.17032	2.98676	3.14184	2.91086	12.4927	3.23148	2.39265	1.37157	6	7	14	18	18	19	57	22	14	8
GCCCACGCGTTGGCAGCGGT	ATP6AP1L	HGLibA_03696	1	1.2698	0.629585	0.480833	1	0	0	0.738463	0.155023	0.663724	0.52364	1.22563	0.219171	0.734428	0.51271	1.02868	0	3	1	4	3	8	1	5	3	6
ATTGGAAAAAGCACCGCAGA	MIR205HG	HGLibA_29299	1	1.26973	1.28514	0.141061	1	0	1.65506	0.984617	0.620092	2.48896	3.14184	1.53203	1.75336	3.37837	3.24716	2.91459	9	4	4	15	18	10	8	23	19	17
ATCCACTACCACTGCATCAA	CLSTN1	HGLibA_10135	1	1.269	3.02616	0.015984	1	1	1.28727	4.43078	6.35594	9.62399	8.72733	8.11977	8.76682	9.84134	12.1341	11.144	7	18	41	58	50	53	40	67	71	65
TGGGCTCTTTCACACGTGTG	PADI1	HGLibA_34970	1	1.26841	2.55758	0.11496	1	0	3.12622	1.96923	3.10046	7.30096	10.6473	6.28133	4.82175	5.28788	6.15252	6.00062	17	8	20	44	61	41	22	36	36	35
CAGGTCGGGTGCCTCATCGC	WNT9A	HGLibB_54329	1	1.26816	2.13708	0.0592183	1	0	3.67791	1.23077	0.930138	6.9691	3.14184	5.82172	4.38341	2.35017	4.61439	5.82917	20	5	6	42	18	38	20	16	27	34
CCAATGGCGCGCTCGGCGCG	hsa-mir-1469	HGLibA_57852	1	1.26781	2.42324	0.0224205	1	1	3.12622	1.23077	2.0153	7.46689	2.44365	7.04735	4.16424	3.96591	6.32343	4.97194	17	5	13	45	14	46	19	27	37	29
ACAGCAATTAAATGAAACAA	CCDC176	HGLibB_07703	1	1.26713	1.77935	0.307567	1	0	2.20675	2.46154	0.775115	2.32303	3.31638	4.5961	3.50673	9.10691	4.78529	2.91459	12	10	5	14	19	30	16	62	28	17
CCATGAAGTCAAAGTCGAAC	TMEM229B	HGLibB_50192	1	1.2661	1.69126	0.319435	1	0	2.57454	2.46154	0.155023	1.82524	4.01457	6.58774	3.50673	4.40657	2.39265	6.34351	14	10	1	11	23	43	16	30	14	37
GTACACTAAGCGCCAGAAAC	TCL1A	HGLibB_48755	1	1.26598	0.861262	0.312675	1	0	1.10337	1.23077	0.620092	2.98676	2.44365	2.75766	0.438341	3.52525	1.70903	2.74314	6	5	4	18	14	18	2	24	10	16
GGCTGGACATGGTCTCTTCC	NAV1	HGLibB_31153	1	1.2658	1.92805	0.136183	1	0	0.551687	0.492309	3.72055	3.31862	3.84002	3.83008	4.16424	1.90951	5.98162	4.62905	3	2	24	20	22	25	19	13	35	27
AAACGATGGAAAACATCAGA	STIM2	HGLibB_47387	1	1.26568	1.29989	0.420972	1	0	1.47116	0.246154	1.08516	2.1571	1.39637	2.45125	1.53419	4.25968	1.36723	2.91459	8	1	7	13	8	16	7	29	8	17
ACCGAAGAACAAAGTTCAAA	EMX2	HGLibB_15074	1	1.26557	-0.516348	0.363363	1	0	0	0.246154	0.465069	0.497793	1.04728	0	1.31502	0.146886	1.02542	0.342893	0	1	3	3	6	0	6	1	6	2
CAAGGCTTCTGATCAAGATT	hsa-mir-4762	HGLibA_61146	1	1.26483	1.6481	0.116342	1	0	1.28727	2.21539	0.310046	1.99117	2.09456	3.21727	3.28756	3.0846	4.9562	2.2288	7	9	2	12	12	21	15	21	29	13
TAGACTCTACAACTAGAAGC	DNASE2B	HGLibA_13667	1	1.26438	1.11127	0.508754	1	0	0.367791	0.492309	0.310046	1.32745	0.698186	0.45961	2.84922	0.587542	0.51271	0.342893	2	2	2	8	4	3	13	4	3	2
GCTCGACGCGCCCGTGTTTG	GRIN2C	HGLibA_20305	1	1.2637	3.20649	0.0074309	1	1	3.49402	2.95385	5.27078	10.9514	8.90187	9.805	10.0818	8.66625	9.05788	9.08665	19	12	34	66	51	64	46	59	53	53
AATTATAGGTAATCTTTAGA	FBXO36	HGLibB_17059	1	1.26343	2.44078	0.0370729	1	1	2.20675	0.984617	2.94544	5.64165	6.10913	6.28133	4.16424	4.99411	3.58897	4.4576	12	4	19	34	35	41	19	34	21	26
GTGAGGACTAGAGGCGGCCG	hsa-mir-4523	HGLibA_60550	1	1.26309	1.08519	0.247381	1	0	0.551687	0.492309	1.08516	0.995585	2.96729	2.60445	0.219171	3.23148	0.341807	1.88591	3	2	7	6	17	17	1	22	2	11
CCTTTCTGCCATCACTTGCG	TNKS2	HGLibA_50856	1	1.26305	1.59088	0.132645	1	0	1.28727	2.46154	0.155023	3.31862	4.53821	1.99164	1.53419	5.87542	2.39265	1.54302	7	10	1	20	26	13	7	40	14	9
TTTGCTGAACATCGATACTA	PRCP	HGLibA_38358	1	1.26235	0.784771	0.355646	1	0	0.183896	0.492309	1.39521	4.14827	1.22183	0.306406	1.09585	2.64394	1.02542	1.54302	1	2	9	25	7	2	5	18	6	9
TTCAGTCAGCCAGTAAAAAA	ZFC3H1	HGLibB_55100	1	1.26194	0.943691	0.421076	1	0	0.183896	0.984617	0.620092	3.48455	1.04728	0.612813	1.53419	1.0282	1.87994	0.514339	1	4	4	21	6	4	7	7	11	3
GCGCTCTGCCCTGCGGGCAG	hsa-mir-564	HGLibA_62218	1	1.26186	1.40029	0.248622	1	0	0.551687	0.738463	2.32534	3.48455	3.49093	1.68524	3.06839	3.37837	2.90536	2.74314	3	3	15	21	20	11	14	23	17	16
GATGTTCCAGTAATCTAATA	CD24	HGLibB_08295	1	1.26178	1.48248	0.265866	1	0	1.47116	0.246154	1.08516	1.32745	0.349093	0.45961	2.19171	4.1128	3.07626	4.62905	8	1	7	8	2	3	10	28	18	27
GCGAAACATGACGAACGAAC	CELSR3	HGLibB_09021	1	1.26175	0.0220761	0.419259	1	0	0.183896	0.738463	0.155023	0.663724	0.349093	1.07242	1.75336	0.293771	1.87994	0	1	3	1	4	2	7	8	2	11	0
GATGTCACTCTCGCCCGAGA	PNPLA2	HGLibA_37408	1	1.26153	2.46101	0.106985	1	0	3.49402	1.72308	2.63539	4.812	1.74547	4.28969	10.7394	7.78494	7.17794	7.88653	19	7	17	29	10	28	49	53	42	46
GTGTGCGCCTAAAACCACAG	GZMK	HGLibB_20698	1	1.26146	0.886995	0.297352	1	0	1.10337	0.246154	0.310046	1.16152	1.74547	2.29805	1.75336	0.587542	2.05084	0	6	1	2	7	10	15	8	4	12	0
CCATATTTCTTCAATACTGA	KDM4C	HGLibB_24479	1	1.26132	0.859242	0.430655	1	0	1.10337	0	0.310046	1.65931	1.22183	0.612813	0.438341	0.734428	2.39265	1.20012	6	0	2	10	7	4	2	5	14	7
GGGGAACCCGGCTTCTCTAA	ADCK3	HGLibB_00895	1	1.26126	-0.175701	0.589887	1	0	0	0	0.465069	0.995585	0	0.306406	0	1.17508	0.341807	0.171446	0	0	3	6	0	2	0	8	2	1
CCAGTAATTGGTCACGATGA	NMRAL1	HGLibB_32150	1	1.26114	2.25159	0.107724	1	0	4.2296	1.47693	1.55023	8.13061	4.71276	5.51531	3.94507	3.37837	7.17794	8.05798	23	6	10	49	27	36	18	23	42	47
GCTTCCATGATGTGCATCTC	USHBP1	HGLibA_53182	1	1.26035	1.61468	0.188668	1	0	1.65506	0.738463	1.39521	1.49338	3.84002	1.22563	2.41088	4.40657	4.78529	3.42893	9	3	9	9	22	8	11	30	28	20
TAGACTTTATGAGCTAAACA	PRKCI	HGLibB_38506	1	1.26007	0.271083	0.453996	1	0	0	0.246154	1.24018	1.65931	2.2691	0.153203	3.50673	0	0.51271	0.685785	0	1	8	10	13	1	16	0	3	4
ATACTGAGATCTGAGTTATA	ZNF585B	HGLibA_56323	1	1.25998	2.8498	0.0233766	1	1	3.67791	3.20001	2.94544	5.80758	5.76004	13.0223	10.7394	4.40657	7.69065	7.71508	20	13	19	35	33	85	49	30	45	45
TTTCCTACAGATCCTCCGCA	KCNQ5	HGLibA_24379	1	1.25847	1.75434	0.289159	1	0	1.10337	4.43078	0.620092	3.31862	3.14184	3.21727	7.4518	9.40068	4.27258	3.25748	6	18	4	20	18	21	34	64	25	19
CAGCTGCACCTGCTCGAGCA	CNKSR1	HGLibB_10285	1	1.25804	-0.0329732	0.605145	1	0	0.367791	0	0.465069	0	0	0.45961	3.7259	0.734428	0.170903	0	2	0	3	0	0	3	17	5	1	0
TGCCGCCCATCATGCCGTGA	KRTAP19-6	HGLibA_25677	1	1.25796	0.411359	0.462063	1	0	0	0.492309	0.775115	2.1571	1.74547	0.919219	0	1.61574	0.854517	0	0	2	5	13	10	6	0	11	5	0
GACCACGTACAAGTATGAGA	EIF3L	HGLibA_14798	1	1.25757	1.529	0.200078	1	0	1.28727	1.47693	1.08516	1.65931	3.49093	2.75766	8.54765	1.17508	1.19632	2.91459	7	6	7	10	20	18	39	8	7	17
GTCACAGGGGGCTCCGTCAC	ACPL2	HGLibB_00522	1	1.25728	1.65308	0.306191	1	0	0.735582	1.96923	1.39521	4.14827	2.44365	3.37047	2.19171	5.28788	3.41807	2.05736	4	8	9	25	14	22	10	36	20	12
CGGTGCCTTCGTGAAAGCTC	AP3D1	HGLibA_02325	1	1.25723	2.61198	0.0578777	1	0	3.86181	2.21539	3.10046	8.79434	9.42551	9.19219	5.47927	6.90362	8.03246	3.77182	21	9	20	53	54	60	25	47	47	22
GCACAAACTCACGATACTCC	COQ10A	HGLibB_10732	1	1.25707	2.03533	0.167396	1	0	2.57454	2.46154	1.55023	4.64607	3.66548	7.04735	5.04092	4.25968	8.71607	3.42893	14	10	10	28	21	46	23	29	51	20
GCTCCCGCAGCGTATTAGAG	PCDHGC5	HGLibA_35578	1	1.257	1.72375	0.135695	1	0	1.65506	0.492309	1.86028	3.31862	3.14184	2.45125	1.97254	3.52525	4.27258	4.28616	9	2	12	20	18	16	9	24	25	25
TTGTTACTTAGGAGAACTCC	RNF135	HGLibB_41459	1	1.25682	1.35474	0.256055	1	0	1.47116	1.47693	0.775115	1.32745	2.96729	1.68524	3.06839	2.0564	4.9562	4.8005	8	6	5	8	17	11	14	14	29	28
CCAGCTCCCCGGGTAGCAGC	HIST1H2BI	HGLibB_21407	1	1.25627	0.752751	0.340205	1	0	1.10337	0	0.775115	2.32303	1.04728	1.53203	2.19171	1.32197	1.53813	1.02868	6	0	5	14	6	10	10	9	9	6
CGTCGCAGCCGTACATGCTC	HLA-B	HGLibA_21596	1	1.25549	2.89983	0.199522	1	0	4.96518	1.23077	2.94544	8.46248	6.28368	6.28133	7.4518	10.5758	3.75987	8.57231	27	5	19	51	36	41	34	72	22	50
CAATGAGAAAATATCTGCAG	CEP44	HGLibB_09133	1	1.25517	2.65881	0.227326	1	0	0.735582	3.20001	2.17032	3.81641	4.36366	4.5961	3.06839	5.28788	6.66523	6.17207	4	13	14	23	25	30	14	36	39	36
CATCAGCTCCAACATGCGGG	TGM1	HGLibA_49254	1	1.25482	0.703353	0.463749	1	0	1.10337	0.492309	0.155023	0.165931	1.92001	1.99164	1.75336	2.20328	0.683614	1.20012	6	2	1	1	11	13	8	15	4	7
GGGGCCGCCGGCGGACCAAC	CCDC120	HGLibA_07566	1	1.25424	0.636564	0.497121	1	0	0.735582	0.492309	0.620092	0.331862	2.6182	1.07242	0.438341	0.587542	1.70903	3.77182	4	2	4	2	15	7	2	4	10	22
TTCGGATCTACTACACCTCG	CDIPT	HGLibA_08715	1	1.2542	1.39262	0.405966	1	0	0	1.23077	0.465069	2.32303	0.872733	1.07242	1.97254	0.734428	1.02542	1.37157	0	5	3	14	5	7	9	5	6	8
GGCGCCGAGTTTGACTAGTT	CLASP2	HGLibA_09796	1	1.2536	0.965014	0.326392	1	0	0.919478	0.246154	1.86028	1.82524	2.6182	3.67688	0.876682	3.52525	2.56355	2.2288	5	1	12	11	15	24	4	24	15	13
CGCCAAAGTCTATGAGCAGC	CDR2L	HGLibA_08870	1	1.25343	2.45844	0.0371172	1	1	4.78128	0.492309	2.32534	6.80317	6.63277	5.66852	3.50673	8.51937	6.66523	5.31484	26	2	15	41	38	37	16	58	39	31
CCTGATTCCCCGACCGTAAC	POT1	HGLibA_37714	1	1.25287	1.81787	0.276015	1	0	1.10337	2.21539	0.310046	2.98676	1.04728	3.21727	1.75336	3.37837	2.56355	4.97194	6	9	2	18	6	21	8	23	15	29
TAGACTATAAAAGATGCGCC	FAM150B	HGLibA_16160	1	1.25281	2.12627	0.061022	1	0	2.02285	0.738463	2.17032	3.81641	3.14184	4.5961	7.23263	2.49706	5.98162	1.02868	11	3	14	23	18	30	33	17	35	6
ACCTCGGCAAACTGAAACAA	BBX	HGLibA_04230	1	1.2527	1.11573	0.360756	1	0	0.367791	1.23077	0.310046	0.829655	1.74547	2.75766	2.41088	0.734428	0.170903	1.88591	2	5	2	5	10	18	11	5	1	11
GAGCCCGCGAGAAGCGTGCT	MAATS1	HGLibA_27817	1	1.25246	1.46853	0.225417	1	0	1.28727	1.72308	0.775115	2.32303	4.01457	2.14484	2.41088	2.93771	4.61439	2.57169	7	7	5	14	23	14	11	20	27	15
AATTCGCAACCAAGGCGCCC	C5orf38	HGLibA_06381	1	1.25212	1.70017	0.192873	1	0	0.735582	0.984617	3.87557	5.30979	4.36366	4.7493	6.79429	2.20328	4.78529	3.60037	4	4	25	32	25	31	31	15	28	21
GGCCAATTTGACCCCCAATG	LEPREL4	HGLibA_26324	1	1.25094	2.55053	0.172878	1	0	2.20675	3.20001	2.79041	7.46689	5.93458	8.11977	10.301	5.141	4.27258	4.4576	12	13	18	45	34	53	47	35	25	26
CCAAGGGAATGGCAGGGAAA	hsa-mir-4446	HGLibA_60192	1	1.25054	1.76483	0.0916125	1	0	2.20675	1.23077	1.55023	3.98234	4.01457	3.37047	7.67097	1.61574	2.56355	4.97194	12	5	10	24	23	22	35	11	15	29
CGTGCAGCACCGCTGCGATC	ZNF319	HGLibB_55723	1	1.24951	1.04259	0.228233	1	0	0.551687	0.984617	0.775115	2.98676	2.09456	3.06406	1.09585	1.76263	0.683614	1.20012	3	4	5	18	12	20	5	12	4	7
CTCATGTATCTTCAAATTGC	ZNF595	HGLibB_56281	1	1.24937	1.09044	0.350576	1	0	0	0.738463	1.70525	1.99117	1.92001	1.68524	3.06839	2.20328	0.854517	2.2288	0	3	11	12	11	11	14	15	5	13
CAATGCCCTCGGCAACTATC	TTC24	HGLibA_52084	1	1.24912	2.40472	0.0809579	1	0	0.551687	2.95385	4.49567	5.47572	5.76004	9.03899	4.82175	6.60985	6.15252	6.85785	3	12	29	33	33	59	22	45	36	40
CTTACCTCACTGCTCTCTGA	CSN1S1	HGLibB_11360	1	1.24894	2.90423	0.0231818	1	1	3.67791	2.21539	1.86028	5.80758	6.10913	6.12813	7.23263	5.141	6.49433	6.34351	20	9	12	35	35	40	33	35	38	37
TGAAGAATATTTAAAGCGTT	OTUD4	HGLibA_34764	1	1.24876	0.753089	0.485666	1	0	1.47116	0	0.775115	1.32745	0.872733	2.14484	4.82175	1.32197	0.854517	1.54302	8	0	5	8	5	14	22	9	5	9
TTCAGCTATATCGCTCGAGA	NOS1AP	HGLibA_32325	1	1.24856	1.05768	0.404052	1	0	0.551687	0.246154	2.17032	2.1571	0.698186	1.22563	2.63005	3.23148	3.93078	3.08603	3	1	14	13	4	8	12	22	23	18
ATGGCCAGTCACGAGAACCC	ZNF787	HGLibA_56756	1	1.24837	0.846028	0.272476	1	0	1.47116	0.492309	0.465069	2.1571	1.39637	1.53203	2.84922	2.0564	2.73445	1.02868	8	2	3	13	8	10	13	14	16	6
GGGAGTCTGCGCTATGAGGC	hsa-mir-7-3	HGLibA_63778	1	1.24826	0.51855	0.392637	1	0	0	0.246154	1.24018	1.49338	0.349093	1.53203	1.09585	2.35017	0.341807	1.54302	0	1	8	9	2	10	5	16	2	9
GGATCCTTCCAAAAGAAGTC	C22orf24	HGLibB_06056	1	1.24778	0.585224	0.447952	1	0	0.919478	0	0.465069	0.663724	0.52364	0.919219	0.657512	1.17508	1.87994	2.2288	5	0	3	4	3	6	3	8	11	13
GGAAGGTACACAGTTGTCAA	NMNAT1	HGLibA_32185	1	1.24775	0.637688	0.384196	1	0	1.28727	0	0.775115	1.32745	1.39637	1.07242	1.31502	2.64394	1.02542	3.08603	7	0	5	8	8	7	6	18	6	18
AAGGGAGCAGCAACGAGAGA	BLOC1S6	HGLibB_04571	1	1.24772	2.23583	0.134362	1	0	1.83896	2.95385	0.155023	4.64607	4.18912	1.07242	2.84922	3.67214	3.75987	6.68641	10	12	1	28	24	7	13	25	22	39
TATAACTTATCTCTTCATAA	hsa-mir-3682	HGLibA_59283	1	1.24745	0.220359	0.52609	1	0	1.10337	0	0.310046	1.16152	0.872733	0.766016	3.7259	1.17508	0.51271	0	6	0	2	7	5	5	17	8	3	0
GCTCTTACCCGGCGTCATCC	FHOD3	HGLibA_17495	1	1.24738	1.25593	0.241409	1	0	0.183896	2.21539	1.86028	4.48013	4.01457	4.44289	3.50673	4.1128	1.19632	1.88591	1	9	12	27	23	29	16	28	7	11
ACCCTTTGAGGAGCATAAAC	CAB39L	HGLibB_06830	1	1.24724	1.71436	0.384502	1	0	1.47116	1.47693	1.70525	1.16152	3.66548	2.75766	6.57512	5.87542	1.53813	4.4576	8	6	11	7	21	18	30	40	9	26
CATCCGCGCAGTATTGAGAC	OR10G2	HGLibB_33442	1	1.24713	2.74383	0.0489818	1	1	1.28727	3.20001	3.4105	6.9691	4.36366	5.20891	5.26009	8.51937	6.49433	7.0293	7	13	22	42	25	34	24	58	38	41
GGAAGATGGCGGCCGGCGAA	ALG11	HGLibA_01609	1	1.24665	0.538567	0.396846	1	0	0.367791	0	1.08516	0.663724	3.14184	1.83844	0	1.17508	0.854517	0.857231	2	0	7	4	18	12	0	8	5	5
CCTGCAGAGCCGAATTGAGC	ATP2B3	HGLibB_03617	1	1.24651	2.19174	0.112782	1	0	2.02285	0.492309	3.10046	4.48013	4.71276	3.67688	8.76682	4.40657	3.24716	2.74314	11	2	20	27	27	24	40	30	19	16
CCAGTGGCCCATTGGACTGA	FANCD2OS	HGLibB_16818	1	1.24607	1.51356	0.260223	1	0	1.65506	1.23077	1.70525	2.82083	1.57092	3.52367	7.23263	3.0846	3.41807	4.11471	9	5	11	17	9	23	33	21	20	24
GAGGACCGAAAAGCTGATAA	FBXO16	HGLibA_17033	1	1.24562	2.23745	0.1529	1	0	1.10337	4.43078	1.08516	6.80317	1.57092	3.06406	9.20517	4.1128	6.32343	5.14339	6	18	7	41	9	20	42	28	37	30
ATTGAAAACGCTGCTGCTAC	AOC3	HGLibB_02270	1	1.24558	1.57614	0.278434	1	0	0.735582	2.46154	0.775115	1.49338	1.22183	2.91086	2.84922	4.40657	4.61439	4.28616	4	10	5	9	7	19	13	30	27	25
GTGGGCCAATACAATTGTCC	CD69	HGLibB_08425	1	1.24522	1.85297	0.0546015	1	0	1.47116	2.21539	1.08516	4.64607	3.14184	4.44289	2.63005	2.49706	4.27258	4.4576	8	9	7	28	18	29	12	17	25	26
TCCTGAATATTATGAAGAGA	PSMC1	HGLibB_39079	1	1.24498	1.72522	0.207439	1	0	2.75843	0	1.70525	5.30979	3.31638	1.53203	1.97254	5.28788	5.1271	2.74314	15	0	11	32	19	10	9	36	30	16
GACGTCACTGACATAGAACG	PHF2	HGLibB_36312	1	1.24368	2.15911	0.232568	1	0	1.65506	0.984617	4.18562	4.64607	3.49093	2.14484	5.47927	9.69445	4.9562	7.88653	9	4	27	28	20	14	25	66	29	46
CCGACGCCGAGGCGCGGCCA	KIAA1549	HGLibA_24777	1	1.24341	1.30582	0.22741	1	0	1.83896	0	0.775115	2.65489	1.74547	1.99164	1.31502	1.61574	3.24716	2.40025	10	0	5	16	10	13	6	11	19	14
GGCTGACCGCATGATCGACA	DDX41	HGLibA_12711	1	1.24327	2.27412	0.0509126	1	0	2.57454	3.20001	1.55023	4.64607	5.58549	6.74094	3.94507	7.05051	4.78529	7.37219	14	13	10	28	32	44	18	48	28	43
AGTGCGCCGCAAGGCGTACT	AHDC1	HGLibA_01294	1	1.24293	0.746892	0.387632	1	0	0.919478	1.23077	0	1.65931	2.2691	1.22563	2.41088	1.17508	1.02542	2.05736	5	5	0	10	13	8	11	8	6	12
TCTTCAACAAGAAATCTCAC	CALML6	HGLibB_07035	1	1.24278	2.2481	0.24505	1	0	1.47116	2.46154	2.48037	4.812	5.58549	1.99164	7.4518	7.05051	3.93078	4.8005	8	10	16	29	32	13	34	48	23	28
TCAACAACTCACGTCAGAGA	ZNF200	HGLibB_55503	1	1.24275	1.17278	0.327106	1	0	2.02285	0.492309	1.08516	1.99117	2.09456	8.57938	0.657512	3.0846	2.56355	1.20012	11	2	7	12	12	56	3	21	15	7
GAATTCAGACATCTAAAGAT	RAD9B	HGLibA_40111	1	1.24236	0.350678	0.468337	1	0	0.367791	0	0.620092	0.829655	1.22183	1.99164	0.219171	0.587542	1.02542	0	2	0	4	5	7	13	1	4	6	0
GGTTCCGTTCCGACACCAGC	APBA3	HGLibA_02375	1	1.2423	0.415171	0.456914	1	0	0.735582	0	0.620092	1.16152	0.52364	1.22563	0	2.20328	1.36723	1.37157	4	0	4	7	3	8	0	15	8	8
GCTCCCGGCCAGCCCGGAAC	FGF8	HGLibB_17398	1	1.24221	-0.445001	0.515491	1	0	0.367791	0	0.310046	0.331862	0.174547	1.07242	0	1.61574	0.854517	0	2	0	2	2	1	7	0	11	5	0
GGCTTACTCAATTCCAGATA	CYP2R1	HGLibB_12125	1	1.24213	-0.0565748	0.607884	1	0	0.367791	0	0.465069	1.32745	0.872733	0.153203	0.219171	2.35017	0	0	2	0	3	8	5	1	1	16	0	0
ACGCTGGTCTAATGCAAAAA	PPA1	HGLibA_37803	1	1.24208	2.05223	0.210863	1	0	2.75843	1.47693	1.24018	5.80758	9.94915	3.67688	1.53419	3.96591	2.90536	2.57169	15	6	8	35	57	24	7	27	17	15
TGGATTGGGAGCATTTAACA	UBE2NL	HGLibB_52574	1	1.24182	1.60137	0.172449	1	0	0.919478	0.984617	1.39521	2.98676	3.66548	2.14484	0.876682	1.46886	4.44349	2.91459	5	4	9	18	21	14	4	10	26	17
GGCCTGAAAGATGTCCCTTC	SLC4A5	HGLibA_45224	1	1.2415	2.26416	0.0995256	1	0	2.20675	3.20001	1.55023	5.47572	6.80731	2.91086	4.82175	7.05051	6.49433	4.62905	12	13	10	33	39	19	22	48	38	27
GTCGCTGACAGAGAACTCCA	CDH23	HGLibB_08662	1	1.24112	2.28957	0.330768	1	0	2.20675	1.23077	2.32534	3.31862	2.79274	5.20891	8.10931	2.64394	5.81071	4.28616	12	5	15	20	16	34	37	18	34	25
TTTCTTTAGCTTCTTTAACT	DSCC1	HGLibB_13982	1	1.24109	5.03229	0.108397	1	0	6.62024	7.63079	4.96073	11.6152	10.8219	18.078	23.8896	14.3948	13.8432	13.3728	36	31	32	70	62	118	109	98	81	78
TGAGTACTATCAGAGCCAGC	ZNF365	HGLibA_55876	1	1.2405	0.309173	0.455825	1	0	0.367791	0.738463	0.155023	0.331862	1.22183	0.612813	1.75336	2.20328	0.854517	0	2	3	1	2	7	4	8	15	5	0
ATTGCAATTAAGGCCCACGG	SYT1	HGLibA_48046	1	1.24041	1.24822	0.271442	1	0	0.735582	0.984617	1.08516	1.82524	1.39637	1.68524	5.47927	0.440657	2.39265	2.57169	4	4	7	11	8	11	25	3	14	15
GCCCCAGTAGGTATCGCCGT	ETV2	HGLibA_15649	1	1.24032	2.82542	0.0137671	1	1	3.12622	2.7077	3.87557	6.13944	8.72733	7.35375	9.64351	8.07871	7.69065	6.51496	17	11	25	37	50	48	44	55	45	38
GAGCGACCGCCAGTGGGTTG	NAT8	HGLibA_31183	1	1.24016	1.98148	0.152919	1	0	1.28727	3.20001	1.55023	7.30096	4.01457	6.89414	1.97254	5.141	3.58897	4.11471	7	13	10	44	23	45	9	35	21	24
ATGAAGAATAACCCACTCTA	KIAA1024L	HGLibA_24683	1	1.24009	0.916765	0.301673	1	0	0.183896	1.23077	0.930138	3.48455	2.2691	1.68524	0.657512	1.61574	1.87994	1.37157	1	5	6	21	13	11	3	11	11	8
CGGGGATGAGCGCTCGTACC	ENGASE	HGLibA_15127	1	1.24002	2.0829	0.0801907	1	0	3.12622	0.246154	2.17032	5.30979	2.96729	5.51531	5.26009	4.84723	2.90536	4.62905	17	1	14	32	17	36	24	33	17	27
ACGCACGTGGTTTCTGGCCC	ANKDD1A	HGLibB_01944	1	1.23967	1.99317	0.135786	1	0	0.735582	2.21539	2.79041	1.99117	3.14184	4.44289	10.301	4.25968	3.93078	3.94326	4	9	18	12	18	29	47	29	23	23
CCCCTAGTGGAATGAGACCG	DEPDC1B	HGLibA_12977	1	1.23948	3.18308	0.0642254	1	0	5.70076	2.7077	4.0306	9.78992	8.90187	7.66016	11.1777	11.3102	7.51975	12.687	31	11	26	59	51	50	51	77	44	74
AGATACAGCAGTGCAATATC	OVCH1	HGLibA_34793	1	1.23817	1.62533	0.283185	1	0	0.551687	2.7077	0.930138	1.49338	2.6182	1.68524	0.219171	7.19739	4.10168	5.48628	3	11	6	9	15	11	1	49	24	32
GCCATCTGATATGAATAATC	ZPBP2	HGLibB_56897	1	1.23809	1.50276	0.226772	1	0	1.47116	2.46154	0.465069	2.48896	3.14184	2.60445	7.23263	0.587542	5.98162	2.05736	8	10	3	15	18	17	33	4	35	12
AGTCGCAGGTGGGAGGGCCC	hsa-mir-1237	HGLibA_57337	1	1.2379	2.64336	0.0441717	1	1	1.10337	4.67693	1.24018	8.29655	8.55278	4.44289	3.94507	5.43477	2.73445	4.11471	6	19	8	50	49	29	18	37	16	24
TACCTAGGCTGCCCTTCCAA	LRRC59	HGLibB_27361	1	1.23784	1.46992	0.127847	1	0	1.10337	0.984617	2.0153	4.97793	2.09456	1.68524	5.04092	2.49706	5.298	1.54302	6	4	13	30	12	11	23	17	31	9
CGACGTCACCATGTTATCAA	TRAPPC2L	HGLibA_51315	1	1.23775	0.293422	0.519389	1	0	0	0.984617	0.155023	0	0.52364	0	0.219171	3.52525	1.02542	0.857231	0	4	1	0	3	0	1	24	6	5
CGCGGTCCTGCTAGTATGCG	PCDH11Y	HGLibA_35394	1	1.23772	0.0604046	0.553327	1	0	1.10337	0	0	0.995585	1.92001	0.153203	0.219171	0.146886	2.73445	0.171446	6	0	0	6	11	1	1	1	16	1
TGCACTTTCGATGACACTCC	MPEG1	HGLibA_29718	1	1.23742	3.28043	0.00656857	1	1	4.2296	3.69232	6.97603	7.79875	10.8219	11.1838	12.7119	13.2197	10.4251	16.8017	23	15	45	47	62	73	58	90	61	98
CGGAGGAACCAGCTCCGCTG	PIP5KL1	HGLibB_36675	1	1.23714	1.67312	0.188455	1	0	1.10337	0.984617	1.86028	2.1571	1.74547	5.51531	3.94507	3.96591	1.53813	3.25748	6	4	12	13	10	36	18	27	9	19
TGGTGGGCGCAGGGGGACTG	hsa-mir-6794	HGLibA_63353	1	1.23705	-0.315109	0.584124	1	0	0.551687	0.246154	0	1.49338	0	0.612813	1.97254	0	0.170903	0.342893	3	1	0	9	0	4	9	0	1	2
GTCCTAACCTTTGCGGCAGT	TEPP	HGLibA_49011	1	1.23665	0.915879	0.380173	1	0	0.551687	0.738463	0.930138	0	1.92001	1.99164	1.97254	2.79083	1.19632	2.57169	3	3	6	0	11	13	9	19	7	15
AAAGATCGTTCATCATATAA	DIAPH2	HGLibB_13203	1	1.23598	0.557999	0.565215	1	0	0.551687	0	0	0.995585	0.174547	0.919219	0	0.146886	1.02542	0	3	0	0	6	1	6	0	1	6	0
CGACGAGATGGACACCATGT	TSSC1	HGLibA_52003	1	1.23579	0.869776	0.309991	1	0	0.551687	0.738463	1.24018	1.82524	1.74547	0.919219	0.657512	3.37837	2.56355	3.08603	3	3	8	11	10	6	3	23	15	18
CACATGCAGTTGATCCAGTC	WDR72	HGLibB_54099	1	1.23547	2.05219	0.148488	1	0	1.65506	1.23077	1.24018	1.82524	3.14184	1.99164	5.04092	4.1128	3.24716	3.60037	9	5	8	11	18	13	23	28	19	21
GCCACAGAGAGGCAATTGCA	OR2G3	HGLibB_33753	1	1.23536	2.21966	0.155138	1	0	4.0457	2.21539	2.63539	7.79875	5.41094	4.44289	11.3969	2.93771	8.03246	9.2581	22	9	17	47	31	29	52	20	47	54
GATTTCCACGGTTGCTCACT	COMMD10	HGLibA_10654	1	1.23494	1.65252	0.162928	1	0	1.65506	0.738463	1.55023	3.31862	1.92001	4.5961	4.38341	1.61574	2.56355	3.77182	9	3	10	20	11	30	20	11	15	22
TGGGGCTACGGCCAGGACGA	CA7	HGLibB_06815	1	1.2345	2.11463	0.10556	1	0	0.735582	0.984617	2.63539	3.98234	4.18912	2.75766	5.47927	2.93771	2.56355	2.74314	4	4	17	24	24	18	25	20	15	16
GGACGGAGCCCTTGATGACG	BOP1	HGLibA_04695	1	1.23447	1.02349	0.284536	1	0	1.47116	0.246154	0.465069	2.1571	1.92001	4.28969	1.53419	1.0282	0.341807	1.02868	8	1	3	13	11	28	7	7	2	6
CAGCAGGAAGTCTGTGCGGA	PPAP2C	HGLibB_37774	1	1.23412	0.695383	0.460037	1	0	1.47116	0.492309	0.310046	2.65489	2.2691	1.22563	1.09585	0.146886	1.70903	3.60037	8	2	2	16	13	8	5	1	10	21
ATGTAAAAGAGTCCTTTCGA	VPS54	HGLibA_53811	1	1.23353	1.11911	0.280903	1	0	1.47116	0.492309	1.24018	3.48455	0.698186	1.07242	0.438341	5.87542	1.53813	4.8005	8	2	8	21	4	7	2	40	9	28
AACTGCAATGCCACTCATCA	SLC25A35	HGLibB_44664	1	1.2335	2.16829	0.180888	1	0	2.75843	2.46154	0.930138	5.47572	2.44365	7.35375	7.4518	5.87542	4.44349	0.685785	15	10	6	33	14	48	34	40	26	4
CTCATCGCCAATGTAGAGCT	DUPD1	HGLibB_14087	1	1.23325	0.652079	0.416251	1	0	0	0.492309	1.08516	0.497793	1.22183	0.919219	0.438341	0.587542	1.53813	3.77182	0	2	7	3	7	6	2	4	9	22
GGATTTGGAGACTTGACTAG	COX19	HGLibA_10825	1	1.23282	2.10102	0.200078	1	0	0.735582	0.492309	3.10046	1.49338	5.93458	6.58774	3.06839	0.881314	3.75987	2.74314	4	2	20	9	34	43	14	6	22	16
TCCTCGGCACTTAGTGAAGA	SOHLH2	HGLibB_46108	1	1.23275	2.66512	0.0470918	1	1	3.12622	2.7077	3.87557	6.9691	4.71276	5.66852	9.64351	13.5135	5.81071	7.37219	17	11	25	42	27	37	44	92	34	43
GCACAGGAGGGCATTTATCC	SPRR2G	HGLibA_46824	1	1.23271	1.48135	0.26395	1	0	1.28727	0.492309	2.79041	3.15269	3.66548	4.7493	3.50673	2.35017	3.24716	4.97194	7	2	18	19	21	31	16	16	19	29
CGGCGCGGCCAAACCTGTGC	GTDC2	HGLibB_20488	1	1.23262	1.68145	0.298342	1	0	1.10337	0.984617	1.08516	0.829655	0.872733	2.60445	4.60258	2.93771	2.56355	3.25748	6	4	7	5	5	17	21	20	15	19
AGCAAAGTCGCCGGCCTTAG	FOXD2	HGLibB_17807	1	1.23239	1.70644	0.225645	1	0	2.02285	1.23077	2.0153	5.14386	3.66548	3.06406	2.84922	6.60985	3.75987	4.11471	11	5	13	31	21	20	13	45	22	24
GTGAAACTGGGCTCAAGGTG	hsa-mir-342	HGLibA_59023	1	1.23233	0.183773	0.443907	1	0	0	0	0.775115	0.331862	0.174547	0.612813	0	1.17508	0.683614	1.71446	0	0	5	2	1	4	0	8	4	10
CGGCAGTGGCGCGCATTTCG	STX11	HGLibB_47562	1	1.23159	2.36338	0.0926433	1	0	1.65506	2.21539	2.32534	3.48455	5.58549	2.45125	7.67097	3.0846	5.1271	6.85785	9	9	15	21	32	16	35	21	30	40
ACACTTACTCTCAGTCCGGC	COPZ2	HGLibA_10740	1	1.2314	1.6425	0.347818	1	0	0.551687	2.46154	1.08516	1.32745	1.57092	5.82172	1.53419	4.40657	2.39265	5.31484	3	10	7	8	9	38	7	30	14	31
ATGTTGAAGCTGATACATCC	TEX19	HGLibB_49010	1	1.23128	1.35051	0.310906	1	0	0.367791	1.96923	1.55023	3.81641	0.872733	3.52367	1.75336	5.87542	2.39265	3.08603	2	8	10	23	5	23	8	40	14	18
CTCTAGAAAGAAGTCGTTGT	S100A5	HGLibB_42507	1	1.23109	1.61027	0.125068	1	0	0.183896	0.246154	2.48037	2.1571	4.18912	1.37883	3.28756	2.0564	1.87994	2.05736	1	1	16	13	24	9	15	14	11	12
AGTAGTCGGCCGGCTTATTT	CNNM4	HGLibB_10312	1	1.23075	0.942506	0.327967	1	0	0.735582	1.23077	1.08516	2.32303	2.44365	1.37883	5.26009	1.76263	2.22174	1.54302	4	5	7	14	14	9	24	12	13	9
CCCGATGCAGCGGTACTTCC	SPECC1	HGLibA_46602	1	1.23067	3.29693	0.00780866	1	1	5.14907	3.44616	5.58083	11.6152	7.85459	16.2395	15.7803	9.54756	8.71607	8.74376	28	14	36	70	45	106	72	65	51	51
ACAGGGCAAATTCACGAGAT	hsa-mir-5004	HGLibA_61424	1	1.2306	2.62231	0.0649377	1	0	4.78128	1.72308	1.24018	3.31862	10.4728	3.52367	9.20517	5.141	6.49433	4.62905	26	7	8	20	60	23	42	35	38	27
AGAGTCTGATATTCAAAAAG	hsa-mir-655	HGLibA_62955	1	1.23043	0.163328	0.417436	1	0	1.28727	0	0.155023	0.497793	1.22183	1.07242	3.7259	0.587542	0.170903	1.02868	7	0	1	3	7	7	17	4	1	6
CCTTCAACAGACTGAGCAAG	TPST1	HGLibB_51141	1	1.23032	1.60791	0.362875	1	0	0.367791	0.984617	1.08516	2.65489	3.66548	0.306406	1.09585	3.23148	1.53813	1.02868	2	4	7	16	21	2	5	22	9	6
AAAGAAGTCCATGCGTGAGA	SGCB	HGLibA_43800	1	1.23029	0.485128	0.459736	1	0	0	0.738463	0.465069	0.995585	1.04728	1.68524	0	1.32197	0.683614	0.857231	0	3	3	6	6	11	0	9	4	5
CCACCCAAGCAACCGCAGCA	ARL6IP1	HGLibA_02988	1	1.23016	0.471821	0.524522	1	0	0.735582	0	0.465069	1.65931	2.79274	0.306406	0.657512	1.17508	0	0.342893	4	0	3	10	16	2	3	8	0	2
ACGCCCGGGCGGGCAGCACA	PRR24	HGLibB_38781	1	1.22948	2.73576	0.042949	1	1	1.65506	5.16924	3.56553	8.13061	12.0437	8.73258	3.94507	8.37248	3.24716	12.0012	9	21	23	49	69	57	18	57	19	70
ACACATGATTATAAATGCTA	hsa-mir-4643	HGLibA_60676	1	1.22921	1.06656	0.23055	1	0	1.10337	0.984617	0.620092	2.65489	2.96729	1.99164	0.657512	2.49706	1.70903	2.40025	6	4	4	16	17	13	3	17	10	14
CGAGGCGGTCAAAGAGGCGC	CYP2W1	HGLibA_12149	1	1.22863	1.09457	0.343451	1	0	1.10337	0.984617	0.155023	1.32745	2.6182	0.45961	2.63005	1.17508	3.07626	1.02868	6	4	1	8	15	3	12	8	18	6
CACAATTCAGAACAGAAATC	NREP	HGLibA_32671	1	1.22839	0.649327	0.409341	1	0	1.10337	0	0.155023	1.99117	0.349093	0.306406	0.657512	1.32197	0.170903	2.40025	6	0	1	12	2	2	3	9	1	14
TACCAAAATGTGGCCAATCG	ATP5L	HGLibB_03678	1	1.22772	1.64932	0.25769	1	0	1.47116	0.984617	1.39521	4.48013	3.14184	3.06406	3.06839	1.61574	3.58897	2.40025	8	4	9	27	18	20	14	11	21	14
CAGCAAAGTAGACGACTCCT	B3GAT3	HGLibB_03977	1	1.22743	1.41231	0.345073	1	0	1.10337	0.984617	1.39521	4.97793	2.96729	1.83844	1.97254	0.881314	4.44349	2.2288	6	4	9	30	17	12	9	6	26	13
CCTCCAAGCAGAAACGCCCC	TMTC4	HGLibA_50678	1	1.22731	1.9673	0.200207	1	0	1.65506	1.96923	1.55023	4.64607	3.66548	5.05571	3.06839	5.58165	3.24716	3.08603	9	8	10	28	21	33	14	38	19	18
CTCGGTGGCTACGAGTGGTG	SLC35G5	HGLibA_45024	1	1.22717	1.27235	0.302674	1	0	0.919478	1.23077	1.70525	3.31862	1.39637	3.67688	3.06839	1.32197	5.298	3.25748	5	5	11	20	8	24	14	9	31	19
TTTTTTTTGGTGGGGGTGGG	hsa-mir-4472-2	HGLibA_60300	1	1.2268	2.44059	0.0582801	1	0	3.31012	0.738463	3.87557	5.47572	7.68005	5.05571	6.79429	7.63805	5.46891	6.17207	18	3	25	33	44	33	31	52	32	36
TCTGCAGCTCCCGGCAGCCT	hsa-mir-3176	HGLibA_58777	1	1.22568	2.82306	0.0380255	1	1	3.67791	2.46154	3.4105	8.46248	9.77461	5.05571	5.26009	8.07871	8.20336	7.71508	20	10	22	51	56	33	24	55	48	45
CTTTGACTCCGCAGAAGAAA	GABRG1	HGLibB_18365	1	1.22527	0.582545	0.373096	1	0	1.65506	0.246154	0	2.1571	1.39637	2.29805	1.97254	0.734428	1.02542	1.02868	9	1	0	13	8	15	9	5	6	6
CCCGCGGCGCGTGAATACGA	TUSC2	HGLibA_52344	1	1.22518	0.69501	0.363968	1	0	0.367791	0.246154	1.39521	0.331862	1.04728	1.83844	3.50673	1.32197	2.39265	1.02868	2	1	9	2	6	12	16	9	14	6
AGGGGCCGAACGCTTGTAAT	SRD5A2	HGLibA_46943	1	1.22457	3.11755	0.00884226	1	1	2.39064	3.69232	4.80571	6.80317	9.25097	6.74094	6.35595	10.7226	7.86156	12.0012	13	15	31	41	53	44	29	73	46	70
GGAAGTGAAAACAAGCAATG	HADHB	HGLibB_20783	1	1.22425	-0.0570436	0.486844	1	0	0	1.47693	0	2.48896	2.2691	0.153203	0	1.32197	0.170903	1.37157	0	6	0	15	13	1	0	9	1	8
TTCACTCGAACCGTTAGTTC	KAT6A	HGLibA_24060	1	1.22415	2.56076	0.106348	1	0	3.67791	3.93847	0.465069	3.15269	5.2364	4.5961	15.1228	6.46297	4.44349	4.8005	20	16	3	19	30	30	69	44	26	28
AGTTTAGATCCTCAATGCGT	HS6ST3	HGLibA_22149	1	1.22325	2.09199	0.255663	1	0	1.10337	1.23077	2.17032	1.99117	1.04728	3.83008	8.76682	3.52525	3.75987	2.05736	6	5	14	12	6	25	40	24	22	12
GCTGCTCCTCCGCTGCCGCC	hsa-mir-4785	HGLibA_61249	1	1.22304	1.80728	0.279627	1	0	2.57454	1.72308	0.930138	4.64607	3.14184	4.44289	4.60258	2.20328	6.15252	3.42893	14	7	6	28	18	29	21	15	36	20
TGCGCAAAAAGGATTGTGTC	LYZL6	HGLibA_27794	1	1.22259	2.56449	0.0243963	1	1	2.39064	4.18462	2.79041	6.47131	8.02914	6.89414	8.32848	7.34428	6.32343	7.37219	13	17	18	39	46	45	38	50	37	43
CTGTGCCCAGGTTTCGGGGC	GPAT2	HGLibB_19704	1	1.22247	1.35067	0.242595	1	0	1.83896	0.246154	0.930138	1.65931	1.04728	2.91086	2.19171	1.0282	5.98162	2.05736	10	1	6	10	6	19	10	7	35	12
AACCTACTGGACCCGTGAGC	CRABP1	HGLibB_11041	1	1.22238	0.615689	0.420398	1	0	0.551687	0	1.08516	0.663724	2.44365	0	1.97254	0.587542	3.07626	0.685785	3	0	7	4	14	0	9	4	18	4
TGGTCACACGCAGCGCGCAC	CELSR2	HGLibA_09025	1	1.22179	2.0224	0.196566	1	0	1.28727	0.984617	4.0306	3.31862	5.41094	7.81336	5.26009	4.40657	3.93078	4.8005	7	4	26	20	31	51	24	30	23	28
GTTTCTCTACTTGCTCCAAT	ZNF596	HGLibB_56284	1	1.22177	1.73658	0.126442	1	0	0.551687	1.23077	2.94544	5.30979	3.84002	1.83844	3.06839	3.52525	4.61439	4.11471	3	5	19	32	22	12	14	24	27	24
GAAGTTCAGAAGGCGCTGGG	MEST	HGLibB_28882	1	1.22104	1.48715	0.220018	1	0	0.551687	1.72308	1.08516	1.49338	4.71276	1.53203	0.876682	4.1128	4.10168	1.37157	3	7	7	9	27	10	4	28	24	8
GTTTCCACCCACGAGCACGT	PIGG	HGLibA_36556	1	1.22081	1.69846	0.102149	1	0	0.367791	0.492309	2.79041	3.15269	1.57092	2.75766	1.97254	3.0846	2.90536	5.31484	2	2	18	19	9	18	9	21	17	31
GGTTCTTGACGACCATCTCT	C9orf169	HGLibB_06700	1	1.22076	0.525726	0.505225	1	0	1.28727	0	0.155023	0.165931	1.39637	0.612813	3.50673	1.32197	0.341807	0.857231	7	0	1	1	8	4	16	9	2	5
CGGGAACTCAGCTCGGTCCA	PRSS55	HGLibA_38962	1	1.21934	2.70352	0.0830521	1	0	5.70076	2.21539	3.10046	12.2789	3.49093	8.11977	6.79429	8.37248	13.5014	7.71508	31	9	20	74	20	53	31	57	79	45
GACACTCACCGAGGACCAAC	GPA33	HGLibB_19689	1	1.21896	1.9114	0.317405	1	0	1.83896	2.95385	0.620092	3.65048	4.53821	4.44289	8.54765	3.37837	2.05084	2.74314	10	12	4	22	26	29	39	23	12	16
GATGTGGGGCAGCGATCGCC	PEX1	HGLibA_36079	1	1.21891	1.77524	0.284989	1	0	1.10337	0.984617	2.48037	4.97793	2.09456	2.91086	3.94507	4.1128	2.22174	4.97194	6	4	16	30	12	19	18	28	13	29
CAAGGAGCGGCGCGTGACCA	RPUSD1	HGLibA_42207	1	1.21882	0.664949	0.402129	1	0	0.183896	1.47693	0.155023	1.32745	2.44365	1.53203	0.438341	1.46886	1.53813	0.857231	1	6	1	8	14	10	2	10	9	5
ATGATCAGCACCAAAATCTC	ZNF44	HGLibB_55931	1	1.2184	1.126	0.309812	1	0	0.735582	1.96923	0.465069	1.82524	2.2691	2.75766	1.53419	1.46886	4.9562	2.2288	4	8	3	11	13	18	7	10	29	13
TGTCTCTCTAAAAGACATTA	RPF2	HGLibA_41832	1	1.21819	1.73533	0.359307	1	0	1.65506	0.738463	0.775115	0.497793	1.04728	2.91086	5.26009	2.64394	3.75987	1.37157	9	3	5	3	6	19	24	18	22	8
CGCGATGCCGCTGCTCGTCG	NTAN1	HGLibA_32835	1	1.21812	2.03397	0.2229	1	0	2.02285	0.738463	2.17032	3.65048	5.06185	3.83008	1.09585	3.81903	4.27258	5.48628	11	3	14	22	29	25	5	26	25	32
CGGGACGACGGGCCCCGCAT	FAM84B	HGLibB_16743	1	1.21774	2.39444	0.0903139	1	0	2.02285	2.21539	2.94544	6.30537	6.28368	3.98328	7.4518	4.40657	3.93078	7.0293	11	9	19	38	36	26	34	30	23	41
TGCCCCGGGAAATCTCACAG	IRAK1	HGLibB_23519	1	1.21689	1.26179	0.398047	1	0	0.735582	1.96923	0.775115	1.65931	2.44365	4.9025	2.41088	2.64394	3.41807	1.37157	4	8	5	10	14	32	11	18	20	8
AAATAATAATTTGAATTTGA	CATSPER2	HGLibB_07352	1	1.21684	1.61891	0.164769	1	0	1.83896	0.246154	2.0153	2.82083	2.96729	5.82172	5.04092	2.20328	2.39265	1.71446	10	1	13	17	17	38	23	15	14	10
AACCGCAATGAGATAAAAAA	ELMO1	HGLibB_14909	1	1.21631	0.963235	0.434188	1	0	1.65506	0	1.08516	2.48896	4.71276	2.91086	0.876682	1.0282	0.854517	2.40025	9	0	7	15	27	19	4	7	5	14
GCTATCAGTCTCCCACAATG	SEC16B	HGLibA_43210	1	1.21611	2.64416	0.21584	1	0	0.551687	2.7077	4.34064	5.47572	4.8873	7.81336	5.69844	5.141	5.46891	7.0293	3	11	28	33	28	51	26	35	32	41
TTTCCCTTTCCATCGTGGTG	TMCO5A	HGLibA_49793	1	1.21593	1.80413	0.251856	1	0	1.28727	0.984617	4.0306	2.32303	6.63277	6.43453	6.13678	6.02231	4.78529	2.40025	7	4	26	14	38	42	28	41	28	14
CCAGCCCCCTCACAGCGCGA	DISP2	HGLibA_13285	1	1.21567	1.90496	0.289333	1	0	2.02285	1.47693	1.86028	5.97351	2.44365	3.83008	7.67097	2.93771	3.58897	2.91459	11	6	12	36	14	25	35	20	21	17
CGTCCAGAACATCTTCACCG	SLC7A9	HGLibB_45331	1	1.21522	2.47533	0.117597	1	0	1.47116	2.46154	2.63539	2.98676	5.93458	5.82172	7.23263	6.46297	3.75987	3.60037	8	10	17	18	34	38	33	44	22	21
AAAAAGGCTACAAGAAAAAT	PPFIBP1	HGLibB_37835	1	1.21519	1.23058	0.250861	1	0	0.551687	1.23077	2.0153	2.48896	2.44365	4.44289	3.28756	1.90951	3.24716	3.08603	3	5	13	15	14	29	15	13	19	18
CGTACGGTTGTTGGGGTCGC	PRDM6	HGLibB_38346	1	1.21499	0.772481	0.381357	1	0	0.183896	0	1.55023	2.32303	0.872733	1.68524	1.31502	0.881314	1.87994	1.02868	1	0	10	14	5	11	6	6	11	6
GCAAAATAAACTGAAACAGT	CAPN7	HGLibB_07170	1	1.21451	1.65532	0.268977	1	0	1.83896	1.47693	0.930138	0.663724	4.71276	2.75766	5.04092	1.61574	6.15252	2.2288	10	6	6	4	27	18	23	11	36	13
ACAGAATGTCGTCCTTGTCG	CDHR5	HGLibB_08703	1	1.21416	1.07453	0.315804	1	0	0.735582	0.492309	0.930138	0.663724	0.349093	1.68524	0.438341	2.49706	4.10168	2.2288	4	2	6	4	2	11	2	17	24	13
CGCCACCTCCAGCGGTGAGC	SLC23A2	HGLibB_44557	1	1.2139	1.57245	0.244481	1	0	2.75843	0.492309	0.930138	3.81641	1.22183	2.45125	2.63005	4.99411	4.27258	3.60037	15	2	6	23	7	16	12	34	25	21
GCCTTAGCCATGGCCGAGGC	PPP1R11	HGLibB_37968	1	1.21382	0.537699	0.410594	1	0	0.919478	0.738463	0.155023	1.32745	1.57092	1.83844	1.31502	0.587542	1.70903	1.54302	5	3	1	8	9	12	6	4	10	9
AGCAGCAACAGAAAACCGAC	TXK	HGLibB_52321	1	1.21357	1.34201	0.256284	1	0	0.183896	2.21539	1.55023	3.48455	2.6182	2.45125	4.60258	4.1128	1.19632	2.91459	1	9	10	21	15	16	21	28	7	17
AGACAGCCACTGTCATTAAA	CLSPN	HGLibB_10122	1	1.21348	2.90959	0.119097	1	0	2.57454	2.95385	5.11576	7.13503	8.72733	8.27297	9.64351	8.37248	9.39969	6.51496	14	12	33	43	50	54	44	57	55	38
ATGTCGACCGCCATGAATTT	COX19	HGLibA_10823	1	1.21323	2.3765	0.126692	1	0	2.20675	1.96923	2.94544	4.812	10.4728	1.83844	7.67097	5.28788	4.9562	3.94326	12	8	19	29	60	12	35	36	29	23
CCGGCAGATTTCACTCATCC	TTLL6	HGLibB_52146	1	1.21322	2.61507	0.147793	1	0	2.57454	1.96923	2.0153	3.81641	4.01457	3.52367	4.82175	2.79083	7.00704	9.77244	14	8	13	23	23	23	22	19	41	57
CGGCGGGTAGTGTTGCACAG	ATG14	HGLibA_03470	1	1.21287	0.239411	0.327099	1	0	0.367791	0.246154	0.465069	0.497793	0.872733	0.919219	0.657512	2.79083	0.341807	0	2	1	3	3	5	6	3	19	2	0
ACCGCCACAAGAAGACCCAC	ZNF296	HGLibB_55694	1	1.21187	2.1272	0.180903	1	0	1.10337	2.7077	2.0153	3.48455	2.79274	7.20055	5.04092	4.25968	7.51975	1.20012	6	11	13	21	16	47	23	29	44	7
GAAGAAGACAACTGCAGAAC	AGRP	HGLibB_01252	1	1.21112	1.61424	0.383946	1	0	0.551687	2.46154	1.39521	5.64165	2.6182	2.14484	5.04092	2.93771	2.56355	2.91459	3	10	9	34	15	14	23	20	15	17
CGCAGATATGAATGCTGATG	AOAH	HGLibA_02265	1	1.21048	2.61405	0.0373424	1	1	3.12622	2.46154	2.32534	2.1571	7.5055	7.50696	8.54765	8.51937	3.75987	4.97194	17	10	15	13	43	49	39	58	22	29
GGCGCTTCTGCCGGGACTTC	EXOC3L1	HGLibB_15717	1	1.21023	2.38104	0.0514842	1	0	1.83896	3.44616	1.70525	4.812	2.44365	5.66852	5.04092	8.51937	3.93078	6.85785	10	14	11	29	14	37	23	58	23	40
CTGAATTTGTGAGACTGGGG	hsa-mir-4463	HGLibA_60260	1	1.20976	1.61084	0.397406	1	0	1.65506	0	1.08516	1.32745	2.96729	1.68524	1.53419	1.90951	3.24716	2.57169	9	0	7	8	17	11	7	13	19	15
ATGACATATTTTTCCTGCTC	hsa-mir-3193	HGLibA_58871	1	1.20958	1.77151	0.352293	1	0	2.02285	2.21539	0	5.14386	2.09456	2.60445	3.06839	2.49706	1.70903	5.65773	11	9	0	31	12	17	14	17	10	33
TGTCAAACTCCCGCTGAGCC	SSR2	HGLibB_47099	1	1.2093	2.65192	0.148176	1	0	1.65506	3.93847	3.72055	4.97793	5.58549	8.73258	5.91761	12.9259	5.81071	6.34351	9	16	24	30	32	57	27	88	34	37
CGGCTCTCACCTGTCGCGGG	GSDMD	HGLibA_20412	1	1.20923	0.737642	0.395971	1	0	0.367791	0.984617	1.08516	1.49338	1.22183	3.06406	1.09585	2.49706	2.22174	1.71446	2	4	7	9	7	20	5	17	13	10
CTTCCCGAGGTACCTCCAAC	PIK3CB	HGLibA_36635	1	1.20845	1.25567	0.338832	1	0	0.551687	0.984617	2.32534	3.31862	0.52364	5.97492	6.13678	1.17508	1.36723	2.74314	3	4	15	20	3	39	28	8	8	16
TGCAGTTCCACCTTCGATGT	WNT5A	HGLibB_54306	1	1.20844	1.80628	0.323024	1	0	1.28727	0.246154	2.48037	2.82083	2.79274	3.67688	3.28756	3.96591	2.73445	2.91459	7	1	16	17	16	24	15	27	16	17
CTATAGTGTGTATGAAGCGA	SLC26A2	HGLibA_44788	1	1.20833	1.43695	0.296445	1	0	0.367791	2.21539	1.39521	1.32745	1.74547	1.99164	4.60258	3.23148	1.36723	7.20074	2	9	9	8	10	13	21	22	8	42
ATGTAGCGGAAGAAAGCGCC	ZIC4	HGLibB_55262	1	1.20831	2.62639	0.0295391	1	1	4.59739	0.984617	2.79041	7.13503	7.5055	3.83008	7.67097	5.43477	7.86156	6.68641	25	4	18	43	43	25	35	37	46	39
AAACTATGCAGAGCGGATAG	HIST1H2AA	HGLibB_21347	1	1.20802	1.99332	0.225942	1	0	2.39064	1.47693	2.48037	3.81641	5.93458	2.60445	4.16424	3.52525	8.20336	6.34351	13	6	16	23	34	17	19	24	48	37
CTCTGCTACCACTTCAATCA	RGP1	HGLibB_40971	1	1.20778	2.42973	0.244894	1	0	1.47116	2.46154	0.930138	1.82524	2.79274	2.29805	5.26009	5.72854	0.854517	7.37219	8	10	6	11	16	15	24	39	5	43
GGGGCTAGTGTTTATTGTGT	ANTXR2	HGLibB_02215	1	1.20751	0.869331	0.378827	1	0	1.47116	0	0.620092	0.165931	0.698186	0.919219	4.38341	1.32197	2.56355	1.71446	8	0	4	1	4	6	20	9	15	10
TGCAAATAAGAAGATTCATC	CXADR	HGLibB_11828	1	1.20732	2.60978	0.13767	1	0	1.47116	2.46154	2.79041	4.64607	4.36366	3.98328	4.16424	3.37837	11.6214	4.28616	8	10	18	28	25	26	19	23	68	25
CGATCCAATGTTAAAGTGTT	KCTD8	HGLibA_24468	1	1.20687	3.18923	0.0675629	1	0	4.41349	4.92309	2.94544	5.80758	11.6946	7.81336	12.9311	8.37248	11.6214	7.88653	24	20	19	35	67	51	59	57	68	46
TTACCTAAAGAACTAATCCA	SPATA4	HGLibB_46457	1	1.20671	2.90574	0.107982	1	0	3.49402	0.984617	4.34064	8.79434	8.20369	6.28133	2.84922	6.02231	9.22878	6.85785	19	4	28	53	47	41	13	41	54	40
GCTTCGCCAACAGCAGCGAC	ZIC2	HGLibB_55257	1	1.20667	2.1997	0.101239	1	0	1.47116	1.72308	1.39521	2.98676	5.2364	4.7493	1.97254	2.79083	3.58897	3.42893	8	7	9	18	30	31	9	19	21	20
AATGAAATTAACTTTCTTCT	PROL1	HGLibB_38627	1	1.20629	0.23604	0.481128	1	0	0	0.984617	0.155023	0.497793	0.349093	1.07242	0.657512	1.0282	1.87994	0.514339	0	4	1	3	2	7	3	7	11	3
TGGGAAAGAAGACGTTGTCC	KIAA1522	HGLibB_24737	1	1.20609	1.36979	0.227719	1	0	0.919478	1.23077	1.86028	2.65489	1.74547	4.5961	6.57512	1.61574	2.73445	2.05736	5	5	12	16	10	30	30	11	16	12
TCAACTCTGACAATACTTCT	PLA2G1B	HGLibB_36835	1	1.20555	0.599263	0.424581	1	0	0.367791	0.492309	0.930138	0.829655	1.22183	1.37883	0	3.52525	1.53813	1.37157	2	2	6	5	7	9	0	24	9	8
ATCTGCGGGAAGAACTTACA	FRMD7	HGLibA_18026	1	1.205	1.17484	0.432264	1	0	0	0	2.0153	0.663724	0.872733	3.37047	0.219171	2.49706	1.53813	2.2288	0	0	13	4	5	22	1	17	9	13
ACTAGTGACTTGAAAGCCCC	hsa-mir-224	HGLibA_58304	1	1.20476	1.69098	0.275421	1	0	2.57454	0.984617	0.930138	1.99117	3.31638	3.83008	3.28756	2.0564	5.1271	4.8005	14	4	6	12	19	25	15	14	30	28
CATCACTTCCTCCTGAAAAA	CCDC149	HGLibB_07632	1	1.20435	2.37763	0.201668	1	0	1.28727	1.23077	2.79041	6.47131	3.31638	5.36211	1.09585	2.93771	3.07626	6.68641	7	5	18	39	19	35	5	20	18	39
TCCAGTGAACGCTATCAATA	GABRG2	HGLibA_18391	1	1.20353	1.17323	0.442972	1	0	0	0	2.17032	1.65931	2.44365	0.306406	3.50673	0.587542	1.87994	1.88591	0	0	14	10	14	2	16	4	11	11
GCAGGCCCGTGAACAGACTC	DUOX2	HGLibB_14077	1	1.20345	1.87896	0.157759	1	0	2.20675	1.47693	1.70525	3.31862	3.14184	3.67688	8.32848	2.49706	4.61439	3.77182	12	6	11	20	18	24	38	17	27	22
TATGACTCACCGCCCATCAA	ASB9	HGLibA_03253	1	1.20266	1.99447	0.178977	1	0	0.551687	1.23077	1.08516	2.1571	2.96729	0.153203	0.876682	3.81903	1.02542	4.4576	3	5	7	13	17	1	4	26	6	26
TCAGACTTCCACTATGATCA	AGO3	HGLibA_01211	1	1.20221	2.24542	0.326809	1	0	3.49402	1.47693	1.70525	5.30979	5.06185	4.28969	0.657512	7.05051	6.83614	6.85785	19	6	11	32	29	28	3	48	40	40
GTTATCGCTTATCAGCTCGT	MASTL	HGLibA_28411	1	1.20206	0.332095	0.480808	1	0	0	0.492309	0.775115	0.497793	0	0.919219	0.876682	1.32197	2.39265	1.02868	0	2	5	3	0	6	4	9	14	6
GATTCAAGTCTCGCAAAGAG	PABPC4	HGLibA_34936	1	1.20176	1.47194	0.318696	1	0	2.57454	0	1.55023	2.32303	5.41094	3.21727	2.63005	3.23148	2.22174	3.60037	14	0	10	14	31	21	12	22	13	21
CTACCTAGGTAATTATCAGC	GSTCD	HGLibB_20437	1	1.20171	1.22978	0.333857	1	0	1.10337	0	2.0153	3.48455	1.04728	2.75766	3.94507	1.17508	2.22174	2.74314	6	0	13	21	6	18	18	8	13	16
AGTACTCTGGGGGTCACGCC	NISCH	HGLibB_31936	1	1.20155	1.68663	0.376729	1	0	1.10337	1.47693	2.0153	2.65489	3.84002	4.7493	1.97254	6.1692	0	5.48628	6	6	13	16	22	31	9	42	0	32
TCATCAGAGTTAACGGGAAC	C18orf54	HGLibA_05617	1	1.20146	3.03845	0.0886216	1	0	3.67791	2.95385	3.72055	7.63282	8.90187	5.66852	7.01346	6.31608	10.4251	9.94388	20	12	24	46	51	37	32	43	61	58
CTTCCAACAAAATCGTCAAG	HRASLS2	HGLibA_22080	1	1.20127	-0.420941	0.533324	1	0	0	0	0.775115	0	0	1.99164	0	1.17508	1.36723	0	0	0	5	0	0	13	0	8	8	0
GCGGGGCGAGCGATCGGCAG	TNFRSF18	HGLibA_50767	1	1.20073	0.645857	0.289344	1	0	0.735582	0.738463	0.310046	2.48896	0.174547	2.45125	0.438341	0.587542	1.87994	1.54302	4	3	2	15	1	16	2	4	11	9
TTGTCAGATTGAGAGACGCC	ARHGAP17	HGLibA_02714	1	1.20045	2.32511	0.0749824	1	0	1.83896	2.95385	2.63539	4.64607	4.18912	4.9025	8.32848	6.75674	2.56355	8.57231	10	12	17	28	24	32	38	46	15	50
CAGCTCATTCTACGACGAAC	RASSF8	HGLibA_40394	1	1.20028	0.777357	0.484694	1	0	0.735582	0.738463	0.930138	0.331862	1.22183	0.919219	4.82175	2.79083	1.70903	1.37157	4	3	6	2	7	6	22	19	10	8
GAGTCTCCGCCTTCATTGAC	CELA3B	HGLibB_08993	1	1.20013	2.80513	0.0300982	1	1	4.0457	1.96923	2.79041	8.29655	7.33095	6.58774	9.20517	4.25968	3.58897	8.57231	22	8	18	50	42	43	42	29	21	50
GGTCACTGAGCCAACCGAAG	TMEM180	HGLibB_50036	1	1.19969	0.864378	0.247586	1	0	0.367791	1.72308	1.08516	4.64607	1.39637	2.45125	2.41088	2.64394	1.70903	1.71446	2	7	7	28	8	16	11	18	10	10
GGATTTCTCCACCGGCGCTG	HIST1H1B	HGLibA_21359	1	1.1996	1.495	0.222093	1	0	0.919478	2.7077	0.155023	2.32303	2.6182	3.06406	3.7259	0.734428	2.73445	4.62905	5	11	1	14	15	20	17	5	16	27
CCCGGAAGACGCCTCGCAAG	C6orf120	HGLibB_06437	1	1.19957	2.12647	0.244501	1	0	4.96518	0.984617	1.55023	5.80758	5.58549	2.75766	10.9585	3.37837	5.63981	6.51496	27	4	10	35	32	18	50	23	33	38
GTCTTTACGCATCTGATTAA	DGKE	HGLibA_13068	1	1.19895	1.61828	0.141615	1	0	2.20675	0.738463	1.24018	7.13503	2.44365	3.21727	2.41088	2.64394	2.73445	2.2288	12	3	8	43	14	21	11	18	16	13
TAAGCCCAGGAGGGTGAGGC	hsa-mir-4430	HGLibA_60105	1	1.19846	1.97726	0.153886	1	0	1.10337	2.21539	1.39521	2.98676	3.84002	2.45125	2.63005	2.49706	6.49433	4.28616	6	9	9	18	22	16	12	17	38	25
GGCGTACTCTGATACTACAA	AKAP4	HGLibA_01432	1	1.19811	1.27102	0.282395	1	0	2.39064	0	1.24018	3.31862	2.44365	3.06406	2.63005	2.35017	2.56355	3.60037	13	0	8	20	14	20	12	16	15	21
GCTAATGTTAAGCATAAGCG	PEX11A	HGLibA_36084	1	1.19728	0.840166	0.339417	1	0	0.919478	0.738463	0.620092	1.65931	1.04728	1.68524	0.657512	1.46886	1.53813	4.28616	5	3	4	10	6	11	3	10	9	25
AACCCAATGAGTTCTAGAAA	FAM210A	HGLibB_16431	1	1.19725	1.99781	0.231141	1	0	2.20675	0.492309	2.79041	6.13944	5.41094	2.14484	4.60258	4.99411	4.10168	2.57169	12	2	18	37	31	14	21	34	24	15
CCCTCCGGCGGCAGACGTCA	LRRC4B	HGLibB_27339	1	1.19674	0.247916	0.345851	1	0	0.551687	0.492309	0.155023	1.32745	0.349093	1.37883	0.438341	1.0282	1.36723	0.514339	3	2	1	8	2	9	2	7	8	3
ATGCATTCGCGCGCCCCGAG	PCDHB5	HGLibA_35502	1	1.19635	0.302374	0.5653	1	0	0.367791	0.492309	0.310046	2.32303	1.39637	0	0	0.440657	0.683614	1.54302	2	2	2	14	8	0	0	3	4	9
TTTAAACTCAGGCGGTCCTC	C22orf43	HGLibB_06077	1	1.19628	0.719218	0.353616	1	0	1.28727	0.738463	0.155023	0.995585	2.09456	0.919219	2.41088	1.76263	0.683614	2.91459	7	3	1	6	12	6	11	12	4	17
GCAAGATCAACAGCCGCGAG	OLIG1	HGLibB_33322	1	1.19579	0.869945	0.45139	1	0	0.183896	0.738463	0.310046	0.663724	0.872733	0.919219	0.219171	1.32197	1.36723	1.20012	1	3	2	4	5	6	1	9	8	7
CGTGATAGAAGTGCGAGAGA	2015-03-08	HGLibB_28308	1	1.19576	2.71404	0.0804217	1	0	2.75843	2.7077	1.70525	7.13503	5.06185	5.36211	8.98599	3.81903	4.44349	3.60037	15	11	11	43	29	35	41	26	26	21
GGTTCCTAAACTGAACCAGA	SMAD5	HGLibB_45525	1	1.19562	0.573999	0.394916	1	0	0.551687	0.738463	0.775115	0.165931	4.71276	0.45961	2.84922	0.881314	1.02542	1.20012	3	3	5	1	27	3	13	6	6	7
TATACCAGACCACAGCGCCG	NonTargetingControlGuideForHuman_0491	HGLibA_64874	2	1.19529	2.03778	0.15904	1	0	0.919478	1.96923	1.24018	2.32303	2.44365	5.66852	3.50673	1.90951	2.73445	3.42893	5	8	8	14	14	37	16	13	16	20
TATACCAGACCACAGCGCCG	NonTargetingControlGuideForHuman_0491	HGLibB_57519	2	1.19529	2.03778	0.15904	1	0	0.919478	1.96923	1.24018	2.32303	2.44365	5.66852	3.50673	1.90951	2.73445	3.42893	5	8	8	14	14	37	16	13	16	20
CCGACATCCAATACAAGCAA	ELAVL4	HGLibA_14887	1	1.19504	1.96045	0.21717	1	0	1.65506	1.72308	2.94544	2.98676	1.74547	10.571	10.5202	2.0564	4.10168	2.2288	9	7	19	18	10	69	48	14	24	13
[truncated: 120,288 more rows]

## Sheet: Day12 CD235a Depleted
Sequence	gene_id	UID	frequency	logFC	PValue	FDR	Day0_1.normCPM	Day0_2.normCPM	Day0_3.normCPM	Day14_Depl_1.normCPM	Day14_Depl_2.normCPM	Day14_Depl_3.normCPM	Day14_Depl_4.normCPM	Day14_Depl_5.normCPM	Day14_Depl_6.normCPM	Day14_Depl_7.normCPM	Day0_1.raw	Day0_2.raw	Day0_3.raw	Day14_Depl_1.raw	Day14_Depl_2.raw	Day14_Depl_3.raw	Day14_Depl_4.raw	Day14_Depl_5.raw	Day14_Depl_6.raw	Day14_Depl_7.raw
AATGCGAGCTGAACATAGTG	CMAS	HGLibB_10169	1	2.97035	2.70271e-22	3.19839e-17	11.5854	13.7846	13.642	60.7889	97.2084	119.64	95.244	96.6947	104.769	137.261	63	56	88	83	520	617	552	514	468	453
ATCCTATTGCTGATCCACAG	C1GALT1	HGLibB_05720	1	3.03466	3.69001e-20	2.18338e-15	14.8955	12.8	13.797	77.634	102.817	127.785	80.7504	90.2986	150.886	164.229	81	52	89	106	550	659	468	480	674	542
GAGGTATTCTAACTCATACA	C1GALT1	HGLibA_05724	1	3.40081	8.95042e-18	2.64798e-13	3.49402	7.38463	4.34064	55.6621	49.165	70.0003	46.0691	38.7531	35.5947	76.3572	19	30	28	76	263	361	267	206	159	252
TGAGACGCCATCAGTTTCGA	CMAS	HGLibA_10179	1	2.96975	6.76581e-18	2.64798e-13	4.2296	8.12309	8.68128	49.0705	54.9601	46.5376	51.2454	59.2584	40.9675	83.3263	23	33	56	67	294	240	297	315	183	275
ACTCTTTGTGACTGAAGAAG	GYPE	HGLibB_20678	2	2.74374	7.32567e-17	1.73384e-12	11.7693	8.86156	11.3167	65.1833	57.3903	73.1028	58.1472	78.2588	60.22	110.294	64	36	73	89	307	377	337	416	269	364
ACTCTTTGTGACTGAAGAAG	GYPB	HGLibB_20672	2	2.74374	7.32567e-17	1.73384e-12	11.7693	8.86156	11.3167	65.1833	57.3903	73.1028	58.1472	78.2588	60.22	110.294	64	36	73	89	307	377	337	416	269	364
ATCTTTGTATTACTATTGTC	GYPB	HGLibA_20701	2	2.55719	7.92587e-16	1.17243e-11	22.803	22.4	29.6094	117.916	166.189	142.909	114.741	156.518	154.692	176.349	124	91	191	161	889	737	665	832	691	582
ATCTTTGTATTACTATTGTC	GYPE	HGLibB_20677	2	2.55719	7.92587e-16	1.17243e-11	22.803	22.4	29.6094	117.916	166.189	142.909	114.741	156.518	154.692	176.349	124	91	191	161	889	737	665	832	691	582
AGTGTGCATTGCCACACCAG	GYPE	HGLibA_20705	1	2.32094	7.47682e-16	1.17243e-11	17.1023	21.4154	13.332	68.1128	74.5887	83.7677	88.1698	77.5063	114.843	93.3255	93	87	86	93	399	432	511	412	513	308
ACATGAGCATCATTCGCATG	GNE	HGLibA_19504	1	2.1355	6.32707e-16	1.17243e-11	20.5963	22.1539	21.8582	95.2115	78.5145	106.455	115.432	78.635	89.5465	99.0826	112	90	141	130	420	549	669	418	400	327
TGTGCTTTGATCACTATGCT	C1GALT1C1	HGLibA_05726	1	3.01652	1.01333e-15	1.33242e-11	6.25245	2.7077	8.83631	35.8874	54.5863	57.7842	48.6573	31.4164	74.7713	39.9966	34	11	57	49	292	298	282	167	334	132
AATGACTTATCACCCCAACC	C1GALT1C1	HGLibA_05727	1	2.71409	1.3452e-14	1.59191e-10	6.62024	5.66155	6.04589	30.7606	44.6785	33.352	34.5087	35.7432	49.9222	52.4198	36	23	39	42	239	172	200	190	223	173
ACCTTATACCCTCATGAGCA	PSMB3	HGLibB_39056	1	-6.55722	6.34668e-14	6.82788e-10	10.2981	6.64617	8.83631	0	0.186939	0	0	0	0.223866	0	56	27	57	0	1	0	0	0	1	0
TTCCAATCTGACGTGTTCCC	GNE	HGLibB_19479	1	1.97901	8.87255e-14	8.74981e-10	21.3319	21.9077	33.3299	102.535	89.7308	130.693	87.1345	110.051	98.2773	89.0834	116	89	215	140	480	674	505	585	439	294
TGAACAGCATACACTAACGA	SLC35A1	HGLibA_44947	1	2.74609	3.72729e-12	3.39298e-08	9.93036	6.40001	12.2468	34.4226	83.001	43.0473	75.9192	76.7538	81.0396	55.4499	54	26	79	47	444	222	440	408	362	183
ATACTTACACCAGGCAGCTG	ERH	HGLibB_15454	1	-7.9133	1.1108e-11	9.38942e-08	5.51687	8.36925	5.4258	0	0	0	0	0	0	0	30	34	35	0	0	0	0	0	0	0
GACACAGTGATCCACTGCGA	VCP	HGLibB_53509	1	-7.60812	1.50766e-11	1.18944e-07	2.75843	6.64617	6.20092	0	0	0	0	0	0	0	15	27	40	0	0	0	0	0	0	0
CCTCGTCGACAAGACTGGGA	CMAS	HGLibB_10168	1	2.68724	3.96415e-11	2.93198e-07	3.12622	4.18462	4.0306	32.2254	22.6196	24.8201	12.7682	19.0003	26.6401	34.8455	17	17	26	44	121	128	74	101	119	115
TACATCTCATCACAGACAAA	GYPB	HGLibB_20673	2	2.57065	1.92288e-10	1.33855e-06	8.45919	6.89232	6.66599	32.2254	18.1331	66.8978	42.6183	37.4363	47.9074	60.298	46	28	43	44	97	345	247	199	214	199
TACATCTCATCACAGACAAA	GYPE	HGLibB_20679	2	2.57065	1.92288e-10	1.33855e-06	8.45919	6.89232	6.66599	32.2254	18.1331	66.8978	42.6183	37.4363	47.9074	60.298	46	28	43	44	97	345	247	199	214	199
TCCGGGAGCGGCAGAAGTTA	METTL14	HGLibA_28958	1	2.31047	2.89877e-10	1.80548e-06	6.25245	4.67693	4.96073	22.7043	20.1894	26.1774	17.9445	21.2578	39.6243	37.2696	34	19	32	31	108	135	104	113	177	123
TATCCTCACCCAGGAAGACC	ZNF729	HGLibB_56575	1	-6.33667	2.74717e-10	1.80548e-06	4.78128	4.18462	5.11576	0	0	0	0.172544	0	0	0	26	17	33	0	0	0	1	0	0	0
GAGAAGTTGACTGAAGCATC	HMGB1	HGLibB_21661	1	-7.31338	3.72139e-10	2.20195e-06	2.57454	5.16924	4.96073	0	0	0	0	0	0	0	14	21	32	0	0	0	0	0	0	0
GTGGCTCACACCTGTAATCC	BAGE	HGLibB_04091	1	-5.43368	4.6215e-10	2.60433e-06	12.6888	10.8308	9.14635	0	0	1.16344	0	0	0	0.303005	69	44	59	0	0	6	0	0	0	1
TTCCCAGAAATTAATTCTAG	NAT2	HGLibB_31135	1	-6.84606	6.72631e-10	3.61814e-06	4.0457	2.95385	2.17032	0	0	0	0	0	0	0	22	12	14	0	0	0	0	0	0	0
CATGTCACTGCACTCCAGCC	hsa-mir-4512	HGLibA_60490	1	-7.25393	8.56335e-10	4.40603e-06	6.25245	3.44616	2.48037	0	0	0	0	0	0	0	34	14	16	0	0	0	0	0	0	0
GACCCCACGGGCACCTACCA	TUBB4B	HGLibB_52224	1	-7.20618	1.2119e-09	5.97569e-06	2.57454	2.95385	6.20092	0	0	0	0	0	0	0	14	12	40	0	0	0	0	0	0	0
GTTATCACACAGACAAGAGA	ALG1L	HGLibB_01619	1	-6.68125	1.78948e-09	8.38784e-06	1.47116	2.46154	4.18562	0	0	0	0	0	0	0	8	10	27	0	0	0	0	0	0	0
GGAAAACCTAAATGTCAAAC	SCAPER	HGLibB_42807	1	-6.90278	1.84286e-09	8.38784e-06	1.65506	3.20001	4.65069	0	0	0	0	0	0	0	9	13	30	0	0	0	0	0	0	0
TATTGTAGGAAAGCCTACGT	RPL34	HGLibB_41889	1	-2.71605	2.70923e-09	1.18745e-05	33.469	24.3693	27.5941	3.66198	7.29063	5.42939	4.48613	2.82183	5.37279	0.60601	182	99	178	5	39	28	26	15	24	2
GGTCACAAATTCGTATCTAG	hsa-mir-10a	HGLibA_57198	1	-6.56168	3.16467e-09	1.33753e-05	1.83896	1.72308	3.87557	0	0	0	0	0	0	0	10	7	25	0	0	0	0	0	0	0
AAAGAAGTTAGTGTACGAAC	KIF11	HGLibA_24851	1	-5.42752	4.76717e-09	1.94533e-05	3.49402	3.44616	5.27078	0	0	0	0	0	0	0.60601	19	14	34	0	0	0	0	0	0	2
ATATGTACCTCTAATAACCG	SNW1	HGLibA_46022	1	-7.01994	5.94376e-09	2.34461e-05	3.49402	2.95385	3.87557	0	0	0	0	0	0	0	19	12	25	0	0	0	0	0	0	0
ACCTGTTACGGTGTATGAGA	EFTUD2	HGLibA_14619	1	-7.45717	9.67671e-09	3.694e-05	6.43634	4.18462	3.4105	0	0	0	0	0	0	0	35	17	22	0	0	0	0	0	0	0
CTGGGATTTCAACCTGAAAG	ARHGAP25	HGLibB_02736	1	-6.59826	1.03073e-08	3.81175e-05	3.86181	2.46154	1.39521	0	0	0	0	0	0	0	21	10	9	0	0	0	0	0	0	0
ATTATTCAAGTTATACTGCT	SLC35A1	HGLibB_44894	1	3.15843	1.15933e-08	4.03515e-05	2.02285	2.46154	2.79041	13.9155	8.41226	15.7064	36.0616	20.5053	21.4912	36.6636	11	10	18	19	45	81	209	109	96	121
AGAAAAAACCTTTCAGTAAG	hsa-mir-4797	HGLibA_61292	1	-6.37382	1.14239e-08	4.03515e-05	2.20675	2.7077	1.70525	0	0	0	0	0	0	0	12	11	11	0	0	0	0	0	0	0
TGACCACGTGCAATATACGC	CDC45	HGLibA_08588	1	-5.73523	1.60059e-08	5.41183e-05	6.25245	4.43078	3.87557	0	0	0	0	0.188122	0.223866	0	34	18	25	0	0	0	0	1	1	0
CAGCCCACAACATCCACAAG	SH3BP1	HGLibA_43926	1	-7.06556	2.15741e-08	7.0919e-05	2.02285	6.40001	2.32534	0	0	0	0	0	0	0	11	26	15	0	0	0	0	0	0	0
GAAAAACTAATGAAGCAAAT	ATAD1	HGLibB_03400	1	-6.83797	2.23383e-08	7.14463e-05	3.31012	1.23077	4.49567	0	0	0	0	0	0	0	18	5	29	0	0	0	0	0	0	0
TCTACTTCCCCACCAAAAAG	SERAC1	HGLibA_43464	1	-6.56367	2.47427e-08	7.7054e-05	3.67791	2.46154	1.39521	0	0	0	0	0	0	0	20	10	9	0	0	0	0	0	0	0
CGCACACATCTAGAGCATCC	BAG5	HGLibB_04085	1	-5.77408	4.59564e-08	0.000139448	3.49402	4.43078	2.0153	0	0	0	0	0	0	0.303005	19	18	13	0	0	0	0	0	0	1
CCTGTATCTGCTGGGCTTTC	hsa-mir-4686	HGLibA_60854	1	-5.14523	4.73367e-08	0.000140046	3.31012	4.92309	1.39521	0	0.373878	0	0	0	0	0	18	20	9	0	2	0	0	0	0	0
GCGCTCACCGCTGAAGACCA	ATP6V0C	HGLibB_03713	1	-6.45476	4.90362e-08	0.000141535	1.83896	9.84617	4.0306	0	0	0	0	0	0.223866	0	10	40	26	0	0	0	0	0	1	0
TGATAGTGTACACATCGCCA	ZNF280A	HGLibA_55723	1	-6.28816	5.09489e-08	0.000143554	3.31012	1.47693	1.39521	0	0	0	0	0	0	0	18	6	9	0	0	0	0	0	0	0
CCATATTCTCTACTCCAAAG	TMED10	HGLibB_49743	1	-6.6884	5.29163e-08	0.00014563	1.83896	2.46154	3.87557	0	0	0	0	0	0	0	10	10	25	0	0	0	0	0	0	0
ATAACAGGAGAGATACCAGA	LIMCH1	HGLibB_26492	1	-5.52508	5.4937e-08	0.000147756	2.57454	1.96923	3.56553	0	0	0	0	0	0.223866	0	14	8	23	0	0	0	0	0	1	0
AACGATACCAGTAACATTGA	NHS	HGLibA_31915	1	-6.3775	6.04204e-08	0.000158892	2.75843	1.47693	2.32534	0	0	0	0	0	0	0	15	6	15	0	0	0	0	0	0	0
ATAAAATGACCAAGAAGACC	CTNNA1	HGLibB_11627	1	-6.49798	7.1277e-08	0.000183368	1.28727	3.93847	2.0153	0	0	0	0	0	0	0	7	16	13	0	0	0	0	0	0	0
GTGAGAAAGACACACTGCAG	SNRPC	HGLibB_45918	1	-4.80516	8.10939e-08	0.00019993	6.98803	8.86156	7.4411	0	0	1.35735	0	0	0.223866	0	38	36	48	0	0	7	0	0	1	0
GGTTGGTGCAAAAGTGATTG	hsa-mir-548az	HGLibA_61948	1	-5.29455	7.96022e-08	0.00019993	4.2296	3.20001	3.4105	0	0	0	0	0	0.447732	0	23	13	22	0	0	0	0	0	2	0
GTTGTACGTGGACACTATAA	RPL26	HGLibB_41860	1	-4.39744	1.07397e-07	0.000259374	4.0457	7.38463	4.18562	0	0	0	0.862718	0	0.223866	0.303005	22	30	27	0	0	0	5	0	1	1
AGTGTCTTGCTCTATTGCTC	SRP9	HGLibB_46958	1	-4.87278	1.17007e-07	0.000276933	7.17193	10.8308	6.35594	0	0	1.16344	0	0.188122	0.223866	0	39	44	41	0	0	6	0	1	1	0
GAGCCATACCTTCCTGTCTA	NPIP	HGLibA_32461	11	-1.17309	1.25302e-07	0.00029075	137.37	138.831	146.032	74.7044	60.3814	78.92	70.9154	48.9117	49.4744	54.8439	747	564	942	102	323	407	411	260	221	181
GAGCCATACCTTCCTGTCTA	LOC100132247	HGLibA_26808	11	-1.17309	1.25302e-07	0.00029075	137.37	138.831	146.032	74.7044	60.3814	78.92	70.9154	48.9117	49.4744	54.8439	747	564	942	102	323	407	411	260	221	181
GAGCCATACCTTCCTGTCTA	NPIPA2	HGLibA_32467	11	-1.17309	1.25302e-07	0.00029075	137.37	138.831	146.032	74.7044	60.3814	78.92	70.9154	48.9117	49.4744	54.8439	747	564	942	102	323	407	411	260	221	181
GAGCCATACCTTCCTGTCTA	LOC100288332	HGLibB_26791	11	-1.17309	1.25302e-07	0.00029075	137.37	138.831	146.032	74.7044	60.3814	78.92	70.9154	48.9117	49.4744	54.8439	747	564	942	102	323	407	411	260	221	181
GAGCCATACCTTCCTGTCTA	NPIPL3	HGLibB_32435	11	-1.17309	1.25302e-07	0.00029075	137.37	138.831	146.032	74.7044	60.3814	78.92	70.9154	48.9117	49.4744	54.8439	747	564	942	102	323	407	411	260	221	181
GAGCCATACCTTCCTGTCTA	LOC642778	HGLibA_26958	11	-1.17309	1.25302e-07	0.00029075	137.37	138.831	146.032	74.7044	60.3814	78.92	70.9154	48.9117	49.4744	54.8439	747	564	942	102	323	407	411	260	221	181
GAGCCATACCTTCCTGTCTA	NPIPA5	HGLibA_32472	11	-1.17309	1.25302e-07	0.00029075	137.37	138.831	146.032	74.7044	60.3814	78.92	70.9154	48.9117	49.4744	54.8439	747	564	942	102	323	407	411	260	221	181
GAGCCATACCTTCCTGTCTA	NPIPA1	HGLibA_32464	11	-1.17309	1.25302e-07	0.00029075	137.37	138.831	146.032	74.7044	60.3814	78.92	70.9154	48.9117	49.4744	54.8439	747	564	942	102	323	407	411	260	221	181
GAGCCATACCTTCCTGTCTA	NPIPB5	HGLibA_32476	11	-1.17309	1.25302e-07	0.00029075	137.37	138.831	146.032	74.7044	60.3814	78.92	70.9154	48.9117	49.4744	54.8439	747	564	942	102	323	407	411	260	221	181
GAGCCATACCTTCCTGTCTA	LOC642799	HGLibA_26961	11	-1.17309	1.25302e-07	0.00029075	137.37	138.831	146.032	74.7044	60.3814	78.92	70.9154	48.9117	49.4744	54.8439	747	564	942	102	323	407	411	260	221	181
GAGCCATACCTTCCTGTCTA	NPIPA3	HGLibA_32470	11	-1.17309	1.25302e-07	0.00029075	137.37	138.831	146.032	74.7044	60.3814	78.92	70.9154	48.9117	49.4744	54.8439	747	564	942	102	323	407	411	260	221	181
CTCAGATTTGCCCCTCAAAC	PKIB	HGLibA_36822	1	-5.42042	1.69882e-07	0.000386612	2.94233	4.18462	0.465069	0	0	0	0	0.188122	0	0	16	17	3	0	0	0	0	1	0	0
AAAAATGCCAAAAAGCAAGC	ZNF706	HGLibA_56596	1	-5.38385	1.96355e-07	0.000438427	6.62024	0.984617	3.72055	0	0.186939	0	0	0	0.223866	0	36	4	24	0	1	0	0	0	1	0
GCAACATGAACCGTGAAGAC	AFF4	HGLibA_01115	1	-6.48213	2.09275e-07	0.000458622	4.0457	2.95385	0.155023	0	0	0	0	0	0	0	22	12	1	0	0	0	0	0	0	0
ACAACACTTTGTTACAACGC	C1GALT1	HGLibA_05722	1	2.50956	2.29436e-07	0.000468129	2.75843	5.16924	9.14635	14.6479	23.7413	46.7315	18.8072	42.3275	23.506	58.4799	15	21	59	20	127	241	109	225	105	193
CAGATTAAGTATAACCGCGA	EIF3I	HGLibA_14788	1	-5.99346	2.19352e-07	0.000468129	2.39064	1.23077	1.39521	0	0	0	0	0	0	0	13	5	9	0	0	0	0	0	0	0
GTCCGTGGTGATCCACACGC	GATSL3	HGLibA_18708	1	-6.26704	2.27576e-07	0.000468129	1.65506	3.44616	1.08516	0	0	0	0	0	0	0	9	14	7	0	0	0	0	0	0	0
CTCTTGAGACCTGTTTACAG	PSTK	HGLibB_39185	1	-7.05197	2.23206e-07	0.000468129	4.41349	3.69232	2.48037	0	0	0	0	0	0	0	24	15	16	0	0	0	0	0	0	0
CACACTCGATGACGCGTCCG	RBM14-RBM4	HGLibA_40487	2	1.6052	2.41178e-07	0.000483745	19.1251	22.1539	26.974	58.5917	48.0434	78.3383	46.9318	56.0604	91.7851	105.749	104	90	174	80	257	404	272	298	410	349
CACACTCGATGACGCGTCCG	RBM14	HGLibA_40484	2	1.6052	2.41178e-07	0.000483745	19.1251	22.1539	26.974	58.5917	48.0434	78.3383	46.9318	56.0604	91.7851	105.749	104	90	174	80	257	404	272	298	410	349
TGTGCCATCACAAGCAGATG	EEF1B2	HGLibA_14497	1	-3.97248	2.52486e-07	0.000490771	6.62024	7.63079	8.68128	0	0	1.55125	0	1.12873	0.223866	0	36	31	56	0	0	8	0	6	1	0
ATGATGAGTATATCCGCGTG	KIF3C	HGLibA_24939	1	-6.26493	2.52975e-07	0.000490771	2.57454	0.984617	2.48037	0	0	0	0	0	0	0	14	4	16	0	0	0	0	0	0	0
GTTAGAGAACTACAAAAACC	ZNF714	HGLibB_56553	1	-5.34768	2.76278e-07	0.000502996	2.57454	1.47693	3.10046	0	0	0	0	0	0.223866	0	14	6	20	0	0	0	0	0	1	0
ACGTTTAACAAAAAGACGAC	ZMYND11	HGLibA_55415	1	-6.16908	2.74202e-07	0.000502996	1.47116	1.72308	2.48037	0	0	0	0	0	0	0	8	7	16	0	0	0	0	0	0	0
AAGCTAAATTTATAATGAAC	RSL24D1	HGLibA_42321	1	-6.37622	2.73019e-07	0.000502996	3.31012	2.7077	0.620092	0	0	0	0	0	0	0	18	11	4	0	0	0	0	0	0	0
GAACCGCATTCTGCTCTACG	POLR2I	HGLibA_37588	1	-7.15888	2.72375e-07	0.000502996	2.20675	0.738463	8.37124	0	0	0	0	0	0	0	12	3	54	0	0	0	0	0	0	0
TGCCACCATTATCAATGAAG	SRP54	HGLibA_47006	1	-6.97091	3.04971e-07	0.000546822	3.86181	5.4154	0.775115	0	0	0	0	0	0	0	21	22	5	0	0	0	0	0	0	0
TAGATCCCAGCCCCCCATGT	SPDYE2	HGLibA_46582	4	-1.24326	3.36785e-07	0.000594853	61.2372	67.6925	59.2188	32.2254	26.9192	18.0333	22.2581	25.9608	30.6697	30.9065	333	275	382	44	144	93	129	138	137	102
TAGATCCCAGCCCCCCATGT	SPDYE2B	HGLibA_46585	4	-1.24326	3.36785e-07	0.000594853	61.2372	67.6925	59.2188	32.2254	26.9192	18.0333	22.2581	25.9608	30.6697	30.9065	333	275	382	44	144	93	129	138	137	102
TAGATCCCAGCCCCCCATGT	SPDYE2L	HGLibB_46531	4	-1.24326	3.36785e-07	0.000594853	61.2372	67.6925	59.2188	32.2254	26.9192	18.0333	22.2581	25.9608	30.6697	30.9065	333	275	382	44	144	93	129	138	137	102
TAGATCCCAGCCCCCCATGT	SPDYE6	HGLibA_46600	4	-1.24326	3.36785e-07	0.000594853	61.2372	67.6925	59.2188	32.2254	26.9192	18.0333	22.2581	25.9608	30.6697	30.9065	333	275	382	44	144	93	129	138	137	102
CCTGCTCCTTACTGTACACG	hsa-mir-4428	HGLibA_60097	1	-4.73375	3.72828e-07	0.00064883	9.74646	8.12309	3.10046	0.732396	0.373878	0	0.172544	0.188122	0.447732	0	53	33	20	1	2	0	1	1	2	0
CATACTCAAATAGTCGCAGA	PPP1CA	HGLibA_38004	1	-6.28855	4.1138e-07	0.000705547	1.10337	1.96923	3.10046	0	0	0	0	0	0	0	6	8	20	0	0	0	0	0	0	0
CCCAGCACGGATGATACCAT	UBL5	HGLibA_52712	1	-5.68958	4.57561e-07	0.00077354	1.83896	4.18462	2.94544	0	0	0	0.172544	0	0	0	10	17	19	0	0	0	1	0	0	0
GAAAGCTACCGTGAATTTAC	REEP5	HGLibB_40738	1	-5.7213	4.66336e-07	0.00077727	4.0457	1.47693	3.56553	0	0	0	0.172544	0	0	0	22	6	23	0	0	0	1	0	0	0
ACAGAAGGTTGGGTGGTCAC	TEX35	HGLibB_49040	1	-6.19469	4.89433e-07	0.000801353	2.75843	0.984617	2.0153	0	0	0	0	0	0	0	15	4	13	0	0	0	0	0	0	0
AAGATCGCCAAGACTCACGA	SF3B1	HGLibA_43699	1	-6.63383	4.94328e-07	0.000801353	3.49402	2.7077	1.70525	0	0	0	0	0	0	0	19	11	11	0	0	0	0	0	0	0
GCCGTACCTATGAAGCCATC	SNX33	HGLibB_46038	1	-6.00997	5.03532e-07	0.000805242	2.39064	1.96923	0.775115	0	0	0	0	0	0	0	13	8	5	0	0	0	0	0	0	0
CAGAAAACGAATAAAAGAAC	PRKRIR	HGLibB_38542	1	-6.133	5.53237e-07	0.000866478	2.75843	1.72308	1.08516	0	0	0	0	0	0	0	15	7	7	0	0	0	0	0	0	0
TACAATGTCTCAACACGAGC	TBL1Y	HGLibA_48613	1	-6.39075	5.63789e-07	0.000866478	3.86181	0.246154	2.48037	0	0	0	0	0	0	0	21	1	16	0	0	0	0	0	0	0
AATGGGCACCAGCCGGGGGC	SMTNL2	HGLibB_45782	1	-6.4056	5.58796e-07	0.000866478	2.02285	2.7077	2.0153	0	0	0	0	0	0	0	11	11	13	0	0	0	0	0	0	0
AGGCCAGCTGGTGCAGACGA	GH1	HGLibB_19002	1	-5.27624	5.91969e-07	0.000898122	2.39064	2.95385	1.55023	0	0	0	0	0	0.223866	0	13	12	10	0	0	0	0	0	1	0
GCCGGCAATCGAATTACCTT	HIVEP3	HGLibA_21572	1	-5.6833	6.14654e-07	0.000920736	2.57454	3.20001	3.87557	0.732396	0	0	0	0	0	0	14	13	25	1	0	0	0	0	0	0
CCTCTTCAAAGTACTGCCGC	DUSP10	HGLibB_14107	1	-6.53155	6.3707e-07	0.000942385	3.67791	1.47693	2.17032	0	0	0	0	0	0	0	20	6	14	0	0	0	0	0	0	0
ATGGATGAGATGTTGAGTAC	NOTCH2	HGLibB_32298	1	-6.27027	7.15763e-07	0.00104572	0.551687	1.96923	3.56553	0	0	0	0	0	0	0	3	8	23	0	0	0	0	0	0	0
GTTGTTGGACGAAGTCGCTC	GTF3C1	HGLibA_20581	1	-5.69669	7.28162e-07	0.00105086	4.41349	2.7077	2.63539	0.732396	0	0	0	0	0	0	24	11	17	1	0	0	0	0	0	0
CCAAGAACTAGCAGTAGCCC	GOLGA6C	HGLibB_19585	4	-1.63639	7.85407e-07	0.00111982	25.9293	25.1077	28.0592	12.4507	10.0947	6.20502	11.9055	8.84174	6.04439	4.54507	141	102	181	17	54	32	69	47	27	15
CCAAGAACTAGCAGTAGCCC	GOLGA6L9	HGLibB_19605	4	-1.63639	7.85407e-07	0.00111982	25.9293	25.1077	28.0592	12.4507	10.0947	6.20502	11.9055	8.84174	6.04439	4.54507	141	102	181	17	54	32	69	47	27	15
CCAAGAACTAGCAGTAGCCC	GOLGA6B	HGLibB_19584	4	-1.63639	7.85407e-07	0.00111982	25.9293	25.1077	28.0592	12.4507	10.0947	6.20502	11.9055	8.84174	6.04439	4.54507	141	102	181	17	54	32	69	47	27	15
CCAAGAACTAGCAGTAGCCC	GOLGA6D	HGLibB_19588	4	-1.63639	7.85407e-07	0.00111982	25.9293	25.1077	28.0592	12.4507	10.0947	6.20502	11.9055	8.84174	6.04439	4.54507	141	102	181	17	54	32	69	47	27	15
TCCCAGAGACCACGAGTAAG	PRAMEF1	HGLibA_38278	1	-5.17553	8.00731e-07	0.00112808	1.83896	1.96923	2.48037	0	0	0	0	0.188122	0	0	10	8	16	0	0	0	0	1	0	0
TCCCCAACAAAAGAAGCTAC	E2F6	HGLibB_14300	1	-6.56168	8.12887e-07	0.00113173	0.735582	3.69232	3.10046	0	0	0	0	0	0	0	4	15	20	0	0	0	0	0	0	0
TATAACTTCTGTGATACACA	SLC35A1	HGLibB_44893	1	4.13981	8.42887e-07	0.00115985	0.735582	0.984617	0.310046	11.7183	9.16002	9.11362	23.2934	3.76244	13.432	13.3322	4	4	2	16	49	47	135	20	60	44
CAAGCATATTTAGAAGAACC	C6orf58	HGLibB_06495	1	-6.02062	1.10204e-06	0.00149903	1.65506	3.44616	0.155023	0	0	0	0	0	0	0	9	14	1	0	0	0	0	0	0	0
AACTTGAGGGGAGAATGAGG	hsa-mir-6734	HGLibA_63091	1	-6.72092	1.12837e-06	0.0015174	2.02285	2.95385	3.4105	0	0	0	0	0	0	0	11	12	22	0	0	0	0	0	0	0
ATTATAAATACCGGCCCCGG	SOX2	HGLibA_46251	1	-6.21288	1.22577e-06	0.00162986	2.20675	2.95385	0.775115	0	0	0	0	0	0	0	12	12	5	0	0	0	0	0	0	0
AGTTACTCACCATTGCCTGG	PABPN1	HGLibB_34896	2	-2.51763	1.24312e-06	0.00163457	24.0903	24.3693	28.3692	5.85917	2.80409	5.8172	1.03526	0.188122	4.92506	11.5142	131	99	183	8	15	30	6	1	22	38
AGTTACTCACCATTGCCTGG	BCL2L2-PABPN1	HGLibB_04324	2	-2.51763	1.24312e-06	0.00163457	24.0903	24.3693	28.3692	5.85917	2.80409	5.8172	1.03526	0.188122	4.92506	11.5142	131	99	183	8	15	30	6	1	22	38
TCTCACTTTGTTCCCCAGGC	hsa-mir-4459	HGLibA_60241	1	-5.12428	1.3069e-06	0.00168117	2.20675	2.95385	4.18562	0	0	0	0	0.376244	0	0	12	12	27	0	0	0	0	2	0	0
AGTAGACAAACAGCATGAGC	VPREB1	HGLibB_53655	1	-5.17397	1.30698e-06	0.00168117	1.28727	4.18462	5.11576	0.732396	0	0	0	0	0.223866	0	7	17	33	1	0	0	0	0	1	0
ATATCAGCATCAAGTACCAC	GYPE	HGLibA_20706	1	2.22831	1.38889e-06	0.00176733	4.41349	4.92309	8.83631	19.7747	19.6286	38.5874	22.7757	31.4164	56.6382	10.9082	24	20	57	27	105	199	132	167	253	36
TGAGATGGTAATGCTGAGCA	SLC25A46	HGLibB_44701	1	-6.34666	1.40759e-06	0.00177207	0.551687	4.92309	1.08516	0	0	0	0	0	0	0	3	20	7	0	0	0	0	0	0	0
GAGTTGGATATCAACACTGA	S100A8	HGLibB_42518	1	-6.23702	1.42959e-06	0.00178082	1.28727	0.246154	4.34064	0	0	0	0	0	0	0	7	1	28	0	0	0	0	0	0	0
TTCAGGCGATTAAGGACATC	GNE	HGLibB_19480	1	1.58063	1.53008e-06	0.0018667	13.2405	20.4308	21.5482	60.0565	38.1356	67.4796	34.8538	60.1991	86.8601	38.4816	72	83	139	82	204	348	202	320	388	127
AGCGGGAGGAGTTCACCGTC	RAD9A	HGLibA_40109	1	-6.72336	1.51767e-06	0.0018667	2.20675	2.46154	3.72055	0	0	0	0	0	0	0	12	10	24	0	0	0	0	0	0	0
ACACAGAGCATCCACGTCCG	CDC45	HGLibA_08586	1	-5.1057	1.8228e-06	0.00217889	4.0457	2.21539	2.94544	0	0.373878	0	0	0	0	0	22	9	19	0	2	0	0	0	0	0
CGTGCCACTGCACTTCAGCC	hsa-mir-1273d	HGLibA_57540	1	-6.33388	1.80467e-06	0.00217889	2.02285	1.23077	3.10046	0	0	0	0	0	0	0	11	5	20	0	0	0	0	0	0	0
GCGCTTGGCCAATGAGCTTT	GALNT12	HGLibB_18511	1	-5.97083	1.89161e-06	0.00223854	1.83896	1.23077	1.86028	0	0	0	0	0	0	0	10	5	12	0	0	0	0	0	0	0
AATCCAGCTGGACTATGAGA	SQRDL	HGLibB_46859	1	-5.57394	1.91534e-06	0.00224417	3.67791	1.96923	2.79041	0	0	0	0	0	0.223866	0	20	8	18	0	0	0	0	0	1	0
CCTATGCCAAAATCAAGTGC	RABL3	HGLibB_39983	1	-5.74419	1.9563e-06	0.00226969	1.28727	1.72308	1.24018	0	0	0	0	0	0	0	7	7	8	0	0	0	0	0	0	0
GGTTGGTGCAAAGGTAATTG	hsa-mir-548ag-2	HGLibA_61877	2	-6.05545	2.03907e-06	0.00234276	4.0457	2.95385	5.73585	0.732396	0	0	0	0	0	0	22	12	37	1	0	0	0	0	0	0
GGTTGGTGCAAAGGTAATTG	hsa-mir-548ag-1	HGLibA_61874	2	-6.05545	2.03907e-06	0.00234276	4.0457	2.95385	5.73585	0.732396	0	0	0	0	0	0	22	12	37	1	0	0	0	0	0	0
GGGCACGCTGCAGACGATCC	GJB2	HGLibA_19161	1	-5.97347	2.08951e-06	0.00237762	0.919478	2.7077	1.39521	0	0	0	0	0	0	0	5	11	9	0	0	0	0	0	0	0
AGATGAAGGGGGCTTTCTGA	ERCC5	HGLibB_15420	1	-5.156	2.14387e-06	0.00241625	0.735582	2.95385	2.63539	0	0	0	0	0	0.223866	0	4	12	17	0	0	0	0	0	1	0
TATGTGACGTTCCAACACCT	NANS	HGLibA_31109	1	1.71526	2.16831e-06	0.00242074	7.53972	7.38463	10.8516	16.1127	15.1421	34.1276	23.2934	26.5252	44.5494	37.8756	41	30	70	22	81	176	135	141	199	125
GTATAGATGAATGCACAGCC	LYRM1	HGLibA_27746	1	-5.96842	2.22252e-06	0.00245806	2.39064	1.47693	1.08516	0	0	0	0	0	0	0	13	6	7	0	0	0	0	0	0	0
GCTCATCAGGGAGATGCCGA	NBPF1	HGLibB_31179	1	-6.54322	2.46829e-06	0.00270461	0.919478	5.16924	1.39521	0	0	0	0	0	0	0	5	21	9	0	0	0	0	0	0	0
TGTTCAGCTTCATACTCCTG	KIF23	HGLibB_24874	1	-1.3571	2.5948e-06	0.00281715	29.6072	43.077	31.7797	6.59157	14.7682	15.9004	15.874	11.2873	15.6706	12.7262	161	175	205	9	79	82	92	60	70	42
CGTACCTGTAGAAGTCGTCC	FBLIM1	HGLibA_16940	1	-4.97723	2.66726e-06	0.00286949	1.10337	2.46154	2.0153	0	0	0	0	0	0.223866	0	6	10	13	0	0	0	0	0	1	0
CAGAGGGCTCCTTGGTCTAG	hsa-mir-4448	HGLibA_60199	1	-6.08003	2.7004e-06	0.00287897	1.28727	0.738463	3.25548	0	0	0	0	0	0	0	7	3	21	0	0	0	0	0	0	0
ACACCTACTGTAGCACGGCC	GET4	HGLibA_18933	1	-4.7797	2.88964e-06	0.00297171	0.367791	6.89232	2.94544	0	0	0	0.172544	0	0.447732	0	2	28	19	0	0	0	1	0	2	0
ATACGTGCAAATTCACCAGA	PCNA	HGLibA_35635	1	-5.46896	2.85356e-06	0.00297171	3.49402	0.738463	3.56553	0	0	0	0	0	0.223866	0	19	3	23	0	0	0	0	0	1	0
CACGCACTAAGCAAGCAGAC	ERN2	HGLibA_15516	1	-5.60554	2.91295e-06	0.00297171	4.2296	1.23077	3.72055	0.732396	0	0	0	0	0	0	23	5	24	1	0	0	0	0	0	0
TACTAACCAGTAAATCGTGT	UBE2I	HGLibA_52616	1	-5.90391	2.86707e-06	0.00297171	2.57454	2.95385	5.4258	0	0	0	0	0	0	0.303005	14	12	35	0	0	0	0	0	0	1
CTCGGCCACGAATTCCGACA	ASAP2	HGLibA_03197	1	-6.41916	2.90184e-06	0.00297171	0	5.16924	1.70525	0	0	0	0	0	0	0	0	21	11	0	0	0	0	0	0	0
CCCCATAGGACAAGAATATG	C1orf54	HGLibB_05868	1	-3.64628	2.94365e-06	0.00297736	3.12622	8.6154	5.4258	0	2.05633	0	0.172544	0.188122	0	0.303005	17	35	35	0	11	0	1	1	0	1
CGTCACAAACTGGTCCACTT	NECAB3	HGLibA_31589	1	-5.60784	3.12665e-06	0.00313566	1.65506	0.738463	1.39521	0	0	0	0	0	0	0	9	3	9	0	0	0	0	0	0	0
GTAGAGATTGATGCTCACAT	PSMA5	HGLibB_39033	1	-4.29822	3.17897e-06	0.00314477	1.28727	7.38463	2.0153	0	0.560818	0	0.345087	0	0	0	7	30	13	0	3	0	2	0	0	0
GCACCATCTTTCCATGTATC	CRIPT	HGLibB_11150	1	-6.14626	3.18888e-06	0.00314477	1.47116	0	4.0306	0	0	0	0	0	0	0	8	0	26	0	0	0	0	0	0	0
CATCGATCTCCATGTCCAGC	SMARCB1	HGLibA_45621	1	1.43653	3.2493e-06	0.00315182	9.93036	9.10771	7.90617	31.493	32.1535	18.0333	16.0466	25.2084	24.4014	24.5434	54	37	51	43	172	93	93	134	109	81
AGTTCGAACACCTTACACCA	RBM4B	HGLibA_40571	1	-6.2926	3.24052e-06	0.00315182	0.551687	4.18462	1.55023	0	0	0	0	0	0	0	3	17	10	0	0	0	0	0	0	0
ACGATTGGAAGAAGCCCGAC	GATAD2B	HGLibA_18688	1	-3.3631	3.33913e-06	0.00321263	2.57454	4.92309	3.72055	0	0.373878	0	0.690174	0.752488	0.223866	0	14	20	24	0	2	0	4	4	1	0
CCATCCCAGTCTTGTCGACG	CMAS	HGLibA_10178	1	1.55048	3.41915e-06	0.00324937	11.9532	13.5385	11.3167	35.8874	23.3674	34.9032	23.4659	48.3474	31.789	54.2379	65	55	73	49	125	180	136	257	142	179
AAGAACTCTTAAAACTCAAC	hsa-mir-3133	HGLibA_58587	1	-6.51052	3.43224e-06	0.00324937	2.75843	2.95385	1.55023	0	0	0	0	0	0	0	15	12	10	0	0	0	0	0	0	0
CATACTTACCCTCAAGAGGA	TRIM43B	HGLibA_51503	1	-3.98518	3.49707e-06	0.00328447	2.20675	1.47693	3.4105	0	0.373878	0	0.172544	0.188122	0	0	12	6	22	0	2	0	1	1	0	0
CAGGTTCTTGAGCGGGCTGA	SLC25A20	HGLibB_44616	1	-6.25211	3.6256e-06	0.00337837	0.551687	2.7077	2.79041	0	0	0	0	0	0	0	3	11	18	0	0	0	0	0	0	0
TCTCACCTCAGTAACTGCAC	TCP11X2	HGLibA_48851	1	-5.97729	3.74089e-06	0.00345857	2.57454	0.984617	1.39521	0	0	0	0	0	0	0	14	4	9	0	0	0	0	0	0	0
CCTGTCCCTCAGTCCAGTGA	TRIM49	HGLibB_51459	4	-1.72535	3.89315e-06	0.00354799	68.593	47.7539	43.7165	1.46479	20.0025	18.615	21.7405	9.4061	21.9389	17.2713	373	194	282	2	107	96	126	50	98	57
CCTGTCCCTCAGTCCAGTGA	TRIM49D1	HGLibA_51531	4	-1.72535	3.89315e-06	0.00354799	68.593	47.7539	43.7165	1.46479	20.0025	18.615	21.7405	9.4061	21.9389	17.2713	373	194	282	2	107	96	126	50	98	57
CCTGTCCCTCAGTCCAGTGA	TRIM49B	HGLibB_51461	4	-1.72535	3.89315e-06	0.00354799	68.593	47.7539	43.7165	1.46479	20.0025	18.615	21.7405	9.4061	21.9389	17.2713	373	194	282	2	107	96	126	50	98	57
CCTGTCCCTCAGTCCAGTGA	TRIM49C	HGLibB_51464	4	-1.72535	3.89315e-06	0.00354799	68.593	47.7539	43.7165	1.46479	20.0025	18.615	21.7405	9.4061	21.9389	17.2713	373	194	282	2	107	96	126	50	98	57
TCAAAAGGGGTTCGCTGAGA	SPRTN	HGLibB_46776	1	-3.85368	3.89757e-06	0.00354799	3.12622	4.18462	4.34064	0	0	0.193907	1.03526	0	0.223866	0	17	17	28	0	0	1	6	0	1	0
GATGAATTGCAGTTGTTCCG	VCP	HGLibB_53508	1	-3.4617	3.95244e-06	0.00357047	13.0566	7.13848	6.82101	0	1.68245	0	0.690174	2.44559	0.223866	0	71	29	44	0	9	0	4	13	1	0
ACTTACCTTCATATTTAAAA	ATG4C	HGLibB_03493	1	-5.76143	4.19399e-06	0.00374084	1.10337	1.96923	1.24018	0	0	0	0	0	0	0	6	8	8	0	0	0	0	0	0	0
ATCCGCAGAGGACAGTCATC	MAN1B1	HGLibB_28022	1	-6.25691	4.20426e-06	0.00374084	2.94233	1.72308	1.39521	0	0	0	0	0	0	0	16	7	9	0	0	0	0	0	0	0
GTGGATGGTATAGGGACGAG	HEPH	HGLibA_21144	1	-3.4225	4.3607e-06	0.00382255	4.2296	3.93847	6.35594	0	0.934696	0	0.172544	1.31685	0.223866	0	23	16	41	0	5	0	1	7	1	0
GCAGAGTGAAATTCCTATCA	TMEM234	HGLibB_50206	1	-4.33413	4.33648e-06	0.00382255	4.59739	1.96923	2.32534	0	0	0	0.690174	0	0	0	25	8	15	0	0	0	4	0	0	0
TATCCCGCTGTACTGCAAGA	SCYL3	HGLibA_43090	1	-5.79059	4.42801e-06	0.00385302	2.57454	0	1.70525	0	0	0	0	0	0	0	14	0	11	0	0	0	0	0	0	0
ACAACAGCGAGATTATTTAA	FRY	HGLibB_18029	1	-5.90459	4.47841e-06	0.00386843	1.47116	2.21539	1.08516	0	0	0	0	0	0	0	8	9	7	0	0	0	0	0	0	0
CGTGTTTGAGGTCCTTGAGC	CDK16	HGLibB_08737	1	-5.84671	4.61553e-06	0.00392951	1.83896	1.96923	0.775115	0	0	0	0	0	0	0	10	8	5	0	0	0	0	0	0	0
GTGTATTCGACAACTCTGTG	NDC80	HGLibA_31383	1	-6.30624	4.60321e-06	0.00392951	2.75843	1.96923	1.55023	0	0	0	0	0	0	0	15	8	10	0	0	0	0	0	0	0
GTCTCTGGATCAGTATCAGA	RASGRP2	HGLibB_40297	1	-4.44153	4.78153e-06	0.00404176	5.88466	4.92309	2.94544	0	0	0	0	1.12873	0	0	32	20	19	0	0	0	0	6	0	0
TCACCTGTCAGCCCCAGCAC	RPL10	HGLibB_41801	1	-2.39347	4.92766e-06	0.00413574	11.2176	10.8308	17.2075	2.92958	2.80409	2.9086	2.41561	3.19807	2.68639	0.303005	61	44	111	4	15	15	14	17	12	1
ACCTCACCCGGAATTCCTTG	RAD9A	HGLibB_40058	1	-3.28596	5.24893e-06	0.00437436	7.35582	12.8	8.52626	0	0	1.16344	2.24307	0	2.23866	0.60601	40	52	55	0	0	6	13	0	10	2
AGCCTACAAAGTTACAACAC	SNX1	HGLibA_46025	1	-4.92192	5.3684e-06	0.00441178	1.83896	1.96923	1.55023	0	0	0	0	0	0.223866	0	10	8	10	0	0	0	0	0	1	0
GAACCGGGAAGAGAAGGCGG	hsa-mir-320a	HGLibA_58924	1	-6.01358	5.3555e-06	0.00441178	1.28727	2.95385	0.930138	0	0	0	0	0	0	0	7	12	6	0	0	0	0	0	0	0
AAGCGCTGCTTACGAAGAGA	MICU2	HGLibA_29224	1	-5.92514	5.52454e-06	0.00450878	2.94233	0.246154	1.55023	0	0	0	0	0	0	0	16	1	10	0	0	0	0	0	0	0
ACCTGCGCCGAACAAATGTA	PSMB3	HGLibB_39057	1	-3.67237	5.67135e-06	0.0045969	6.25245	6.89232	8.52626	0	1.12164	0	0.517631	1.50498	0	0.303005	34	28	55	0	6	0	3	8	0	1
TCTCCTGAGAGATCACATAC	PTPRN	HGLibA_39521	1	-5.99819	6.2442e-06	0.0050268	3.12622	1.47693	0.465069	0	0	0	0	0	0	0	17	6	3	0	0	0	0	0	0	0
CACACGTAGAGACCTTATCC	PNN	HGLibA_37394	1	-1.6626	6.36103e-06	0.00508625	18.7573	18.2154	25.1137	9.52115	2.99103	4.45986	5.86648	10.5348	4.47732	9.09014	102	74	162	13	16	23	34	56	20	30
CATATCATGGCTGCAAGCTC	XPOT	HGLibA_54577	1	-6.09904	6.42495e-06	0.00510288	1.83896	1.23077	2.32534	0	0	0	0	0	0	0	10	5	15	0	0	0	0	0	0	0
GTACCGTCTCAGCCTATCAA	ANKRD20A2	HGLibB_02028	4	-1.34777	6.58157e-06	0.00519242	45.79	41.8462	49.6073	19.0423	14.3943	12.6039	21.5679	20.8815	12.0888	25.7554	249	170	320	26	77	65	125	111	54	85
GTACCGTCTCAGCCTATCAA	ANKRD20A1	HGLibB_02025	4	-1.34777	6.58157e-06	0.00519242	45.79	41.8462	49.6073	19.0423	14.3943	12.6039	21.5679	20.8815	12.0888	25.7554	249	170	320	26	77	65	125	111	54	85
GTACCGTCTCAGCCTATCAA	ANKRD20A4	HGLibB_02034	4	-1.34777	6.58157e-06	0.00519242	45.79	41.8462	49.6073	19.0423	14.3943	12.6039	21.5679	20.8815	12.0888	25.7554	249	170	320	26	77	65	125	111	54	85
GTACCGTCTCAGCCTATCAA	ANKRD20A3	HGLibB_02032	4	-1.34777	6.58157e-06	0.00519242	45.79	41.8462	49.6073	19.0423	14.3943	12.6039	21.5679	20.8815	12.0888	25.7554	249	170	320	26	77	65	125	111	54	85
GCTGGCCTCCACAAAGCGCC	C3orf20	HGLibB_06214	1	-5.62244	6.66039e-06	0.0052198	1.47116	0.984617	1.39521	0	0	0	0	0	0	0	8	4	9	0	0	0	0	0	0	0
AAGATCAAATCCACAAACCC	HMGB3	HGLibB_21669	1	-4.44931	6.71673e-06	0.00522932	1.65506	2.21539	2.17032	0	0	0	0	0.188122	0	0.303005	9	9	14	0	0	0	0	1	0	1
TTCAGAGGAGGAAGAGGTGG	GAR1	HGLibB_18599	1	-2.67445	6.91562e-06	0.00534898	11.2176	9.84617	7.75115	3.66198	1.49551	1.55125	1.72544	1.12873	1.56706	0	61	40	50	5	8	8	10	6	7	0
GTATCTCGTATGATTTGAAC	TMEM178A	HGLibA_50082	1	-5.23534	7.33529e-06	0.00556447	2.57454	3.44616	1.08516	0.732396	0	0	0	0	0	0	14	14	7	1	0	0	0	0	0	0
CTCATCATCTGCTACTTCTG	DMTF1	HGLibB_13425	1	-5.39651	7.26001e-06	0.00556447	1.83896	3.20001	2.63539	0	0	0	0	0	0	0.303005	10	13	17	0	0	0	0	0	0	1
CCTCACAGGCTACAAGGAGC	C1orf95	HGLibB_05905	1	-5.8989	7.29498e-06	0.00556447	2.39064	1.23077	1.08516	0	0	0	0	0	0	0	13	5	7	0	0	0	0	0	0	0
GATATTGCTGTATATGCCAC	HMGCS1	HGLibA_21710	1	-2.04201	7.40303e-06	0.0055801	15.9989	13.2923	10.6966	4.39438	4.67348	3.87814	0.345087	2.63371	4.92506	2.12103	87	54	69	6	25	20	2	14	22	7
ATCAAGACCCTGGAGCACCG	ARL2	HGLibB_02955	1	-3.9035	7.46097e-06	0.00558817	5.14907	2.95385	5.27078	0	0	0	0.345087	1.31685	0	0	28	12	34	0	0	0	2	7	0	0
CCACCAGGAAAACACGGCCG	hsa-mir-663a	HGLibA_62984	1	-6.11031	8.5899e-06	0.00639326	4.59739	4.43078	4.49567	0.732396	0	0	0	0	0	0	25	18	29	1	0	0	0	0	0	0
CCAACAGTTACCGAGATCGG	SNAPC4	HGLibA_45899	1	-5.00736	8.73111e-06	0.00645775	2.39064	5.4154	0.930138	0	0	0.387814	0	0	0	0	13	22	6	0	0	2	0	0	0	0
TAGATCCCAGCCCCCCGCAT	SPDYE5	HGLibA_46597	5	-1.24531	9.03084e-06	0.00659697	53.6975	47.2616	60.614	15.3803	34.9576	14.3491	21.3954	22.5746	14.7752	34.5425	292	192	391	21	187	74	124	120	66	114
TAGATCCCAGCCCCCCGCAT	SPDYE2L	HGLibB_46533	5	-1.24531	9.03084e-06	0.00659697	53.6975	47.2616	60.614	15.3803	34.9576	14.3491	21.3954	22.5746	14.7752	34.5425	292	192	391	21	187	74	124	120	66	114
TAGATCCCAGCCCCCCGCAT	SPDYE6	HGLibB_46543	5	-1.24531	9.03084e-06	0.00659697	53.6975	47.2616	60.614	15.3803	34.9576	14.3491	21.3954	22.5746	14.7752	34.5425	292	192	391	21	187	74	124	120	66	114
TAGATCCCAGCCCCCCGCAT	SPDYE2	HGLibB_46525	5	-1.24531	9.03084e-06	0.00659697	53.6975	47.2616	60.614	15.3803	34.9576	14.3491	21.3954	22.5746	14.7752	34.5425	292	192	391	21	187	74	124	120	66	114
TAGATCCCAGCCCCCCGCAT	SPDYE2B	HGLibB_46528	5	-1.24531	9.03084e-06	0.00659697	53.6975	47.2616	60.614	15.3803	34.9576	14.3491	21.3954	22.5746	14.7752	34.5425	292	192	391	21	187	74	124	120	66	114
CAGCAGATACAAACTCTACG	SLC14A2	HGLibB_44349	1	-4.37446	9.01227e-06	0.00659697	1.47116	2.21539	2.0153	0	0	0	0	0	0.447732	0	8	9	13	0	0	0	0	0	2	0
ATGATTGACCGCCTAGAAAA	EPC1	HGLibB_15245	1	-4.81615	9.97958e-06	0.0072453	1.28727	4.92309	3.72055	0	0	0	0.517631	0	0	0	7	20	24	0	0	0	3	0	0	0
AAGAGGCGCAGCGCTTCCAG	RNPS1	HGLibB_41679	1	-6.04939	1.01179e-05	0.00730096	2.20675	0.984617	2.0153	0	0	0	0	0	0	0	12	4	13	0	0	0	0	0	0	0
AAGTCAAGCGGGCCACCGAG	NUAK1	HGLibA_32891	1	-4.62173	1.06297e-05	0.00757784	1.65506	3.44616	1.55023	0	0	0	0	0.376244	0	0	9	14	10	0	0	0	0	2	0	0
CACTTTCGTCCCTCGCCGCA	PRTN3	HGLibA_38982	1	-5.05128	1.05975e-05	0.00757784	2.75843	1.72308	1.24018	0	0	0	0.172544	0	0	0	15	7	8	0	0	0	1	0	0	0
CTTCCAGAGGGAGATGTCGA	EEF1A2	HGLibB_14472	1	-5.46921	1.08818e-05	0.00771108	0.551687	1.72308	1.24018	0	0	0	0	0	0	0	3	7	8	0	0	0	0	0	0	0
GAAACCGATCGACCGCGAGA	SAP18	HGLibA_42716	1	-6.0792	1.10369e-05	0.00777445	1.83896	1.96923	1.55023	0	0	0	0	0	0	0	10	8	10	0	0	0	0	0	0	0
GTCCCGTACTTCTTAAGCCA	PPIL2	HGLibA_37942	1	-3.87469	1.15886e-05	0.00811478	9.37867	12.5539	6.04589	0	0.934696	0	0	0.188122	2.91026	0	51	51	39	0	5	0	0	1	13	0
GGTAAGGCGGCCGGCGAAAG	GBX1	HGLibB_18724	1	-5.66118	1.19796e-05	0.00829043	2.20675	0.492309	1.24018	0	0	0	0	0	0	0	12	2	8	0	0	0	0	0	0	0
GCCCCAGCAGGTACTCGTCA	CWC25	HGLibA_11819	1	-6.04206	1.1976e-05	0.00829043	3.12622	0.984617	1.08516	0	0	0	0	0	0	0	17	4	7	0	0	0	0	0	0	0
GAAGAAGAATGTGCCCATCG	DNTTIP1	HGLibA_13719	1	1.76909	1.21029e-05	0.00832707	6.62024	3.44616	4.34064	7.32396	19.4417	11.0527	17.5994	22.5746	17.6854	18.1803	36	14	28	10	104	57	102	120	79	60
TATAAATCATGTCTGATCGC	SLC23A2	HGLibA_44608	1	-3.29958	1.22534e-05	0.00838189	6.43634	6.64617	6.20092	0	1.86939	0	0	0.188122	2.0148	0	35	27	40	0	10	0	0	1	9	0
ACAACCGCTACCTGACCCGA	HOXC4	HGLibB_21939	1	-6.13587	1.2379e-05	0.00841916	0.551687	2.7077	2.32534	0	0	0	0	0	0	0	3	11	15	0	0	0	0	0	0	0
CCAGTAGATTCCCCCGACGC	CBLN3	HGLibA_07411	1	-3.43619	1.29881e-05	0.00874492	10.8498	6.89232	5.11576	0	3.36491	0	0	0	0.447732	0.60601	59	28	33	0	18	0	0	0	2	2
CCCCTACAGTCACTTTCCTG	CDA	HGLibB_08492	1	-6.14492	1.30058e-05	0.00874492	4.78128	0.492309	0.310046	0	0	0	0	0	0	0	26	2	2	0	0	0	0	0	0	0
TGCCACCCCGGGAATCGCCC	BARX2	HGLibA_04166	1	-4.4797	1.32863e-05	0.00888304	2.20675	4.92309	1.86028	0	0	0	0	0	0	0.909014	12	20	12	0	0	0	0	0	0	3
GACTCACATCCCCAGGTGAG	GOLGA6L9	HGLibA_19630	6	-2.06715	1.3558e-05	0.0089634	40.8248	28.8001	38.9108	10.2535	17.5723	0	6.7292	6.01991	9.85011	10.3022	222	117	251	14	94	0	39	32	44	34
GACTCACATCCCCAGGTGAG	GOLGA6B	HGLibA_19611	6	-2.06715	1.3558e-05	0.0089634	40.8248	28.8001	38.9108	10.2535	17.5723	0	6.7292	6.01991	9.85011	10.3022	222	117	251	14	94	0	39	32	44	34
[truncated: 122,076 more rows]
