# Supplementary material for: N6-methyladenosine mRNA marking promotes selective translation of regulons required for human erythropoiesis
Source: Nat Commun. 2019 Oct 10;10:4596. doi: 10.1038/s41467-019-12518-6 (PMC6787028; doi:10.1038/s41467-019-12518-6)
Supplement: Supplementary file 5 — Supplementary Data 2 [file 41467_2019_12518_MOESM5_ESM.xlsx]

## Sheet: Legend
start	Genomic coordinate for the start of the m6A peak
end	Genomic coordinate for the end of the m6A peak
width	Peak width
Region	The location of the peak within the transcript
Sample	Lineage Marker
HSC	lin-CD38-CD34+
CMP	CD34+CD38+IL-3Rαlo+CD45RA-
MEP	CD34+CD38+IL-3Rαlo-CD45RA-
GMP	CD34+CD38+IL-3Rαlo+CD45RA+
MEG	CD34-CD61+
ERY1	CD34+CD71+CD235a-
ERY2	CD34-CD71+CD235a-
ERY3	CD34-CD71+CD235a+
CD14	FSChiSCClowCD14+

## Sheet: HEL 150ug
chr	start	end	width	strand	gencode_v19_KNOWN	Region
chr19	8503295	8503560	266	+	MARCH2	STOP
chr2	217123400	217123593	194	-	MARCH4	utr3
chr2	217123712	217123833	122	-	MARCH4	utr3
chr2	217123856	217124169	314	-	MARCH4	STOP
chr2	217124240	217124402	163	-	MARCH4	cds
chr10	94110847	94111016	170	+	MARCH5	STOP
chr5	10391653	10391843	191	+	MARCH6	STOP
chr5	10434041	10434258	218	+	MARCH6	utr3
chr10	45953512	45953657	146	-	MARCH8	utr3
chr10	45953680	45953991	312	-	MARCH8	STOP
chr12	58152345	58153090	746	+	MARCH9	STOP
chrX	118767322	118767455	134	-	SEPT6	cds
chrX	118780700	118780811	112	-	SEPT6	NA
chr7	35930277	35930403	127	+	SEPT7	cds
chr7	35937857	35937993	137	+	SEPT7	cds
chr5	132094407	132094516	110	-	SEPT8	STOP
chr5	132096493	132096684	192	-	SEPT8	cds
chr5	132096824	132096957	134	-	SEPT8	cds
chr5	132097149	132097318	170	-	SEPT8	cds
chr17	75315620	75316430	811	+	SEPT9	TSS
chr17	75369271	75369512	242	+	SEPT9	utr5
chr17	75372164	75372480	317	+	SEPT9	utr5
chr17	75398140	75398333	194	+	SEPT9	STOP
chr17	75483529	75483634	106	+	SEPT9	STOP
chr17	75495492	75495661	170	+	SEPT9	utr3
chr4	77870890	77871011	122	+	SEPT11	utr5
chr4	77941654	77941823	170	+	SEPT11	cds
chr4	77949781	77949914	134	+	SEPT11	cds
chr4	77951935	77952080	146	+	SEPT11	cds
chr4	77955793	77956034	242	+	SEPT11	utr3
chr7	55863684	55863785	102	-	SEPT14	cds
chr19	58865746	58865903	158	+	A1BG-AS1	exon
chr19	58865974	58866287	314	+	A1BG-AS1	exon
chr12	125561036	125561157	122	+	AACS	cds
chr2	69692230	69692471	242	-	AAK1	NA
chr2	69693430	69693647	218	-	AAK1	NA
chr2	219134128	219134260	133	-	AAMP	TSS
chr2	219134688	219134857	170	-	AAMP	TSS
chr20	34827766	34828007	242	+	AAR2	TSS
chr20	34828078	34828199	122	+	AAR2	cds
chr20	34828270	34828391	122	+	AAR2	cds
chr20	34843499	34843644	146	+	AAR2	cds
chr20	34843979	34844148	170	+	AAR2	utr3
chr20	34844531	34844772	242	+	AAR2	utr3
chr16	70286296	70286809	514	-	AARS	STOP
chr16	70287821	70287941	121	-	AARS	cds
chr16	70296248	70296427	180	-	AARS	cds
chr16	70298860	70299005	146	-	AARS	cds
chr16	70299440	70299565	126	-	AARS	cds
chr16	70301561	70301712	152	-	AARS	cds
chr6	44267350	44267711	362	-	AARS2	utr3
chr6	44267974	44268448	475	-	AARS2	STOP
chr17	41108444	41108577	134	-	AARSD1	STOP
chr4	57215461	57216077	617	-	AASDH	STOP
chr17	35306270	35306516	247	+	AATF	TSS
chr17	35307513	35307705	193	+	AATF	cds
chr17	35310185	35310570	386	+	AATF	cds
chr16	8876437	8876582	146	+	ABAT	utr3
chr16	8877085	8877278	194	+	ABAT	utr3
chr12	89674	89827	154	+	ABC7-42389800N19.1	exon
chr12	90795	91204	410	+	ABC7-42389800N19.1	exon
chr9	107546499	107546736	238	-	ABCA1	STOP
chr4	420423	420544	122	-	ABCA11P	utr3
chr4	435356	435837	482	-	ABCA11P	utr3
chr4	435908	436221	314	-	ABCA11P	NA
chr4	436316	436749	434	-	ABCA11P	NA
chr4	436892	437013	122	-	ABCA11P	NA
chr4	437108	437373	266	-	ABCA11P	NA
chr4	437396	437517	122	-	ABCA11P	NA
chr4	437756	437997	242	-	ABCA11P	NA
chr4	438068	438189	122	-	ABCA11P	NA
chr19	1065268	1065509	242	+	ABCA7	STOP
chr1	229653912	229654157	246	-	ABCB10	STOP
chr1	229675202	229675338	137	-	ABCB10	cds
chr1	229683245	229683366	122	-	ABCB10	cds
chr12	123464942	123465087	146	-	ABCB9	utr5
chr12	123465675	123465846	172	-	ABCB9	utr5
chr16	16184333	16184445	113	+	ABCC1	cds
chr16	16235029	16235606	578	+	ABCC1	STOP
chr16	16235653	16236158	506	+	ABCC1	utr3
chr16	16236229	16236542	314	+	ABCC1	utr3
chr6	43400280	43400432	153	+	ABCC10	cds
chr13	95838954	95839099	146	-	ABCC4	STOP
chr3	183689470	183689663	194	-	ABCC5	STOP
chr3	183702355	183702682	328	-	ABCC5	STOP
chr12	21951163	21952124	962	-	ABCC9	utr3
chr14	74753131	74753232	102	-	ABCD4	STOP
chr14	74753403	74753519	117	-	ABCD4	STOP
chr4	146041179	146041305	127	+	ABCE1	cds
chr6	30539217	30539337	121	+	ABCF1	TSS
chr6	30545852	30545979	128	+	ABCF1	TSS
chr6	30546246	30546354	109	+	ABCF1	cds
chr6	30548182	30548296	115	+	ABCF1	cds
chr6	30551968	30552267	300	+	ABCF1	cds
chr6	30553655	30553768	114	+	ABCF1	cds
chr6	30558311	30559128	818	+	ABCF1	STOP
chr7	150910369	150910586	218	-	ABCF2	utr3
chr7	150911017	150911216	200	-	ABCF2	STOP
chr7	150921017	150921138	122	-	ABCF2	cds
chr21	43716297	43716610	314	+	ABCG1	STOP
chr21	43717089	43717234	146	+	ABCG1	utr3
chr2	27353616	27353721	106	+	ABHD1	utr3
chr7	73150496	73150641	146	-	ABHD11	utr3
chr20	25281073	25281314	242	-	ABHD12	utr3
chr13	108881882	108882483	602	+	ABHD13	cds
chr3	52014923	52015116	194	+	ABHD14A	STOP
chr3	52015115	52015216	102	-	ABHD14B	NA
chr17	27889152	27889465	314	-	ABHD15	utr3
chr17	27889536	27889657	122	-	ABHD15	STOP
chr19	1877022	1877359	338	-	ABHD17A	STOP
chr9	74481762	74481922	161	-	ABHD17B	cds
chr9	74489721	74489962	242	-	ABHD17B	cds
chr15	89738505	89738698	194	+	ABHD2	STOP
chr15	89740113	89740258	146	+	ABHD2	utr3
chr15	89744961	89745106	146	+	ABHD2	utr3
chr3	43743802	43743995	194	+	ABHD5	STOP
chr3	43759934	43760055	122	+	ABHD5	STOP
chr3	58279555	58279868	314	+	ABHD6	utr3
chr19	17411784	17412097	314	-	ABHD8	cds
chr19	17417238	17417652	415	-	ABHD8	NA
chr10	27149723	27149916	194	-	ABI1	TSS
chr2	204291899	204292044	146	+	ABI2	STOP
chr2	204292163	204292404	242	+	ABI2	utr3
chr2	204292763	204292884	122	+	ABI2	utr3
chr9	133589459	133589748	290	+	ABL1	TSS
chr9	133738245	133738390	146	+	ABL1	cds
chr9	133759451	133759596	146	+	ABL1	cds
chr9	133759883	133760004	122	+	ABL1	cds
chr9	133760651	133761612	962	+	ABL1	STOP
chr1	179076765	179077582	818	-	ABL2	STOP
chr1	179077869	179078470	602	-	ABL2	cds
chr9	136130706	136130875	170	-	ABO	exon
chr9	136131114	136131643	530	-	ABO	exon
chr17	907069	907598	530	-	ABR	utr3
chr17	909157	909409	253	-	ABR	STOP
chr6	26597170	26597291	122	+	ABT1	TSS
chr6	26598540	26598901	362	+	ABT1	STOP
chr3	127399111	127399232	122	+	ABTB1	STOP
chr22	51237322	51237515	194	+	AC002055.4	exon
chr7	74322090	74322235	146	-	AC004166.6	NA
chr14	73958989	73959566	578	+	AC005280.1	exon
chr7	72520053	72520245	193	-	AC006995.8	NA
chr2	71221889	71222001	113	-	AC007040.11	utr5
chr7	29690217	29690338	122	+	AC007276.5	exon
chr7	29690361	29690842	482	+	AC007276.5	exon
chr5	180683385	180684380	996	+	AC008443.1	utr3
chr19	55741290	55741411	122	+	AC010327.2	utr3
chr19	55741482	55741651	170	+	AC010327.2	utr3
chr2	131185276	131185733	458	+	AC010984.3	exon
chr2	131185780	131186119	340	+	AC010984.3	exon
chr17	34151081	34151202	122	-	AC015849.19	NA
chr2	175201962	175202107	146	-	AC018470.1	cds
chr19	35166990	35167279	290	-	AC020910.2	exon
chr3	197341041	197341258	218	-	AC024560.3	exon
chr12	31477249	31478879	1631	+	AC024940.1	STOP
chr3	10046656	10047401	746	+	AC034193.5	exon
chr3	10047424	10047593	170	+	AC034193.5	NA
chr12	49332175	49332296	122	-	AC073610.5	utr3
chr19	197279	197688	410	-	AC092299.8	exon
chr19	197807	198000	194	-	AC092299.8	exon
chr19	198023	198168	146	-	AC092299.8	exon
chr1	101455827	101456187	361	+	AC093157.1	TSS
chr2	240722254	240722356	103	+	AC093802.1	utr3
chr2	132277933	132278918	986	+	AC093838.4	exon
chr15	84867959	84868474	516	-	AC103965.1	exon
chr15	84869231	84869688	458	-	AC103965.1	exon
chr16	89334172	89334533	362	+	AC137932.1	TSS
chr16	89334652	89334869	218	+	AC137932.1	cds
chr17	81177480	81177663	184	+	AC139099.3	exon
chr17	81187932	81188125	194	+	AC139099.3	exon
chr16	2678897	2679186	290	+	AC141586.5	exon
chr16	2679761	2679882	122	+	AC141586.5	exon
chr12	112194616	112194809	194	+	ACAD10	utr3
chr3	132379300	132379892	593	-	ACAD11	utr5
chr11	134134849	134135090	242	+	ACAD8	STOP
chr3	128631589	128631734	146	+	ACAD9	utr3
chr12	121177146	121177363	218	+	ACADS	STOP
chr10	124815010	124815131	122	+	ACADSB	utr3
chr17	7246697	7246881	185	+	ACAP1	cds
chr1	226334419	226334522	104	-	ACBD3	cds
chr1	226340035	226340320	286	-	ACBD3	cds
chr1	226342347	226342534	188	-	ACBD3	cds
chr1	226349231	226349390	160	-	ACBD3	cds
chr1	226352489	226352630	142	-	ACBD3	cds
chr10	27499742	27499911	170	-	ACBD5	cds
chr1	180471347	180471708	362	-	ACBD6	TSS
chr11	76731365	76731486	122	+	ACER3	STOP
chr14	23528349	23528683	335	-	ACIN1	STOP
chr14	23530292	23530393	102	-	ACIN1	cds
chr14	23530506	23530771	266	-	ACIN1	cds
chr14	23533313	23533466	154	-	ACIN1	cds
chr14	23538684	23538826	143	-	ACIN1	cds
chr14	23547359	23547475	117	-	ACIN1	cds
chr14	23549643	23550018	376	-	ACIN1	cds
chr3	42906101	42907206	1106	+	ACKR2	STOP
chr3	42914043	42914164	122	+	ACKR2	NA
chr17	40027941	40028085	145	-	ACLY	cds
chr7	96810323	96810468	146	+	ACN9	STOP
chr22	41920849	41920972	124	+	ACO2	cds
chr22	41924493	41925286	794	+	ACO2	STOP
chr1	55074677	55074922	246	+	ACOT11	STOP
chr1	55075157	55075570	414	+	ACOT11	utr3
chr6	24698134	24698295	162	+	ACOT13	cds
chr6	24701686	24701879	194	+	ACOT13	STOP
chr1	6387358	6387473	116	-	ACOT7	cds
chr4	8368584	8368729	146	-	ACOX3	STOP
chr11	47260924	47261429	506	-	ACP2	utr3
chr3	141011157	141011302	146	+	ACPL2	STOP
chr3	141011781	141011902	122	+	ACPL2	cds
chr3	132086715	132086836	122	+	ACPP	utr3
chr19	6192726	6193039	314	+	ACSBG2	utr3
chr17	48503590	48503711	122	+	ACSF2	TSS
chr17	48549788	48549940	153	+	ACSF2	STOP
chr16	89167069	89167286	218	+	ACSF3	TSS
chr16	89167597	89167718	122	+	ACSF3	cds
chr16	20746065	20746738	674	+	ACSM3	NA
chr16	20748129	20748446	318	+	ACSM3	NA
chr1	229567280	229567389	110	-	ACTA1	cds
chr7	5567306	5567522	217	-	ACTB	STOP
chr7	5567634	5567816	183	-	ACTB	STOP
chr7	5568815	5569031	217	-	ACTB	cds
chr17	79477668	79477859	192	-	ACTG1	STOP
chr17	79478357	79478478	122	-	ACTG1	STOP
chr17	79478976	79479168	193	-	ACTG1	cds
chr14	69341439	69341584	146	-	ACTN1	STOP
chr14	69349174	69349309	136	-	ACTN1	cds
chr14	69351491	69351600	110	-	ACTN1	cds
chr14	69356879	69357003	125	-	ACTN1	cds
chr14	69445668	69445837	170	-	ACTN1	TSS
chr19	39138279	39138547	269	+	ACTN4	TSS
chr19	39191239	39191354	116	+	ACTN4	cds
chr19	39191641	39191761	121	+	ACTN4	cds
chr19	39207725	39207956	232	+	ACTN4	cds
chr19	39208566	39208714	149	+	ACTN4	cds
chr19	39212177	39212328	152	+	ACTN4	cds
chr19	39214253	39214362	110	+	ACTN4	cds
chr19	39214796	39214979	184	+	ACTN4	cds
chr19	39215070	39215205	136	+	ACTN4	cds
chr19	39217596	39217743	148	+	ACTN4	cds
chr19	39220057	39220250	194	+	ACTN4	STOP
chr10	104240377	104240722	346	-	ACTR1A	STOP
chr2	65454924	65455091	168	+	ACTR2	TSS
chr2	114647750	114647900	151	+	ACTR3	TSS
chr2	114648174	114648355	182	+	ACTR3	utr5
chr2	114648469	114648569	101	+	ACTR3	NA
chr20	37400345	37400682	338	+	ACTR5	STOP
chr3	53902749	53902889	141	-	ACTR8	cds
chr3	169485142	169485407	266	-	ACTRT3	STOP
chr3	169485646	169485839	194	-	ACTRT3	cds
chr2	158593749	158594177	429	-	ACVR1	STOP
chr12	52387840	52388201	362	+	ACVR1B	STOP
chr12	52388704	52388897	194	+	ACVR1B	utr3
chr3	38524700	38524869	170	+	ACVR2B	STOP
chr3	38524988	38525349	362	+	ACVR2B	utr3
chr3	38525372	38525565	194	+	ACVR2B	utr3
chr3	52023022	52023143	122	+	ACY1	STOP
chr15	43624097	43624198	102	+	ADAL	utr5
chr15	58889442	58889840	399	-	ADAM10	STOP
chr15	58913669	58913820	152	-	ADAM10	STOP
chr1	155034935	155035128	194	+	ADAM15	STOP
chr2	9630198	9630647	450	-	ADAM17	STOP
chr12	112337850	112337995	146	+	ADAM1A	exon
chr12	112338738	112338859	122	+	ADAM1A	exon
chr7	87825833	87825978	146	+	ADAM22	utr3
chr7	87828713	87828858	146	+	ADAM22	utr3
chr9	136279458	136279764	307	+	ADAMTS13	exon
chr9	136279784	136280049	266	+	ADAMTS13	NA
chr9	136282739	136282860	122	+	ADAMTS13	NA
chr10	72520427	72520716	290	+	ADAMTS14	STOP
chr4	73148581	73148894	314	-	ADAMTS3	STOP
chr4	73148965	73149206	242	-	ADAMTS3	cds
chr4	73414218	73414483	266	-	ADAMTS3	cds
chr1	150526045	150526190	146	+	ADAMTSL4	cds
chr1	150532727	150532872	146	+	ADAMTSL4	utr3
chr19	1505808	1506025	218	-	ADAMTSL5	STOP
chr1	154557245	154557519	275	-	ADAR	STOP
chr1	154570901	154571061	161	-	ADAR	cds
chr1	154573564	154574357	794	-	ADAR	TSS
chr1	154574524	154574717	194	-	ADAR	TSS
chr1	154574788	154575029	242	-	ADAR	TSS
chr1	154600330	154600456	127	-	ADAR	TSS
chr21	46595644	46595789	146	+	ADARB1	cds
chr21	46595860	46596341	482	+	ADARB1	cds
chr21	46646036	46646230	195	+	ADARB1	utr3
chr16	75633488	75633633	146	-	ADAT1	utr3
chr16	75646380	75646573	194	-	ADAT1	STOP
chr6	143749224	143749369	146	-	ADAT2	utr3
chr7	140373624	140373817	194	+	ADCK2	cds
chr19	41223367	41223512	146	-	ADCK4	NA
chr19	41223823	41224016	194	-	ADCK4	utr5
chr2	25042446	25043375	930	-	ADCY3	STOP
chr2	25043518	25043735	218	-	ADCY3	cds
chr2	25062789	25062900	112	-	ADCY3	cds
chr2	25141421	25141758	338	-	ADCY3	cds
chr12	49162205	49162499	295	-	ADCY6	STOP
chr12	49162719	49162844	126	-	ADCY6	cds
chr12	49182688	49182809	122	-	ADCY6	utr5
chr16	50334625	50334784	160	+	ADCY7	cds
chr16	50348924	50349049	126	+	ADCY7	cds
chr16	50349269	50349894	626	+	ADCY7	STOP
chr16	50350373	50350950	578	+	ADCY7	utr3
chr4	2906562	2906742	181	+	ADD1	cds
chr4	2930569	2930690	122	+	ADD1	utr3
chr6	147123524	147123645	122	+	ADGB	NA
chr2	3504632	3504764	133	-	ADI1	cds
chr2	3517627	3517747	121	-	ADI1	cds
chr1	202910384	202910553	170	-	ADIPOR1	utr3
chr1	202920057	202920226	170	-	ADIPOR1	TSS
chr12	1800246	1800357	112	+	ADIPOR2	utr5
chr12	1863423	1863544	122	+	ADIPOR2	TSS
chr12	1895157	1895470	314	+	ADIPOR2	STOP
chr12	1896885	1897222	338	+	ADIPOR2	utr3
chr22	50921499	50921620	122	+	ADM2	STOP
chr20	49507758	49508863	1106	-	ADNP	STOP
chr20	49510782	49511049	268	-	ADNP	cds
chr18	77893566	77894551	986	+	ADNP2	STOP
chr18	77895294	77895559	266	+	ADNP2	cds
chr18	77896062	77896447	386	+	ADNP2	cds
chr18	77896590	77896759	170	+	ADNP2	STOP
chr10	64565115	64565716	602	+	ADO	STOP
chr17	15877992	15878857	866	+	ADORA2B	STOP
chr15	73043947	73044428	482	-	ADPGK	utr3
chr15	73044475	73045196	722	-	ADPGK	STOP
chr1	36558697	36558938	242	+	ADPRHL2	cds
chr1	36558985	36559322	338	+	ADPRHL2	STOP
chr10	112838997	112839238	242	+	ADRA2A	STOP
chr11	67033928	67034283	356	+	ADRBK1	TSS
chr11	67051681	67051844	164	+	ADRBK1	cds
chr22	26118279	26119336	1058	+	ADRBK2	STOP
chr20	60878647	60878837	191	+	ADRM1	cds
chr20	60879516	60879633	118	+	ADRM1	cds
chr20	60881252	60881376	125	+	ADRM1	cds
chr20	60883423	60883526	104	+	ADRM1	cds
chr7	44146144	44146337	194	+	AEBP1	cds
chr7	44153504	44154081	578	+	AEBP1	STOP
chr12	19592871	19592992	122	+	AEBP2	cds
chr12	19593514	19593661	148	+	AEBP2	TSS
chr15	89169568	89169833	266	+	AEN	cds
chr15	89173288	89173505	218	+	AEN	cds
chr15	89173528	89173649	122	+	AEN	STOP
chr19	3053723	3054012	290	-	AES	STOP
chrX	48558673	48558794	122	-	AF196970.3	exon
chrX	48558817	48559010	194	-	AF196970.3	exon
chrX	48565947	48566116	170	-	AF196970.3	NA
chr5	148709228	148709393	166	+	AFAP1L1	cds
chr4	87968062	87968207	146	+	AFF1	cds
chr4	87968254	87968746	493	+	AFF1	cds
chr4	88035710	88036451	742	+	AFF1	cds
chr4	88056779	88057116	338	+	AFF1	STOP
chr5	132216734	132216878	145	-	AFF4	STOP
chr5	132232014	132232183	170	-	AFF4	cds
chr5	132232254	132232567	314	-	AFF4	cds
chr5	132232590	132232932	343	-	AFF4	cds
chr5	132270270	132270633	364	-	AFF4	cds
chr16	90061100	90062631	1532	+	AFG3L1P	exon
chr18	12329216	12329457	242	-	AFG3L2	utr3
chr18	12329566	12329824	259	-	AFG3L2	cds
chr2	64778936	64779081	146	+	AFTPH	cds
chr2	64779152	64779537	386	+	AFTPH	cds
chr2	64779560	64780353	794	+	AFTPH	TSS
chr2	237032562	237033187	626	+	AGAP1	STOP
chr2	237033570	237033715	146	+	AGAP1	utr3
chr2	237034074	237034315	242	+	AGAP1	utr3
chr10	47192035	47192444	410	-	AGAP10	STOP
chr10	47192611	47192732	122	-	AGAP10	cds
chr10	47192947	47193188	242	-	AGAP10	cds
chr12	58119611	58119780	170	-	AGAP2	utr3
chr12	58119803	58120500	698	-	AGAP2	STOP
chr7	150819835	150820052	218	+	AGAP3	STOP
chr7	150840871	150841352	482	+	AGAP3	STOP
chr10	46321327	46321760	434	-	AGAP4	STOP
chr10	46321879	46322024	146	-	AGAP4	cds
chr10	46322071	46322552	482	-	AGAP4	cds
chr10	46322575	46322696	122	-	AGAP4	cds
chr10	75434296	75434753	458	-	AGAP5	STOP
chr10	75434824	75435017	194	-	AGAP5	cds
chr10	75435208	75435665	458	-	AGAP5	cds
chr10	51768830	51769071	242	+	AGAP6	cds
chr10	51769094	51769239	146	+	AGAP6	cds
chr10	51769286	51769407	122	+	AGAP6	cds
chr10	51769454	51770007	554	+	AGAP6	STOP
chr10	51464407	51464864	458	-	AGAP7	STOP
chr10	51464959	51465104	146	-	AGAP7	cds
chr10	51363064	51363185	122	-	AGAP8	NA
chr10	51363208	51363761	554	-	AGAP8	NA
chr10	51371213	51371344	132	-	AGAP8	utr5
chr10	48236154	48236395	242	+	AGAP9	cds
chr10	48236418	48236563	146	+	AGAP9	cds
chr10	48236634	48236755	122	+	AGAP9	cds
chr10	48237018	48237307	290	+	AGAP9	STOP
chr7	141352754	141353019	266	+	AGK	utr3
chr1	15899993	15900114	122	-	AGMAT	utr3
chr1	36385099	36385316	218	+	AGO1	STOP
chr1	36385363	36385532	170	+	AGO1	utr3
chr8	141541887	141542251	365	-	AGO2	STOP
chr1	36521237	36521478	242	+	AGO3	STOP
chr1	36319121	36319482	362	+	AGO4	STOP
chr1	36321257	36321522	266	+	AGO4	utr3
chr21	45400917	45401068	152	+	AGPAT3	cds
chr21	45402184	45402665	482	+	AGPAT3	STOP
chr21	45406072	45406193	122	+	AGPAT3	utr3
chr6	161552760	161553025	266	-	AGPAT4	utr3
chr6	161554536	161554777	242	-	AGPAT4	utr3
chr6	161556288	161556505	218	-	AGPAT4	utr3
chr6	161557488	161557666	179	-	AGPAT4	STOP
chr6	161560453	161560622	170	-	AGPAT4	STOP
chr8	6614683	6615140	458	+	AGPAT5	STOP
chr8	6615811	6616220	410	+	AGPAT5	utr3
chr8	6616363	6616508	146	+	AGPAT5	utr3
chr8	41455810	41456411	602	+	AGPAT6	utr5
chr8	41456434	41456651	218	+	AGPAT6	utr5
chr8	41478411	41478844	434	+	AGPAT6	STOP
chr8	41478915	41479156	242	+	AGPAT6	utr3
chr2	178257494	178257615	122	+	AGPS	TSS
chr9	88247912	88248225	314	-	AGTPBP1	STOP
chr1	247013012	247013493	482	-	AHCTF1	cds
chr1	247013804	247014693	890	-	AHCTF1	cds
chr1	247095071	247095192	122	-	AHCTF1	utr5
chr2	162357953	162358170	218	-	AHCTF1P1	exon
chr2	162358697	162359058	362	-	AHCTF1P1	exon
chr1	110527410	110527603	194	+	AHCYL1	utr5
chr1	110527626	110527747	122	+	AHCYL1	TSS
chr1	27873915	27874348	434	-	AHDC1	cds
chr1	27874587	27874828	242	-	AHDC1	cds
chr1	27874947	27875164	218	-	AHDC1	cds
chr1	27875187	27875476	290	-	AHDC1	cds
chr1	27875547	27875908	362	-	AHDC1	cds
chr1	27876171	27876436	266	-	AHDC1	cds
chr1	27876603	27876868	266	-	AHDC1	cds
chr1	27877611	27878356	746	-	AHDC1	cds
chr6	135786999	135787360	362	-	AHI1	cds
chr7	17378609	17378826	218	+	AHR	cds
chr7	17378873	17379090	218	+	AHR	cds
chr7	17379329	17379498	170	+	AHR	cds
chr7	17379521	17379642	122	+	AHR	cds
chr14	77924396	77924612	217	+	AHSA1	TSS
chr14	77925958	77926103	146	+	AHSA1	TSS
chr14	77935419	77935660	242	+	AHSA1	STOP
chr2	61404624	61404769	146	+	AHSA2	utr5
chr2	61404840	61404985	146	+	AHSA2	utr5
chr2	61405896	61406089	194	+	AHSA2	utr5
chr2	61406112	61406306	195	+	AHSA2	utr5
chr2	61415091	61415766	676	+	AHSA2	utr3
chr6	31584120	31584283	164	+	AIF1	cds
chr6	31584592	31584761	170	+	AIF1	STOP
chrX	129299596	129299717	122	-	AIFM1	TSS
chr4	107249256	107249400	145	+	AIMP1	cds
chr7	6062309	6062910	602	+	AIMP2	NA
chr11	67250523	67250728	206	+	AIP	TSS
chr11	67256785	67256926	142	+	AIP	cds
chr1	33473708	33474525	818	-	AK2	utr3
chr1	33476276	33476434	159	-	AK2	STOP
chr1	33476825	33477570	746	-	AK2	exon
chr1	33477593	33478218	626	-	AK2	STOP
chr1	33478265	33478842	578	-	AK2	STOP
chr1	33490042	33490168	127	-	AK2	STOP
chr1	33497144	33497262	119	-	AK2	STOP
chr1	33502336	33502481	146	-	AK2	TSS
chr9	4741008	4741177	170	-	AK3	TSS
chr17	55182969	55183138	170	+	AKAP1	cds
chr17	55183305	55183954	650	+	AKAP1	cds
chr17	55183977	55184539	563	+	AKAP1	cds
chr17	19861446	19861783	338	-	AKAP10	STOP
chr6	151674597	151674766	170	+	AKAP12	cds
chr15	86227995	86228104	110	+	AKAP13	TSS
chr15	86266326	86266495	170	+	AKAP13	cds
chr15	86284396	86284726	331	+	AKAP13	cds
chr15	86286722	86286963	242	+	AKAP13	cds
chr15	86287930	86288627	698	+	AKAP13	utr3
chr15	86290306	86290691	386	+	AKAP13	utr3
chrX	1712480	1712649	170	+	AKAP17A	cds
chrX	1712696	1712985	290	+	AKAP17A	cds
chrX	1713008	1713117	110	+	AKAP17A	cds
chrX	1714276	1714425	150	+	AKAP17A	cds
chrX	1718084	1718205	122	+	AKAP17A	cds
chrX	1719551	1719744	194	+	AKAP17A	STOP
chrX	1719863	1721040	1178	+	AKAP17A	STOP
chrY	1662480	1662985	506	+	AKAP17A	NA
chrY	1663008	1663117	110	+	AKAP17A	NA
chrY	1664276	1664425	150	+	AKAP17A	NA
chrY	1668084	1668205	122	+	AKAP17A	NA
chrY	1669551	1669840	290	+	AKAP17A	utr3
chrY	1669863	1671040	1178	+	AKAP17A	utr3
chr14	64935929	64936050	122	+	AKAP5	cds
chr19	15465747	15466181	435	-	AKAP8	STOP
chr19	15483028	15483158	131	-	AKAP8	STOP
chr19	15483901	15484046	146	-	AKAP8	cds
chr19	15484596	15484717	122	-	AKAP8	cds
chr19	15490906	15491241	336	-	AKAP8L	STOP
chr19	15510112	15510221	110	-	AKAP8L	STOP
chr7	91630305	91630642	338	+	AKAP9	cds
chr7	91631985	91632106	122	+	AKAP9	cds
chr7	91691587	91691732	146	+	AKAP9	cds
chr7	91712483	91712700	218	+	AKAP9	cds
chr7	91726074	91726671	598	+	AKAP9	cds
chr11	8932930	8933123	194	+	AKIP1	TSS
chr6	88411695	88411985	291	-	AKIRIN2	utr5
chr9	117139417	117139754	338	-	AKNA	cds
chr1	109472369	109472611	243	-	AKNAD1	utr3
chr1	109477246	109477564	319	-	AKNAD1	utr3
chr7	134136337	134136505	169	-	AKR1B1	cds
chr14	105241988	105242136	149	-	AKT1	cds
chr14	105242995	105243107	113	-	AKT1	TSS
chr19	50376173	50376294	122	-	AKT1S1	cds
chr19	50380075	50380614	540	-	AKT1S1	utr5
chr19	40738311	40738480	170	-	AKT2	utr3
chr19	40738863	40739104	242	-	AKT2	utr3
chr19	40739511	40739776	266	-	AKT2	utr3
chr1	243651534	243651752	219	-	AKT3	utr3
chr1	28176603	28177132	530	-	AL109927.1	cds
chr9	71869172	71869605	434	-	AL358113.1	cds
chr1	135204	135517	314	-	AL627309.1	utr3
chr1	135708	135925	218	-	AL627309.1	utr3
chr1	138204	138325	122	-	AL627309.1	utr3
chr1	138612	138733	122	-	AL627309.1	cds
chr9	116149167	116149408	242	-	ALAD	utr3
chr9	116149431	116149576	146	-	ALAD	utr3
chr19	49965140	49965293	154	+	ALDH16A1	STOP
chr19	49965826	49965971	146	+	ALDH16A1	STOP
chr19	49973562	49973827	266	+	ALDH16A1	STOP
chr10	97366597	97366700	104	-	ALDH18A1	cds
chr10	97373746	97373867	122	-	ALDH18A1	cds
chr9	38396024	38396217	194	+	ALDH1B1	cds
chr9	38396744	38396913	170	+	ALDH1B1	cds
chr9	38396960	38397753	794	+	ALDH1B1	STOP
chr9	38397872	38398089	218	+	ALDH1B1	utr3
chr17	19580142	19580455	314	+	ALDH3A2	utr3
chr16	5134750	5134919	170	+	ALG1	STOP
chr16	5135212	5135573	362	+	ALG1	utr3
chr12	34178893	34179110	218	+	ALG10	STOP
chr12	38714034	38714251	218	+	ALG10B	STOP
chr13	52598429	52599073	645	+	ALG11	TSS
chr13	52602454	52602647	194	+	ALG11	STOP
chr13	52602742	52603103	362	+	ALG11	utr3
chr13	52603174	52603559	386	+	ALG11	utr3
chr13	52603654	52604039	386	+	ALG11	utr3
chr22	50297141	50297574	434	-	ALG12	STOP
chr3	125648441	125648610	170	-	ALG1L	NA
chr3	129817104	129817233	130	+	ALG1L2	exon
chr4	3944158	3944279	122	+	ALG1L7P	exon
chr11	71511446	71512167	722	-	ALG1L9P	exon
chr9	101980482	101981118	637	-	ALG2	STOP
chr1	63836537	63836682	146	+	ALG6	TSS
chr11	111656542	111656735	194	-	ALG9	utr3
chr14	78139996	78140357	362	-	ALKBH1	STOP
chr12	109530431	109530742	312	-	ALKBH2	TSS
chr11	43930838	43932063	1226	+	ALKBH3	NA
chr11	43933812	43934034	223	+	ALKBH3	NA
chr11	43938218	43938471	254	+	ALKBH3	NA
chr7	102097626	102097963	338	-	ALKBH4	STOP
chr17	18087658	18087851	194	+	ALKBH5	cds
chr11	107375516	107375941	426	-	ALKBH8	STOP
chr2	73678377	73678546	170	+	ALMS1	cds
chr2	73679625	73679818	194	+	ALMS1	cds
chr2	73680705	73680946	242	+	ALMS1	cds
chr2	73717792	73717937	146	+	ALMS1	cds
chr2	73718272	73718585	314	+	ALMS1	cds
chr2	73799388	73799917	530	+	ALMS1	STOP
chr10	45941123	45941340	218	+	ALOX5	STOP
chr4	113352155	113352276	122	+	ALPK1	STOP
chr15	85399694	85400031	338	+	ALPK3	cds
chr2	202565657	202565898	242	-	ALS2	utr3
chr2	202566401	202566612	212	-	ALS2	STOP
chr2	202624180	202624397	218	-	ALS2	utr3
chr2	202625572	202626541	970	-	ALS2	cds
chr3	46711996	46712141	146	-	ALS2CL	utr3
chr3	46712332	46712501	170	-	ALS2CL	STOP
chr11	44285565	44285878	314	-	ALX4	utr3
chr17	79846140	79846294	155	-	ALYREF	cds
chr5	33989058	33989323	266	-	AMACR	STOP
chr11	46418465	46419354	890	-	AMBRA1	STOP
chr11	46563974	46564143	170	-	AMBRA1	cds
chr11	46564238	46564431	194	-	AMBRA1	cds
chr6	111195986	111196107	122	+	AMD1	utr5
chr3	49755154	49755491	338	-	AMIGO3	STOP
chr3	49758980	49759197	218	-	AMIGO3	utr3
chr3	49761246	49761367	122	-	AMIGO3	utr5
chr2	128621102	128621463	362	-	AMMECR1L	utr3
chr2	128621678	128621991	314	-	AMMECR1L	utr3
chr2	128622014	128622779	766	-	AMMECR1L	STOP
chr2	128631521	128631810	290	-	AMMECR1L	TSS
chr11	94532555	94533252	698	+	AMOTL1	cds
chr11	94563215	94563360	146	+	AMOTL1	cds
chr11	94592689	94592880	192	+	AMOTL1	cds
chr11	94602362	94602638	277	+	AMOTL1	cds
chr11	94603853	94604262	410	+	AMOTL1	STOP
chr11	94605893	94606014	122	+	AMOTL1	utr3
chr1	110168288	110168414	127	+	AMPD2	STOP
chr11	10527254	10527375	122	+	AMPD3	STOP
chr7	2768268	2768533	266	+	AMZ1	NA
chr7	2768988	2769133	146	+	AMZ1	NA
chr7	2770500	2771029	530	+	AMZ1	NA
chr17	62964323	62964468	146	-	AMZ2P1	exon
chr2	112525501	112525886	386	-	ANAPC1	utr3
chr17	79858840	79859201	362	+	ANAPC11	utr3
chr3	134204161	134204818	658	-	ANAPC13	utr5
chr11	71821042	71821828	787	-	ANAPC15	TSS
chr9	140082100	140082365	266	-	ANAPC2	cds
chr12	110811640	110812138	499	-	ANAPC7	STOP
chr12	110813271	110814021	751	-	ANAPC7	STOP
chr14	77255433	77255602	170	-	ANGEL1	STOP
chr1	213188950	213189099	150	-	ANGEL2	TSS
chr8	108263749	108264206	458	-	ANGPT1	STOP
chr19	10202841	10203231	391	-	ANGPTL6	utr3
chr8	41512999	41513272	274	-	ANK1	STOP
chr8	41518947	41519082	136	-	ANK1	STOP
chr8	41519318	41519459	142	-	ANK1	cds
chr8	41522322	41522804	483	-	ANK1	TSS
chr8	41525784	41526082	299	-	ANK1	STOP
chr8	41529919	41530430	512	-	ANK1	STOP
chr8	41547744	41547864	121	-	ANK1	cds
chr2	190619970	190620139	170	+	ANKAR	NA
chr20	10018905	10019146	242	+	ANKEF1	TSS
chr17	4067615	4068024	410	-	ANKFY1	utr3
chr17	4070879	4071205	327	-	ANKFY1	STOP
chr5	14710836	14711197	362	-	ANKH	utr3
chr5	14711268	14711419	152	-	ANKH	STOP
chr5	14712802	14713007	206	-	ANKH	cds
chr5	14713570	14713725	156	-	ANKH	cds
chr5	139781422	139781639	218	+	ANKHD1	TSS
chr5	139876128	139876417	290	+	ANKHD1	cds
chr5	139876488	139876777	290	+	ANKHD1	cds
chr5	139892947	139893064	118	+	ANKHD1	cds
chr5	139903650	139903825	176	+	ANKHD1	cds
chr5	139905652	139905917	266	+	ANKHD1	TSS
chr5	139907960	139908345	386	+	ANKHD1	cds
chr5	139908608	139908921	314	+	ANKHD1	cds
chr7	92027573	92028318	746	+	ANKIB1	STOP
chr19	17393672	17393811	140	+	ANKLE1	STOP
chr19	17394033	17394562	530	+	ANKLE1	cds
chr19	17397524	17397693	170	+	ANKLE1	STOP
chr12	133303332	133303453	122	-	ANKLE2	utr3
chr12	133306336	133306856	521	-	ANKLE2	TSS
chr12	133331380	133331719	340	-	ANKLE2	TSS
chr2	241463493	241463798	306	-	ANKMY1	cds
chr5	72858561	72858730	170	-	ANKRA2	TSS
chr13	111532014	111532459	446	-	ANKRD10	STOP
chr13	111545038	111545610	573	-	ANKRD10	STOP
chr16	89334292	89334629	338	-	ANKRD11	utr3
chr16	89334700	89334989	290	-	ANKRD11	STOP
chr16	89346199	89346344	146	-	ANKRD11	STOP
chr16	89346511	89346704	194	-	ANKRD11	STOP
chr16	89347999	89349032	1034	-	ANKRD11	STOP
chr16	89349127	89350448	1322	-	ANKRD11	STOP
chr16	89350615	89350832	218	-	ANKRD11	STOP
chr16	89350903	89351096	194	-	ANKRD11	STOP
chr16	89351167	89351480	314	-	ANKRD11	STOP
chr16	89351503	89352057	555	-	ANKRD11	STOP
chr16	89352446	89352567	122	-	ANKRD11	STOP
chr16	89353281	89353521	241	-	ANKRD11	utr3
chr16	89357032	89357236	205	-	ANKRD11	STOP
chr16	89362535	89363172	638	-	ANKRD11	NA
chr16	89363718	89364370	653	-	ANKRD11	NA
chr16	89371613	89371752	140	-	ANKRD11	STOP
chr16	89379724	89379997	274	-	ANKRD11	STOP
chr16	89383340	89383486	147	-	ANKRD11	TSS
chr16	89389506	89389741	236	-	ANKRD11	NA
chr16	89390643	89391518	876	-	ANKRD11	NA
chr18	9254664	9254785	122	+	ANKRD12	STOP
chr18	9255456	9255865	410	+	ANKRD12	STOP
chr18	9255912	9256033	122	+	ANKRD12	STOP
chr17	27940491	27940660	170	+	ANKRD13B	STOP
chr17	27941307	27941740	434	+	ANKRD13B	utr3
chr11	67057548	67057684	137	+	ANKRD13D	TSS
chr4	73956791	73957008	218	-	ANKRD17	cds
chr4	73957151	73957320	170	-	ANKRD17	cds
chr4	73957559	73958017	459	-	ANKRD17	cds
chr4	73963957	73964237	281	-	ANKRD17	cds
chr4	73968116	73968264	149	-	ANKRD17	STOP
chr4	73979508	73979625	118	-	ANKRD17	STOP
chr4	74005319	74005608	290	-	ANKRD17	cds
chr4	74005631	74006000	370	-	ANKRD17	cds
chr4	74088690	74088831	142	-	ANKRD17	TSS
chr4	74124088	74124401	314	-	ANKRD17	TSS
chr9	33524458	33524603	146	+	ANKRD18B	TSS
chr9	33547935	33548344	410	+	ANKRD18B	cds
chr9	33548391	33548704	314	+	ANKRD18B	cds
chr9	95608440	95608705	266	+	ANKRD19P	NA
chr9	95609472	95609665	194	+	ANKRD19P	NA
chr9	67967962	67968275	314	+	ANKRD20A1	cds
chr9	67968394	67968587	194	+	ANKRD20A1	cds
chr9	67968634	67968755	122	+	ANKRD20A1	cds
chr9	42409532	42409845	314	+	ANKRD20A2	cds
chr9	42409892	42410157	266	+	ANKRD20A2	cds
chr9	43091531	43091652	122	-	ANKRD20A3	cds
chr9	43091672	43091964	293	-	ANKRD20A3	cds
chr9	43092104	43092300	197	-	ANKRD20A3	cds
chr9	69423225	69423538	314	+	ANKRD20A4	cds
chr2	95481498	95481667	170	-	ANKRD20A8P	exon
chr2	97490794	97490938	145	-	ANKRD23	NA
chr19	33088554	33089284	731	-	ANKRD27	STOP
chr19	33167152	33167369	218	-	ANKRD27	utr5
chr3	15711455	15712063	609	-	ANKRD28	STOP
chr5	94030679	94031040	362	+	ANKRD32	STOP
chr5	10649545	10649690	146	+	ANKRD33B	STOP
chr5	10650001	10650194	194	+	ANKRD33B	cds
chr1	145568344	145568489	146	+	ANKRD35	utr3
chr2	97907074	97907216	143	+	ANKRD36	cds
chr2	97909582	97909766	185	+	ANKRD36	cds
chr2	97910893	97911542	650	+	ANKRD36	cds
chr2	97911589	97911710	122	+	ANKRD36	cds
chr2	98127696	98127817	122	-	ANKRD36B	exon
chr2	98127864	98128515	652	-	ANKRD36B	exon
chr2	98129642	98129826	185	-	ANKRD36B	exon
chr2	98132194	98132339	146	-	ANKRD36B	exon
chr2	96521277	96521662	386	-	ANKRD36C	cds
chr2	96521685	96521928	244	-	ANKRD36C	cds
chr2	96523056	96523240	185	-	ANKRD36C	STOP
chr17	48772830	48773504	675	-	ANKRD40	STOP
chr17	48774300	48774421	122	-	ANKRD40	cds
chr17	48777928	48778077	150	-	ANKRD40	TSS
chr17	48784881	48785026	146	-	ANKRD40	TSS
chr11	94229841	94230117	277	+	ANKRD49	TSS
chr11	94231236	94231669	434	+	ANKRD49	STOP
chr4	125590474	125590595	122	-	ANKRD50	cds
chr4	125593066	125593331	266	-	ANKRD50	cds
chr4	125593354	125593475	122	-	ANKRD50	cds
chr4	125631370	125631587	218	-	ANKRD50	cds
chr12	56632934	56633055	122	-	ANKRD52	utr3
chr5	55407064	55407377	314	-	ANKRD55	cds
chr5	55407496	55407609	114	-	ANKRD55	cds
chr6	90340415	90340800	386	+	ANKRD6	STOP
chr6	90340871	90341136	266	+	ANKRD6	utr3
chr14	102973197	102973678	482	-	ANKRD9	STOP
chr6	34985417	34985730	314	+	ANKS1A	cds
chr9	101494530	101494795	266	-	ANKS6	STOP
chr9	101552385	101552842	458	-	ANKS6	TSS
chr3	149678598	149678863	266	-	ANKUB1	NA
chr2	220098854	220099010	157	+	ANKZF1	cds
chr2	220099547	220099692	146	+	ANKZF1	cds
chr2	220101211	220101344	134	+	ANKZF1	utr3
chr3	43618471	43618664	194	-	ANO10	cds
chr11	26582450	26582667	218	+	ANO3	NA
chr11	26586711	26586832	122	+	ANO3	NA
chr11	26586951	26587312	362	+	ANO3	NA
chr15	69072218	69072363	146	-	ANP32A	utr3
chr15	69076735	69076934	200	-	ANP32A	STOP
chr15	69096159	69099440	3282	-	ANP32A	NA
chr15	69113036	69113229	194	-	ANP32A	TSS
chr9	100767245	100767435	191	+	ANP32B	cds
chr9	100773552	100773671	120	+	ANP32B	cds
chr9	100777645	100777814	170	+	ANP32B	STOP
chr1	150198939	150199127	189	-	ANP32E	STOP
chr1	150201404	150201570	167	-	ANP32E	cds
chr1	150206926	150207026	101	-	ANP32E	utr5
chr1	150208080	150208201	122	-	ANP32E	TSS
chr1	150208392	150208504	113	-	ANP32E	utr5
chr15	90349200	90349753	554	-	ANPEP	cds
chr2	69472572	69473173	602	+	ANTXR1	STOP
chr4	80826946	80827499	554	-	ANTXR2	utr3
chr4	80828218	80828459	242	-	ANTXR2	utr3
chr5	43039541	43040094	554	-	ANXA2R	STOP
chr5	43040141	43040358	218	-	ANXA2R	TSS
chr5	43042979	43043196	218	-	ANXA2R	utr5
chr2	70033516	70033630	115	+	ANXA4	TSS
chr22	24036545	24036738	194	-	AP000347.2	NA
chr22	16157078	16157342	265	+	AP000525.10	exon
chr4	113153206	113153330	125	+	AP1AR	TSS
chr22	29745230	29745372	143	-	AP1B1	cds
chr22	29784412	29784572	161	-	AP1B1	utr5
chr16	71766504	71767062	559	-	AP1G1	STOP
chr14	24036487	24036631	145	-	AP1G2	TSS
chr11	1010715	1010860	146	+	AP2A2	utr3
chr17	33914329	33914447	119	+	AP2B1	utr5
chr17	33925248	33925354	107	+	AP2B1	TSS
chr19	47353390	47353547	158	-	AP2S1	TSS
chr19	47353912	47354093	182	-	AP2S1	TSS
chr5	77409623	77409747	125	-	AP3B1	cds
chr5	77411949	77412058	110	-	AP3B1	cds
chr19	2101178	2101347	170	-	AP3D1	utr3
chr19	2111725	2111827	103	-	AP3D1	cds
chr19	2112858	2112966	109	-	AP3D1	cds
chr19	2114123	2114301	179	-	AP3D1	cds
chr19	2115217	2115417	201	-	AP3D1	cds
chr19	2116603	2116745	143	-	AP3D1	cds
chr8	42026622	42026839	218	+	AP3M2	utr3
chr8	42026862	42027199	338	+	AP3M2	utr3
chr15	90378558	90378799	242	-	AP3S2	STOP
chr1	114437776	114437969	194	-	AP4B1	cds
chr15	51289570	51289739	170	+	AP4E1	STOP
chr15	51297458	51297579	122	+	AP4E1	utr3
chr7	99704448	99704717	270	+	AP4M1	STOP
chr14	31495157	31495374	218	+	AP4S1	NA
chr11	65545424	65545569	146	-	AP5B1	cds
chr11	65546192	65546697	506	-	AP5B1	cds
chr11	65547152	65547345	194	-	AP5B1	cds
chr14	57740961	57741466	506	+	AP5M1	TSS
chr20	3804565	3804686	122	+	AP5S1	STOP
chr15	29346071	29347008	938	+	APBA2	TSS
chr15	29397653	29397761	109	+	APBA2	cds
chr15	29409312	29409481	170	+	APBA2	STOP
chr15	29409504	29409769	266	+	APBA2	utr3
chr19	3760142	3760299	158	-	APBA3	TSS
chr10	26856225	26856418	194	+	APBB1IP	STOP
chr5	139946245	139946774	530	-	APBB3	NA
chr5	139946797	139946990	194	-	APBB3	NA
chr5	112173249	112173394	146	+	APC	STOP
chr5	112173465	112173682	218	+	APC	STOP
chr5	112175841	112176034	194	+	APC	STOP
chr5	112179033	112179826	794	+	APC	STOP
chr19	1461035	1461152	118	+	APC2	cds
chr3	49711921	49712054	134	+	APEH	cds
chr3	49712615	49712742	128	+	APEH	cds
chr14	20923385	20923553	169	+	APEX1	utr5
chr14	20923736	20923862	127	+	APEX1	TSS
chrX	55032950	55033143	194	+	APEX2	cds
chrX	55033406	55033839	434	+	APEX2	cds
chr15	63597812	63598125	314	+	APH1B	STOP
chr1	10502321	10502466	146	+	APITD1	STOP
chr11	57001147	57001796	650	-	APLNR	utr3
chr11	57003547	57003818	272	-	APLNR	cds
chr11	57003883	57004028	146	-	APLNR	cds
chr11	57004081	57004412	332	-	APLNR	cds
chr11	129991508	129991705	198	+	APLP2	STOP
chr11	129992199	129992344	146	+	APLP2	STOP
chr11	130013241	130013362	122	+	APLP2	STOP
chr22	39410264	39410384	121	+	APOBEC3C	TSS
chr22	39417429	39417541	113	+	APOBEC3D	TSS
chr16	28506419	28506876	458	+	APOBR	cds
chr16	28507451	28508820	1370	+	APOBR	cds
chr16	28508915	28509204	290	+	APOBR	cds
chr16	28509756	28510261	506	+	APOBR	STOP
chr19	45411016	45411209	194	+	APOE	cds
chr22	36661196	36661341	146	+	APOL1	STOP
chr22	36661364	36661773	410	+	APOL1	STOP
chr22	36661916	36662133	218	+	APOL1	STOP
chr22	36662972	36663093	122	+	APOL1	utr3
chr22	36622758	36623023	266	-	APOL2	utr3
chr22	36623886	36624079	194	-	APOL2	cds
chr22	36536424	36536713	290	-	APOL3	utr3
chr22	36536874	36537049	176	-	APOL3	utr3
chr22	36587215	36587720	506	-	APOL4	STOP
chr22	36054709	36054830	122	+	APOL6	cds
chr22	36054925	36055526	602	+	APOL6	cds
chr22	36063853	36064022	170	+	APOL6	utr3
chr12	12980179	12980309	131	+	APOLD1	utr3
chr12	12982356	12982477	122	+	APOLD1	utr3
chr12	12982548	12982717	170	+	APOLD1	utr3
chr3	57302378	57303646	1269	+	APPL1	cds
chr12	105568082	105568226	145	-	APPL2	STOP
chr9	32987613	32987782	170	-	APTX	STOP
chr1	154296901	154297190	290	+	AQP10	STOP
chr15	35149103	35149307	205	-	AQR	STOP
chrX	47431009	47431226	218	+	ARAF	utr3
chr11	72408415	72408531	117	-	ARAP1	cds
chr11	72465893	72466038	146	-	ARAP1	utr3
chr11	72492067	72492188	122	-	ARAP1	NA
chr5	141033063	141033208	146	-	ARAP3	utr3
chr5	141033351	141033688	338	-	ARAP3	STOP
chr11	118453965	118454073	109	+	ARCN1	cds
chr11	118471459	118471652	194	+	ARCN1	utr3
chr14	75129778	75129899	122	-	AREL1	utr3
chr14	75129922	75130139	218	-	AREL1	utr3
chr1	228285291	228285416	126	+	ARF1	cds
chr12	49351092	49351252	161	-	ARF3	utr5
chr14	50359973	50361102	1130	+	ARF6	STOP
chr20	61916162	61916274	113	+	ARFGAP1	STOP
chr20	61918939	61919540	602	+	ARFGAP1	STOP
chr20	61919659	61919780	122	+	ARFGAP1	STOP
chr20	61919803	61920836	1034	+	ARFGAP1	STOP
chr11	47193000	47193108	109	-	ARFGAP2	STOP
chr11	47193214	47193351	138	-	ARFGAP2	STOP
chr8	68111083	68111276	194	-	ARFGEF1	STOP
chr8	68204081	68204358	278	-	ARFGEF1	cds
chr20	62338793	62338911	119	-	ARFRP1	utr5
chr14	68117890	68118131	242	+	ARG2	utr3
chr14	68118154	68118436	283	+	ARG2	utr3
chr13	107196333	107196508	176	-	ARGLU1	STOP
chr13	107211779	107212005	227	-	ARGLU1	TSS
chr13	107219920	107220089	170	-	ARGLU1	TSS
chr15	32907690	32908387	698	+	ARHGAP11A	utr5
chr15	32928073	32928382	310	+	ARHGAP11A	STOP
chr15	32928457	32929490	1034	+	ARHGAP11A	cds
chr15	32929657	32929946	290	+	ARHGAP11A	cds
chr15	30918878	30919023	146	+	ARHGAP11B	utr5
chr15	30950919	30951047	129	+	ARHGAP11B	exon
chr15	31008422	31008545	124	+	ARHGAP11B	exon
chr15	31042604	31042759	156	+	ARHGAP11B	exon
chr15	31060060	31060685	626	+	ARHGAP11B	exon
chr15	31060804	31062749	1946	+	ARHGAP11B	exon
chr15	31062772	31064669	1898	+	ARHGAP11B	exon
chr15	31064716	31064837	122	+	ARHGAP11B	exon
chr15	31064932	31065209	278	+	ARHGAP11B	exon
chr10	32197243	32197508	266	-	ARHGAP12	cds
chr10	32197627	32197820	194	-	ARHGAP12	TSS
chr16	24930920	24931089	170	-	ARHGAP17	utr3
chr16	24931280	24931581	302	-	ARHGAP17	STOP
chr16	24942464	24942585	122	-	ARHGAP17	STOP
chr10	24873305	24875035	1731	-	ARHGAP21	STOP
chr10	24908737	24909050	314	-	ARHGAP21	cds
chr10	24909169	24909458	290	-	ARHGAP21	cds
chr10	24909577	24910058	482	-	ARHGAP21	cds
chr10	25010765	25010958	194	-	ARHGAP21	TSS
chr10	49654139	49654662	524	-	ARHGAP22	STOP
chr10	49658303	49659144	842	-	ARHGAP22	STOP
chr4	86916335	86916696	362	+	ARHGAP24	cds
chr4	86921775	86921896	122	+	ARHGAP24	STOP
chr2	69046326	69046451	126	+	ARHGAP25	cds
chr2	69049471	69050004	534	+	ARHGAP25	cds
chr2	69053118	69053887	770	+	ARHGAP25	STOP
chr17	43483137	43483306	170	-	ARHGAP27	TSS
chr1	161018243	161019060	818	-	ARHGAP30	STOP
chr1	161019213	161019454	242	-	ARHGAP30	STOP
chr1	161039365	161039506	142	-	ARHGAP30	TSS
chr19	36277458	36277603	146	+	ARHGAP33	cds
chr19	47421932	47422533	602	+	ARHGAP35	cds
chr19	47422628	47422893	266	+	ARHGAP35	cds
chr19	47423036	47423253	218	+	ARHGAP35	cds
chr19	47423324	47423517	194	+	ARHGAP35	cds
chr19	47423972	47424501	530	+	ARHGAP35	cds
chr19	47424572	47424693	122	+	ARHGAP35	cds
chr19	47424764	47425173	410	+	ARHGAP35	cds
chr19	47425244	47425613	370	+	ARHGAP35	cds
chr19	47503587	47504860	1274	+	ARHGAP35	STOP
chrX	153175194	153175378	185	-	ARHGAP4	STOP
chrX	153179231	153179333	103	-	ARHGAP4	STOP
chrX	153195495	153195676	182	-	ARHGAP4	utr3
chr11	100846883	100847004	122	+	ARHGAP42	cds
chr14	32559803	32560332	530	+	ARHGAP5	TSS
chr14	32560523	32560764	242	+	ARHGAP5	cds
chr14	32561003	32561244	242	+	ARHGAP5	cds
chr14	32562755	32563116	362	+	ARHGAP5	cds
chr14	32623826	32624115	290	+	ARHGAP5	STOP
chrX	11157054	11157650	597	-	ARHGAP6	STOP
chr12	57869558	57869664	107	-	ARHGAP9	cds
chr17	79826674	79826951	278	-	ARHGDIA	STOP
chr17	79827205	79827501	297	-	ARHGDIA	cds
chr17	79827640	79827833	194	-	ARHGDIA	TSS
chr17	79828511	79828850	340	-	ARHGDIA	utr5
chr12	15103465	15103658	194	-	ARHGDIB	TSS
chr12	15103850	15104085	236	-	ARHGDIB	utr5
chr12	15109109	15109267	159	-	ARHGDIB	utr5
chr12	15114087	15114200	114	-	ARHGDIB	utr5
chr19	42396721	42396920	200	+	ARHGEF1	cds
chr19	42398279	42398379	101	+	ARHGEF1	STOP
chr8	1904938	1905059	122	+	ARHGEF10	cds
chr1	156909363	156909580	218	-	ARHGEF11	cds
chr11	120207617	120207954	338	+	ARHGEF12	TSS
chr11	120317656	120317794	139	+	ARHGEF12	cds
chr11	120348984	120349098	115	+	ARHGEF12	cds
chr11	120350668	120351005	338	+	ARHGEF12	cds
chr17	8225551	8225672	122	+	ARHGEF15	utr3
chr1	155917565	155917806	242	-	ARHGEF2	STOP
chr1	155920089	155920273	185	-	ARHGEF2	cds
chr1	155920859	155921127	269	-	ARHGEF2	cds
chr9	35660866	35661213	348	-	ARHGEF39	utr3
chr9	35661812	35661999	188	-	ARHGEF39	STOP
chrX	135754178	135754278	101	-	ARHGEF6	cds
chr13	111953094	111953194	101	+	ARHGEF7	cds
chr13	111955337	111955722	386	+	ARHGEF7	STOP
chrX	62875421	62875542	122	-	ARHGEF9	cds
chrX	62974866	62975031	166	-	ARHGEF9	utr5
chr1	27022521	27022714	194	+	ARID1A	utr5
chr1	27022833	27023314	482	+	ARID1A	TSS
chr1	27023385	27023578	194	+	ARID1A	cds
chr1	27023649	27024031	383	+	ARID1A	cds
chr1	27057690	27057859	170	+	ARID1A	cds
chr1	27100094	27100208	115	+	ARID1A	TSS
chr1	27101131	27101324	194	+	ARID1A	cds
chr1	27105537	27107362	1826	+	ARID1A	STOP
chr6	157099063	157099328	266	+	ARID1B	TSS
chr6	157099447	157099736	290	+	ARID1B	cds
chr6	157099807	157099976	170	+	ARID1B	cds
chr6	157100383	157100605	223	+	ARID1B	cds
chr6	157521982	157522271	290	+	ARID1B	cds
chr6	157524999	157525130	132	+	ARID1B	cds
chr6	157527300	157527589	290	+	ARID1B	cds
chr6	157527612	157527877	266	+	ARID1B	cds
chr6	157527996	157529077	1082	+	ARID1B	STOP
chr12	46243818	46244011	194	+	ARID2	cds
chr12	46245186	46245475	290	+	ARID2	cds
chr12	46245498	46246435	938	+	ARID2	TSS
chr12	46298716	46299005	290	+	ARID2	STOP
chr19	929645	929896	252	+	ARID3A	cds
chr19	932417	932562	146	+	ARID3A	cds
chr19	971949	972382	434	+	ARID3A	STOP
chr15	74836344	74836753	410	+	ARID3B	TSS
chr15	74888119	74888336	218	+	ARID3B	utr3
chr15	74889175	74889320	146	+	ARID3B	utr3
chr14	58817790	58818041	252	+	ARID4A	cds
chr14	58820375	58820573	199	+	ARID4A	cds
chr14	58830983	58831224	242	+	ARID4A	cds
chr14	58831247	58831584	338	+	ARID4A	cds
chr14	58831871	58832018	148	+	ARID4A	cds
chr1	235331769	235331967	199	-	ARID4B	STOP
chr1	235345235	235345860	626	-	ARID4B	cds
chr1	235377083	235377341	259	-	ARID4B	cds
chr1	235383107	235383283	177	-	ARID4B	cds
chr1	235383640	235383833	194	-	ARID4B	cds
chr1	235392545	235392666	122	-	ARID4B	cds
chr2	97216310	97216470	161	+	ARID5A	STOP
chr2	97217075	97217412	338	+	ARID5A	STOP
chr2	97217771	97218180	410	+	ARID5A	STOP
chr15	72766882	72767123	242	+	ARIH1	TSS
chr15	72875548	72875693	146	+	ARIH1	STOP
chr3	48962150	48962272	123	+	ARIH2	utr5
chr3	48964894	48965159	266	+	ARIH2	TSS
chr5	175810939	175811300	362	+	ARL10	NA
chr5	175815283	175815482	200	+	ARL10	cds
chr5	175819791	175819946	156	+	ARL10	NA
chr5	175824607	175824719	113	+	ARL10	NA
chr13	50204637	50204830	194	+	ARL11	cds
chr3	93758723	93758832	110	+	ARL13B	STOP
chr3	93761858	93762084	227	+	ARL13B	STOP
chr3	93772030	93772391	362	+	ARL13B	STOP
chr11	30344645	30344749	105	+	ARL14EP	utr5
chr11	30352432	30352793	362	+	ARL14EP	TSS
chr5	53181981	53182102	122	-	ARL15	utr3
chr17	79648674	79648843	170	-	ARL16	STOP
chr17	44594067	44594379	313	-	ARL17A	utr3
chr17	44604790	44604911	122	-	ARL17A	NA
chr17	44624889	44625730	842	-	ARL17A	utr3
chr17	44625749	44627022	1274	-	ARL17A	STOP
chr17	44627093	44627209	117	-	ARL17A	NA
chr17	44632944	44633050	107	-	ARL17A	utr3
chr17	44634057	44634274	218	-	ARL17A	utr3
chr17	44634777	44634996	220	-	ARL17A	cds
chr17	44373096	44373337	242	-	ARL17B	NA
chr17	44374296	44374585	290	-	ARL17B	NA
chr17	44407723	44407868	146	-	ARL17B	utr3
chr17	44407887	44408320	434	-	ARL17B	STOP
chr17	44408487	44409160	674	-	ARL17B	NA
chr17	44409231	44409347	117	-	ARL17B	NA
chr17	44415075	44415196	122	-	ARL17B	NA
chr17	44416131	44416420	290	-	ARL17B	NA
chr17	44416899	44417140	242	-	ARL17B	cds
chr11	64781608	64781744	137	+	ARL2	TSS
chr7	12727790	12728367	578	+	ARL4A	TSS
chr10	18964096	18964217	122	+	ARL5B	STOP
chr12	123464822	123464943	122	+	ARL6IP4	TSS
chr12	123465254	123465434	181	+	ARL6IP4	TSS
chr12	123465675	123465820	146	+	ARL6IP4	TSS
chr12	123466237	123466426	190	+	ARL6IP4	STOP
chr12	123466503	123466621	119	+	ARL6IP4	STOP
chr12	123467015	123467215	201	+	ARL6IP4	STOP
chr3	69153614	69153831	218	+	ARL6IP5	STOP
chr1	202113697	202113842	146	-	ARL8A	TSS
chr8	66516586	66516820	235	-	ARMC1	STOP
chr19	19162574	19162815	242	+	ARMC6	STOP
chr19	19168296	19168441	146	+	ARMC6	STOP
chr17	73125035	73125468	434	+	ARMC7	STOP
chr17	73125611	73125756	146	+	ARMC7	utr3
chr17	73125779	73125996	218	+	ARMC7	utr3
chr3	137963977	137964170	194	+	ARMC8	STOP
chr3	138014748	138014869	122	+	ARMC8	utr3
chr3	138015996	138016117	122	+	ARMC8	utr3
chr3	138016428	138016573	146	+	ARMC8	utr3
chrX	100807935	100808128	194	+	ARMCX1	cds
chrX	100879847	100880232	386	+	ARMCX3	TSS
chrX	101856879	101857264	386	+	ARMCX5	TSS
chrX	100871331	100871644	314	-	ARMCX6	TSS
chr7	98992073	98992218	146	+	ARPC1B	STOP
chr3	9847893	9848038	146	+	ARPC4	STOP
chr1	183604675	183605012	338	-	ARPC5	TSS
chr9	127631618	127631718	101	+	ARPC5L	cds
chr9	127637253	127637430	178	+	ARPC5L	cds
chr9	127639156	127639493	338	+	ARPC5L	STOP
chr15	52849296	52849419	124	-	ARPP19	TSS
chr15	52860485	52861029	545	-	ARPP19	utr5
chr15	52861044	52861418	375	-	ARPP19	TSS
chr11	74976421	74977318	898	-	ARRB1	STOP
chr11	75062631	75062875	245	-	ARRB1	TSS
chr17	4613932	4614039	108	+	ARRB2	TSS
chr17	4624240	4624409	170	+	ARRB2	STOP
chr19	18123745	18124061	317	+	ARRDC2	STOP
chr19	18124081	18124733	653	+	ARRDC2	utr3
chr5	90666536	90666825	290	-	ARRDC3	utr3
chr15	98514360	98514865	506	+	ARRDC4	STOP
chr15	98516496	98516641	146	+	ARRDC4	utr3
chr17	66303443	66303780	338	+	ARSG	TSS
chr12	14993690	14994051	362	-	ART4	cds
chr1	231135907	231136172	266	+	ARV1	utr3
chr10	51947119	51947264	146	-	ASAH2	STOP
chr8	131070199	131070322	124	-	ASAP1	STOP
chr8	131072992	131073281	290	-	ASAP1	STOP
chr8	131172109	131172210	102	-	ASAP1	STOP
chr2	239355120	239355241	122	+	ASB1	STOP
chr10	5681155	5681300	146	-	ASB13	utr3
chr10	5681419	5681684	266	-	ASB13	utr3
chr10	5682163	5682452	290	-	ASB13	utr3
chr3	57302425	57303738	1314	-	ASB14	utr3
chr17	42253773	42254014	242	+	ASB16	NA
chr2	54001470	54001663	194	-	ASB3	NA
chr2	54080313	54080554	242	-	ASB3	NA
chr2	54080601	54080818	218	-	ASB3	NA
chr9	132399906	132400195	290	-	ASB6	STOP
chr9	132400242	132400555	314	-	ASB6	STOP
chr15	101143138	101143251	114	+	ASB7	utr5
chr15	101169641	101170414	774	+	ASB7	STOP
chr15	101188527	101188648	122	+	ASB7	cds
chr12	48543178	48543707	530	-	ASB8	STOP
chr22	30184980	30185173	194	-	ASCC2	STOP
chr22	30188421	30188524	104	-	ASCC2	STOP
chr22	30189348	30189479	132	-	ASCC2	STOP
chr22	30189565	30189665	101	-	ASCC2	STOP
chr22	30200626	30200795	170	-	ASCC2	STOP
chr6	101296143	101296552	410	-	ASCC3	STOP
chr6	119228590	119228807	218	+	ASF1A	STOP
chr1	155307951	155308181	231	-	ASH1L	cds
chr1	155408165	155408814	650	-	ASH1L	cds
chr1	155447724	155448205	482	-	ASH1L	cds
chr1	155448756	155448925	170	-	ASH1L	cds
chr1	155451396	155452117	722	-	ASH1L	STOP
chr1	155490938	155491371	434	-	ASH1L	TSS
chr1	155532299	155532612	314	-	ASH1L	utr5
chr8	37963034	37963256	223	+	ASH2L	TSS
chr8	37963310	37963657	348	+	ASH2L	TSS
chr2	220379347	220379660	314	+	ASIC4	cds
chr19	12848320	12848480	161	+	ASNA1	cds
chr19	12856214	12856339	126	+	ASNA1	cds
chr2	190530766	190530959	194	+	ASNSD1	STOP
chr2	190531846	190532183	338	+	ASNSD1	cds
chr2	190535166	190535287	122	+	ASNSD1	cds
chr8	62536268	62536557	290	-	ASPH	NA
chr8	62536676	62537157	482	-	ASPH	utr3
chr8	62559308	62559437	130	-	ASPH	cds
chr8	62575712	62575929	218	-	ASPH	NA
chr8	62576216	62576337	122	-	ASPH	NA
chr8	62576408	62576793	386	-	ASPH	NA
chr8	62576864	62577057	194	-	ASPH	NA
chr8	62577272	62577441	170	-	ASPH	utr3
chr8	62577608	62577849	242	-	ASPH	STOP
chr8	62578040	62578165	126	-	ASPH	cds
chr8	62587818	62587963	146	-	ASPH	utr3
chr8	62588106	62588227	122	-	ASPH	utr3
chr8	62602231	62602408	178	-	ASPH	TSS
chr8	62626827	62626996	170	-	ASPH	TSS
chr1	197070472	197070881	410	-	ASPM	cds
chr1	197071648	197071841	194	-	ASPM	cds
chr1	197072536	197072657	122	-	ASPM	cds
chr1	197073520	197073737	218	-	ASPM	cds
chr17	79966912	79967033	122	+	ASPSCR1	STOP
chr9	119374442	119374683	242	-	ASTN2	utr3
chr9	119461308	119461552	245	-	ASTN2	NA
chr9	119461860	119462056	197	-	ASTN2	NA
chr12	27066389	27066620	232	-	ASUN	cds
chr20	31020682	31020788	107	+	ASXL1	cds
chr20	31021086	31021447	362	+	ASXL1	cds
chr20	31021470	31021591	122	+	ASXL1	cds
chr20	31022234	31023723	1490	+	ASXL1	cds
chr20	31024370	31025067	698	+	ASXL1	cds
chr20	31025234	31025835	602	+	ASXL1	utr3
chr20	31026218	31026651	434	+	ASXL1	utr3
chr20	31026866	31027059	194	+	ASXL1	utr3
chr2	25965492	25966525	1034	-	ASXL2	cds
chr2	25966836	25967317	482	-	ASXL2	cds
chr8	124340573	124340819	247	-	ATAD2	STOP
chr8	124346117	124346261	145	-	ATAD2	STOP
chr8	124382108	124382264	157	-	ATAD2	STOP
chr8	124383475	124383578	104	-	ATAD2	STOP
chr8	124383909	124384075	167	-	ATAD2	STOP
chr2	23980647	23980971	325	-	ATAD2B	cds
chr2	23985078	23985216	139	-	ATAD2B	cds
chr2	24107634	24107743	110	-	ATAD2B	cds
chr1	1447714	1447853	140	+	ATAD3A	cds
chr1	1447909	1448070	162	+	ATAD3A	TSS
chr1	1452546	1452792	247	+	ATAD3A	cds
chr1	1455520	1455641	122	+	ATAD3A	cds
chr1	1413494	1414125	632	+	ATAD3B	TSS
chr1	1417517	1417683	167	+	ATAD3B	cds
chr1	1425684	1425804	121	+	ATAD3B	cds
chr17	29161189	29161406	218	+	ATAD5	cds
chr17	29161645	29161958	314	+	ATAD5	cds
chr17	29220407	29220984	578	+	ATAD5	cds
chr12	51213417	51213730	314	+	ATF1	STOP
chr1	212791468	212791576	109	+	ATF3	cds
chr1	212792387	212792748	362	+	ATF3	STOP
chr22	39917777	39917994	218	+	ATF4	cds
chr22	39918281	39918642	362	+	ATF4	STOP
chr19	50431958	50432263	306	+	ATF5	utr5
chr19	50432399	50432988	590	+	ATF5	utr5
chr19	50433460	50433689	230	+	ATF5	utr5
chr19	50434060	50434285	226	+	ATF5	TSS
chr19	50435678	50436279	602	+	ATF5	cds
chr19	50436734	50437095	362	+	ATF5	utr3
chr1	161928235	161928596	362	+	ATF6	STOP
chr12	53910870	53911039	170	-	ATF7	STOP
chr12	14537997	14538334	338	+	ATF7IP	TSS
chr12	14576842	14577083	242	+	ATF7IP	TSS
chr12	14577514	14577899	386	+	ATF7IP	cds
chr12	14613524	14613741	218	+	ATF7IP	cds
chr12	14650587	14650948	362	+	ATF7IP	cds
chr5	81549934	81550127	194	+	ATG10	utr3
chr2	234171775	234171881	107	+	ATG16L1	STOP
chr2	234173609	234173754	146	+	ATG16L1	STOP
chr11	72548533	72548798	266	+	ATG16L2	NA
chr11	72549013	72549302	290	+	ATG16L2	NA
chr11	72549469	72549782	314	+	ATG16L2	NA
chr11	64662243	64662652	410	-	ATG2A	STOP
chr14	96751634	96752283	650	-	ATG2B	STOP
chr3	112267379	112267487	109	-	ATG3	STOP
chrX	107396871	107397208	338	+	ATG4A	STOP
chr2	242611605	242612158	554	+	ATG4B	STOP
chr1	63282317	63282479	163	+	ATG4C	cds
chr19	10663776	10664625	850	+	ATG4D	utr3
chr6	106634103	106634551	449	-	ATG5	STOP
chr2	38523090	38523259	170	-	ATL2	STOP
chr2	38525285	38525598	314	-	ATL2	STOP
chr16	81076765	81076934	170	+	ATMIN	cds
chr16	81077293	81077822	530	+	ATMIN	cds
chr16	81077917	81078638	722	+	ATMIN	STOP
chr12	7043074	7043191	118	+	ATN1	TSS
chr12	7043338	7043476	139	+	ATN1	cds
chr12	7043627	7043741	115	+	ATN1	cds
chr12	7044709	7044950	242	+	ATN1	cds
chr12	7046317	7046510	194	+	ATN1	cds
chr12	7047055	7047176	122	+	ATN1	cds
chr12	7051005	7051150	146	+	ATN1	utr3
chr4	47559920	47560113	194	+	ATP10D	cds
chr4	47589107	47589223	117	+	ATP10D	STOP
chr4	47593058	47593419	362	+	ATP10D	STOP
chr13	113536273	113536514	242	+	ATP11A	STOP
chr13	113536657	113536826	170	+	ATP11A	utr3
chr13	113536945	113537306	362	+	ATP11A	utr3
chr13	113537401	113537738	338	+	ATP11A	utr3
chr1	116916488	116916863	376	+	ATP1A1	TSS
chr1	116925991	116926175	185	+	ATP1A1	utr5
chr1	116940509	116940660	152	+	ATP1A1	cds
chr1	116940557	116940660	104	-	ATP1A1OS	NA
chr1	116941242	116941387	146	-	ATP1A1OS	NA
chr1	116943637	116943800	164	-	ATP1A1OS	exon
chr1	116947229	116947350	122	-	ATP1A1OS	NA
chr19	42492651	42492753	103	-	ATP1A3	TSS
chr3	141644564	141644709	146	+	ATP1B3	utr3
chr12	110719367	110719680	314	+	ATP2A2	TSS
chr12	110784077	110784222	146	+	ATP2A2	STOP
chr17	3827234	3827379	146	-	ATP2A3	utr3
chr17	3827402	3827883	482	-	ATP2A3	utr3
chr17	3827930	3828579	650	-	ATP2A3	STOP
chr17	3831520	3831621	102	-	ATP2A3	cds
chr17	3844729	3844922	194	-	ATP2A3	TSS
chr17	3847997	3848100	104	-	ATP2A3	TSS
chr12	89984513	89985018	506	-	ATP2B1	STOP
chr12	90024281	90024422	142	-	ATP2B1	cds
chr12	90049551	90049720	170	-	ATP2B1	TSS
chr1	203652133	203652446	314	+	ATP2B4	TSS
chr1	203708697	203709202	506	+	ATP2B4	STOP
chr3	130720111	130720280	170	+	ATP2C1	STOP
chr18	43669812	43669962	151	-	ATP5A1	STOP
chr19	1244313	1244482	170	+	ATP5D	STOP
chr19	1244649	1244794	146	+	ATP5D	utr3
chr20	57600415	57600536	122	-	ATP5E	utr3
chr20	57605381	57605484	104	-	ATP5E	cds
chr1	111999275	111999377	103	+	ATP5F1	cds
chr2	176046178	176046408	231	-	ATP5G3	utr5
chr21	27107465	27107804	340	-	ATP5J	utr5
chr14	50796332	50796693	362	+	ATP5S	NA
chr19	41937630	41937871	242	-	ATP5SL	STOP
chr5	81614176	81614345	170	+	ATP6AP1L	utr3
chr16	2569733	2569854	122	+	ATP6V0C	STOP
chr5	172461425	172461810	386	+	ATP6V0E1	STOP
chr8	104084887	104085080	194	+	ATP6V1C1	utr3
chr2	10924139	10924381	243	+	ATP6V1C2	utr3
chr22	18095976	18096086	111	-	ATP6V1E1	cds
chr2	46739453	46739694	242	-	ATP6V1E2	cds
chr9	117354831	117354932	102	+	ATP6V1G1	cds
chr13	52508509	52509165	657	-	ATP7B	STOP
chr13	52548406	52548866	461	-	ATP7B	cds
chr18	55335405	55335574	170	-	ATP8B1	NA
chr1	154321507	154321916	410	+	ATP8B2	STOP
chr15	50152426	50152619	194	-	ATP8B4	STOP
chr1	47101406	47101599	194	-	ATPAF1	STOP
chr1	28562625	28562781	157	+	ATPIF1	TSS
chr1	28562871	28564396	1526	+	ATPIF1	STOP
chr2	27434935	27435187	253	+	ATRAID	TSS
chr3	48501604	48502013	410	+	ATRIP	STOP
chr20	3627369	3627538	170	+	ATRN	STOP
chr20	3628425	3628786	362	+	ATRN	utr3
chr20	3628881	3629074	194	+	ATRN	utr3
chrX	76907651	76907843	193	-	ATRX	cds
chrX	76909587	76909690	104	-	ATRX	cds
chrX	76937155	76937684	530	-	ATRX	cds
chrX	76937707	76937924	218	-	ATRX	cds
chrX	76938115	76938260	146	-	ATRX	cds
chrX	76938427	76938860	434	-	ATRX	cds
chrX	76939819	76939940	122	-	ATRX	cds
chr16	71883790	71883935	146	+	ATXN1L	cds
chr16	71884438	71885159	722	+	ATXN1L	cds
chr16	71885182	71885495	314	+	ATXN1L	cds
chr12	111957682	111957851	170	-	ATXN2	cds
chr14	92548691	92548810	120	-	ATXN3	STOP
chr3	63981348	63982159	812	+	ATXN7	cds
chr3	63985125	63985270	146	+	ATXN7	STOP
chr7	105254592	105254957	366	-	ATXN7L1	STOP
chr1	110033879	110034096	218	+	ATXN7L2	STOP
chr17	42271212	42271779	568	-	ATXN7L3	STOP
chr17	42274595	42274767	173	-	ATXN7L3	cds
chr17	42274965	42275098	134	-	ATXN7L3	cds
chr17	42275387	42275529	143	-	ATXN7L3	TSS
chr12	74931574	74932343	770	+	ATXN7L3B	STOP
chr12	74932414	74933423	1010	+	ATXN7L3B	utr3
chr1	26158651	26159036	386	-	AUNIP	NA
chr1	26161528	26162337	810	-	AUNIP	cds
chr2	74754067	74754186	120	-	AUP1	STOP
chr20	54945044	54945396	353	-	AURKA	STOP
chr1	1309379	1309716	338	-	AURKAIP1	cds
chr7	70255933	70256054	122	+	AUTS2	STOP
chr15	34330980	34331269	290	-	AVEN	TSS
chr7	32598708	32598949	242	+	AVL9	cds
chr7	32768137	32768282	146	+	AVL9	NA
chr7	32768473	32769595	1123	+	AVL9	NA
chr7	32800897	32801066	170	+	AVL9	NA
chr7	32908857	32909914	1058	+	AVL9	NA
chr7	32956714	32957075	362	+	AVL9	NA
chr7	33044834	33045003	170	+	AVL9	utr3
chr7	33054132	33054301	170	+	AVL9	NA
chr16	338087	338248	162	-	AXIN1	STOP
chr16	343487	343608	122	-	AXIN1	cds
chr16	347913	348251	339	-	AXIN1	cds
chr16	354303	354441	139	-	AXIN1	cds
chr16	396147	397036	890	-	AXIN1	TSS
chr17	79164778	79164884	107	-	AZI1	cds
chr3	28365523	28365945	423	-	AZI2	STOP
chr3	28368322	28368441	120	-	AZI2	cds
chr3	160803446	160803567	122	-	B3GALNT1	STOP
chr1	235613528	235613655	128	-	B3GALNT2	cds
chr6	33245588	33245709	122	+	B3GALT4	cds
chr6	33246188	33246405	218	+	B3GALT4	STOP
chr6	33246975	33247151	177	+	B3GALT4	NA
chr6	33247273	33247387	115	+	B3GALT4	NA
chr1	1167916	1168061	146	+	B3GALT6	cds
chr1	1168156	1168565	410	+	B3GALT6	cds
chr1	1168588	1169573	986	+	B3GALT6	STOP
chr1	1169644	1170293	650	+	B3GALT6	utr3
chr13	31903733	31903902	170	+	B3GALTL	STOP
chr6	71567816	71567932	117	-	B3GAT2	utr3
chr11	62382839	62383056	218	-	B3GAT3	utr3
chr11	62383175	62383584	410	-	B3GAT3	STOP
chr11	62384554	62384675	122	-	B3GAT3	STOP
chr2	62449346	62450451	1106	+	B3GNT2	TSS
chr12	122692904	122693049	146	+	B3GNT4	utr3
chr3	182987405	182987550	146	+	B3GNT5	utr5
chr3	182987909	182988102	194	+	B3GNT5	cds
chr3	182988365	182988534	170	+	B3GNT5	cds
chr2	232262441	232262706	266	+	B3GNT7	cds
chr2	232263041	232263546	506	+	B3GNT7	cds
chr17	80901745	80901925	181	-	B3GNTL1	utr3
chr12	58020109	58020398	290	-	B4GALNT1	utr3
chr12	58020469	58020710	242	-	B4GALNT1	STOP
chr9	33113422	33113584	163	-	B4GALT1	STOP
chr1	44451188	44451293	106	+	B4GALT2	cds
chr1	44455969	44456234	266	+	B4GALT2	STOP
chr1	161141435	161141879	445	-	B4GALT3	STOP
chr3	118948837	118948982	146	-	B4GALT4	TSS
chr20	48252482	48252996	515	-	B4GALT5	STOP
chr20	48253877	48253979	103	-	B4GALT5	cds
chr18	29205496	29205724	229	-	B4GALT6	STOP
chr18	29206245	29206347	103	-	B4GALT6	cds
chr5	177036636	177036925	290	+	B4GALT7	STOP
chr19	41860321	41860918	598	-	B9D2	STOP
chr19	41863801	41863927	127	-	B9D2	STOP
chr19	41869862	41870078	217	-	B9D2	utr5
chr19	17379564	17379723	160	+	BABAM1	TSS
chr19	17389797	17389990	194	+	BABAM1	STOP
chr21	42647561	42647682	122	+	BACE2	utr3
chr21	42647729	42647850	122	+	BACE2	utr3
chr21	42648185	42648450	266	+	BACE2	utr3
chr21	30698475	30699412	938	+	BACH1	cds
chr21	30701879	30702014	136	+	BACH1	cds
chr21	30714719	30715200	482	+	BACH1	STOP
chr9	33264221	33264534	314	-	BAG1	TSS
chr6	57046829	57046939	111	+	BAG2	cds
chr6	57048575	57048768	194	+	BAG2	cds
chr10	121436359	121436792	434	+	BAG3	cds
chr8	38067525	38068366	842	+	BAG4	STOP
chr14	104026264	104026985	722	-	BAG5	cds
chr14	104027056	104027529	474	-	BAG5	TSS
chr6	31615511	31615621	111	-	BAG6	cds
chr6	31620023	31620144	122	-	BAG6	utr5
chr21	11038991	11039136	146	-	BAGE2	exon
chr15	40751033	40751754	722	+	BAHD1	cds
chr15	40758211	40758356	146	+	BAHD1	STOP
chr15	40758499	40758620	122	+	BAHD1	utr3
chr15	40759555	40759700	146	+	BAHD1	utr3
chr16	1399240	1399609	370	+	BAIAP3	STOP
chr10	28970911	28971608	698	+	BAMBI	STOP
chr11	65769933	65770041	109	+	BANF1	utr5
chr11	65770705	65770844	140	+	BANF1	TSS
chr3	52437153	52437314	162	-	BAP1	cds
chr3	52438468	52438602	135	-	BAP1	cds
chr2	215593609	215593732	124	-	BARD1	STOP
chr2	215645499	215645836	338	-	BARD1	STOP
chr2	215645859	215646148	290	-	BARD1	STOP
chr1	212859950	212860071	122	-	BATF3	utr3
chr1	212860094	212860321	228	-	BATF3	STOP
chr1	212870302	212870407	106	-	BATF3	cds
chr1	212873014	212873207	194	-	BATF3	TSS
chr14	35231202	35231429	228	-	BAZ1A	cds
chr14	35233912	35234139	228	-	BAZ1A	STOP
chr14	35242801	35242932	132	-	BAZ1A	cds
chr14	35245172	35245341	170	-	BAZ1A	cds
chr14	35245412	35245721	310	-	BAZ1A	cds
chr14	35249391	35249516	126	-	BAZ1A	cds
chr14	35252324	35252438	115	-	BAZ1A	cds
chr14	35269429	35269596	168	-	BAZ1A	cds
chr14	35344367	35344560	194	-	BAZ1A	utr5
chr14	35344703	35344853	151	-	BAZ1A	utr5
chr7	72856510	72856727	218	-	BAZ1B	STOP
chr7	72856750	72856883	134	-	BAZ1B	cds
chr7	72857054	72857158	105	-	BAZ1B	cds
chr7	72858337	72858459	123	-	BAZ1B	cds
chr7	72861593	72861709	117	-	BAZ1B	cds
chr7	72873865	72874048	184	-	BAZ1B	cds
chr7	72891197	72891678	482	-	BAZ1B	cds
chr7	72891725	72891846	122	-	BAZ1B	cds
chr7	72892037	72892734	698	-	BAZ1B	cds
chr7	72922656	72922801	146	-	BAZ1B	cds
chr7	72925065	72925182	118	-	BAZ1B	cds
chr12	56997351	56997484	134	-	BAZ2A	cds
chr12	56999637	56999847	211	-	BAZ2A	cds
chr12	57000416	57000517	102	-	BAZ2A	cds
chr12	57003519	57003730	212	-	BAZ2A	cds
chr12	57008845	57009350	506	-	BAZ2A	cds
chr2	160239069	160239313	245	-	BAZ2B	cds
chr2	160295543	160295688	146	-	BAZ2B	cds
chr2	160472641	160472909	269	-	BAZ2B	utr5
chr19	47724342	47724463	122	-	BBC3	utr3
chr19	47724678	47725175	498	-	BBC3	STOP
chr19	47729820	47730011	192	-	BBC3	cds
chr12	76741265	76741567	303	-	BBS10	cds
chr12	76741941	76742110	170	-	BBS10	cds
chr16	56510003	56510244	242	-	BBS2	NA
chr2	170361446	170361831	386	+	BBS5	utr3
chr3	107491474	107491667	194	+	BBX	cds
chr3	107491882	107492435	554	+	BBX	cds
chr3	107517417	107517567	151	+	BBX	cds
chr3	107528008	107528201	194	+	BBX	utr3
chr1	156611739	156611980	242	+	BCAN	utr5
chr1	156616592	156616737	146	+	BCAN	cds
chr7	107262060	107262181	122	+	BCAP29	STOP
chrX	152968389	152968513	125	-	BCAP31	cds
chr1	115110660	115110877	218	-	BCAS2	STOP
chr10	127512103	127512291	189	+	BCCIP	TSS
chr10	127524672	127524889	218	+	BCCIP	STOP
chr10	127530335	127530712	378	+	BCCIP	utr3
chr10	127530735	127530904	170	+	BCCIP	utr3
chr10	127530951	127531216	266	+	BCCIP	utr3
chr12	50232153	50232973	821	-	BCDIN3D	STOP
chr12	50233116	50233357	242	-	BCDIN3D	NA
chr12	50233788	50234150	363	-	BCDIN3D	NA
chr12	50234628	50234798	171	-	BCDIN3D	NA
chr19	41930726	41930847	122	+	BCKDHA	utr3
chr16	31123513	31123622	110	+	BCKDK	STOP
chr1	85733355	85733572	218	-	BCL10	cds
chr1	85736396	85736589	194	-	BCL10	cds
chr18	60791130	60791371	242	-	BCL2	utr3
chr18	60794298	60794539	242	-	BCL2	utr3
chr18	60794754	60795355	602	-	BCL2	utr3
chr18	60985186	60985451	266	-	BCL2	STOP
chr18	60985522	60985739	218	-	BCL2	cds
chr20	30254793	30254950	158	-	BCL2L1	NA
chr20	30309309	30310534	1226	-	BCL2L1	TSS
chr20	30310653	30310853	201	-	BCL2L1	utr5
chr2	111878634	111878765	132	+	BCL2L11	utr5
chr2	111921733	111921902	170	+	BCL2L11	STOP
chr19	50168398	50168936	539	+	BCL2L12	utr5
chr22	18209658	18209803	146	+	BCL2L13	STOP
chr22	18209850	18210475	626	+	BCL2L13	STOP
chr12	12274024	12274289	266	+	BCL2L14	NA
chr12	12312761	12312898	138	+	BCL2L14	NA
chr12	12333976	12334145	170	+	BCL2L14	NA
chr14	23777256	23777408	153	+	BCL2L2	cds
chr14	23778120	23778313	194	+	BCL2L2	STOP
chr14	23778384	23778553	170	+	BCL2L2	utr3
chr12	122498053	122498270	218	+	BCL7A	utr3
chr7	72951138	72951355	218	-	BCL7B	utr3
chr7	72967877	72967999	123	-	BCL7B	STOP
chr7	72971370	72971602	233	-	BCL7B	exon
chr1	147091077	147091294	218	+	BCL9	cds
chr1	147096290	147096411	122	+	BCL9	cds
chr11	118769514	118769683	170	-	BCL9L	cds
chr11	118771975	118772144	170	-	BCL9L	cds
chr11	118772167	118773080	914	-	BCL9L	cds
chr6	136582402	136582615	214	-	BCLAF1	STOP
chr6	136588166	136588313	148	-	BCLAF1	STOP
chr6	136590622	136590750	129	-	BCLAF1	STOP
chr6	136597172	136597646	475	-	BCLAF1	cds
chr6	136599410	136599555	146	-	BCLAF1	cds
chrX	39922022	39922215	194	-	BCOR	cds
chrX	39930225	39930412	188	-	BCOR	cds
chrX	39931889	39932370	482	-	BCOR	cds
chrX	39934049	39934170	122	-	BCOR	cds
chrX	39934217	39934433	217	-	BCOR	cds
chrX	129146925	129147310	386	+	BCORL1	STOP
chrX	129148893	129149134	242	+	BCORL1	cds
chrX	129149349	129149878	530	+	BCORL1	cds
chrX	129159012	129159301	290	+	BCORL1	cds
chrX	129189924	129190285	362	+	BCORL1	STOP
chr22	23523103	23523248	146	+	BCR	TSS
chr22	23523439	23523560	122	+	BCR	cds
chr22	23523967	23524232	266	+	BCR	cds
chr22	23604953	23606562	1610	+	BCR	NA
chr22	23606657	23606850	194	+	BCR	NA
chr22	23606969	23607186	218	+	BCR	NA
chr22	23627267	23627388	122	+	BCR	cds
chr22	23652510	23652620	111	+	BCR	cds
chr22	23657667	23658076	410	+	BCR	STOP
chr22	25041602	25041733	132	+	BCRP3	exon
chr22	25042068	25043053	986	+	BCRP3	exon
chr2	219524759	219524968	210	+	BCS1L	utr5
chr2	219525029	219525144	116	+	BCS1L	utr5
chr3	197238549	197239174	626	-	BDH1	STOP
chr5	70805555	70805724	170	+	BDP1	TSS
chr5	70805819	70806036	218	+	BDP1	TSS
chr5	70806275	70806828	554	+	BDP1	TSS
chr17	40970238	40970433	196	-	BECN1	cds
chr14	101004587	101004756	170	-	BEGAIN	cds
chr14	101004803	101005116	314	-	BEGAIN	cds
chr4	42122070	42122287	218	-	BEND4	cds
chr4	42145684	42146011	328	-	BEND4	cds
chr11	61732236	61732363	128	+	BEST1	utr3
chr11	61732458	61732584	127	+	BEST1	utr3
chr11	203019	203188	170	-	BET1L	utr3
chr11	204555	205204	650	-	BET1L	utr3
chr11	205251	205372	122	-	BET1L	STOP
chrX	102317940	102318207	268	-	BEX1	TSS
chrX	102470043	102470166	124	+	BEX4	utr5
chrX	102471076	102471341	266	+	BEX4	TSS
chr16	14738178	14738299	122	+	BFAR	TSS
chr16	14761515	14762020	506	+	BFAR	STOP
chr3	5021408	5021716	309	+	BHLHE40	cds
chr3	5024520	5025433	914	+	BHLHE40	STOP
chr12	32260184	32260478	295	+	BICD1	TSS
chr12	32458630	32458943	314	+	BICD1	cds
chr12	32480442	32480683	242	+	BICD1	cds
chr12	32480706	32480827	122	+	BICD1	cds
chr12	32490480	32490601	122	+	BICD1	cds
chr12	32530593	32530786	194	+	BICD1	utr3
chr9	95473692	95473813	122	-	BICD2	utr3
chr9	95481444	95481829	386	-	BICD2	cds
chr9	95484937	95485090	154	-	BICD2	cds
chr9	95526786	95526931	146	-	BICD2	cds
chr22	18257146	18257261	116	-	BID	utr5
chr12	51685374	51685735	362	-	BIN2	cds
chr12	51695803	51696564	762	-	BIN2	STOP
chr12	51717805	51717950	146	-	BIN2	TSS
chr8	22478306	22478547	242	-	BIN3	utr3
chr8	22478762	22479081	320	-	BIN3	STOP
chr8	22498003	22498124	122	-	BIN3	NA
chr8	22498267	22498580	314	-	BIN3	NA
chr8	22498651	22498892	242	-	BIN3	NA
chr8	22498963	22499348	386	-	BIN3	NA
chr8	22499419	22499722	304	-	BIN3	NA
chr11	102220480	102221297	818	+	BIRC2	TSS
chr11	102239084	102239279	196	+	BIRC2	cds
chr11	102248226	102248395	170	+	BIRC2	TSS
chr11	102195663	102195840	178	+	BIRC3	cds
chr17	76220745	76220866	122	+	BIRC5	utr3
chr2	32639836	32640245	410	+	BIRC6	cds
chr2	32640268	32641157	890	+	BIRC6	cds
chr2	32842791	32842984	194	+	BIRC6	STOP
chr13	103459615	103459904	290	+	BIVM	TSS
chr13	103491900	103492309	410	+	BIVM	STOP
chr7	155160527	155160628	102	-	BLACE	utr5
chr20	36145890	36146371	482	-	BLCAP	utr3
chr15	91292644	91293197	554	+	BLM	cds
chr15	91303943	91304304	362	+	BLM	STOP
chr17	28575932	28576186	255	-	BLMH	STOP
chr10	102034978	102035195	218	-	BLOC1S2	utr3
chr4	6717889	6718298	410	+	BLOC1S4	TSS
chr4	6718345	6718994	650	+	BLOC1S4	STOP
chr1	169345993	169346138	146	+	BLZF1	cds
chr15	40381698	40382084	387	-	BMF	utr3
chr15	40382587	40382732	146	-	BMF	utr3
chr15	40383210	40383524	315	-	BMF	utr3
chr15	40383594	40383764	171	-	BMF	utr3
chr10	22610186	22610451	266	+	BMI1	utr5
chr10	22618141	22618742	602	+	BMI1	STOP
chr4	79831787	79833228	1442	+	BMP2K	STOP
chr6	7880522	7880715	194	+	BMP6	STOP
chr1	40225469	40225614	146	-	BMP8B	utr3
chr10	88683398	88683615	218	+	BMPR1A	STOP
chr2	203420022	203420215	194	+	BMPR2	cds
chr2	203420406	203420815	410	+	BMPR2	cds
chr10	43291921	43292330	410	+	BMS1	cds
chr10	43292569	43292679	111	+	BMS1	cds
chr10	43293939	43294073	135	+	BMS1	cds
chr10	43312765	43312910	146	+	BMS1	cds
chr10	43326313	43326698	386	+	BMS1	STOP
chr10	46738980	46739125	146	-	BMS1P1	exon
chr10	46739364	46739893	530	-	BMS1P1	exon
chr10	46739940	46740061	122	-	BMS1P1	exon
chr14	19889385	19889649	265	+	BMS1P18	exon
chr10	48928741	48928886	146	-	BMS1P5	exon
chr10	48929125	48929654	530	-	BMS1P5	exon
chr15	59971790	59971967	178	-	BNIP2	cds
chr8	26248758	26248942	185	+	BNIP3L	TSS
chr5	173034939	173035132	194	-	BOD1	utr3
chr4	13578461	13578615	155	-	BOD1L1	cds
chr4	13600641	13600906	266	-	BOD1L1	cds
chr4	13600929	13601242	314	-	BOD1L1	cds
chr4	13601289	13601482	194	-	BOD1L1	cds
chr4	13602777	13602946	170	-	BOD1L1	cds
chr4	13602969	13603234	266	-	BOD1L1	cds
chr4	13603281	13603762	482	-	BOD1L1	cds
chr4	13603953	13604434	482	-	BOD1L1	cds
chr4	13604529	13604866	338	-	BOD1L1	cds
chr4	13604913	13605106	194	-	BOD1L1	cds
chr4	13605297	13605706	410	-	BOD1L1	cds
chr4	13605945	13606210	266	-	BOD1L1	cds
chr4	13606377	13606708	332	-	BOD1L1	cds
chr4	13610918	13611030	113	-	BOD1L1	cds
chr4	13615891	13616132	242	-	BOD1L1	STOP
chr4	13616179	13616348	170	-	BOD1L1	STOP
chr16	29465336	29465584	249	-	BOLA2	cds
chr16	30204678	30204926	249	-	BOLA2B	cds
chr8	145488905	145489060	156	-	BOP1	TSS
chr8	145490546	145491169	624	-	BOP1	NA
chr8	145492092	145492472	381	-	BOP1	NA
chr8	145512775	145512985	211	-	BOP1	TSS
chr8	145514977	145515120	144	-	BOP1	TSS
chr13	73320734	73320879	146	+	BORA	cds
chr13	73320926	73321143	218	+	BORA	cds
chr7	134346198	134346319	122	+	BPGM	TSS
chr17	65822163	65822428	266	+	BPTF	cds
chr17	65850055	65850878	824	+	BPTF	cds
chr17	65862579	65862803	225	+	BPTF	cds
chr17	65870932	65871136	205	+	BPTF	cds
chr17	65899904	65900034	131	+	BPTF	cds
chr17	65905697	65905877	181	+	BPTF	cds
chr17	65906992	65907473	482	+	BPTF	cds
chr17	65907928	65908121	194	+	BPTF	cds
chr17	65940265	65940488	224	+	BPTF	cds
chr17	65941524	65941693	170	+	BPTF	cds
chr17	65941836	65942441	606	+	BPTF	cds
chr17	65944196	65944317	122	+	BPTF	cds
chr12	112081917	112082158	242	-	BRAP	STOP
chr12	112082181	112082366	186	-	BRAP	cds
chr12	112087742	112087846	105	-	BRAP	cds
chr7	2577899	2578398	500	-	BRAT1	cds
chr17	41244603	41244796	194	-	BRCA1	STOP
chr17	41246283	41246668	386	-	BRCA1	STOP
chr13	32907128	32907321	194	+	BRCA2	cds
chr13	32972346	32972827	482	+	BRCA2	STOP
chrX	154348273	154348443	171	+	BRCC3	STOP
chrX	154349497	154350050	554	+	BRCC3	utr3
chrX	154350361	154350650	290	+	BRCC3	utr3
chrX	154350793	154351034	242	+	BRCC3	utr3
chr22	50216838	50217055	218	-	BRD1	TSS
chr22	50217390	50217751	362	-	BRD1	cds
chr6	32939491	32939828	338	+	BRD2	STOP
chr6	32939851	32940068	218	+	BRD2	utr3
chr6	32940403	32940668	266	+	BRD2	utr5
chr6	32944338	32944651	314	+	BRD2	STOP
chr6	32945605	32945782	178	+	BRD2	STOP
chr6	32945902	32946071	170	+	BRD2	STOP
chr6	32946866	32946971	106	+	BRD2	cds
chr6	32947604	32947749	146	+	BRD2	STOP
chr6	32948118	32948241	124	+	BRD2	STOP
chr6	32948358	32948767	410	+	BRD2	STOP
chr9	136895937	136896094	158	-	BRD3	utr3
chr9	136898157	136898827	671	-	BRD3	STOP
chr9	136899822	136899951	130	-	BRD3	cds
chr9	136901153	136901418	266	-	BRD3	STOP
chr9	136905203	136905391	189	-	BRD3	cds
chr9	136906881	136907073	193	-	BRD3	cds
chr19	15348684	15349256	573	-	BRD4	STOP
chr19	15349553	15349791	239	-	BRD4	cds
chr19	15350202	15350333	132	-	BRD4	cds
chr19	15358014	15358231	218	-	BRD4	utr3
chr19	15366874	15367074	201	-	BRD4	cds
chr19	15367774	15367943	170	-	BRD4	cds
chr19	15375406	15375577	172	-	BRD4	cds
chr19	15376164	15376357	194	-	BRD4	cds
chr19	15383793	15383944	152	-	BRD4	TSS
chr19	15391074	15391262	189	-	BRD4	utr5
chr19	15443100	15443317	218	-	BRD4	utr5
chr16	50349269	50349966	698	-	BRD7	utr3
chr16	50350109	50350278	170	-	BRD7	utr3
chr16	50350589	50351046	458	-	BRD7	utr3
chr16	50367484	50367608	125	-	BRD7	cds
chr16	50368621	50368806	186	-	BRD7	cds
chr16	50402000	50402209	210	-	BRD7	cds
chr5	137500402	137500855	454	-	BRD8	STOP
chr5	137501516	137501637	122	-	BRD8	STOP
chr5	137506726	137506849	124	-	BRD8	STOP
chr5	864281	864546	266	-	BRD9	utr3
chr5	891754	891969	216	-	BRD9	TSS
chr5	892201	892674	474	-	BRD9	utr5
chr14	105676534	105676925	392	-	BRF1	STOP
chr14	105677458	105677579	122	-	BRF1	cds
chr14	105685487	105685635	149	-	BRF1	TSS
chr8	37702333	37702526	194	-	BRF2	STOP
chr12	125509752	125510209	458	+	BRI3BP	STOP
chr17	59760746	59761419	674	-	BRIP1	cds
chr5	34915819	34915964	146	+	BRIX1	TSS
chr5	34925330	34925547	218	+	BRIX1	cds
chr11	66109566	66109712	147	-	BRMS1	TSS
chr11	66112442	66112582	141	-	BRMS1	utr5
chr3	9776030	9776423	394	+	BRPF1	cds
chr3	9780682	9780899	218	+	BRPF1	cds
chr3	9781426	9781595	170	+	BRPF1	cds
chr3	9784771	9784892	122	+	BRPF1	cds
chr3	9789017	9789186	170	+	BRPF1	STOP
chr6	36168457	36168650	194	+	BRPF3	cds
chr6	36168913	36169418	506	+	BRPF3	cds
chr6	36181944	36182113	170	+	BRPF3	STOP
chr21	40568227	40569188	962	-	BRWD1	STOP
chr21	40570688	40571289	602	-	BRWD1	STOP
chrX	79932210	79932403	194	-	BRWD3	cds
chrX	79932498	79932862	365	-	BRWD3	cds
chr1	32834047	32834151	105	-	BSDC1	STOP
chr1	32834830	32834939	110	-	BSDC1	cds
chr1	32841862	32842271	410	-	BSDC1	STOP
chr19	572573	572701	129	+	BSG	TSS
chr19	579499	579656	158	+	BSG	TSS
chr10	93786348	93786508	161	+	BTAF1	cds
chr11	13410478	13410647	170	-	BTBD10	STOP
chr19	1986190	1986455	266	-	BTBD2	utr3
chr20	11903449	11903570	122	+	BTBD3	STOP
chr20	11903593	11903810	218	+	BTBD3	STOP
chr20	11903881	11904290	410	+	BTBD3	cds
chr14	93708695	93709104	410	-	BTBD7	STOP
chr14	93709127	93709368	242	-	BTBD7	STOP
chr14	93760419	93760612	194	-	BTBD7	TSS
chr6	38141650	38141963	314	-	BTBD9	utr3
chr6	38142562	38142875	314	-	BTBD9	STOP
chr3	15686086	15686231	146	+	BTD	cds
chr5	72794297	72794624	328	+	BTF3	TSS
chr12	92537869	92538223	355	-	BTG1	TSS
chr1	203274663	203274876	214	+	BTG2	TSS
chr1	203276231	203276640	410	+	BTG2	STOP
chr1	203276687	203276904	218	+	BTG2	utr3
chrX	100604506	100604723	218	-	BTK	utr3
chr6	26468258	26468608	351	+	BTN2A1	STOP
chr6	26468799	26469339	541	+	BTN2A1	utr3
chr6	26469434	26469568	135	+	BTN2A1	utr3
chr6	26392698	26392891	194	+	BTN2A2	STOP
chr6	26392953	26393098	146	+	BTN2A2	STOP
chr6	26393106	26393251	146	+	BTN2A2	STOP
chr6	26393457	26393674	218	+	BTN2A2	utr3
chr6	26393721	26393842	122	+	BTN2A2	utr3
chr6	26423664	26423809	146	+	BTN2A3P	exon
chr6	26406160	26406329	170	+	BTN3A1	cds
chr6	26409760	26409961	202	+	BTN3A1	cds
chr6	26413383	26413805	423	+	BTN3A1	STOP
chr6	26413820	26414061	242	+	BTN3A1	STOP
chr6	26368840	26368985	146	+	BTN3A2	STOP
chr6	26373196	26373325	130	+	BTN3A2	cds
chr6	26375766	26376175	410	+	BTN3A2	utr3
chr6	26376456	26377285	830	+	BTN3A2	utr3
chr6	26377968	26378197	230	+	BTN3A2	utr3
chr6	26444208	26444377	170	+	BTN3A3	TSS
chr6	26451902	26452311	410	+	BTN3A3	cds
chr5	180483537	180483662	126	+	BTNL9	STOP
chr5	180483854	180484169	316	+	BTNL9	utr3
chr5	180486356	180486573	218	+	BTNL9	cds
chr5	180486668	180487197	530	+	BTNL9	STOP
chr5	180487364	180487509	146	+	BTNL9	utr3
chr10	103312911	103313248	338	+	BTRC	utr3
chr10	103313655	103313800	146	+	BTRC	utr3
chr15	40453233	40453456	224	+	BUB1B	TSS
chr15	40488745	40488975	231	+	BUB1B	STOP
chr15	40491815	40491928	114	+	BUB1B	STOP
chr11	116628984	116629123	140	-	BUD13	cds
chr11	116633436	116633773	338	-	BUD13	cds
chr7	99008686	99008809	124	+	BUD31	TSS
chr7	99016737	99016978	242	+	BUD31	NA
chr6	41889228	41889568	341	+	BYSL	TSS
chr6	41900098	41900651	554	+	BYSL	STOP
chr10	115884844	115884985	142	-	C10orf118	STOP
chr10	115905403	115905520	118	-	C10orf118	cds
chr10	115922587	115922804	218	-	C10orf118	cds
chr10	115922806	115922927	122	-	C10orf118	cds
chr10	98741232	98741353	122	+	C10orf12	cds
chr10	98742456	98742577	122	+	C10orf12	cds
chr10	98742768	98742985	218	+	C10orf12	cds
chr10	98743440	98743633	194	+	C10orf12	cds
chr10	98744544	98744953	410	+	C10orf12	STOP
chr10	50362936	50363609	674	-	C10orf128	utr3
chr10	50363680	50363993	314	-	C10orf128	STOP
chr10	50364040	50364185	146	-	C10orf128	utr3
chr10	102747292	102747845	554	+	C10orf2	utr5
chr10	102748036	102748181	146	+	C10orf2	cds
chr10	102748204	102748445	242	+	C10orf2	cds
chr10	102748636	102749021	386	+	C10orf2	cds
chr10	102749068	102749210	143	+	C10orf2	cds
chr10	102753522	102753811	290	+	C10orf2	utr3
chr10	45495617	45495864	248	-	C10orf25	STOP
chr10	73510505	73511047	543	-	C10orf54	STOP
chr10	124691930	124692177	248	-	C10orf88	STOP
chr10	124697412	124697675	264	-	C10orf88	cds
chr11	2317253	2317566	314	-	C11orf21	utr3
chr11	2317685	2317950	266	-	C11orf21	utr3
chr11	2318501	2319151	651	-	C11orf21	utr3
chr11	2320657	2320937	281	-	C11orf21	STOP
chr11	2322985	2323143	159	-	C11orf21	TSS
chr11	68029138	68029667	530	-	C11orf24	cds
chr11	68029714	68030386	673	-	C11orf24	cds
chr11	76255302	76255783	482	+	C11orf30	cds
chr11	76260995	76261476	482	+	C11orf30	STOP
chr11	62430432	62430631	200	-	C11orf48	STOP
chr11	62432320	62432688	369	-	C11orf48	TSS
chr11	62434443	62434564	122	-	C11orf48	NA
chr11	62439424	62439857	434	-	C11orf48	utr5
chr11	47183301	47183477	177	+	C11orf49	utr3
chr11	111948938	111949039	102	+	C11orf57	TSS
chr11	111951132	111951282	151	+	C11orf57	STOP
chr11	111953188	111953792	605	+	C11orf57	STOP
chr11	111955828	111956067	240	+	C11orf57	utr3
chr11	16760195	16760316	122	+	C11orf58	utr5
chr11	16774331	16774441	111	+	C11orf58	cds
chr11	65684426	65685243	818	-	C11orf68	STOP
chr11	65685386	65685689	304	-	C11orf68	TSS
chr11	65686380	65686501	122	-	C11orf68	cds
chr11	114271055	114271200	146	-	C11orf71	utr5
chr11	82642797	82642990	194	+	C11orf82	STOP
chr11	62439197	62439337	141	+	C11orf83	TSS
chr11	62439424	62439809	386	+	C11orf83	STOP
chr11	63581181	63581285	105	+	C11orf84	cds
chr11	63585276	63585397	122	+	C11orf84	cds
chr11	63585687	63585837	151	+	C11orf84	cds
chr11	63594447	63594760	314	+	C11orf84	STOP
chr11	43964609	43964874	266	+	C11orf96	cds
chr11	43964897	43965162	266	+	C11orf96	cds
chr12	107364882	107365291	410	+	C12orf23	STOP
chr12	107371860	107372461	602	+	C12orf23	exon
chr12	121441112	121442241	1130	-	C12orf43	STOP
chr12	52470569	52471050	482	+	C12orf44	STOP
chr12	105388255	105388400	146	+	C12orf45	STOP
chr12	117155252	117155613	362	-	C12orf49	utr3
chr12	113624583	113624704	122	+	C12orf52	cds
chr12	14993450	14993835	386	+	C12orf60	NA
chr12	123738265	123738503	239	+	C12orf65	cds
chr12	123741359	123741792	434	+	C12orf65	STOP
chr12	123742007	123742152	146	+	C12orf65	utr3
chr12	64587626	64587955	330	-	C12orf66	cds
chr12	64587978	64588371	394	-	C12orf66	cds
chr12	110466316	110466447	132	-	C12orf76	STOP
chr12	110479989	110480182	194	-	C12orf76	STOP
chr14	23566866	23567707	842	+	C14orf119	STOP
chr14	93673174	93673367	194	-	C14orf142	cds
chr14	91691195	91691604	410	+	C14orf159	utr3
chr14	52471127	52471296	170	+	C14orf166	STOP
chr14	58733402	58733523	122	-	C14orf37	NA
chr14	58733594	58733787	194	-	C14orf37	NA
chr14	105964977	105965122	146	+	C14orf80	STOP
chr14	23456181	23456843	663	-	C14orf93	STOP
chr14	23468067	23468236	170	-	C14orf93	TSS
chr15	80215400	80215689	290	+	C15orf37	STOP
chr15	80215712	80215905	194	+	C15orf37	utr3
chr15	75494220	75494400	181	+	C15orf39	utr5
chr15	75498339	75501165	2827	+	C15orf39	TSS
chr15	75503209	75503906	698	+	C15orf39	STOP
chr15	75504097	75504338	242	+	C15orf39	utr3
chr15	83658632	83658849	218	-	C15orf40	NA
chr15	83673840	83673961	122	-	C15orf40	utr3
chr15	37100692	37100813	122	+	C15orf41	utr3
chr15	40626364	40626557	194	-	C15orf52	utr3
chr15	40627444	40627565	122	-	C15orf52	cds
chr15	38990458	38990603	146	+	C15orf53	cds
chr15	40824187	40824515	329	-	C15orf57	STOP
chr15	40845807	40846096	290	-	C15orf57	utr3
chr15	40846167	40846326	160	-	C15orf57	STOP
chr15	67813785	67814182	398	+	C15orf61	TSS
chr16	15528492	15528616	125	+	C16orf45	STOP
chr16	15675073	15675188	116	+	C16orf45	STOP
chr16	15681317	15681534	218	+	C16orf45	STOP
chr16	15688513	15688826	314	+	C16orf45	NA
chr16	29754961	29755226	266	-	C16orf54	utr3
chr16	29755297	29755634	338	-	C16orf54	STOP
chr16	29755945	29756114	170	-	C16orf54	cds
chr16	31502013	31502253	241	-	C16orf58	STOP
chr16	31519586	31519707	122	-	C16orf58	TSS
chr16	19717865	19718058	194	+	C16orf62	utr3
chr16	67181043	67181428	386	+	C16orf70	STOP
chr16	9185704	9186041	338	+	C16orf72	TSS
chr16	9196840	9197116	277	+	C16orf72	cds
chr16	9210524	9210813	290	+	C16orf72	STOP
chr16	46836702	46836982	281	-	C16orf87	STOP
chr16	46843562	46843697	136	-	C16orf87	cds
chr16	1470104	1470489	386	-	C16orf91	STOP
chr17	6555810	6555979	170	+	C17orf100	utr3
chr17	42756076	42756411	336	+	C17orf104	utr3
chr17	65987958	65988127	170	-	C17orf58	STOP
chr17	8092346	8092683	338	-	C17orf59	STOP
chr17	8093138	8093307	170	-	C17orf59	cds
chr17	80400606	80401159	554	-	C17orf62	utr3
chr17	80401254	80402000	747	-	C17orf62	STOP
chr17	54910354	54910595	242	-	C17orf67	utr5
chr17	79507318	79507871	554	-	C17orf70	STOP
chr17	79514174	79514391	218	-	C17orf70	STOP
chr17	62079954	62080125	172	+	C17orf72	utr3
chr17	16346734	16347191	458	+	C17orf76-AS1	NA
chr17	16373639	16373962	324	+	C17orf76-AS1	exon
chr17	71229358	71229464	107	+	C17orf80	utr5
chr17	71231614	71231951	338	+	C17orf80	TSS
chr17	71231974	71232671	698	+	C17orf80	cds
chr17	71232790	71233103	314	+	C17orf80	cds
chr17	71244315	71244460	146	+	C17orf80	utr3
chr17	71244603	71244892	290	+	C17orf80	utr3
chr17	3715684	3716189	506	-	C17orf85	STOP
chr17	3716428	3716573	146	-	C17orf85	STOP
chr17	3721676	3721866	191	-	C17orf85	STOP
chr17	3749358	3749545	188	-	C17orf85	TSS
chr17	36829206	36829831	626	-	C17orf96	STOP
chr17	36830886	36831031	146	-	C17orf96	utr5
chr18	43795824	43796561	738	+	C18orf25	TSS
chr18	51888012	51888493	482	+	C18orf54	cds
chr18	51904543	51904904	362	+	C18orf54	STOP
chr19	4652118	4652287	170	-	C19orf10	NA
chr19	4652478	4653031	554	-	C19orf10	NA
chr19	4654038	4654159	122	-	C19orf10	NA
chr19	4654182	4654351	170	-	C19orf10	NA
chr19	4654902	4655095	194	-	C19orf10	NA
chr19	4657676	4657965	290	-	C19orf10	utr3
chr19	4670172	4670365	194	-	C19orf10	TSS
chr19	30192984	30193884	901	-	C19orf12	STOP
chr19	30196180	30196301	122	-	C19orf12	STOP
chr19	30199160	30199281	122	-	C19orf12	cds
chr19	1278847	1279184	338	+	C19orf24	STOP
chr19	1461035	1461152	118	-	C19orf25	utr3
chr19	1474735	1475257	523	-	C19orf25	STOP
chr19	33467936	33468081	146	+	C19orf40	utr3
chr19	12841525	12841882	358	-	C19orf43	STOP
chr19	12842157	12842371	215	-	C19orf43	STOP
chr19	12845126	12845535	410	-	C19orf43	TSS
chr19	16629131	16630163	1033	+	C19orf44	utr3
chr19	16631456	16631601	146	+	C19orf44	utr3
chr19	40827734	40828167	434	-	C19orf47	STOP
chr19	51301357	51302215	859	-	C19orf48	TSS
chr19	11039977	11040530	554	+	C19orf52	STOP
chr19	13885280	13885388	109	+	C19orf53	TSS
chr19	13889081	13889226	146	+	C19orf53	utr3
chr19	36259569	36259762	194	+	C19orf55	utr3
chr19	14017147	14017268	122	-	C19orf57	utr5
chr19	18700384	18700493	110	+	C19orf60	cds
chr19	10197604	10197728	125	+	C19orf66	TSS
chr19	10202745	10203133	389	+	C19orf66	STOP
chr19	48698197	48698486	290	+	C19orf68	cds
chr19	48698941	48699182	242	+	C19orf68	cds
chr19	48699469	48699998	530	+	C19orf68	NA
chr19	48700429	48700646	218	+	C19orf68	STOP
chr19	3474452	3474621	170	-	C19orf77	utr3
chr19	3474668	3474994	327	-	C19orf77	STOP
chr7	7277885	7278438	554	+	C1GALT1	cds
chr7	7283250	7283467	218	+	C1GALT1	STOP
chrX	119760200	119760393	194	-	C1GALT1C1	cds
chrX	119760536	119760897	362	-	C1GALT1C1	cds
chr1	172410620	172410933	314	+	C1orf105	NA
chr1	172411436	172411869	434	+	C1orf105	NA
chr1	200882760	200883049	290	+	C1orf106	utr3
chr1	38148585	38148754	170	-	C1orf109	utr3
chr1	169761741	169761934	194	+	C1orf112	NA
chr1	169762389	169762774	386	+	C1orf112	NA
chr1	169822550	169822743	194	+	C1orf112	utr3
chr1	207194841	207194962	122	-	C1orf116	utr3
chr1	207195201	207195874	674	-	C1orf116	STOP
chr1	207196377	207196825	449	-	C1orf116	TSS
chr1	207198231	207198352	122	-	C1orf116	TSS
chr1	38273952	38274111	160	+	C1orf122	TSS
chr1	53679915	53680408	494	-	C1orf123	STOP
chr1	53685784	53686016	233	-	C1orf123	cds
chr1	231360060	231360160	101	-	C1orf131	STOP
chr1	1017725	1017894	170	-	C1orf159	utr3
chr1	1018037	1018158	122	-	C1orf159	utr3
chr1	3807204	3807565	362	-	C1orf174	cds
chr1	36179572	36179861	290	-	C1orf216	utr3
chr1	36179956	36180173	218	-	C1orf216	utr3
chr1	36180220	36180509	290	-	C1orf216	utr3
chr1	36181300	36181805	506	-	C1orf216	cds
chr1	162353547	162353740	194	+	C1orf226	utr3
chr1	162354315	162354436	122	+	C1orf226	utr3
chr1	186389772	186389893	122	+	C1orf27	utr3
chr1	228288643	228288788	146	-	C1orf35	utr3
chr1	228289063	228289174	112	-	C1orf35	cds
chr1	228289435	228289615	181	-	C1orf35	exon
chr1	154179872	154180124	253	-	C1orf43	STOP
chr1	43240879	43241168	290	+	C1orf50	STOP
chr1	85718276	85718385	110	-	C1orf52	STOP
chr1	85724206	85724375	170	-	C1orf52	cds
chr1	85725160	85725329	170	-	C1orf52	TSS
chr1	25572934	25573103	170	-	C1orf63	cds
chr1	25663530	25663747	218	-	C1orf63	utr5
chr1	25663914	25664179	266	-	C1orf63	utr5
chr1	209956200	209956921	722	-	C1orf74	cds
chr1	156261343	156261680	338	-	C1orf85	NA
chr1	2116093	2116649	557	-	C1orf86	utr3
chr1	2123429	2124326	898	-	C1orf86	STOP
chr1	226736572	226736693	122	+	C1orf95	TSS
chr1	226789704	226789825	122	+	C1orf95	STOP
chr17	5341490	5341593	104	-	C1QBP	TSS
chr17	5347183	5347760	578	-	C1QBP	utr3
chr22	37578341	37578696	356	-	C1QTNF6	STOP
chr12	7248969	7249759	791	-	C1RL	STOP
chr6	31867393	31867706	314	+	C2	NA
chr6	31868185	31868666	482	+	C2	NA
chr20	31035229	31035619	391	-	C20orf112	STOP
chr20	31040134	31040240	107	-	C20orf112	cds
chr20	31071164	31071385	222	-	C20orf112	utr5
chr20	31172371	31172708	338	-	C20orf112	TSS
chr20	58632408	58632817	410	+	C20orf197	NA
chr20	35240412	35240677	266	+	C20orf24	STOP
chr20	3740725	3740833	109	-	C20orf27	TSS
chr21	33765753	33766162	410	+	C21orf119	utr3
chr21	45748826	45749139	314	-	C21orf2	utr3
chr21	45749858	45749979	122	-	C21orf2	utr3
chr21	45750345	45750490	146	-	C21orf2	cds
chr21	45560823	45561299	477	+	C21orf33	STOP
[truncated: 17,052 more rows]

## Sheet: HEL 3ug
chr	start	end	width	strand	gencode_v19_KNOWN	Region
chr5	10390491	10390612	122	+	MARCH6	STOP
chr5	10391653	10391843	191	+	MARCH6	STOP
chr7	35930301	35930403	103	+	SEPT7	cds
chr7	35937857	35937993	137	+	SEPT7	cds
chr5	132097173	132097318	146	-	SEPT8	cds
chr17	75315596	75315813	218	+	SEPT9	utr5
chr17	75315980	75316173	194	+	SEPT9	utr5
chr17	75316292	75316430	139	+	SEPT9	TSS
chr17	75372380	75372480	101	+	SEPT9	utr5
chr17	75398140	75398333	194	+	SEPT9	STOP
chr17	75398452	75398597	146	+	SEPT9	STOP
chr17	75447445	75447610	166	+	SEPT9	utr5
chr17	75450074	75450445	372	+	SEPT9	utr5
chr17	75471372	75471985	614	+	SEPT9	TSS
chr17	75478225	75478417	193	+	SEPT9	TSS
chr17	75495444	75495589	146	+	SEPT9	utr3
chr4	77870890	77871035	146	+	SEPT11	utr5
chr4	77941654	77941823	170	+	SEPT11	cds
chr4	77949781	77949914	134	+	SEPT11	cds
chr4	77951935	77952123	189	+	SEPT11	cds
chr12	9392862	9393031	170	-	A2MP1	NA
chr2	219134688	219134881	194	-	AAMP	TSS
chr20	34824386	34824704	319	+	AAR2	utr5
chr16	70286488	70286809	322	-	AARS	STOP
chr16	70296296	70296427	132	-	AARS	cds
chr16	70298860	70299005	146	-	AARS	cds
chr16	70299440	70299565	126	-	AARS	cds
chr16	70301561	70301712	152	-	AARS	cds
chr6	44268046	44268359	314	-	AARS2	STOP
chr17	35306270	35306516	247	+	AATF	TSS
chr17	35307513	35307705	193	+	AATF	cds
chr17	35310185	35310522	338	+	AATF	cds
chr12	89674	89827	154	+	ABC7-42389800N19.1	exon
chr12	90795	91132	338	+	ABC7-42389800N19.1	exon
chr4	436460	436797	338	-	ABCA11P	NA
chr4	437012	437373	362	-	ABCA11P	NA
chr4	437804	437973	170	-	ABCA11P	NA
chr12	123465675	123465846	172	-	ABCB9	utr5
chr16	16232292	16232415	124	+	ABCC1	cds
chr16	16235077	16235198	122	+	ABCC1	STOP
chr12	21951163	21951284	122	-	ABCC9	utr3
chr12	21951451	21951596	146	-	ABCC9	utr3
chr12	21951691	21952028	338	-	ABCC9	utr3
chr6	30539193	30539337	145	+	ABCF1	TSS
chr6	30545852	30545979	128	+	ABCF1	TSS
chr6	30546246	30546354	109	+	ABCF1	cds
chr6	30548182	30548296	115	+	ABCF1	cds
chr6	30551968	30552219	252	+	ABCF1	cds
chr6	30558311	30558432	122	+	ABCF1	cds
chr6	30558479	30558888	410	+	ABCF1	utr3
chr19	1877118	1877359	242	-	ABHD17A	STOP
chr15	89631668	89631794	127	+	ABHD2	utr5
chr15	89743473	89743594	122	+	ABHD2	utr3
chr19	17417310	17417479	170	-	ABHD8	NA
chr10	27149771	27149892	122	-	ABI1	TSS
chr6	26598540	26598877	338	+	ABT1	STOP
chr19	55741578	55741771	194	+	AC010327.2	utr3
chr4	38666029	38666133	105	-	AC021860.1	NA
chr19	197495	197616	122	-	AC092299.8	exon
chr2	132278653	132278822	170	+	AC093838.4	exon
chr15	84868223	84868416	194	-	AC103965.1	exon
chr3	132379324	132379517	194	-	ACAD11	utr5
chr3	128631397	128631542	146	+	ACAD9	STOP
chr17	7123317	7123465	149	+	ACADVL	STOP
chr17	7246697	7246881	185	+	ACAP1	cds
chr1	226340155	226340320	166	-	ACBD3	cds
chr1	226349279	226349390	112	-	ACBD3	cds
chr1	226352489	226352630	142	-	ACBD3	cds
chr1	180471467	180471732	266	-	ACBD6	utr5
chr14	23528397	23528683	287	-	ACIN1	cds
chr14	23530292	23530393	102	-	ACIN1	cds
chr14	23530506	23530831	326	-	ACIN1	cds
chr14	23533337	23533466	130	-	ACIN1	cds
chr14	23533563	23533697	135	-	ACIN1	cds
chr14	23549787	23550018	232	-	ACIN1	cds
chr14	23559190	23559310	121	-	ACIN1	cds
chr14	23559730	23559842	113	-	ACIN1	cds
chr17	40062780	40062899	120	-	ACLY	cds
chr17	40075156	40075275	120	-	ACLY	utr5
chr22	41923363	41923606	244	+	ACO2	cds
chr22	41923797	41923942	146	+	ACO2	cds
chr22	41924530	41924662	133	+	ACO2	STOP
chr22	41924805	41924993	189	+	ACO2	utr3
chr16	20746401	20746522	122	+	ACSM3	NA
chr16	20747193	20747314	122	+	ACSM3	NA
chr16	20747625	20748206	582	+	ACSM3	NA
chr16	20748249	20748422	174	+	ACSM3	NA
chr20	33464423	33464544	122	+	ACSS2	TSS
chr7	5567330	5567522	193	-	ACTB	STOP
chr7	5567634	5567816	183	-	ACTB	STOP
chr7	5567911	5568200	290	-	ACTB	STOP
chr7	5569165	5569294	130	-	ACTB	TSS
chr17	79479000	79479168	169	-	ACTG1	cds
chr17	79479257	79479386	130	-	ACTG1	TSS
chr17	79479640	79479785	146	-	ACTG1	utr5
chr3	179280715	179280905	191	+	ACTL6A	TSS
chr14	69341415	69341608	194	-	ACTN1	STOP
chr14	69349174	69349309	136	-	ACTN1	cds
chr14	69445716	69446005	290	-	ACTN1	TSS
chr19	39138279	39138547	269	+	ACTN4	TSS
chr19	39191239	39191354	116	+	ACTN4	cds
chr19	39214600	39214717	118	+	ACTN4	cds
chr19	39214796	39214979	184	+	ACTN4	cds
chr19	39215070	39215205	136	+	ACTN4	cds
chr19	39217596	39217743	148	+	ACTN4	cds
chr10	104240425	104240642	218	-	ACTR1A	STOP
chr2	65454924	65455091	168	+	ACTR2	TSS
chr15	58889634	58889840	207	-	ADAM10	STOP
chr15	59041798	59041967	170	-	ADAM10	utr5
chr9	136279458	136279764	307	+	ADAMTS13	exon
chr9	136279784	136279929	146	+	ADAMTS13	NA
chr9	136282811	136282956	146	+	ADAMTS13	NA
chr1	154557293	154557519	227	-	ADAR	cds
chr1	154557692	154557820	129	-	ADAR	cds
chr1	154573732	154574381	650	-	ADAR	TSS
chr1	154574572	154574693	122	-	ADAR	TSS
chr1	154574740	154575005	266	-	ADAR	TSS
chr2	25042558	25042751	194	-	ADCY3	utr3
chr2	25042822	25043063	242	-	ADCY3	STOP
chr2	25043206	25043447	242	-	ADCY3	cds
chr2	25043542	25043717	176	-	ADCY3	cds
chr16	50334625	50334784	160	+	ADCY7	cds
chr16	50349269	50349438	170	+	ADCY7	STOP
chr16	50350493	50350614	122	+	ADCY7	utr3
chr4	2845631	2845751	121	+	ADD1	utr5
chr1	202920081	202920292	212	-	ADIPOR1	TSS
chr12	1895181	1895350	170	+	ADIPOR2	STOP
chr12	1897005	1897150	146	+	ADIPOR2	utr3
chr20	49507782	49507903	122	-	ADNP	utr3
chr20	49508166	49508503	338	-	ADNP	cds
chr18	77893686	77893927	242	+	ADNP2	STOP
chr10	64565139	64565260	122	+	ADO	cds
chr15	73044691	73044860	170	-	ADPGK	STOP
chr15	73044907	73045100	194	-	ADPGK	STOP
chr11	67033904	67034283	380	+	ADRBK1	TSS
chr20	60878623	60878837	215	+	ADRM1	TSS
chr20	60881252	60881376	125	+	ADRM1	cds
chr20	60883423	60883526	104	+	ADRM1	cds
chr7	44144295	44144464	170	+	AEBP1	cds
chr7	44153504	44153673	170	+	AEBP1	STOP
chr12	19592703	19592824	122	+	AEBP2	cds
chr15	89169640	89169785	146	+	AEN	cds
chr15	89173288	89173433	146	+	AEN	cds
chr4	88056731	88056876	146	+	AFF1	STOP
chr5	132232614	132232831	218	-	AFF4	cds
chr5	132272782	132272885	104	-	AFF4	TSS
chr2	64779992	64780113	122	+	AFTPH	cds
chr12	58120283	58120476	194	-	AGAP2	STOP
chr10	51768782	51768903	122	+	AGAP6	cds
chr8	141542127	141542251	125	-	AGO2	STOP
chr21	45400893	45401068	176	+	AGPAT3	cds
chr21	45402184	45402329	146	+	AGPAT3	STOP
chr8	6614827	6615020	194	+	AGPAT5	STOP
chr8	6615907	6616076	170	+	AGPAT5	utr3
chr8	41455810	41455955	146	+	AGPAT6	utr5
chr2	178257518	178257663	146	+	AGPS	cds
chr1	247013924	247014261	338	-	AHCTF1	cds
chr2	162358865	162359034	170	-	AHCTF1P1	exon
chr1	110527530	110527723	194	+	AHCYL1	TSS
chr1	110555518	110555621	104	+	AHCYL1	cds
chr14	77924396	77924612	217	+	AHSA1	TSS
chr2	61405968	61406089	122	+	AHSA2	utr5
chr2	61415163	61415380	218	+	AHSA2	utr3
chr7	6062429	6062574	146	+	AIMP2	NA
chr11	67250595	67250728	134	+	AIP	TSS
chr11	67256737	67256858	122	+	AIP	cds
chr1	33502336	33502481	146	-	AK2	TSS
chr9	4740984	4741225	242	-	AK3	TSS
chr17	55182945	55183066	122	+	AKAP1	cds
chr17	55183281	55183762	482	+	AKAP1	cds
chr17	55184073	55184539	467	+	AKAP1	cds
chr15	86284324	86284445	122	+	AKAP13	cds
chr15	86286746	86286915	170	+	AKAP13	cds
chrX	1712864	1713117	254	+	AKAP17A	cds
chrX	1714276	1714425	150	+	AKAP17A	cds
chrX	1718084	1718325	242	+	AKAP17A	cds
chrX	1719911	1720032	122	+	AKAP17A	STOP
chrX	1720079	1720272	194	+	AKAP17A	STOP
chrX	1720343	1720464	122	+	AKAP17A	STOP
chrY	1662864	1663117	254	+	AKAP17A	NA
chrY	1664276	1664425	150	+	AKAP17A	NA
chrY	1668084	1668325	242	+	AKAP17A	NA
chrY	1669911	1670032	122	+	AKAP17A	utr3
chrY	1670079	1670272	194	+	AKAP17A	utr3
chrY	1670343	1670464	122	+	AKAP17A	utr3
chr19	15483028	15483158	131	-	AKAP8	STOP
chr19	15483661	15483830	170	-	AKAP8	STOP
chr19	15511960	15512273	314	-	AKAP8L	STOP
chr9	117139345	117139490	146	-	AKNA	cds
chr14	105239611	105239716	106	-	AKT1	TSS
chr14	105242036	105242136	101	-	AKT1	cds
chr14	105242995	105243107	113	-	AKT1	TSS
chr14	105259463	105259728	266	-	AKT1	utr5
chr14	105261820	105261989	170	-	AKT1	utr5
chr19	50380411	50380522	112	-	AKT1S1	utr5
chr1	135324	135565	242	-	AL627309.1	utr3
chr1	138564	138685	122	-	AL627309.1	cds
chr16	5134750	5134853	104	+	ALG1	STOP
chr16	5135902	5136071	170	+	ALG1	NA
chr16	5136886	5137079	194	+	ALG1	exon
chr16	5137198	5137380	183	+	ALG1	exon
chr13	52598597	52598766	170	+	ALG11	cds
chr13	52603198	52603415	218	+	ALG11	utr3
chr13	52603798	52604063	266	+	ALG11	utr3
chr9	101983260	101983419	160	-	ALG2	STOP
chr12	109530599	109530742	144	-	ALKBH2	utr5
chr17	18087106	18087227	122	+	ALKBH5	NA
chr17	18087538	18087683	146	+	ALKBH5	TSS
chr2	202625963	202626108	146	-	ALS2	cds
chr17	79846188	79846294	107	-	ALYREF	cds
chr17	79848588	79848696	109	-	ALYREF	cds
chr17	79849198	79849462	265	-	ALYREF	TSS
chr11	46418969	46419090	122	-	AMBRA1	STOP
chr6	111195986	111196155	170	+	AMD1	utr5
chr11	94532555	94532916	362	+	AMOTL1	cds
chr11	94532939	94533180	242	+	AMOTL1	cds
chr11	94592689	94592810	122	+	AMOTL1	cds
chr11	94602362	94602638	277	+	AMOTL1	cds
chr11	94603853	94604142	290	+	AMOTL1	STOP
chr1	110168312	110168414	103	+	AMPD2	STOP
chr7	2770884	2771005	122	+	AMZ1	NA
chr17	79848564	79848727	164	+	ANAPC11	utr5
chr3	134204209	134204426	218	-	ANAPC13	utr5
chr11	71821181	71821828	648	-	ANAPC15	TSS
chr12	110811928	110812049	122	-	ANAPC7	STOP
chr8	108263845	108264014	170	-	ANGPT1	utr3
chr8	108264109	108264243	135	-	ANGPT1	cds
chr8	41513071	41513272	202	-	ANK1	STOP
chr8	41518947	41519082	136	-	ANK1	STOP
chr8	41519318	41519459	142	-	ANK1	cds
chr8	41522322	41522804	483	-	ANK1	TSS
chr8	41525784	41526082	299	-	ANK1	STOP
chr8	41529943	41530430	488	-	ANK1	STOP
chr8	41553880	41554001	122	-	ANK1	cds
chr5	139781542	139781783	242	+	ANKHD1	TSS
chr5	139876128	139876273	146	+	ANKHD1	cds
chr5	139908704	139908849	146	+	ANKHD1	cds
chr19	17397524	17397693	170	+	ANKLE1	STOP
chr12	133306528	133306649	122	-	ANKLE2	cds
chr12	133331572	133331719	148	-	ANKLE2	TSS
chr12	133338251	133338372	122	-	ANKLE2	TSS
chr13	111532134	111532303	170	-	ANKRD10	STOP
chr13	111545038	111545471	434	-	ANKRD10	STOP
chr13	111545494	111545610	117	-	ANKRD10	STOP
chr16	89334892	89335013	122	-	ANKRD11	STOP
chr16	89348239	89348552	314	-	ANKRD11	STOP
chr16	89348719	89349008	290	-	ANKRD11	STOP
chr16	89349415	89350160	746	-	ANKRD11	STOP
chr16	89350303	89350448	146	-	ANKRD11	STOP
chr16	89351143	89351336	194	-	ANKRD11	STOP
chr16	89351407	89351552	146	-	ANKRD11	STOP
chr16	89351647	89351984	338	-	ANKRD11	STOP
chr16	89371637	89371752	116	-	ANKRD11	STOP
chr16	89379724	89379997	274	-	ANKRD11	STOP
chr16	89383340	89383483	144	-	ANKRD11	TSS
chr16	89497325	89497753	429	-	ANKRD11	utr5
chr16	89510647	89510799	153	-	ANKRD11	NA
chr16	89517251	89517402	152	-	ANKRD11	NA
chr16	89519665	89520902	1238	-	ANKRD11	NA
chr16	89556652	89556773	122	-	ANKRD11	utr5
chr4	73957751	73957872	122	-	ANKRD17	cds
chr4	74005463	74005632	170	-	ANKRD17	cds
chr4	74005895	74006000	106	-	ANKRD17	cds
chr4	74124208	74124425	218	-	ANKRD17	TSS
chr19	33088938	33089284	347	-	ANKRD27	STOP
chr3	15711719	15711912	194	-	ANKRD28	STOP
chr2	97911085	97911206	122	+	ANKRD36	cds
chr2	97911277	97911518	242	+	ANKRD36	cds
chr2	97911661	97911808	148	+	ANKRD36	cds
chr2	98127600	98127769	170	-	ANKRD36B	exon
chr2	98127912	98128129	218	-	ANKRD36B	exon
chr17	48772926	48773239	314	-	ANKRD40	utr3
chr17	48774300	48774421	122	-	ANKRD40	cds
chr17	48785025	48785194	170	-	ANKRD40	utr5
chr5	55407232	55407353	122	-	ANKRD55	cds
chr15	69076735	69076934	200	-	ANP32A	STOP
chr15	69113060	69113261	202	-	ANP32A	TSS
chr9	100745656	100745891	236	+	ANP32B	TSS
chr9	100760837	100760960	124	+	ANP32B	cds
chr9	100767245	100767435	191	+	ANP32B	cds
chr9	100773552	100773671	120	+	ANP32B	cds
chr9	100777645	100777766	122	+	ANP32B	STOP
chr1	150198939	150199127	189	-	ANP32E	STOP
chr1	150201404	150201570	167	-	ANP32E	cds
chr1	150208128	150208393	266	-	ANP32E	TSS
chr15	90349296	90349561	266	-	ANPEP	cds
chr15	90349584	90349729	146	-	ANPEP	cds
chr22	29784412	29784572	161	-	AP1B1	utr5
chr19	16314269	16314426	158	+	AP1M1	TSS
chr19	47353936	47354093	158	-	AP2S1	TSS
chr5	77409647	77409747	101	-	AP3B1	cds
chr19	2112858	2112966	109	-	AP3D1	cds
chr19	2114171	2114301	131	-	AP3D1	cds
chr19	2115217	2115417	201	-	AP3D1	cds
chr19	2116603	2116745	143	-	AP3D1	cds
chr14	31494311	31494504	194	+	AP4S1	utr5
chr14	31494675	31494993	319	+	AP4S1	utr5
chr15	29346263	29346840	578	+	APBA2	cds
chr15	29406102	29406219	118	+	APBA2	cds
chr15	29409600	29409721	122	+	APBA2	utr3
chr5	139946245	139946366	122	-	APBB3	NA
chr5	139946989	139947134	146	-	APBB3	NA
chr3	49711921	49712054	134	+	APEH	cds
chr3	49712615	49712742	128	+	APEH	cds
chr14	20923361	20923553	193	+	APEX1	utr5
chr14	20923736	20923862	127	+	APEX1	TSS
chr11	129991604	129991705	102	+	APLP2	STOP
chr11	129992199	129992320	122	+	APLP2	STOP
chr11	130005481	130005610	130	+	APLP2	STOP
chr1	156561557	156561678	122	+	APOA1BP	TSS
chr16	28506611	28506924	314	+	APOBR	cds
chr16	28507499	28507788	290	+	APOBR	cds
chr16	28507883	28508172	290	+	APOBR	cds
chr16	28508195	28508388	194	+	APOBR	cds
chr16	28508411	28508748	338	+	APOBR	cds
chr16	28509996	28510117	122	+	APOBR	utr3
chr22	36054685	36054806	122	+	APOL6	cds
chr22	36054853	36054974	122	+	APOL6	cds
chr12	12980203	12980309	107	+	APOLD1	utr3
chr12	49351092	49351252	161	-	ARF3	utr5
chr14	50359973	50360982	1010	+	ARF6	TSS
chr11	47193214	47193351	138	-	ARFGAP2	STOP
chr8	68204177	68204322	146	-	ARFGEF1	cds
chr20	62338793	62338911	119	-	ARFRP1	utr5
chr17	30477530	30477675	146	-	ARGFXP2	exon
chr17	30477986	30478203	218	-	ARGFXP2	exon
chr13	107211779	107212005	227	-	ARGLU1	TSS
chr13	107219920	107220514	595	-	ARGLU1	TSS
chr15	32907690	32908339	650	+	ARHGAP11A	utr5
chr15	32928553	32929250	698	+	ARHGAP11A	cds
chr15	32929633	32929898	266	+	ARHGAP11A	cds
chr10	24873881	24874098	218	-	ARHGAP21	cds
chr10	24874313	24874530	218	-	ARHGAP21	cds
chr10	24874913	24875035	123	-	ARHGAP21	STOP
chr10	49654523	49654662	140	-	ARHGAP22	STOP
chr10	49658303	49658640	338	-	ARHGAP22	STOP
chr10	49658687	49658904	218	-	ARHGAP22	STOP
chr2	69049471	69050004	534	+	ARHGAP25	cds
chr2	69053238	69053551	314	+	ARHGAP25	STOP
chr1	161018387	161018940	554	-	ARHGAP30	STOP
chr1	161018963	161019067	105	-	ARHGAP30	STOP
chr19	47421932	47422173	242	+	ARHGAP35	cds
chr19	47422292	47422485	194	+	ARHGAP35	cds
chr19	47424140	47424261	122	+	ARHGAP35	cds
chr19	47425244	47425613	370	+	ARHGAP35	cds
chr19	47503587	47503708	122	+	ARHGAP35	cds
chr19	47504307	47504548	242	+	ARHGAP35	utr3
chrX	153186817	153186980	164	-	ARHGAP4	cds
chr14	32560643	32560764	122	+	ARHGAP5	cds
chr14	32563139	32563380	242	+	ARHGAP5	cds
chr12	57869606	57869714	109	-	ARHGAP9	cds
chr17	79826746	79826951	206	-	ARHGDIA	STOP
chr17	79827205	79827501	297	-	ARHGDIA	cds
chr17	79827616	79827833	218	-	ARHGDIA	TSS
chr17	79828511	79828850	340	-	ARHGDIA	utr5
chr17	79829173	79829282	110	-	ARHGDIA	utr5
chr12	15103850	15104085	236	-	ARHGDIB	utr5
chr12	15109109	15109267	159	-	ARHGDIB	utr5
chr12	15114087	15114200	114	-	ARHGDIB	utr5
chr19	42396673	42396920	248	+	ARHGEF1	cds
chr19	42398279	42398379	101	+	ARHGEF1	STOP
chr19	42410608	42410772	165	+	ARHGEF1	cds
chr11	120207737	120207930	194	+	ARHGEF12	utr5
chr11	120317656	120317794	139	+	ARHGEF12	cds
chr11	120350764	120350981	218	+	ARHGEF12	cds
chr1	155917589	155917782	194	-	ARHGEF2	STOP
chr1	155920835	155921063	229	-	ARHGEF2	cds
chr1	155922418	155922539	122	-	ARHGEF2	cds
chr1	27023169	27023410	242	+	ARID1A	cds
chr1	27023817	27023938	122	+	ARID1A	cds
chr1	27101011	27101276	266	+	ARID1A	cds
chr1	27105513	27106138	626	+	ARID1A	STOP
chr1	27106161	27106378	218	+	ARID1A	STOP
chr1	27106449	27106666	218	+	ARID1A	STOP
chr1	27106809	27106978	170	+	ARID1A	STOP
chr6	157099087	157099280	194	+	ARID1B	TSS
chr6	157525023	157525130	108	+	ARID1B	cds
chr6	157527300	157527517	218	+	ARID1B	cds
chr6	157527564	157527685	122	+	ARID1B	cds
chr19	929669	929790	122	+	ARID3A	cds
chr19	972045	972238	194	+	ARID3A	STOP
chr15	74836320	74836441	122	+	ARID3B	cds
chr1	235345595	235345716	122	-	ARID4B	cds
chr1	235377227	235377341	115	-	ARID4B	cds
chr15	72766906	72767027	122	+	ARIH1	TSS
chr3	48962150	48962272	123	+	ARIH2	utr5
chr3	48964894	48965063	170	+	ARIH2	TSS
chr5	175819839	175819946	108	+	ARL10	NA
chr5	175824607	175824719	113	+	ARL10	NA
chr5	175824930	175825048	119	+	ARL10	NA
chr17	44625917	44626062	146	-	ARL17A	NA
chr17	44626253	44626542	290	-	ARL17A	NA
chr17	44626805	44626998	194	-	ARL17A	NA
chr17	44627045	44627209	165	-	ARL17A	NA
chr17	44408055	44408200	146	-	ARL17B	NA
chr17	44408943	44409136	194	-	ARL17B	NA
chr17	44409183	44409347	165	-	ARL17B	NA
chr12	123465206	123465434	229	+	ARL6IP4	TSS
chr12	123465675	123465846	172	+	ARL6IP4	TSS
chr12	123466202	123466426	225	+	ARL6IP4	STOP
chr12	123466503	123466621	119	+	ARL6IP4	STOP
chr19	19144939	19145047	109	+	ARMC6	TSS
chrX	100871643	100871756	114	-	ARMCX6	utr5
chr7	98990293	98990499	207	+	ARPC1B	cds
chr2	219081864	219081977	114	+	ARPC2	utr5
chr2	219082119	219082234	116	+	ARPC2	TSS
chr1	183604699	183604916	218	-	ARPC5	TSS
chr9	127631450	127631619	170	+	ARPC5L	TSS
chr9	127637253	127637374	122	+	ARPC5L	cds
chr9	127639252	127639397	146	+	ARPC5L	utr3
chr15	52861116	52861329	214	-	ARPP19	utr5
chr11	74976589	74976854	266	-	ARRB1	utr3
chr11	74976925	74977118	194	-	ARRB1	utr3
chr11	74985117	74985255	139	-	ARRB1	cds
chr11	75062703	75062824	122	-	ARRB1	utr5
chr17	4613884	4614039	156	+	ARRB2	TSS
chr15	98514624	98514745	122	+	ARRDC4	utr3
chr1	231135883	231136028	146	+	ARV1	utr3
chr15	101169833	101169954	122	+	ASB7	cds
chr22	30189348	30189479	132	-	ASCC2	STOP
chr1	155408501	155408742	242	-	ASH1L	cds
chr1	155451948	155452069	122	-	ASH1L	STOP
chr1	155491010	155491179	170	-	ASH1L	cds
chr8	37963478	37963657	180	+	ASH2L	TSS
chr9	119374442	119374683	242	-	ASTN2	utr3
chr9	119375234	119375355	122	-	ASTN2	utr3
chr20	31020682	31020788	107	+	ASXL1	cds
chr20	31021086	31021447	362	+	ASXL1	cds
chr20	31022282	31022571	290	+	ASXL1	cds
chr20	31022666	31023123	458	+	ASXL1	cds
chr20	31023218	31023435	218	+	ASXL1	cds
chr20	31024346	31024827	482	+	ASXL1	cds
chr2	25965516	25965685	170	-	ASXL2	cds
chr2	25965756	25966213	458	-	ASXL2	cds
chr2	25966284	25966477	194	-	ASXL2	cds
chr1	1447570	1447853	284	+	ATAD3A	TSS
chr1	1447909	1448070	162	+	ATAD3A	TSS
chr1	1452546	1452792	247	+	ATAD3A	cds
chr1	1458123	1458279	157	+	ATAD3A	cds
chr1	1459242	1459344	103	+	ATAD3A	cds
chr1	1459652	1459777	126	+	ATAD3A	cds
chr1	1464602	1464711	110	+	ATAD3A	cds
chr1	1469689	1469810	122	+	ATAD3A	utr3
chr1	1407206	1407469	264	+	ATAD3B	TSS
chr1	1413494	1414125	632	+	ATAD3B	TSS
chr1	1421923	1422048	126	+	ATAD3B	cds
chr1	1391604	1391729	126	+	ATAD3C	cds
chr17	29220479	29220624	146	+	ATAD5	cds
chr22	39918257	39918546	290	+	ATF4	cds
chr19	50432030	50432151	122	+	ATF5	utr5
chr19	50432447	50432657	211	+	ATF5	utr5
chr19	50434084	50434285	202	+	ATF5	TSS
chr19	50435942	50436183	242	+	ATF5	cds
chr19	50436710	50436831	122	+	ATF5	utr3
chr12	14576890	14577059	170	+	ATF7IP	cds
chr3	112267379	112267487	109	-	ATG3	STOP
chr19	10663824	10663929	106	+	ATG4D	utr3
chr19	10664048	10664169	122	+	ATG4D	utr3
chr12	7043002	7043191	190	+	ATN1	TSS
chr12	7043338	7043476	139	+	ATN1	cds
chr12	7044709	7044902	194	+	ATN1	cds
chr12	7046293	7046438	146	+	ATN1	cds
chr1	116916010	116916145	136	+	ATP1A1	TSS
chr1	116916488	116916863	376	+	ATP1A1	TSS
chr1	116925991	116926175	185	+	ATP1A1	utr5
chr12	110719367	110719680	314	+	ATP2A2	TSS
chr17	3827546	3828483	938	-	ATP2A3	STOP
chr17	3828506	3828675	170	-	ATP2A3	STOP
chr17	3844456	3844600	145	-	ATP2A3	TSS
chr17	3844729	3844922	194	-	ATP2A3	TSS
chr17	3847997	3848100	104	-	ATP2A3	TSS
chr17	3854568	3854683	116	-	ATP2A3	TSS
chr17	3854874	3854979	106	-	ATP2A3	TSS
chr3	130720063	130720280	218	+	ATP2C1	STOP
chr19	1242478	1242608	131	+	ATP5D	cds
chr21	27107579	27107761	183	-	ATP5J	utr5
chr19	41937726	41937895	170	-	ATP5SL	STOP
chr2	10924115	10924285	171	+	ATP6V1C2	utr3
chr2	10924307	10924452	146	+	ATP6V1C2	utr3
chr2	10925059	10925236	178	+	ATP6V1C2	utr3
chr1	28562625	28562781	157	+	ATPIF1	TSS
chr16	28838206	28838307	102	+	ATXN2L	cds
chr16	28841226	28841379	154	+	ATXN2L	cds
chr12	74931622	74931743	122	+	ATXN7L3B	utr5
chr12	74931982	74932175	194	+	ATXN7L3B	cds
chr12	74932390	74932631	242	+	ATXN7L3B	utr3
chr1	26161728	26161913	186	-	AUNIP	cds
chr20	54945140	54945396	257	-	AURKA	STOP
chr1	1309403	1309825	423	-	AURKAIP1	cds
chr1	1310400	1310562	163	-	AURKAIP1	utr5
chr7	32919190	32919335	146	+	AVL9	NA
chr6	33246999	33247151	153	+	B3GALT4	NA
chr6	33247273	33247387	115	+	B3GALT4	NA
chr1	1168780	1168901	122	+	B3GALT6	utr3
chr1	1169980	1170221	242	+	B3GALT6	utr3
chr2	62423261	62423406	146	+	B3GNT2	utr5
chr2	62449442	62450355	914	+	B3GNT2	cds
chr20	48252578	48252795	218	-	B4GALT5	utr3
chr20	48252818	48252996	179	-	B4GALT5	STOP
chr20	48253877	48253979	103	-	B4GALT5	cds
chr19	17378232	17378336	105	+	BABAM1	utr5
chr19	17379626	17379771	146	+	BABAM1	TSS
chr21	30698523	30698812	290	+	BACH1	cds
chr21	30699027	30699196	170	+	BACH1	cds
chr21	30699243	30699364	122	+	BACH1	cds
chr21	30714815	30714984	170	+	BACH1	cds
chr9	33264245	33264654	410	-	BAG1	TSS
chr6	57048575	57048720	146	+	BAG2	cds
chr8	38066650	38066785	136	+	BAG4	cds
chr8	38067525	38067646	122	+	BAG4	cds
chr14	104026264	104026553	290	-	BAG5	cds
chr14	104026792	104026961	170	-	BAG5	cds
chr14	104027368	104027529	162	-	BAG5	TSS
chr14	104028249	104028655	407	-	BAG5	TSS
chr6	31614170	31614300	131	-	BAG6	cds
chr6	31620320	31620441	122	-	BAG6	utr5
chr15	40751105	40751250	146	+	BAHD1	cds
chr16	1399384	1399529	146	+	BAIAP3	STOP
chr3	52437153	52437314	162	-	BAP1	cds
chr3	52437431	52437552	122	-	BAP1	cds
chr3	52443857	52443978	122	-	BAP1	TSS
chr2	215646027	215646172	146	-	BARD1	STOP
chr19	49458116	49458219	104	+	BAX	TSS
chr14	35231250	35231429	180	-	BAZ1A	cds
chr14	35233912	35234057	146	-	BAZ1A	cds
chr14	35249415	35249516	102	-	BAZ1A	cds
chr14	35252324	35252438	115	-	BAZ1A	cds
chr14	35252967	35253088	122	-	BAZ1A	cds
chr14	35344367	35344488	122	-	BAZ1A	utr5
chr7	72856606	72856799	194	-	BAZ1B	cds
chr7	72891317	72891726	410	-	BAZ1B	cds
chr7	72892109	72892686	578	-	BAZ1B	cds
chr7	72892709	72892854	146	-	BAZ1B	cds
chr12	57000416	57000517	102	-	BAZ2A	cds
chr12	57003519	57003730	212	-	BAZ2A	cds
chr12	57009037	57009230	194	-	BAZ2A	cds
chr2	170362550	170362743	194	+	BBS5	utr3
chrX	152969413	152969549	137	-	BCAP31	cds
chr10	127512103	127512224	122	+	BCCIP	TSS
chr10	127524672	127524817	146	+	BCCIP	cds
chr10	127530375	127530832	458	+	BCCIP	utr3
chr10	127530951	127531192	242	+	BCCIP	utr3
chr20	30254793	30254950	158	-	BCL2L1	NA
chr20	30309405	30310541	1137	-	BCL2L1	TSS
chr20	30310636	30310750	115	-	BCL2L1	utr5
chr22	18209778	18209971	194	+	BCL2L13	STOP
chr7	72951258	72951403	146	-	BCL7B	utr3
chr6	136582498	136582615	118	-	BCLAF1	STOP
chr6	136588166	136588313	148	-	BCLAF1	STOP
chr6	136597244	136597646	403	-	BCLAF1	cds
chr6	136599002	136599123	122	-	BCLAF1	cds
chr6	136599650	136599819	170	-	BCLAF1	cds
chrX	39932009	39932250	242	-	BCOR	cds
chrX	129154959	129155125	167	+	BCORL1	cds
chrX	129159012	129159205	194	+	BCORL1	cds
chr22	23524015	23524160	146	+	BCR	cds
chr22	23652510	23652620	111	+	BCR	cds
chr22	25041132	25041325	194	+	BCRP3	NA
chr3	197239029	197239235	207	-	BDH1	cds
chr5	70806467	70806612	146	+	BDP1	TSS
chr4	42119109	42119230	122	-	BEND4	utr3
chr4	42122141	42122311	171	-	BEND4	cds
chr4	42145492	42145709	218	-	BEND4	cds
chr4	42145732	42145877	146	-	BEND4	cds
chr11	204627	204748	122	-	BET1L	utr3
chrX	102317988	102318207	220	-	BEX1	TSS
chrX	102470019	102470166	148	+	BEX4	utr5
chrX	102471076	102471245	170	+	BEX4	TSS
chr3	5024568	5024713	146	+	BHLHE40	cds
chr12	51717805	51717950	146	-	BIN2	TSS
chr11	102220936	102221140	205	+	BIRC2	cds
chr11	102239036	102239205	170	+	BIRC2	cds
chr2	32639836	32640053	218	+	BIRC6	cds
chr2	32640076	32640197	122	+	BIRC6	cds
chr2	32640388	32640869	482	+	BIRC6	cds
chr13	103492092	103492258	167	+	BIVM	STOP
chr15	91292716	91292957	242	+	BLM	cds
chr15	91303895	91304064	170	+	BLM	STOP
chr15	91304087	91304256	170	+	BLM	STOP
chr17	28575956	28576149	194	-	BLMH	STOP
chr4	79799959	79800594	636	+	BMP2K	STOP
chr4	79808327	79808438	112	+	BMP2K	cds
chr4	79831763	79832220	458	+	BMP2K	cds
chr4	79832291	79832604	314	+	BMP2K	cds
chr4	79832651	79833036	386	+	BMP2K	cds
chr10	43291921	43292186	266	+	BMS1	cds
chr4	13602873	13603354	482	-	BOD1L1	cds
chr4	13603497	13603618	122	-	BOD1L1	cds
chr4	13616011	13616324	314	-	BOD1L1	STOP
chr16	29465360	29465680	321	-	BOLA2	cds
chr16	29466133	29466256	124	-	BOLA2	utr5
chr16	30204702	30205022	321	-	BOLA2B	cds
chr16	30205475	30205598	124	-	BOLA2B	utr5
chr8	145490546	145491169	624	-	BOP1	NA
chr8	145492092	145492472	381	-	BOP1	NA
chr8	145512775	145512985	211	-	BOP1	TSS
chr8	145514953	145515120	168	-	BOP1	TSS
chr17	65822139	65822332	194	+	BPTF	cds
chr17	65850295	65850440	146	+	BPTF	cds
chr17	65850583	65850800	218	+	BPTF	cds
chr17	65887959	65888104	146	+	BPTF	cds
chr17	65907304	65907425	122	+	BPTF	cds
chr17	65908864	65909009	146	+	BPTF	cds
chr17	65941620	65941741	122	+	BPTF	cds
chr17	65941764	65941909	146	+	BPTF	cds
chr17	41246259	41246500	242	-	BRCA1	STOP
chr6	32939563	32939684	122	+	BRD2	TSS
chr6	32939803	32939996	194	+	BRD2	utr3
chr6	32940475	32940704	230	+	BRD2	TSS
chr6	32944074	32944241	168	+	BRD2	STOP
chr6	32944338	32944555	218	+	BRD2	STOP
chr6	32945533	32945782	250	+	BRD2	STOP
chr6	32945902	32946165	264	+	BRD2	STOP
chr6	32946866	32946971	106	+	BRD2	cds
chr6	32947604	32947797	194	+	BRD2	STOP
chr6	32948430	32948743	314	+	BRD2	STOP
chr9	136898613	136898734	122	-	BRD3	STOP
chr9	136901225	136901418	194	-	BRD3	STOP
chr9	136906881	136907073	193	-	BRD3	cds
chr19	15348924	15349117	194	-	BRD4	utr3
chr19	15349649	15349791	143	-	BRD4	cds
chr19	15366970	15367074	105	-	BRD4	cds
chr19	15367774	15367984	211	-	BRD4	cds
chr19	15391074	15391262	189	-	BRD4	utr5
chr19	15443244	15443354	111	-	BRD4	utr5
chr16	50349317	50349486	170	-	BRD7	utr3
chr16	50349509	50349630	122	-	BRD7	utr3
chr16	50350613	50350758	146	-	BRD7	utr3
chr16	50368621	50368806	186	-	BRD7	cds
chr16	50402048	50402209	162	-	BRD7	cds
chr16	50402636	50402757	122	-	BRD7	TSS
chr5	137500690	137500855	166	-	BRD8	STOP
chr5	891778	891969	192	-	BRD9	TSS
chr5	892201	892674	474	-	BRD9	utr5
chr5	892720	892889	170	-	BRD9	TSS
chr12	125509656	125510205	550	+	BRI3BP	STOP
chr11	66112442	66112582	141	-	BRMS1	utr5
chr3	9775958	9776423	466	+	BRPF1	cds
chr3	9781354	9781547	194	+	BRPF1	cds
chr6	36169033	36169394	362	+	BRPF3	cds
chr21	40568539	40568640	102	-	BRWD1	STOP
chr21	40568663	40569000	338	-	BRWD1	STOP
chr21	40570952	40571073	122	-	BRWD1	STOP
chr21	40571096	40571241	146	-	BRWD1	STOP
chrX	79932522	79932862	341	-	BRWD3	cds
chrX	79936839	79936960	122	-	BRWD3	cds
chr1	32841886	32842055	170	-	BSDC1	STOP
chr19	572573	572701	129	+	BSG	TSS
chr19	577773	578121	349	+	BSG	cds
chr19	579499	579656	158	+	BSG	TSS
chr5	72794441	72794562	122	+	BTF3	TSS
chr1	203274735	203274876	142	+	BTG2	cds
chr1	203276303	203276688	386	+	BTG2	STOP
chr6	26468967	26469123	157	+	BTN2A1	utr3
chr6	26393361	26393467	107	+	BTN2A2	utr3
chr6	26375742	26376199	458	+	BTN3A2	utr3
chr6	26376504	26376961	458	+	BTN3A2	utr3
chr6	26377008	26377237	230	+	BTN3A2	utr3
chr6	26377908	26378065	158	+	BTN3A2	utr3
chr6	26452142	26452263	122	+	BTN3A3	cds
chr15	40453233	40453456	224	+	BUB1B	TSS
chr11	116633532	116633941	410	-	BUD13	cds
chr11	116643537	116643714	178	-	BUD13	TSS
chr6	41889228	41889568	341	+	BYSL	TSS
chr6	41900098	41900627	530	+	BYSL	STOP
chr10	98742336	98742457	122	+	C10orf12	cds
chr10	98742912	98743057	146	+	C10orf12	cds
chr10	98743440	98743561	122	+	C10orf12	cds
chr10	98744616	98744737	122	+	C10orf12	cds
chr10	50363800	50363921	122	-	C10orf128	utr3
chr10	102747316	102747677	362	+	C10orf2	exon
chr10	73510241	73510362	122	-	C10orf54	utr3
chr10	73510577	73511047	471	-	C10orf54	STOP
chr11	2320657	2320937	281	-	C11orf21	STOP
chr11	68029810	68029955	146	-	C11orf24	cds
chr11	57509033	57509189	157	+	C11orf31	TSS
chr11	62432320	62432688	369	-	C11orf48	TSS
chr11	62439424	62439545	122	-	C11orf48	NA
chr11	111945207	111945352	146	+	C11orf57	utr5
chr11	111953236	111953456	221	+	C11orf57	STOP
chr11	111953476	111953600	125	+	C11orf57	STOP
chr11	16760171	16760340	170	+	C11orf58	TSS
chr11	62439125	62439294	170	+	C11orf83	TSS
chr11	62439496	62439665	170	+	C11orf83	STOP
chr11	63581037	63581285	249	+	C11orf84	TSS
chr12	123738241	123738503	263	+	C12orf65	cds
chr12	105724485	105724678	194	+	C12orf75	TSS
chr14	58733690	58733811	122	-	C14orf37	NA
chr15	75494220	75494400	181	+	C15orf39	utr5
chr15	75498339	75498508	170	+	C15orf39	TSS
chr15	75498555	75499108	554	+	C15orf39	cds
chr15	75499203	75499612	410	+	C15orf39	cds
chr15	75499683	75500524	842	+	C15orf39	cds
chr15	75500547	75501100	554	+	C15orf39	cds
chr15	75503185	75503714	530	+	C15orf39	STOP
chr15	40846167	40846326	160	-	C15orf57	STOP
chr16	29755393	29755610	218	-	C16orf54	STOP
chr16	9185968	9186127	160	+	C16orf72	cds
chr17	42756172	42756365	194	+	C17orf104	utr3
chr17	42759370	42759506	137	+	C17orf104	NA
chr17	80400966	80401087	122	-	C17orf62	utr3
chr17	62079954	62080077	124	+	C17orf72	utr3
chr17	71231614	71231855	242	+	C17orf80	TSS
chr19	4670172	4670341	170	-	C19orf10	cds
chr19	12841597	12841882	286	-	C19orf43	STOP
chr19	12842157	12842371	215	-	C19orf43	STOP
chr19	12845126	12845535	410	-	C19orf43	TSS
chr19	16629827	16630092	266	+	C19orf44	NA
chr19	51301333	51301910	578	-	C19orf48	STOP
chr19	51302029	51302150	122	-	C19orf48	utr5
chr19	13885256	13885388	133	+	C19orf53	TSS
chr19	3478815	3478927	113	-	C19orf77	TSS
chr7	7277885	7278006	122	+	C1GALT1	cds
chr7	7278173	7278342	170	+	C1GALT1	cds
chr1	172411652	172411773	122	+	C1orf105	NA
chr1	207195249	207195442	194	-	C1orf116	STOP
chr1	207196449	207196786	338	-	C1orf116	TSS
chr1	53680275	53680408	134	-	C1orf123	STOP
chr1	3807300	3807469	170	-	C1orf174	cds
chr1	36181540	36181685	146	-	C1orf216	cds
chr1	85725208	85725355	148	-	C1orf52	TSS
chr1	25572958	25573319	362	-	C1orf63	cds
chr20	31035397	31035518	122	-	C20orf112	STOP
chr20	35234160	35234468	309	+	C20orf24	TSS
chr20	35240412	35240605	194	+	C20orf24	STOP
chr21	45561015	45561299	285	+	C21orf33	STOP
chr21	45564990	45565303	314	+	C21orf33	utr3
chr21	47742552	47742769	218	-	C21orf58	TSS
chr21	47743032	47743297	266	-	C21orf58	utr5
chr21	47743416	47743555	140	-	C21orf58	utr5
chr21	33975470	33975602	133	-	C21orf59	STOP
chr21	33976434	33976593	160	-	C21orf59	STOP
chr21	33982147	33982315	169	-	C21orf59	cds
chr21	33984414	33984703	290	-	C21orf59	TSS
chr21	19169330	19169435	106	-	C21orf91	cds
chr22	32340670	32340806	137	-	C22orf24	NA
chr22	32341218	32341348	131	-	C22orf24	utr5
chr2	85839000	85839179	180	-	C2orf68	TSS
chr2	191045612	191045733	122	+	C2orf88	utr5
chr2	191064422	191064711	290	+	C2orf88	TSS
chr3	112724507	112724851	345	-	C3orf17	STOP
chr5	169675591	169675712	122	+	C5orf58	NA
chr6	34558152	34558377	226	-	C6orf106	STOP
chr6	34574331	34574681	351	-	C6orf106	cds
chr6	34614377	34614575	199	-	C6orf106	cds
chr6	34664434	34664583	150	-	C6orf106	utr5
chr6	42074144	42074265	122	-	C6orf132	cds
chr6	24706097	24706242	146	-	C6orf62	utr3
chr6	24706265	24706458	194	-	C6orf62	STOP
chr6	36892634	36892755	122	+	C6orf89	utr3
chr7	30174719	30174914	196	+	C7orf41	TSS
chr7	134851491	134851623	133	-	C7orf49	cds
chr7	134855270	134855463	194	-	C7orf49	utr5
chr7	1064133	1066663	2531	-	C7orf50	exon
chr7	1067893	1068038	146	-	C7orf50	cds
chr7	1098135	1098304	170	-	C7orf50	NA
chr9	131591013	131591139	127	-	C9orf114	cds
chr9	132589971	132590260	290	-	C9orf78	utr3
chr9	132597417	132597572	156	-	C9orf78	TSS
chr9	26842458	26842645	188	-	CAAP1	STOP
chr9	26892640	26892771	132	-	CAAP1	TSS
chr22	24562606	24562775	170	+	CABIN1	cds
chr1	174969083	174969276	194	+	CACYBP	utr5
chr2	47397872	47401346	3475	-	CALM2	TSS
chr19	47104478	47104694	217	+	CALM3	TSS
chr19	47105328	47105467	140	+	CALM3	TSS
chr19	47111453	47111597	145	+	CALM3	TSS
chr19	47111738	47111845	108	+	CALM3	cds
chr19	47112102	47112238	137	+	CALM3	cds
chr19	47112429	47112550	122	+	CALM3	utr3
chr19	47112765	47113078	314	+	CALM3	utr3
chr19	13049947	13050049	103	+	CALR	cds
chr19	13050241	13050362	122	+	CALR	cds
chr19	13051080	13051266	187	+	CALR	cds
chr19	13051297	13051468	172	+	CALR	cds
chr19	13051557	13051701	145	+	CALR	cds
chr19	13054526	13054791	266	+	CALR	STOP
chr7	128394582	128394776	195	+	CALU	STOP
chr7	128398924	128399091	168	+	CALU	STOP
chr7	128407509	128407709	201	+	CALU	STOP
chr5	134074217	134074362	146	+	CAMLG	TSS
chr1	6845503	6845635	133	+	CAMTA1	TSS
chr12	67699051	67699316	266	+	CAND1	cds
chr17	76989813	76989958	146	-	CANT1	cds
chr17	76993073	76993434	362	-	CANT1	cds
chr5	179125929	179126074	146	+	CANX	TSS
chr5	179150660	179150780	121	+	CANX	STOP
chr5	179151657	179151784	128	+	CANX	STOP
chr11	64974029	64974145	117	+	CAPN1	cds
chr11	64978850	64979019	170	+	CAPN1	utr3
chr19	36631949	36632122	174	+	CAPNS1	cds
chr11	34073967	34074183	217	+	CAPRIN1	TSS
chr12	30881797	30881966	170	-	CAPRIN2	STOP
chr19	48714462	48714679	218	-	CARD8	utr3
chr19	48714774	48714943	170	-	CARD8	utr3
chr19	48714966	48715232	267	-	CARD8	STOP
chr19	48752779	48752890	112	-	CARD8	utr5
chr16	8949054	8949183	130	-	CARHSP1	cds
chr17	38296770	38297032	263	+	CASC3	TSS
chr17	38318005	38318164	160	+	CASC3	cds
chr17	38318185	38318406	222	+	CASC3	cds
chr17	38319877	38319998	122	+	CASC3	cds
chr17	38320069	38320310	242	+	CASC3	STOP
chr15	40915717	40915886	170	+	CASC5	cds
chr16	2227423	2227545	123	-	CASKIN1	utr3
chr16	2227664	2227857	194	-	CASKIN1	utr3
chr6	90571964	90572085	122	+	CASP8AP2	exon
chr6	90572660	90572853	194	+	CASP8AP2	exon
chr6	90575815	90575936	122	+	CASP8AP2	exon
chr6	90578383	90578528	146	+	CASP8AP2	exon
chr16	88942702	88943683	982	-	CBFA2T3	STOP
chr16	88945677	88945868	192	-	CBFA2T3	STOP
chr16	88947698	88947897	200	-	CBFA2T3	cds
chr16	88949946	88950451	506	-	CBFA2T3	NA
chr16	88951124	88951252	129	-	CBFA2T3	NA
chr16	88951525	88951677	153	-	CBFA2T3	cds
chr16	88952149	88952417	269	-	CBFA2T3	cds
chr16	67063121	67063362	242	+	CBFB	TSS
chr11	119155898	119156067	170	+	CBL	cds
chr7	107398611	107398732	122	+	CBLL1	STOP
chr21	37442413	37442558	146	+	CBR1	TSS
chr21	37444815	37445097	283	+	CBR1	STOP
chr21	44473708	44473949	242	-	CBS	utr3
chr21	44473971	44474093	123	-	CBS	STOP
chr21	44478943	44479078	136	-	CBS	cds
chr21	44485496	44485631	136	-	CBS	cds
chr9	178815	179075	261	-	CBWD1	TSS
chr2	114195387	114195599	213	+	CBWD2	TSS
chr9	70856852	70857101	250	+	CBWD3	TSS
chr9	70489914	70490179	266	-	CBWD5	TSS
chr9	69262333	69262598	266	-	CBWD6	TSS
chr17	46154226	46154403	178	-	CBX1	TSS
chr17	46178116	46178477	362	-	CBX1	utr5
chr17	46178629	46178798	170	-	CBX1	utr5
chr17	77808658	77808923	266	-	CBX4	STOP
chr12	54651345	54651476	132	-	CBX5	TSS
chr12	54653053	54653198	146	-	CBX5	utr5
chr12	54673791	54673915	125	-	CBX5	utr5
chr22	39262903	39263048	146	-	CBX6	cds
chr8	22473644	22473761	118	+	CCAR2	cds
chr8	22476758	22476868	111	+	CCAR2	cds
chr1	89448666	89448787	122	-	CCBL2	NA
chr1	89449410	89449627	218	-	CCBL2	utr5
chr22	29179495	29179633	139	+	CCDC117	STOP
chr3	47017842	47017991	150	-	CCDC12	exon
chr3	47018126	47018257	132	-	CCDC12	TSS
chr19	18047218	18047388	171	+	CCDC124	TSS
chr19	18053464	18053654	191	+	CCDC124	cds
chr19	18054069	18054184	116	+	CCDC124	cds
chr17	79633760	79633930	171	+	CCDC137	TSS
chr17	79637254	79637399	146	+	CCDC137	STOP
chr17	79640172	79640389	218	+	CCDC137	utr3
chr3	123634457	123634565	109	-	CCDC14	STOP
chr3	123665793	123666166	374	-	CCDC14	STOP
chr11	124857406	124857527	122	+	CCDC15	cds
chr11	124857550	124857767	218	+	CCDC15	cds
chr9	15744342	15744535	194	+	CCDC171	cds
chr1	43282775	43283005	231	-	CCDC23	utr5
chr8	27606011	27606115	105	-	CCDC25	STOP
chr1	32669479	32669646	168	+	CCDC28B	cds
chr11	27384382	27384527	146	-	CCDC34	cds
chr3	180327729	180327874	146	-	CCDC39	NA
chr17	42756292	42756411	120	-	CCDC43	STOP
chr17	42759370	42759506	137	-	CCDC43	cds
chr17	42766941	42767165	225	-	CCDC43	TSS
chr17	61829299	61829467	169	-	CCDC47	cds
chr17	61829679	61829789	111	-	CCDC47	cds
chr17	61850771	61850940	170	-	CCDC47	utr5
chr12	82752025	82752146	122	-	CCDC59	cds
chr10	61548865	61549034	170	-	CCDC6	utr3
chr11	96117173	96117294	122	-	CCDC82	cds
chr11	96117533	96117678	146	-	CCDC82	cds
chr11	65658114	65658355	242	+	CCDC85B	TSS
chr11	65658378	65658499	122	+	CCDC85B	cds
chr11	65658522	65658763	242	+	CCDC85B	cds
chr11	65658810	65659027	218	+	CCDC85B	STOP
chr11	60609548	60609789	242	+	CCDC86	TSS
chr11	60610148	60610355	208	+	CCDC86	STOP
chr11	60615396	60615526	131	+	CCDC86	STOP
chr2	55522900	55523110	211	-	CCDC88A	cds
chr2	55561517	55561686	170	-	CCDC88A	cds
chr11	64111684	64111805	122	+	CCDC88B	TSS
chr11	64111852	64112093	242	+	CCDC88B	TSS
chr11	64112284	64112525	242	+	CCDC88B	TSS
chr11	64118947	64119088	142	+	CCDC88B	TSS
chr11	64119673	64119858	186	+	CCDC88B	TSS
chr19	47763844	47764096	253	+	CCDC9	cds
chr19	47768029	47768203	175	+	CCDC9	cds
chr12	4383045	4383262	218	+	CCND2	TSS
chr12	4409385	4409626	242	+	CCND2	utr3
chr6	41904296	41904433	138	-	CCND3	TSS
chr6	41909285	41909530	246	-	CCND3	TSS
chr16	2506641	2507026	386	+	CCNF	STOP
chr4	77996624	77996889	266	-	CCNI	TSS
chr3	156865920	156866185	266	-	CCNL1	STOP
chr3	156866208	156866378	171	-	CCNL1	STOP
chr1	1322410	1322531	122	-	CCNL2	utr3
chr1	1322746	1322962	217	-	CCNL2	STOP
chr1	1323333	1323445	113	-	CCNL2	STOP
chr10	35857981	35858174	194	+	CCNY	STOP
chr15	55652672	55653142	471	-	CCPG1	STOP
chr3	32996255	32996403	149	+	CCR4	utr3
chr4	139966104	139966225	122	+	CCRN4L	cds
chr1	156280372	156280480	109	-	CCT3	STOP
chr17	33289292	33289413	122	-	CCT6B	NA
chr2	73477433	73477566	134	+	CCT7	cds
chr7	6865780	6865901	122	-	CCZ1B	TSS
chr6	109690020	109690220	201	-	CD164	STOP
chr6	47445812	47445984	173	+	CD2AP	TSS
chr16	30365504	30365643	140	-	CD2BP2	cds
chr16	30365948	30366255	308	-	CD2BP2	TSS
chr19	51742772	51743013	242	+	CD33	STOP
chr19	45911334	45911559	226	+	CD3EAP	TSS
chr19	45911622	45911911	290	+	CD3EAP	STOP
chr19	45911966	45912807	842	+	CD3EAP	STOP
chr12	56119904	56120045	142	-	CD63	STOP
chr5	149781487	149781656	170	-	CD74	STOP
chr11	44626631	44626732	102	+	CD82	cds
chr11	44639711	44639915	205	+	CD82	cds
chr11	44640862	44641055	194	+	CD82	utr3
chr1	160516571	160516740	170	-	CD84	utr3
chr1	160516931	160517388	458	-	CD84	utr3
chr1	160535337	160535482	146	-	CD84	cds
chr3	48200833	48200945	113	-	CDC25A	cds
chr17	45198134	45198255	122	-	CDC27	utr3
chr19	531756	532045	290	+	CDC34	TSS
chr19	541338	541459	122	+	CDC34	STOP
chr19	10503934	10504117	184	-	CDC37	cds
chr19	10505696	10505819	124	-	CDC37	STOP
chr19	10505903	10506019	117	-	CDC37	STOP
chr19	10506110	10506219	110	-	CDC37	STOP
chr19	10506603	10506879	277	-	CDC37	STOP
chr19	10514053	10514246	194	-	CDC37	TSS
chr2	37873848	37873965	118	-	CDC42EP3	utr5
chr1	151025630	151025751	122	-	CDC42SE1	utr3
chr1	151028152	151028393	242	-	CDC42SE1	TSS
chr5	130694997	130695118	122	+	CDC42SE2	utr5
chr6	44397473	44397647	175	+	CDC5L	cds
chr6	44413391	44413536	146	+	CDC5L	cds
chr8	25364409	25364554	146	+	CDCA2	cds
chr8	25364841	25365130	290	+	CDCA2	cds
chr14	105477733	105477833	101	-	CDCA4	cds
chr14	105477877	105478097	221	-	CDCA4	cds
chr11	64846992	64847259	268	-	CDCA5	STOP
chr10	73510385	73510698	314	+	CDH23	NA
chr1	1633822	1634438	617	-	CDK11A	STOP
chr1	1634518	1634708	191	-	CDK11A	STOP
chr1	1634914	1635063	150	-	CDK11A	STOP
chr1	1635262	1635379	118	-	CDK11A	STOP
chr1	1635477	1635585	109	-	CDK11A	STOP
chr1	1635661	1635783	123	-	CDK11A	STOP
chr1	1635988	1636094	107	-	CDK11A	STOP
chr1	1636342	1636464	123	-	CDK11A	STOP
chr1	1638847	1639023	177	-	CDK11A	STOP
chr1	1640232	1640391	160	-	CDK11A	STOP
chr1	1640917	1641079	163	-	CDK11A	cds
chr1	1643702	1643866	165	-	CDK11A	cds
chr1	1647784	1647917	134	-	CDK11A	cds
chr1	1650766	1650894	129	-	CDK11A	cds
chr1	1653034	1653150	117	-	CDK11A	cds
chr1	1654146	1654271	126	-	CDK11A	TSS
chr1	1575685	1575813	129	-	CDK11B	cds
chr1	1577022	1577181	160	-	CDK11B	cds
chr1	1577707	1577869	163	-	CDK11B	cds
chr17	37618243	37618916	674	+	CDK12	TSS
chr17	37627131	37627660	530	+	CDK12	cds
chr17	37687096	37687460	365	+	CDK12	cds
chr7	40027461	40027582	122	+	CDK13	cds
chr7	40132707	40132836	130	+	CDK13	cds
chr12	58145354	58145519	166	-	CDK4	TSS
chr9	123301342	123301442	101	-	CDK5RAP2	cds
chr7	92462668	92462813	146	-	CDK6	utr5
chr9	130551480	130551601	122	+	CDK9	cds
chr12	12870563	12870708	146	+	CDKN1B	utr5
chr12	12870731	12870852	122	+	CDKN1B	TSS
chr12	12870995	12871188	194	+	CDKN1B	cds
chr4	184367984	184368105	122	+	CDKN2AIP	STOP
chr1	51434462	51434847	386	+	CDKN2C	utr5
chr1	51435374	51435571	198	+	CDKN2C	utr5
chr1	51435641	51436126	486	+	CDKN2C	TSS
chr1	51439564	51439733	170	+	CDKN2C	cds
chr19	10677713	10677978	266	-	CDKN2D	STOP
chr19	10679236	10679477	242	-	CDKN2D	TSS
chr16	88874978	88875147	170	+	CDT1	utr3
chr3	133292601	133293128	528	+	CDV3	TSS
chr3	133293277	133293600	324	+	CDV3	utr5
chr3	133302845	133302994	150	+	CDV3	cds
chr3	133306002	133307446	1445	+	CDV3	STOP
chr6	4892042	4892187	146	+	CDYL	TSS
chr6	4892402	4892613	212	+	CDYL	cds
chr20	48808079	48808393	315	+	CEBPB	cds
chr20	48808439	48808656	218	+	CEBPB	STOP
chr20	48808775	48808920	146	+	CEBPB	utr3
chr19	33864622	33864801	180	+	CEBPG	utr5
chr19	33870049	33870506	458	+	CEBPG	TSS
chr2	37454830	37455071	242	-	CEBPZ	cds
chr2	37455238	37455791	554	-	CEBPZ	cds
chr2	37455814	37456179	366	-	CEBPZ	cds
chr2	37458578	37458740	163	-	CEBPZ	TSS
chr20	3765217	3765842	626	-	CENPB	STOP
chr20	3765913	3766250	338	-	CENPB	cds
chr20	3766417	3766562	146	-	CENPB	cds
chr16	90037862	90038055	194	-	CENPBD1	cds
chr1	214813455	214813576	122	+	CENPF	cds
chr1	214818331	214818452	122	+	CENPF	cds
chr1	214818979	214819220	242	+	CENPF	cds
chr1	214819819	214820036	218	+	CENPF	cds
chr1	214820251	214820372	122	+	CENPF	cds
chr13	25479891	25480276	386	-	CENPJ	cds
chr13	25486983	25487229	247	-	CENPJ	TSS
chr2	25042342	25042687	346	+	CENPO	utr3
chr2	25042750	25042855	106	+	CENPO	utr3
chr2	25043014	25043231	218	+	CENPO	utr3
chr2	25043398	25043543	146	+	CENPO	utr3
chr16	67877292	67877413	122	-	CENPT	NA
chr15	49048483	49048604	122	-	CEP152	cds
chr10	45498967	45499136	170	-	CEP164P1	exon
chr1	243328641	243328762	122	-	CEP170	cds
chr1	243329217	243329418	202	-	CEP170	cds
chr20	34090433	34090602	170	+	CEP250	STOP
chr20	34090793	34090986	194	+	CEP250	cds
chr20	34091057	34091178	122	+	CEP250	cds
chr20	34091513	34091730	218	+	CEP250	cds
chr20	34092065	34092306	242	+	CEP250	cds
chr20	34092377	34092570	194	+	CEP250	cds
chr11	95562350	95562495	146	+	CEP57	STOP
chr2	169312758	169312903	146	+	CERS6	utr5
chr16	75446528	75446652	125	-	CFDP1	cds
chr16	75448475	75448593	119	-	CFDP1	cds
chr16	75467186	75467387	202	-	CFDP1	TSS
chr11	65623405	65623713	309	-	CFL1	TSS
chr11	65625567	65625688	122	-	CFL1	TSS
chr3	88104819	88105149	331	-	CGGBP1	TSS
chr19	4402659	4402811	153	+	CHAF1A	TSS
chr19	4408923	4409332	410	+	CHAF1A	cds
chr19	4409379	4409756	378	+	CHAF1A	cds
chr19	4422562	4422792	231	+	CHAF1A	cds
chr19	4429434	4429603	170	+	CHAF1A	STOP
chr19	4431948	4432069	122	+	CHAF1A	cds
chr21	37783784	37783902	119	+	CHAF1B	cds
chr13	115089262	115089506	245	+	CHAMP1	TSS
chr13	115089598	115089890	293	+	CHAMP1	cds
chr13	115090753	115091210	458	+	CHAMP1	cds
chr10	75541807	75541957	151	+	CHCHD1	TSS
chr7	132766616	132766833	218	-	CHCHD3	TSS
chr3	14154536	14154694	159	-	CHCHD4	STOP
chr5	98192155	98192429	275	-	CHD1	STOP
chr1	146757000	146757121	122	+	CHD1L	cds
chr15	93467550	93467671	122	+	CHD2	cds
chr12	6690209	6690339	131	-	CHD4	cds
chr12	6696549	6696725	177	-	CHD4	cds
chr12	6696877	6697115	239	-	CHD4	cds
chr12	6705171	6705303	133	-	CHD4	cds
chr12	6707059	6707180	122	-	CHD4	cds
chr12	6709382	6709561	180	-	CHD4	cds
chr12	6711125	6711341	217	-	CHD4	cds
chr12	6711541	6711663	123	-	CHD4	cds
chr12	6715439	6715617	179	-	CHD4	TSS
chr20	40162048	40162169	122	-	CHD6	cds
chr8	61693558	61693895	338	+	CHD7	STOP
chr8	61777790	61777911	122	+	CHD7	cds
chr14	21853784	21854001	218	-	CHD8	cds
chr14	21862066	21862187	122	-	CHD8	cds
chr14	21896075	21896316	242	-	CHD8	cds
chr14	21899559	21899704	146	-	CHD8	cds
chr16	53358459	53358604	146	+	CHD9	cds
chr19	16629539	16629660	122	-	CHERP	utr3
chr19	16629971	16630163	193	-	CHERP	STOP
chr11	67821309	67821514	206	-	CHKA	STOP
chr2	86947773	86947932	160	-	CHMP3	NA
chr2	86948104	86948245	142	-	CHMP3	utr5
chr20	32399133	32399422	290	+	CHMP4B	TSS
chr20	32438757	32438872	116	+	CHMP4B	cds
chr20	32439882	32440009	128	+	CHMP4B	cds
chr8	141521420	141521745	326	+	CHRAC1	TSS
chr8	141525272	141525417	146	+	CHRAC1	STOP
chr15	30654066	30654211	146	-	CHRFAM7A	utr3
chr12	105150750	105150991	242	+	CHST11	cds
chr12	105151062	105151495	434	+	CHST11	cds
chr3	142839001	142839242	242	+	CHST2	utr5
chr3	142840637	142841094	458	+	CHST2	cds
chr3	142841165	142841334	170	+	CHST2	STOP
chr15	101717871	101718184	314	-	CHSY1	cds
chr15	101718303	101718424	122	-	CHSY1	cds
chr15	101718471	101719000	530	-	CHSY1	cds
chr15	101775310	101775782	473	-	CHSY1	cds
chr15	101791461	101791606	146	-	CHSY1	cds
chr16	69152199	69152474	276	-	CHTF8	STOP
chr16	69154383	69154552	170	-	CHTF8	STOP
chr1	153614742	153614905	164	+	CHTOP	cds
chr1	153615702	153615840	139	+	CHTOP	STOP
chr2	96936848	96937233	386	+	CIAO1	STOP
chr19	42794816	42794937	122	+	CIC	cds
chr2	175213381	175213574	194	-	CIR1	STOP
chr19	1271327	1271466	140	+	CIRBP	STOP
chr3	50644700	50644821	122	-	CISH	utr3
chr6	139693871	139694040	170	-	CITED2	utr3
chr6	139694183	139694760	578	-	CITED2	STOP
chr6	139694783	139695089	307	-	CITED2	TSS
chr6	139695549	139695787	239	-	CITED2	utr5
chr9	130931354	130931480	127	-	CIZ1	cds
chr9	130931684	130931798	115	-	CIZ1	cds
chr9	130940987	130941183	197	-	CIZ1	cds
chr13	53029614	53029761	148	+	CKAP2	TSS
chr13	53030106	53030314	209	+	CKAP2	utr5
chr13	53035192	53035865	674	+	CKAP2	TSS
chr2	113513553	113513842	290	-	CKAP2L	STOP
chr2	113513865	113514710	846	-	CKAP2L	TSS
chr11	46765563	46765815	253	-	CKAP5	STOP
chr14	103986458	103986648	191	-	CKB	STOP
chr14	103988407	103988514	108	-	CKB	cds
chr14	103988637	103988782	146	-	CKB	TSS
chr19	45561055	45561156	102	+	CLASRP	STOP
chr4	170634301	170634446	146	+	CLCN3	cds
chr19	51226604	51226929	326	+	CLEC11A	TSS
chr19	51227161	51227282	122	+	CLEC11A	cds
chr19	51227738	51227858	121	+	CLEC11A	cds
chr19	51228278	51228399	122	+	CLEC11A	cds
chr6	31698549	31698670	122	-	CLIC1	STOP
chr6	31704206	31704322	117	-	CLIC1	utr5
chr5	157214718	157215000	283	-	CLINT1	STOP
chr5	157285960	157286130	171	-	CLINT1	TSS
chr7	73790456	73790601	146	+	CLIP2	cds
chr16	28506779	28506924	146	-	CLN3	utr5
chr15	68499545	68499666	122	-	CLN6	utr3
chr11	72003685	72003878	194	-	CLPB	utr3
chr11	72004165	72004334	170	-	CLPB	utr3
chr11	72004357	72004659	303	-	CLPB	STOP
chr19	6364510	6364650	141	+	CLPP	cds
chr19	45458624	45458724	101	+	CLPTM1	TSS
chr5	1318458	1318568	111	-	CLPTM1L	STOP
chr1	36204055	36204183	129	-	CLSPN	cds
chr1	36208741	36208842	102	-	CLSPN	cds
chr1	36216850	36217107	258	-	CLSPN	cds
chr1	36219345	36219537	193	-	CLSPN	cds
chr1	36225942	36226517	576	-	CLSPN	cds
chr1	36229986	36230315	330	-	CLSPN	cds
chr1	36230818	36230927	110	-	CLSPN	cds
chr1	36235447	36235551	105	-	CLSPN	TSS
chr1	9791263	9791448	186	-	CLSTN1	cds
chr1	9795005	9795174	170	-	CLSTN1	cds
chr9	36191068	36191270	203	+	CLTA	cds
chr9	36198975	36199093	119	+	CLTA	cds
chr5	175824930	175825048	119	-	CLTB	STOP
chr5	175833157	175833709	553	-	CLTB	STOP
chr5	175843177	175843298	122	-	CLTB	cds
chr5	175843345	175843514	170	-	CLTB	TSS
chr8	27467991	27468268	278	-	CLU	TSS
chr8	27468662	27468954	293	-	CLU	utr5
chr8	27469117	27469268	152	-	CLU	TSS
chr17	2593951	2594071	121	-	CLUH	cds
chr17	2601645	2601814	170	-	CLUH	cds
chr16	81730164	81730272	109	+	CMIP	cds
chr3	99567150	99567259	110	+	CMSS1	NA
chr3	99568230	99568363	134	+	CMSS1	NA
chr3	99568782	99568903	122	+	CMSS1	NA
chr3	99569094	99569215	122	+	CMSS1	NA
chr3	99569286	99569587	302	+	CMSS1	NA
chr3	99569634	99569755	122	+	CMSS1	NA
chr6	37414066	37414225	160	+	CMTR1	cds
chr16	71318746	71318939	194	-	CMTR2	cds
chr19	1032557	1032695	139	+	CNN2	cds
chr19	1036065	1036210	146	+	CNN2	cds
chr17	40120181	40120350	170	+	CNP	cds
chr6	42903346	42904100	755	+	CNPY3	STOP
chr6	42905454	42905577	124	+	CNPY3	STOP
chr6	42905827	42905945	119	+	CNPY3	STOP
chr6	42906305	42906858	554	+	CNPY3	STOP
chr1	246810872	246811017	146	+	CNST	cds
chr1	246829049	246829218	170	+	CNST	STOP
chr9	17135036	17135181	146	+	CNTLN	TSS
chr9	17135252	17135373	122	+	CNTLN	cds
chr9	17394651	17394772	122	+	CNTLN	cds
chr7	43664308	43664429	122	-	COA1	NA
chr7	43671278	43671399	122	-	COA1	utr3
chr11	73584048	73584439	392	-	COA4	STOP
chr2	99224793	99224938	146	-	COA5	TSS
chr17	71203971	71204116	146	+	COG1	utr3
chr17	71204547	71204716	170	+	COG1	STOP
chr16	69362931	69363082	152	-	COG8	utr3
chr16	69364067	69364212	146	-	COG8	NA
chr17	55027489	55027658	170	-	COIL	cds
chr17	55028017	55028258	242	-	COIL	cds
chr21	46888371	46888700	330	+	COL18A1	cds
chr21	46933109	46933302	194	+	COL18A1	utr3
chr21	46840158	46840303	146	-	COL18A1-AS1	exon
chr21	46840710	46840999	290	-	COL18A1-AS1	exon
chr21	46841358	46841479	122	-	COL18A1-AS1	exon
chr21	46844428	46844597	170	-	COL18A1-AS1	exon
chr12	48367227	48367336	110	-	COL2A1	cds
chr12	48367871	48367992	122	-	COL2A1	cds
chr12	48371792	48371900	109	-	COL2A1	cds
chr19	17692105	17692250	146	+	COLGALT1	cds
chr8	146066979	146067100	122	-	COMMD5	utr3
chr8	146067147	146067316	170	-	COMMD5	NA
chr8	146076150	146076319	170	-	COMMD5	cds
chr22	19950069	19950170	102	+	COMT	TSS
chr1	160265525	160265649	125	-	COPA	cds
chr19	19030079	19030212	134	-	COPE	TSS
chr15	49419990	49420135	146	-	COPS2	utr3
chr15	49420158	49420291	134	-	COPS2	cds
chr7	99686582	99686689	108	+	COPS6	TSS
chr7	99686912	99687038	127	+	COPS6	TSS
chr12	6838508	6838615	108	+	COPS7A	STOP
chr16	57493524	57493632	109	+	COQ9	STOP
chr16	30198160	30198266	107	+	CORO1A	cds
chr16	30198359	30198544	186	+	CORO1A	cds
chr16	30199681	30199897	217	+	CORO1A	cds
chr12	109041068	109041298	231	-	CORO1C	STOP
chr12	109042452	109042597	146	-	CORO1C	STOP
chr12	109096619	109096774	156	-	CORO1C	TSS
chr12	109124518	109124619	102	-	CORO1C	utr5
chr16	84600451	84600561	111	-	COTL1	cds
chr16	84623710	84623868	159	-	COTL1	TSS
chr16	84651443	84651588	146	-	COTL1	TSS
chr12	50513818	50513939	122	+	COX14	TSS
chr17	28791773	28791966	194	+	CPD	STOP
chr12	69235981	69236174	194	-	CPM	STOP
chr20	34236846	34239463	2618	-	CPNE1	utr3
chr20	34239486	34240495	1010	-	CPNE1	utr3
chr20	34240662	34243266	2605	-	CPNE1	STOP
chr20	34252681	34252859	179	-	CPNE1	utr5
chr3	98311792	98312129	338	-	CPOX	cds
chr8	145619121	145619253	133	-	CPSF1	cds
chr8	145619327	145619445	119	-	CPSF1	cds
chr8	145620096	145620238	143	-	CPSF1	cds
chr11	61170671	61170936	266	-	CPSF7	utr3
chr20	2774882	2775077	196	-	CPXM1	cds
chr20	2775182	2775285	104	-	CPXM1	cds
chr20	2781166	2781292	127	-	CPXM1	TSS
chr2	208461709	208461902	194	+	CREB1	STOP
chr16	3778031	3778296	266	-	CREBBP	cds
chr16	3778535	3778728	194	-	CREBBP	cds
chr11	85374823	85376000	1178	-	CREBZF	STOP
chr17	1340153	1340449	297	-	CRK	cds
chr17	1359458	1359561	104	-	CRK	utr5
chr22	21272361	21272533	173	+	CRKL	cds
chr22	21288066	21288235	170	+	CRKL	cds
chr22	21288354	21288499	146	+	CRKL	cds
chr22	21304166	21304359	194	+	CRKL	utr3
chr22	21306830	21306999	170	+	CRKL	utr3
chr12	53574558	53574693	136	-	CSAD	utr5
chr1	115263231	115263338	108	-	CSDE1	cds
chr22	37326416	37326552	137	+	CSF2RB	cds
chr22	37335074	37335243	170	+	CSF2RB	utr3
chr15	75091684	75091832	149	+	CSK	cds
chr15	75093163	75093263	101	+	CSK	cds
chr15	75094671	75094936	266	+	CSK	STOP
chr17	80231277	80231446	170	-	CSNK1D	utr5
chr22	38713236	38713381	146	-	CSNK1E	utr5
chr19	1941280	1941417	138	+	CSNK1G2	utr5
chr19	1952525	1953010	486	+	CSNK1G2	NA
chr19	1953384	1953505	122	+	CSNK1G2	NA
chr19	1953841	1954548	708	+	CSNK1G2	NA
chr19	1969506	1969723	218	+	CSNK1G2	utr5
chr19	1978977	1979092	116	+	CSNK1G2	cds
chr19	1980171	1980292	122	+	CSNK1G2	STOP
chr15	83140654	83140852	199	+	CSPG4P10	NA
chr15	82764068	82764261	194	+	CSPG4P8	NA
chr15	82765364	82765485	122	+	CSPG4P8	exon
chr15	82970796	82970951	156	-	CSPG4P9	exon
chr15	82972121	82972259	139	-	CSPG4P9	NA
chr15	82973923	82974308	386	-	CSPG4P9	exon
chr15	82974375	82974692	318	-	CSPG4P9	exon
chr15	82974711	82976012	1302	-	CSPG4P9	exon
chr15	82976079	82976263	185	-	CSPG4P9	NA
chr20	23618304	23618593	290	-	CST3	TSS
chr20	54974142	54974335	194	+	CSTF1	cds
chr20	54978523	54978812	290	+	CSTF1	STOP
chr10	53457717	53457838	122	-	CSTF2T	cds
chr10	53457861	53457982	122	-	CSTF2T	cds
chr10	53458053	53458198	146	-	CSTF2T	cds
chr10	53458221	53458342	122	-	CSTF2T	cds
chr10	53458509	53458678	170	-	CSTF2T	cds
chr10	53458869	53459355	487	-	CSTF2T	TSS
chr4	1205893	1206086	194	-	CTBP1	STOP
chr4	1209914	1211931	2018	-	CTBP1	cds
chr4	1212122	1212379	258	-	CTBP1	NA
chr4	1219147	1219354	208	-	CTBP1	cds
chr4	1242775	1242908	134	-	CTBP1	utr5
chr10	126677641	126677762	122	-	CTBP2	utr3
chr10	126677929	126678267	339	-	CTBP2	STOP
chr10	126681263	126681381	119	-	CTBP2	cds
chr16	67596453	67596574	122	+	CTCF	utr5
chr16	67605050	67605167	118	+	CTCF	utr5
chr16	67644846	67645327	482	+	CTCF	cds
chr16	67662272	67662455	184	+	CTCF	cds
chr16	67663324	67663436	113	+	CTCF	cds
chr16	67670592	67670754	163	+	CTCF	cds
chr17	7147289	7147564	276	-	CTDNEP1	STOP
chr18	77474970	77475163	194	+	CTDP1	cds
chr12	58216949	58217166	218	-	CTDSP2	utr3
chr12	58217213	58217510	298	-	CTDSP2	STOP
chr3	41241010	41241161	152	+	CTNNB1	utr5
chr20	36322452	36322554	103	+	CTNNBL1	TSS
chr20	36355703	36355804	102	+	CTNNBL1	utr5
chr20	36361280	36361469	190	+	CTNNBL1	TSS
chr11	57563072	57563201	130	+	CTNND1	TSS
chr11	57563952	57564073	122	+	CTNND1	cds
chr11	10794090	10794202	113	+	CTR9	cds
chr11	10794673	10794820	148	+	CTR9	cds
chr11	10795558	10795716	159	+	CTR9	cds
chr11	10800225	10800418	194	+	CTR9	cds
chr8	11702481	11702626	146	-	CTSB	utr3
chr11	88027071	88027408	338	-	CTSC	STOP
chr11	88059474	88059611	138	-	CTSC	STOP
chr11	65648877	65648991	115	+	CTSW	cds
chr20	57570481	57570814	334	-	CTSZ	STOP
chr20	57571693	57571856	164	-	CTSZ	cds
chr20	57572657	57572808	152	-	CTSZ	cds
chr20	57576519	57576699	181	-	CTSZ	cds
chr20	57582040	57582281	242	-	CTSZ	TSS
chr10	104183776	104183935	160	-	CUEDC2	cds
chr10	104184020	104184151	132	-	CUEDC2	cds
chr13	113914920	113915073	154	+	CUL4A	cds
chr13	113917800	113918041	242	+	CUL4A	STOP
chr10	101492004	101492126	123	+	CUTC	TSS
chr2	180810203	180810442	240	-	CWC22	cds
chr18	47811395	47811540	146	-	CXXC1	cds
chr18	47812487	47812627	141	-	CXXC1	cds
chr18	47813109	47813228	120	-	CXXC1	cds
chr5	139059972	139060189	218	+	CXXC5	TSS
chr5	139060356	139060597	242	+	CXXC5	cds
chr5	139060740	139061005	266	+	CXXC5	cds
chr16	88709864	88709979	116	-	CYBA	cds
chr16	88717363	88717492	130	-	CYBA	TSS
chr8	145149985	145150131	147	+	CYC1	TSS
chr3	42906293	42906438	146	-	CYP8B1	NA
chr19	48973609	48973757	149	+	CYTH2	TSS
chr3	49052905	49053122	218	-	DALRD3	STOP
chr3	49053169	49053362	194	-	DALRD3	cds
chr5	10680397	10680638	242	-	DAP	utr3
chr5	10680709	10680830	122	-	DAP	STOP
chr5	10761197	10761318	122	-	DAP	utr5
chr9	90112883	90113022	140	+	DAPK1	utr5
chr2	136743020	136743165	146	-	DARS	TSS
chr1	173793892	173794205	314	+	DARS2	utr5
chr6	33287787	33288001	215	-	DAXX	cds
chr6	33288156	33288368	213	-	DAXX	cds
chr6	33288512	33288657	146	-	DAXX	cds
chr6	33288800	33289089	290	-	DAXX	cds
chr19	1434735	1434856	122	+	DAZAP1	STOP
chr7	87536550	87536791	242	+	DBF4	STOP
chr2	120124791	120124901	111	+	DBI	utr5
chr2	120124996	120125104	109	+	DBI	cds
chr2	120125250	120125507	258	+	DBI	TSS
chr2	120125763	120125881	119	+	DBI	cds
chr5	176893911	176894063	153	-	DBN1	cds
chr5	176894481	176894628	148	-	DBN1	cds
chr20	44038619	44038812	194	+	DBNDD2	STOP
chr7	44084286	44084419	134	+	DBNL	TSS
chr7	44091364	44091477	114	+	DBNL	STOP
chr7	44097727	44097879	153	+	DBNL	STOP
chr4	17812069	17812262	194	-	DCAF16	utr5
chr14	69520756	69520877	122	-	DCAF5	cds
chr1	160187352	160187498	147	-	DCAF8	STOP
chr1	160209942	160210160	219	-	DCAF8	TSS
chr10	14953188	14953329	142	-	DCLRE1C	exon
chr3	53321476	53321678	203	-	DCP1A	STOP
chr2	74593019	74593145	127	-	DCTN1	STOP
chr2	74596474	74596618	145	-	DCTN1	cds
chr2	74597091	74597196	106	-	DCTN1	cds
chr2	74597312	74597472	161	-	DCTN1	cds
chr2	74597747	74597952	206	-	DCTN1	cds
chr2	74598105	74598303	199	-	DCTN1	cds
chr2	74598663	74598855	193	-	DCTN1	cds
chr2	74607131	74607482	352	-	DCTN1	TSS
chr2	74618604	74618742	139	-	DCTN1	utr5
chr16	23680287	23680408	122	+	DCTN5	utr3
chr16	23680425	23680624	200	+	DCTN5	utr3
chr16	30441199	30441321	123	-	DCTPP1	TSS
chr11	102962659	102962845	187	-	DCUN1D5	utr5
chr1	15986495	15986596	102	+	DDI2	utr3
chr1	15987047	15987148	102	+	DDI2	utr3
chr1	15987743	15987936	194	+	DDI2	utr3
chr20	3175876	3175999	124	-	DDRGK1	cds
chr20	3180646	3180748	103	-	DDRGK1	cds
chr20	3180987	3181100	114	-	DDRGK1	cds
chr20	3183858	3184062	205	-	DDRGK1	cds
chr22	24316519	24316640	122	-	DDT	TSS
chr11	108593723	108594036	314	+	DDX10	cds
chr12	31237902	31238060	159	+	DDX11	STOP
chr1	14372	14698	327	+	DDX11L1	exon
chr9	14485	14607	123	+	DDX11L5	exon
chr15	102516335	102516785	451	-	DDX11L9	exon
chr22	38882274	38882445	172	-	DDX17	cds
chr22	38883877	38884120	244	-	DDX17	TSS
chr22	38901955	38902196	242	-	DDX17	TSS
chr16	70404125	70404288	164	+	DDX19A	STOP
chr16	70405274	70405466	193	+	DDX19A	STOP
chr16	70366870	70367062	193	+	DDX19B	STOP
chr1	112308382	112308599	218	+	DDX20	STOP
chr1	112309078	112309247	170	+	DDX20	cds
chr10	70715902	70716068	167	+	DDX21	TSS
chr10	70716195	70716504	310	+	DDX21	NA
chr10	70719561	70719826	266	+	DDX21	cds
chr10	70738597	70738732	136	+	DDX21	cds
chr10	70742298	70742539	242	+	DDX21	cds
chr12	49223946	49224115	170	-	DDX23	STOP
chr12	49224162	49224307	146	-	DDX23	STOP
chr12	49231306	49231440	135	-	DDX23	cds
chr12	49231724	49231863	140	-	DDX23	STOP
chr12	49237722	49237833	112	-	DDX23	cds
chr12	49239356	49239477	122	-	DDX23	cds
chr14	94528754	94528899	146	-	DDX24	cds
chr14	94545370	94545491	122	-	DDX24	cds
chr14	94545778	94546093	316	-	DDX24	TSS
chr20	47835951	47836078	128	+	DDX27	cds
chr20	47837988	47838135	148	+	DDX27	cds
chr20	47852869	47852990	122	+	DDX27	cds
chr20	47855485	47855592	108	+	DDX27	cds
chr20	47855772	47855875	104	+	DDX27	cds
chr20	47858619	47858743	125	+	DDX27	cds
chr19	14523896	14524036	141	-	DDX39A	TSS
chr19	14530081	14530195	115	-	DDX39A	utr5
chrX	41206564	41206704	141	+	DDX3X	cds
chrX	41206892	41207061	170	+	DDX3X	STOP
chr5	176943288	176943836	549	-	DDX41	STOP
chr17	61895053	61895630	578	+	DDX42	cds
chr5	134094471	134094645	175	+	DDX46	TSS
chr5	134099593	134099782	190	+	DDX46	cds
chr5	134102606	134102750	145	+	DDX46	cds
chr5	134109385	134109551	167	+	DDX46	cds
chr5	134181801	134181902	102	+	DDX46	utr5
chr17	62496315	62496444	130	-	DDX5	STOP
chr17	62496666	62496891	226	-	DDX5	STOP
chr17	62501863	62502074	212	-	DDX5	TSS
chr17	36003386	36003493	108	-	DDX52	TSS
chr12	113596777	113597010	234	-	DDX54	cds
chr12	113599074	113599187	114	-	DDX54	cds
chr12	113599697	113599802	106	-	DDX54	cds
chr12	113600736	113600850	115	-	DDX54	cds
chr12	113600936	113601079	144	-	DDX54	cds
chr12	113601943	113602090	148	-	DDX54	cds
chr12	113623082	113623284	203	-	DDX54	TSS
chr12	124103978	124104271	294	+	DDX55	cds
chr7	44605471	44605592	122	-	DDX56	utr3
chr11	118622456	118622806	351	-	DDX6	utr3
chr11	118625413	118625596	184	-	DDX6	STOP
chr11	118656880	118657227	348	-	DDX6	TSS
chr6	35280102	35280315	214	+	DEF6	cds
chr6	35280426	35280549	124	+	DEF6	cds
chr6	35285667	35285776	110	+	DEF6	cds
chr6	35285949	35286248	300	+	DEF6	cds
chr6	35287300	35287467	168	+	DEF6	cds
chr6	35287595	35287740	146	+	DEF6	cds
chr6	18264073	18264227	155	-	DEK	TSS
chr6	18264615	18264760	146	-	DEK	utr5
chr8	142178414	142178535	122	+	DENND3	cds
chr15	65988703	65988835	133	-	DENND4A	cds
chr9	19346398	19346519	122	+	DENND4C	STOP
chr12	123237391	123237497	107	+	DENR	utr5
chr12	123238239	123238354	116	+	DENR	TSS
chr8	124027635	124027825	191	-	DERL1	STOP
chr1	10521658	10521899	242	-	DFFA	STOP
chr1	10522714	10522931	218	-	DFFA	utr3
chr1	10522954	10523075	122	-	DFFA	utr3
chr1	10523098	10523266	169	-	DFFA	STOP
chr11	46401003	46401118	116	+	DGKZ	STOP
chr1	55316427	55316548	122	-	DHCR24	utr3
chr1	55317027	55317196	170	-	DHCR24	utr3
chr1	55317675	55318059	385	-	DHCR24	STOP
chr1	55319106	55319251	146	-	DHCR24	cds
chr1	55352561	55352778	218	-	DHCR24	cds
chr1	26797302	26797402	101	+	DHDDS	utr3
chr19	12787921	12788025	105	-	DHPS	STOP
chrY	2355222	2355343	122	-	DHRSX	utr3
chr4	24578201	24578301	101	-	DHX15	cds
chr4	24585945	24586184	240	-	DHX15	TSS
chr6	30638860	30639051	192	-	DHX16	cds
chr6	30640411	30640628	218	-	DHX16	TSS
chr3	47887846	47887991	146	+	DHX30	STOP
chr3	47888014	47888303	290	+	DHX30	STOP
chr10	127530735	127530976	242	-	DHX32	NA
chr3	154033827	154033952	126	-	DHX36	TSS
chr3	154041962	154042286	325	-	DHX36	TSS
chr12	125473462	125473667	206	-	DHX37	TSS
chr16	72128092	72128215	124	+	DHX38	NA
chr16	72130037	72130379	343	+	DHX38	TSS
chr16	72134382	72134496	115	+	DHX38	cds
chr16	72135398	72135511	114	+	DHX38	cds
chr1	182856217	182856458	242	+	DHX9	cds
chr5	140905604	140905740	137	-	DIAPH1	STOP
chr5	140905863	140906028	166	-	DIAPH1	STOP
chr5	140998388	140998581	194	-	DIAPH1	TSS
chr14	95566140	95566272	133	-	DICER1	cds
chr20	61510625	61510986	362	-	DIDO1	cds
chr20	61511009	61511250	242	-	DIDO1	cds
chr20	61511537	61511730	194	-	DIDO1	cds
chr20	61512065	61512234	170	-	DIDO1	cds
chr20	61512929	61513146	218	-	DIDO1	cds
chr20	61513169	61513290	122	-	DIDO1	cds
chr20	61541218	61541372	155	-	DIDO1	cds
chr20	61542125	61542246	122	-	DIDO1	cds
chr20	61542317	61542630	314	-	DIDO1	cds
chr13	73355886	73356055	170	-	DIS3	TSS
chr15	66618360	66618529	170	+	DIS3L	STOP
chrX	154002876	154003548	673	+	DKC1	STOP
chrX	154004461	154004599	139	+	DKC1	STOP
chr20	35155215	35155360	146	+	DLGAP4	STOP
chr8	21927692	21927845	154	+	DMTN	STOP
chr9	33026810	33026988	179	+	DNAJA1	cds
chr9	33029882	33029987	106	+	DNAJA1	TSS
chr9	33030437	33030630	194	+	DNAJA1	TSS
chr9	33038706	33038827	122	+	DNAJA1	cds
chr15	78557122	78557237	116	+	DNAJA4	cds
chr19	14626679	14626800	122	-	DNAJB1	STOP
chr19	14627565	14627858	294	-	DNAJB1	TSS
chr19	14628974	14629263	290	-	DNAJB1	TSS
chr3	186288464	186288754	291	+	DNAJB11	TSS
chr7	157202488	157202609	122	+	DNAJB6	cds
chr10	22048338	22048459	122	-	DNAJC1	cds
chr1	6694655	6694756	102	-	DNAJC11	STOP
chr1	6697281	6697400	120	-	DNAJC11	cds
chr1	6740967	6741097	131	-	DNAJC11	TSS
chr5	34937478	34937735	258	+	DNAJC21	cds
chr5	34938962	34939114	153	+	DNAJC21	cds
chr20	62551076	62551180	105	+	DNAJC5	NA
chr1	65871696	65871816	121	+	DNAJC6	cds
chr10	75005679	75005934	256	-	DNAJC9	cds
chr10	75006445	75006586	142	-	DNAJC9	STOP
chr10	75006767	75007008	242	-	DNAJC9	STOP
chr19	10828752	10828945	194	+	DNM2	TSS
chr19	10897239	10897382	144	+	DNM2	cds
chr19	10251480	10251585	106	-	DNMT1	STOP
chr19	10252775	10252896	122	-	DNMT1	STOP
chr19	10262073	10262221	149	-	DNMT1	STOP
chr19	10264968	10265155	188	-	DNMT1	STOP
chr19	10265261	10265449	189	-	DNMT1	STOP
chr19	10291025	10291194	170	-	DNMT1	STOP
chr2	25457077	25457289	213	-	DNMT3A	STOP
chr20	31350238	31350359	122	+	DNMT3B	utr5
chr20	31350382	31350505	124	+	DNMT3B	utr5
chr20	31368123	31368271	149	+	DNMT3B	TSS
chr20	31375035	31375257	223	+	DNMT3B	cds
chr6	43196998	43197211	214	-	DNPH1	TSS
chr1	94342087	94342400	314	-	DNTTIP2	cds
chr1	94342423	94342976	554	-	DNTTIP2	cds
chr1	94344656	94344762	107	-	DNTTIP2	TSS
chr2	74784010	74784203	194	+	DOK1	STOP
chr19	2210398	2210509	112	+	DOT1L	cds
chr14	73137499	73137668	170	-	DPF3	utr3
chr14	73198538	73198642	105	-	DPF3	cds
chr17	1946258	1946379	122	+	DPH1	utr3
chr9	130697685	130697926	242	-	DPM2	utr3
chr1	93812029	93812294	266	+	DR1	TSS
chr11	65686847	65687014	168	+	DRAP1	TSS
chr11	65687813	65687933	121	+	DRAP1	cds
chr6	116600077	116600270	194	+	DSE	NA
chr20	35381009	35381226	218	-	DSN1	STOP
chr20	35401868	35402061	194	-	DSN1	utr5
chr6	56417245	56417438	194	-	DST	STOP
chr6	56420382	56420551	170	-	DST	STOP
chr6	56463273	56463394	122	-	DST	cds
chr1	205138842	205138960	119	-	DSTYK	cds
chr20	18568656	18568759	104	+	DTD1	TSS
chr20	18611120	18611265	146	+	DTD1	exon
chr20	18611456	18611601	146	+	DTD1	exon
chr20	18611672	18611793	122	+	DTD1	exon
chr20	18611864	18612177	314	+	DTD1	exon
chr20	18612248	18612777	530	+	DTD1	exon
chr20	18655038	18656258	1221	+	DTD1	NA
chr20	18659458	18659623	166	+	DTD1	NA
chr20	18679092	18679309	218	+	DTD1	NA
chr20	18724743	18724888	146	+	DTD1	cds
chr3	122283232	122283425	194	+	DTX3L	TSS
chr3	122287503	122287648	146	+	DTX3L	cds
chr3	122287815	122288128	314	+	DTX3L	cds
chr3	122288271	122288488	218	+	DTX3L	cds
chr17	80019108	80019229	122	-	DUS1L	cds
chr1	159751032	159751157	126	+	DUSP23	cds
chr17	41843800	41843969	170	-	DUSP3	utr3
chr17	41845840	41846009	170	-	DUSP3	utr3
chr3	52084616	52084809	194	-	DUSP7	utr3
chr3	52084904	52085097	194	-	DUSP7	cds
chr3	52090201	52090322	122	-	DUSP7	TSS
chr14	19691738	19692003	266	+	DUXAP10	exon
chr22	16151176	16151441	266	-	DUXAP8	exon
chr14	102452023	102452216	194	+	DYNC1H1	cds
chr14	102452287	102452792	506	+	DYNC1H1	cds
chr14	102463443	102463611	169	+	DYNC1H1	cds
chr2	172544253	172544383	131	+	DYNC1I2	utr5
chr3	32612116	32612285	170	-	DYNC1LI1	TSS
chr16	66785411	66785525	115	-	DYNC1LI2	TSS
chr12	120933858	120934019	162	+	DYNLL1	utr5
chr12	120934204	120934356	153	+	DYNLL1	TSS
chr12	120935875	120936068	194	+	DYNLL1	STOP
chr17	56160827	56160948	122	+	DYNLL2	utr5
chr17	56166598	56166743	146	+	DYNLL2	STOP
chr21	38878401	38878657	257	+	DYRK1A	STOP
chr21	38884357	38884814	458	+	DYRK1A	STOP
chr21	38885317	38885702	386	+	DYRK1A	utr3
chr20	32263819	32263940	122	-	E2F1	utr3
chr20	32264539	32264684	146	-	E2F1	cds
chr16	67226091	67226212	122	+	E2F4	TSS
chrX	48386765	48386886	122	+	EBP	STOP
chr15	74988244	74988386	143	-	EDC3	utr5
chr20	33703519	33703640	122	-	EDEM2	cds
chr9	139756733	139756878	146	-	EDF1	STOP
chr9	139757120	139757451	332	-	EDF1	STOP
chr9	139757739	139757900	162	-	EDF1	cds
chr9	139760632	139760788	157	-	EDF1	TSS
chr8	144662181	144662376	196	-	EEF1D	STOP
chr8	144662675	144662897	223	-	EEF1D	STOP
chr8	144663223	144663324	102	-	EEF1D	cds
chr8	144663398	144663498	101	-	EEF1D	cds
chr11	62334373	62334543	171	-	EEF1G	STOP
chr19	3976245	3976745	501	-	EEF2	STOP
chr19	3977425	3977608	184	-	EEF2	cds
chr19	3977816	3978170	355	-	EEF2	cds
chr19	3979326	3979434	109	-	EEF2	cds
chr19	3979805	3980064	260	-	EEF2	cds
chr19	3982243	3982422	180	-	EEF2	cds
chr19	3982804	3983016	213	-	EEF2	cds
chr19	3983107	3983228	122	-	EEF2	cds
chr3	128060315	128060436	122	+	EEFSEC	cds
chr1	15752414	15752514	101	+	EFHD2	cds
chr15	82443901	82444008	108	-	EFTUD1	cds
chr15	82444453	82444598	146	-	EFTUD1	cds
chr17	42971784	42971893	110	-	EFTUD2	TSS
chr17	42976342	42976833	492	-	EFTUD2	utr5
chr19	41306651	41306820	170	+	EGLN2	STOP
chr19	41313713	41313858	146	+	EGLN2	STOP
chr11	65349057	65349346	290	+	EHBP1L1	cds
chr11	64622046	64622287	242	-	EHD1	cds
chr2	31489114	31489547	434	+	EHD3	STOP
chr6	31852168	31852336	169	-	EHMT2	cds
chr6	31856745	31856847	103	-	EHMT2	cds
chr6	31857244	31857379	136	-	EHMT2	cds
chr6	31860183	31860339	157	-	EHMT2	cds
chr6	31861138	31861439	302	-	EHMT2	exon
chr11	125440185	125440338	154	+	EI24	NA
chr15	49170313	49171202	890	+	EID1	STOP
chr11	65767037	65767146	110	-	EIF1AD	STOP
chrX	20158085	20158353	269	-	EIF1AX	NA
chrX	20158452	20158562	111	-	EIF1AX	NA
chrX	20159742	20159966	225	-	EIF1AX	TSS
chrY	22737668	22737773	106	+	EIF1AY	TSS
chr3	150289768	150289985	218	+	EIF2A	STOP
chr7	6098644	6098789	146	-	EIF2AK1	TSS
chr15	40268734	40268855	122	+	EIF2AK4	cds
chr12	124105905	124106026	122	-	EIF2B1	utr3
chr2	27592742	27592919	178	-	EIF2B4	STOP
chr2	27592972	27593223	252	-	EIF2B4	STOP
chr3	183860024	183860166	143	+	EIF2B5	STOP
chr3	183860289	183860391	103	+	EIF2B5	STOP
chr3	183888106	183888227	122	+	EIF2B5	NA
chr3	183898633	183898772	140	+	EIF2B5	NA
chr3	184017005	184017189	185	+	EIF2B5	utr5
chr3	184018368	184018473	106	+	EIF2B5	utr5
chr3	184024137	184024283	147	+	EIF2B5	NA
chr3	184032330	184032434	105	+	EIF2B5	utr5
chr3	184039117	184039814	698	+	EIF2B5	utr3
chr3	184040870	184041029	160	+	EIF2B5	utr3
chr3	184041988	184042135	148	+	EIF2B5	utr3
chr3	184044668	184044771	104	+	EIF2B5	utr3
chr3	184045003	184045236	234	+	EIF2B5	utr3
chr3	184049733	184049874	142	+	EIF2B5	utr3
chr3	184052514	184052779	266	+	EIF2B5	utr3
chr20	32677495	32677711	217	-	EIF2S2	STOP
chr20	32693221	32693351	131	-	EIF2S2	cds
chr20	32699901	32700070	170	-	EIF2S2	TSS
chr10	120795476	120795780	305	-	EIF3A	STOP
chr10	120796630	120796821	192	-	EIF3A	cds
chr10	120797749	120797951	203	-	EIF3A	cds
chr10	120801505	120802284	780	-	EIF3A	cds
chr10	120809312	120809497	186	-	EIF3A	cds
chr10	120810032	120810186	155	-	EIF3A	cds
chr10	120810710	120810833	124	-	EIF3A	cds
chr10	120817539	120817815	277	-	EIF3A	cds
chr7	2394521	2395026	506	+	EIF3B	TSS
chr7	2416584	2416710	127	+	EIF3B	cds
chr7	2418768	2418877	110	+	EIF3B	cds
chr16	28722977	28723108	132	+	EIF3C	TSS
chr16	28725641	28725767	127	+	EIF3C	cds
chr16	28726139	28726249	111	+	EIF3C	cds
chr16	28726627	28726755	129	+	EIF3C	cds
chr16	28734484	28734644	161	+	EIF3C	cds
chr16	28746541	28746656	116	+	EIF3C	cds
chr16	28391296	28391417	122	-	EIF3CL	cds
chr16	28403300	28403463	164	-	EIF3CL	cds
chr16	28411191	28411319	129	-	EIF3CL	cds
chr16	28411697	28411807	111	-	EIF3CL	cds
chr16	28412179	28412305	127	-	EIF3CL	cds
chr16	28414838	28414969	132	-	EIF3CL	TSS
chr22	36907621	36907833	213	-	EIF3D	STOP
chr19	10225604	10225941	338	-	EIF3G	STOP
chr19	10227475	10227665	191	-	EIF3G	STOP
chr19	10227759	10227864	106	-	EIF3G	STOP
chr8	117767928	117768062	135	-	EIF3H	TSS
chr15	44829289	44829435	147	+	EIF3J	TSS
chr15	44829521	44829625	105	+	EIF3J	cds
chr17	78120639	78120952	314	-	EIF4A3	TSS
chr12	53416276	53416411	136	+	EIF4B	STOP
chr12	53421565	53421703	139	+	EIF4B	STOP
chr12	53421798	53421972	175	+	EIF4B	STOP
chr12	53427589	53427818	230	+	EIF4B	STOP
chr12	53428395	53428508	114	+	EIF4B	STOP
chr2	233415515	233415928	414	+	EIF4E2	TSS
chr8	37888019	37888236	218	+	EIF4EBP1	TSS
chr8	37914598	37914778	181	+	EIF4EBP1	cds
chr8	37917517	37917710	194	+	EIF4EBP1	utr3
chr1	21177822	21177943	122	-	EIF4G3	cds
chr1	21268031	21268224	194	-	EIF4G3	TSS
chr1	21268463	21268608	146	-	EIF4G3	TSS
chr17	7210855	7211071	217	+	EIF5A	utr5
chr17	7211287	7211432	146	+	EIF5A	utr5
chr17	7211693	7211894	202	+	EIF5A	utr5
chr2	99953857	99954052	196	+	EIF5B	TSS
chr2	99976698	99976824	127	+	EIF5B	cds
chr2	99977610	99978283	674	+	EIF5B	cds
chr2	99992809	99993002	194	+	EIF5B	cds
chr2	100015258	100015372	115	+	EIF5B	cds
chr2	100015769	100015914	146	+	EIF5B	STOP
chr20	33868504	33868632	129	-	EIF6	cds
chr17	12896080	12896362	283	-	ELAC2	STOP
chr19	8028424	8028665	242	-	ELAVL1	STOP
chr13	41507590	41508164	575	-	ELF1	cds
chr13	41515056	41515393	338	-	ELF1	cds
chr13	41517087	41517280	194	-	ELF1	cds
chr4	139966200	139966321	122	-	ELF2	NA
chr4	139980332	139980575	244	-	ELF2	cds
chrX	129205014	129205159	146	-	ELF4	cds
chr1	205589355	205589478	124	-	ELK4	cds
chr1	205589499	205589670	172	-	ELK4	cds
chr5	95234159	95234400	242	-	ELL2	cds
chr7	36895126	36895356	231	-	ELMO1	STOP
chr14	74185400	74185953	554	-	ELMSAN1	utr3
chr14	74186072	74186204	133	-	ELMSAN1	STOP
chr14	74187999	74188144	146	-	ELMSAN1	STOP
chr14	74189400	74189550	151	-	ELMSAN1	STOP
chr14	74205358	74205623	266	-	ELMSAN1	cds
chr14	74205838	74206055	218	-	ELMSAN1	cds
chr14	74206102	74206415	314	-	ELMSAN1	cds
chr14	74206702	74206958	257	-	ELMSAN1	TSS
chr14	74226465	74226610	146	-	ELMSAN1	utr5
chr14	74226633	74226802	170	-	ELMSAN1	utr5
chr5	60050447	60050592	146	-	ELOVL7	STOP
chr8	28047237	28047478	242	+	ELP3	STOP
chr17	7155759	7155915	157	+	ELP5	TSS
chr3	47537561	47537687	127	-	ELP6	STOP
chr1	19545733	19545976	244	-	EMC1	STOP
chr15	34517221	34517401	181	+	EMC4	TSS
chr17	3572439	3572848	410	+	EMC6	STOP
chr12	7076643	7076769	127	+	EMG1	NA
chr2	42556921	42557042	122	+	EML4	cds
chr19	14846652	14847056	405	-	EMR2	STOP
chr19	14854231	14854342	112	-	EMR2	cds
chr19	6952510	6952727	218	-	EMR4P	exon
chr10	119307575	119307696	122	+	EMX2	STOP
chr10	119307791	119307960	170	+	EMX2	utr3
chr1	225685309	225685514	206	-	ENAH	STOP
chr1	225707043	225707267	225	-	ENAH	cds
chr5	73931588	73931877	290	-	ENC1	cds
chr11	94861852	94862021	170	+	ENDOD1	cds
chr9	130577770	130577891	122	-	ENG	utr3
chr1	8923997	8924151	155	-	ENO1	cds
chr1	8926361	8926649	289	-	ENO1	cds
chr1	8931254	8931519	266	-	ENO1	exon
chr17	4851557	4851774	218	+	ENO3	utr5
chr1	150594790	150595007	218	-	ENSA	utr3
chr22	41573256	41573425	170	+	EP300	cds
chr22	41574024	41574145	122	+	EP300	cds
chr22	41574408	41574601	194	+	EP300	cds
chr12	132446017	132446354	338	+	EP400	cds
chr1	29213602	29213722	121	+	EPB41	utr5
chr1	29241087	29241280	194	+	EPB41	utr5
chr1	29313942	29314303	362	+	EPB41	TSS
chr6	131190894	131191266	373	-	EPB41L2	cds
chr6	131199243	131199390	148	-	EPB41L2	cds
chr6	131206307	131206408	102	-	EPB41L2	cds
chr6	131277205	131277422	218	-	EPB41L2	cds
chr6	131277517	131277639	123	-	EPB41L2	TSS
chr6	131321759	131321907	149	-	EPB41L2	utr5
chr19	56196785	56197011	227	+	EPN1	cds
chr19	56200235	56200360	126	+	EPN1	cds
chr12	1192449	1192618	170	+	ERC1	cds
chr12	1299024	1299145	122	+	ERC1	cds
chr19	45911910	45912151	242	-	ERCC1	utr3
chr19	45912158	45912271	114	-	ERCC1	utr3
chr19	45912318	45912631	314	-	ERCC1	utr3
chr13	103514571	103514692	122	+	ERCC5	cds
chr13	103514763	103514884	122	+	ERCC5	cds
chr13	103527944	103528113	170	+	ERCC5	cds
chr19	42753368	42753489	122	-	ERF	cds
chr1	43308355	43308716	362	+	ERMAP	cds
chr9	5773957	5774342	386	-	ERMP1	NA
chr9	5832785	5832906	122	-	ERMP1	TSS
chr9	5832929	5833081	153	-	ERMP1	TSS
chr12	112459953	112460434	482	+	ERP29	STOP
chr12	112460457	112460626	170	+	ERP29	utr3
chr11	124628316	124628423	108	-	ESAM	cds
chr11	124629029	124629309	281	-	ESAM	NA
chr11	124631980	124632125	146	-	ESAM	TSS
chr20	13698014	13698135	122	-	ESF1	cds
chr20	13756758	13756916	159	-	ESF1	cds
chr20	13763149	13763342	194	-	ESF1	cds
chr12	56522081	56522322	242	+	ESYT1	TSS
chr12	56526228	56526381	154	+	ESYT1	cds
chr12	56538182	56538303	122	+	ESYT1	utr3
chr5	137843749	137844076	328	-	ETF1	STOP
chr19	51856409	51856544	136	-	ETFB	STOP
chr19	51857403	51857562	160	-	ETFB	STOP
chr11	128332183	128332352	170	-	ETS1	STOP
chr11	128392023	128392205	183	-	ETS1	utr5
chr21	40191546	40191690	145	+	ETS2	cds
chr21	40193509	40193628	120	+	ETS2	cds
chr21	40194597	40195198	602	+	ETS2	STOP
chr21	40196037	40196230	194	+	ETS2	utr3
chr1	36787822	36788063	242	-	EVA1B	STOP
chr1	36788086	36788231	146	-	EVA1B	cds
chr22	29682959	29683123	165	+	EWSR1	cds
chr22	29684594	29684775	182	+	EWSR1	cds
chr22	29686401	29686672	272	+	EWSR1	STOP
chr22	29694722	29694885	164	+	EWSR1	cds
chr22	29695588	29695841	254	+	EWSR1	cds
chr5	453580	453701	122	+	EXOC3	cds
chr5	453724	453845	122	+	EXOC3	cds
chr5	471872	471993	122	+	EXOC3	utr3
chr17	74077430	74077554	125	-	EXOC7	utr3
chr17	74077889	74078059	171	-	EXOC7	utr3
chr3	38565583	38565704	122	+	EXOG	STOP
chr9	133569146	133569300	155	+	EXOSC2	TSS
chr9	133577568	133577697	130	+	EXOSC2	cds
chr9	133578439	133578568	130	+	EXOSC2	cds
chr9	133579080	133579273	194	+	EXOSC2	STOP
chr6	159187924	159188045	122	-	EZR	STOP
chr6	159188436	159188544	109	-	EZR	cds
chr6	159191795	159191926	132	-	EZR	cds
chr6	159192275	159192439	165	-	EZR	cds
chr5	76011963	76012220	258	+	F2R	TSS
chr5	76024536	76024658	123	+	F2R	NA
chr5	76030178	76030491	314	+	F2R	utr3
chr5	75914234	75914467	234	-	F2RL2	TSS
chr19	17001631	17001920	290	+	F2RL3	utr3
chr19	17002231	17002592	362	+	F2RL3	utr3
chrX	154116098	154116336	239	-	F8	NA
chrX	154115513	154115715	203	+	F8A1	cds
chrX	154115954	154116099	146	+	F8A1	utr3
chrX	154612627	154612829	203	+	F8A2	cds
chrX	154686982	154687103	122	-	F8A3	utr3
chrX	154687198	154687391	194	-	F8A3	cds
chr11	70049652	70049851	200	+	FADD	cds
chr11	70052742	70052863	122	+	FADD	utr3
chr11	61595816	61595937	122	-	FADS1	utr5
chr11	61567936	61568057	122	+	FADS2	NA
chr11	61595768	61595961	194	+	FADS2	TSS
chr11	61634141	61634286	146	+	FADS2	utr3
chr16	1877608	1877729	122	+	FAHD1	cds
chr17	71204139	71204404	266	-	FAM104A	utr3
chr17	71204595	71204716	122	-	FAM104A	utr3
chr17	71231758	71231951	194	-	FAM104A	NA
chr17	71231998	71232119	122	-	FAM104A	NA
chr17	71232478	71232599	122	-	FAM104A	NA
chr10	14562955	14563244	290	-	FAM107B	STOP
chr20	826186	826362	177	+	FAM110A	STOP
chr11	58916317	58916426	110	+	FAM111A	TSS
chr11	58919222	58919631	410	+	FAM111A	cds
chr11	58919654	58919847	194	+	FAM111A	cds
chr11	58920062	58920303	242	+	FAM111A	cds
chr7	143550116	143550237	122	-	FAM115A	utr3
chr9	96213489	96213659	171	-	FAM120AOS	utr5
chr9	96213729	96213835	107	-	FAM120AOS	utr5
chr6	170626601	170626722	122	+	FAM120B	cds
chr6	170627513	170627706	194	+	FAM120B	cds
chr1	184764358	184764503	146	-	FAM129A	cds
chr2	70528067	70528332	266	-	FAM136A	STOP
chr2	70528355	70528692	338	-	FAM136A	cds
chr2	70528707	70528976	270	-	FAM136A	cds
chr2	70529023	70529220	198	-	FAM136A	TSS
chr10	75003081	75003277	197	+	FAM149B1	utr3
chr9	140137811	140138159	349	-	FAM166A	STOP
chr10	15255083	15255324	242	-	FAM171A1	cds
chr10	15255467	15255636	170	-	FAM171A1	cds
chr15	29561192	29561433	242	-	FAM189A1	NA
chr4	2696672	2696869	198	+	FAM193A	STOP
chr4	2698185	2698320	136	+	FAM193A	STOP
chr4	2701646	2702007	362	+	FAM193A	STOP
chr17	79784255	79784391	137	-	FAM195B	TSS
chr8	145439618	145439739	122	+	FAM203B	STOP
chr21	46359935	46360101	167	+	FAM207A	TSS
chr21	46363598	46363752	155	+	FAM207A	cds
chr21	46386948	46387096	149	+	FAM207A	cds
chr21	46396594	46396904	311	+	FAM207A	STOP
chr3	56716919	56717040	122	-	FAM208A	TSS
chr10	5726992	5727113	122	+	FAM208B	utr5
chr10	5772785	5773098	314	+	FAM208B	cds
chr10	5781748	5781941	194	+	FAM208B	cds
chr10	5790517	5790638	122	+	FAM208B	cds
chr10	5790805	5790926	122	+	FAM208B	cds
chr1	178995073	178995194	122	+	FAM20B	utr5
chr1	179041335	179041480	146	+	FAM20B	utr3
chr17	16345558	16345703	146	-	FAM211A	utr3
chr3	49840686	49840876	191	+	FAM212A	TSS
chr3	49841733	49841902	170	+	FAM212A	cds
chr6	4060718	4060839	122	-	FAM217A	NA
chr20	58519834	58519955	122	+	FAM217B	cds
chr17	27085515	27085636	122	-	FAM222B	STOP
chr9	67786119	67786240	122	-	FAM27E3	cds
chr19	16296211	16296327	117	+	FAM32A	TSS
chr19	16296434	16296576	143	+	FAM32A	cds
chr19	16301697	16301914	218	+	FAM32A	STOP
chr19	16302081	16302682	602	+	FAM32A	utr3
chr10	88854105	88854322	218	+	FAM35A	utr5
chr10	88911682	88911851	170	+	FAM35A	cds
chr10	88912066	88912211	146	+	FAM35A	cds
chr10	47380679	47380824	146	+	FAM35DP	exon
chr1	118165967	118166232	266	+	FAM46C	cds
chr1	118166759	118166928	170	+	FAM46C	utr3
chrX	153674159	153674259	101	+	FAM50A	cds
chrX	153674762	153674908	147	+	FAM50A	cds
chr20	49203052	49203317	266	-	FAM65C	utr3
chr20	49203340	49203509	170	-	FAM65C	utr3
chr20	49219064	49219181	118	-	FAM65C	cds
chr20	49307645	49307862	218	-	FAM65C	TSS
chr9	139618157	139618302	146	+	FAM69B	STOP
chr1	206138439	206138944	506	+	FAM72A	utr5
chr1	120839004	120839341	338	+	FAM72B	utr5
chr1	143912647	143913160	514	-	FAM72D	utr5
chr9	134135768	134135937	170	-	FAM78A	utr3
chr9	134136056	134136297	242	-	FAM78A	STOP
chr9	134136344	134136513	170	-	FAM78A	cds
chr9	134151771	134151906	136	-	FAM78A	utr5
chr20	37580325	37580446	122	+	FAM83D	cds
chr20	37580469	37580590	122	+	FAM83D	cds
chr20	37580757	37580902	146	+	FAM83D	cds
chr16	5135302	5135405	104	-	FAM86A	utr3
chr16	5135686	5136047	362	-	FAM86A	STOP
chr16	5136550	5136791	242	-	FAM86A	NA
chr16	5136910	5137380	471	-	FAM86A	NA
chr8	12040596	12040789	194	-	FAM86B1	utr3
chr16	66968147	66968326	180	-	FAM96B	TSS
chr2	33810287	33810511	225	-	FAM98A	STOP
chr6	35423523	35423908	386	+	FANCE	cds
chr19	13041036	13041155	120	-	FARSA	cds
chr19	13041425	13041563	139	-	FARSA	cds
chr19	13044363	13044532	170	-	FARSA	TSS
chr17	80040426	80040554	129	-	FASN	cds
chr17	80040789	80040991	203	-	FASN	cds
chr17	80041101	80041301	201	-	FASN	cds
chr17	80041392	80041515	124	-	FASN	cds
chr17	80041850	80042029	180	-	FASN	cds
chr17	80044925	80045129	205	-	FASN	cds
chr17	80051094	80051239	146	-	FASN	cds
chr11	64888971	64889116	146	-	FAU	cds
chr19	40331053	40331155	103	-	FBL	cds
chr19	40331256	40331427	172	-	FBL	cds
chr3	13611814	13612031	218	+	FBLN2	TSS
chr3	13612366	13612967	602	+	FBLN2	cds
chr19	9921182	9921471	290	-	FBXL12	utr3
chr19	9921518	9921663	146	-	FBXL12	STOP
chr12	1702038	1702351	314	-	FBXL14	cds
chr3	33431340	33431509	170	+	FBXL2	NA
chr13	77601033	77601226	194	-	FBXL3	utr5
chr9	37588747	37588929	183	-	FBXO10	utr3
chr2	48025749	48026086	338	-	FBXO11	NA
chr2	48026473	48026666	194	-	FBXO11	NA
chr2	48027841	48028010	170	-	FBXO11	NA
chr2	48028029	48028250	222	-	FBXO11	NA
chr2	48035186	48035386	201	-	FBXO11	STOP
chr15	76222344	76222561	218	+	FBXO22	STOP
chr15	76222608	76222993	386	+	FBXO22	utr3
chr1	224345053	224345174	122	+	FBXO28	STOP
chr14	55818058	55818203	146	+	FBXO34	cds
chr3	196304419	196304612	194	+	FBXO45	TSS
chr3	196311003	196311244	242	+	FBXO45	STOP
chr19	46215710	46215831	122	-	FBXO46	cds
chr6	153296113	153296642	530	-	FBXO5	cds
chr6	153303991	153304203	213	-	FBXO5	TSS
chr6	52930328	52930449	122	+	FBXO9	utr5
chr9	123550286	123550407	122	-	FBXW2	TSS
chr9	139836641	139836810	170	-	FBXW5	cds
chr4	153332670	153333024	355	-	FBXW7	TSS
chr19	10421006	10421318	313	-	FDX1L	STOP
chr19	10426061	10426168	108	-	FDX1L	STOP
chr17	72862252	72862366	115	-	FDXR	STOP
chr19	4792615	4792736	122	+	FEM1A	cds
chr19	4793383	4793768	386	+	FEM1A	cds
chr19	4794127	4794296	170	+	FEM1A	utr3
chr15	68582544	68583001	458	+	FEM1B	cds
chr11	61563100	61563965	866	+	FEN1	cds
chr11	61564252	61564421	170	+	FEN1	STOP
chr11	63974175	63974286	112	+	FERMT3	utr5
chr11	63974822	63974967	146	+	FERMT3	TSS
chr11	63978523	63978643	121	+	FERMT3	TSS
chr11	63979116	63979219	104	+	FERMT3	cds
chr11	63986722	63986830	109	+	FERMT3	cds
chr11	63990856	63991097	242	+	FERMT3	STOP
chr15	91432746	91432866	121	+	FES	cds
chr4	81211870	81211991	122	+	FGF5	utr3
chr4	81212014	81212171	158	+	FGF5	utr3
chr1	38463017	38463162	146	-	FHL3	STOP
chr7	50513962	50514083	122	-	FIGNL1	cds
chr7	50514106	50514323	218	-	FIGNL1	cds
chr3	99551987	99552105	119	-	FILIP1L	STOP
chr3	99566766	99569914	3149	-	FILIP1L	STOP
chr3	99594915	99595047	133	-	FILIP1L	utr5
chr3	99643073	99643252	180	-	FILIP1L	cds
chr3	99648699	99648873	175	-	FILIP1L	cds
[truncated: 4,863 more rows]

## Sheet: HSC
chr	start	end	width	strand	gencode_v19_KNOWN	Region
chr22	19711952	19712145	194	+	SEPT5	utr3
chr12	90915	91132	218	+	ABC7-42389800N19.1	exon
chr2	215827541	215827686	146	-	ABCA12	NA
chr16	16235029	16235294	266	+	ABCC1	STOP
chr16	16235869	16235990	122	+	ABCC1	utr3
chr12	21951451	21951596	146	-	ABCC9	utr3
chr6	26598732	26598853	122	+	ABT1	cds
chr5	86512103	86512848	746	-	AC008394.1	utr3
chr5	86512895	86513016	122	-	AC008394.1	utr3
chr15	84868247	84868368	122	-	AC103965.1	exon
chr15	84869495	84869736	242	-	AC103965.1	exon
chr1	180471491	180471612	122	-	ACBD6	utr5
chr22	41924674	41924795	122	+	ACO2	utr3
chr22	41924818	41924974	157	+	ACO2	utr3
chr16	20748297	20748422	126	+	ACSM3	NA
chr7	5567330	5567522	193	-	ACTB	STOP
chr10	38989726	38991371	1646	+	ACTR3BP5	exon
chr1	154573780	154574237	458	-	ADAR	TSS
chr18	77893686	77893807	122	+	ADNP2	STOP
chr4	87968374	87968567	194	+	AFF1	cds
chr4	88035998	88036215	218	+	AFF1	cds
chr4	88056779	88056948	170	+	AFF1	STOP
chr5	132232734	132232879	146	-	AFF4	cds
chr10	47192011	47192132	122	-	AGAP10	utr3
chr10	47226170	47226315	146	-	AGAP10	NA
chr10	48237090	48237283	194	+	AGAP9	STOP
chr1	247014020	247014141	122	-	AHCTF1	cds
chr2	162358889	162359010	122	-	AHCTF1P1	exon
chr11	62285533	62285726	194	-	AHNAK	cds
chr11	62285965	62286158	194	-	AHNAK	cds
chr11	62288293	62288438	146	-	AHNAK	cds
chr11	62289565	62289758	194	-	AHNAK	cds
chr11	62290741	62290862	122	-	AHNAK	cds
chr11	62293813	62293958	146	-	AHNAK	cds
chr11	62294197	62294342	146	-	AHNAK	cds
chr2	61415499	61415622	124	+	AHSA2	utr3
chr15	86286794	86286915	122	+	AKAP13	cds
chr15	86288026	86288171	146	+	AKAP13	utr3
chrX	1713008	1713117	110	+	AKAP17A	cds
chrX	1714324	1714425	102	+	AKAP17A	cds
chrX	1718084	1718325	242	+	AKAP17A	cds
chrX	1720007	1720248	242	+	AKAP17A	STOP
chrX	1720295	1720512	218	+	AKAP17A	STOP
chrY	1662672	1662841	170	+	AKAP17A	NA
chrY	1663008	1663117	110	+	AKAP17A	NA
chrY	1664324	1664425	102	+	AKAP17A	NA
chrY	1668084	1668325	242	+	AKAP17A	NA
chrY	1670007	1670248	242	+	AKAP17A	utr3
chrY	1670295	1670512	218	+	AKAP17A	utr3
chr9	117139345	117139466	122	-	AKNA	cds
chr7	137802637	137802782	146	+	AKR1D1	utr3
chr6	111195986	111196155	170	+	AMD1	utr5
chr7	2770884	2771053	170	+	AMZ1	NA
chr12	133306552	133306673	122	-	ANKLE2	cds
chr12	133331500	133331621	122	-	ANKLE2	cds
chr3	15711695	15712008	314	-	ANKRD28	STOP
chr2	98127912	98128057	146	-	ANKRD36B	exon
chr9	100773552	100773671	120	+	ANP32B	cds
chr9	100777645	100777790	146	+	ANP32B	STOP
chr4	80827066	80827187	122	-	ANTXR2	utr3
chr14	20923433	20923553	121	+	APEX1	utr5
chr14	50360501	50360982	482	+	ARF6	cds
chr13	107211779	107212005	227	-	ARGLU1	TSS
chr17	79826746	79826951	206	-	ARHGDIA	STOP
chr7	143884999	143885192	194	-	ARHGEF35	cds
chr7	144060038	144060231	194	+	ARHGEF5	cds
chr7	144060710	144060831	122	+	ARHGEF5	cds
chr1	27105801	27105946	146	+	ARID1A	STOP
chr1	27106545	27106666	122	+	ARID1A	STOP
chr1	27106809	27106930	122	+	ARID1A	STOP
chr6	157099135	157099280	146	+	ARID1B	TSS
chr6	157522030	157522175	146	+	ARID1B	cds
chr6	157528476	157528645	170	+	ARID1B	cds
chr3	48964894	48965063	170	+	ARIH2	TSS
chr17	44625701	44625826	126	-	ARL17A	STOP
chr17	44627045	44627209	165	-	ARL17A	NA
chr17	44633193	44633314	122	-	ARL17A	utr3
chr17	44633361	44633506	146	-	ARL17A	utr3
chr17	44633601	44633746	146	-	ARL17A	utr3
chr17	44634057	44634178	122	-	ARL17A	utr3
chr7	12728057	12728439	383	+	ARL4A	cds
chr12	123466202	123466356	155	+	ARL6IP4	STOP
chr16	31478114	31478216	103	+	ARMC5	STOP
chr11	74976949	74977070	122	-	ARRB1	utr3
chr19	18123721	18123893	173	+	ARRDC2	STOP
chr19	18123913	18124061	149	+	ARRDC2	utr3
chrY	1472343	1472450	108	+	ASMTL-AS1	NA
chr9	119375186	119375355	170	-	ASTN2	utr3
chr1	1413758	1413975	218	+	ATAD3B	exon
chr12	7044757	7044902	146	+	ATN1	cds
chr12	74932006	74932223	218	+	ATXN7L3B	STOP
chr12	74932486	74932631	146	+	ATXN7L3B	utr3
chr12	74933086	74933207	122	+	ATXN7L3B	utr3
chr2	62449898	62450043	146	+	B3GNT2	cds
chr2	60688240	60688345	106	-	BCL11A	cds
chr2	60689064	60689209	146	-	BCL11A	cds
chr6	136597292	136597461	170	-	BCLAF1	cds
chr6	136599434	136599627	194	-	BCLAF1	cds
chr22	23524015	23524184	170	+	BCR	cds
chr22	18843302	18843431	130	-	BCRP7	NA
chr22	18844087	18845002	916	-	BCRP7	exon
chr22	18845918	18848564	2647	-	BCRP7	exon
chr3	197237445	197237566	122	-	BDH1	utr3
chr14	96709355	96709500	146	+	BDKRB2	utr3
chr3	5024568	5024953	386	+	BHLHE40	cds
chr3	5025072	5025409	338	+	BHLHE40	STOP
chr3	5025648	5025793	146	+	BHLHE40	utr3
chr9	67333590	67333831	242	-	BMS1P10	NA
chr9	67333950	67334071	122	-	BMS1P10	NA
chr6	32944338	32944483	146	+	BRD2	STOP
chr12	92537845	92538223	379	-	BTG1	STOP
chr1	203276423	203276592	170	+	BTG2	STOP
chr10	73510697	73511010	314	-	C10orf54	STOP
chr15	75498339	75498484	146	+	C15orf39	TSS
chr15	75498819	75499012	194	+	C15orf39	cds
chr15	75499251	75499636	386	+	C15orf39	cds
chr15	75500115	75500380	266	+	C15orf39	cds
chr16	29755393	29755586	194	-	C16orf54	utr3
chr19	12845149	12845415	267	-	C19orf43	cds
chr19	3474860	3474994	135	-	C19orf77	cds
chr1	169677605	169677918	314	+	C1orf112	NA
chr3	159943614	159943783	170	+	C3orf80	cds
chr3	159943950	159944095	146	+	C3orf80	cds
chr3	159944286	159944407	122	+	C3orf80	utr3
chr3	159944454	159944599	146	+	C3orf80	utr3
chr18	20837382	20837503	122	+	CABLES1	utr3
chr19	13054526	13054767	242	+	CALR	STOP
chr10	75573674	75573795	122	-	CAMK2G	utr3
chr19	36631994	36632122	129	+	CAPNS1	cds
chr16	88942870	88943015	146	-	CBFA2T3	utr3
chr1	89449386	89449531	146	-	CCBL2	utr5
chr17	18443250	18443395	146	-	CCDC144B	exon
chr11	65658834	65659003	170	+	CCDC85B	STOP
chr3	156865896	156866089	194	-	CCNL1	STOP
chr3	156866112	156866305	194	-	CCNL1	STOP
chr15	55652672	55652869	198	-	CCPG1	STOP
chr6	109689996	109690220	225	-	CD164	STOP
chr17	72608325	72608446	122	-	CD300E	utr3
chr1	208061106	208061347	242	-	CD34	STOP
chr11	35250699	35250892	194	+	CD44	STOP
chr12	9905873	9906042	170	-	CD69	utr3
chr6	14135698	14136038	341	+	CD83	utr3
chr19	10506747	10506879	133	-	CDC37	STOP
chr10	73510553	73510698	146	+	CDH23	NA
chr10	73510721	73510842	122	+	CDH23	NA
chr1	1640280	1640391	112	-	CDK11A	STOP
chr7	92462572	92462813	242	-	CDK6	TSS
chr9	22058357	22058862	506	+	CDKN2B-AS1	exon
chr9	22058885	22059053	169	+	CDKN2B-AS1	exon
chr9	22066233	22066352	120	+	CDKN2B-AS1	exon
chr9	22077677	22077889	213	+	CDKN2B-AS1	exon
chr3	133293469	133293600	132	+	CDV3	utr5
chr3	133306845	133307086	242	+	CDV3	STOP
chr20	48808511	48808704	194	+	CEBPB	STOP
chr2	65299379	65299548	170	+	CEP68	TSS
chr2	202031557	202031679	123	+	CFLAR	utr3
chr2	202032997	202033191	195	+	CFLAR	utr3
chr2	202033621	202033791	171	+	CFLAR	utr3
chr15	93440977	93441146	170	+	CHD2	NA
chr15	93567601	93567746	146	+	CHD2	cds
chr20	40161880	40162121	242	-	CHD6	cds
chr2	86948104	86948245	142	-	CHMP3	utr5
chr1	240072292	240072413	122	+	CHRM3	cds
chr12	105151158	105151327	170	+	CHST11	cds
chr3	50644988	50645181	194	-	CISH	STOP
chr6	139694783	139694952	170	-	CITED2	cds
chr5	157214742	157214935	194	-	CLINT1	STOP
chr7	73818166	73818287	122	+	CLIP2	STOP
chr8	1733503	1733696	194	+	CLN8	utr3
chr1	9791263	9791384	122	-	CLSTN1	cds
chr20	34241737	34241839	103	-	CPNE1	NA
chr20	2774858	2775051	194	-	CPXM1	cds
chr5	172517749	172517870	122	+	CREBRF	cds
chr11	85375687	85375819	133	-	CREBZF	TSS
chr15	83140654	83140852	199	+	CSPG4P10	NA
chr15	83141902	83142148	247	+	CSPG4P10	exon
chr15	82765316	82765557	242	+	CSPG4P8	exon
chr15	82970796	82970951	156	-	CSPG4P9	exon
chr15	82972121	82972259	139	-	CSPG4P9	NA
chr15	82973923	82976263	2341	-	CSPG4P9	exon
chr3	39184109	39184782	674	-	CSRNP1	STOP
chr3	39185141	39185502	362	-	CSRNP1	cds
chr10	126678073	126678194	122	-	CTBP2	STOP
chr17	7147313	7147458	146	-	CTDNEP1	utr3
chr12	58217021	58217142	122	-	CTDSP2	utr3
chr12	58217285	58217406	122	-	CTDSP2	STOP
chr10	49218206	49218327	122	-	CTGLF12P	exon
chr2	136872542	136872735	194	-	CXCR4	cds
chr2	136872950	136873119	170	-	CXCR4	cds
chr2	136873142	136873813	672	-	CXCR4	TSS
chr9	105774263	105774379	117	+	CYLC2	utr3
chr9	90321838	90322007	170	+	DAPK1	STOP
chr10	74034524	74034717	194	+	DDIT4	cds
chr10	74034740	74035053	314	+	DDIT4	STOP
chr1	14409	14698	290	+	DDX11L1	exon
chr2	114356519	114356629	111	-	DDX11L2	exon
chr15	102516647	102516768	122	-	DDX11L9	exon
chr22	38883973	38884120	148	-	DDX17	TSS
chr10	70719681	70719802	122	+	DDX21	cds
chr10	70742298	70742419	122	+	DDX21	cds
chrX	41206892	41207085	194	+	DDX3X	STOP
chr17	61895197	61895366	170	+	DDX42	cds
chr11	118622480	118622806	327	-	DDX6	utr3
chr11	118657024	118657145	122	-	DDX6	utr5
chr6	18264073	18264227	155	-	DEK	TSS
chrY	2356638	2356759	122	-	DHRSX	utr3
chr20	61541218	61541339	122	-	DIDO1	cds
chr1	232080668	232080861	194	+	DISC1	NA
chr2	25457077	25457222	146	-	DNMT3A	STOP
chr1	94342903	94343024	122	-	DNTTIP2	cds
chr21	34949882	34950027	146	-	DONSON	utr3
chr20	49551391	49551773	383	-	DPM1	STOP
chr20	49552684	49552799	116	-	DPM1	cds
chr20	49557641	49557746	106	-	DPM1	cds
chr11	65687813	65687933	121	+	DRAP1	cds
chr6	116600053	116600294	242	+	DSE	NA
chr6	116600365	116600582	218	+	DSE	exon
chr5	172195572	172195885	314	-	DUSP1	STOP
chr5	172197876	172198203	328	-	DUSP1	TSS
chr12	89744508	89744677	170	-	DUSP6	cds
chr21	38885413	38885558	146	+	DYRK1A	utr3
chr6	74227440	74227561	122	-	EEF1A1	STOP
chr19	3976197	3976702	506	-	EEF2	STOP
chr5	137802589	137802830	242	+	EGR1	cds
chr5	137803597	137803814	218	+	EGR1	STOP
chr8	22547645	22547766	122	-	EGR3	utr3
chr8	22548533	22548750	218	-	EGR3	STOP
chr15	49170457	49170674	218	+	EID1	cds
chr15	49170865	49171058	194	+	EID1	STOP
chr3	184039501	184039646	146	+	EIF2B5	utr3
chr10	120797845	120797951	107	-	EIF3A	cds
chr10	120801721	120801890	170	-	EIF3A	cds
chr16	28726651	28726755	105	+	EIF3C	cds
chr22	38273680	38273849	170	+	EIF3L	cds
chr1	21268079	21268200	122	-	EIF4G3	TSS
chr13	41507566	41507711	146	-	ELF1	cds
chr13	41507734	41507951	218	-	ELF1	cds
chr13	41515152	41515345	194	-	ELF1	cds
chr12	96641197	96641342	146	+	ELK3	cds
chr7	36895102	36895356	255	-	ELMO1	STOP
chr7	37392803	37393020	218	-	ELMO1	utr5
chr14	74205790	74206007	218	-	ELMSAN1	cds
chr14	74206702	74206847	146	-	ELMSAN1	TSS
chr19	6952510	6952727	218	-	EMR4P	exon
chr12	132446233	132446354	122	+	EP400	cds
chr1	29313983	29314200	218	+	EPB41	TSS
chr19	45971300	45971421	122	-	ERCC1	NA
chr19	45971588	45971901	314	-	ERCC1	NA
chr19	45976168	45976601	434	-	ERCC1	NA
chr21	39754493	39754638	146	-	ERG	utr3
chr21	39754685	39754878	194	-	ERG	utr3
chr12	112460169	112460314	146	+	ERP29	STOP
chr12	112460481	112460626	146	+	ERP29	utr3
chr3	54672701	54672870	170	-	ESRG	exon
chr3	54673253	54673446	194	-	ESRG	exon
chr5	137843845	137844076	232	-	ETF1	STOP
chr21	40194933	40195102	170	+	ETS2	utr3
chr17	29631435	29631700	266	-	EVI2B	cds
chr17	29632347	29632648	302	-	EVI2B	STOP
chr22	29695588	29695781	194	+	EWSR1	cds
chr22	45736386	45736507	122	+	FAM118A	utr3
chrX	134166932	134167053	122	+	FAM127A	utr3
chr2	220046926	220047160	235	+	FAM134A	STOP
chr4	2701862	2701983	122	+	FAM193A	STOP
chr12	62585663	62585856	194	-	FAM19A2	utr5
chr9	139618205	139618398	194	+	FAM69B	STOP
chr8	12040620	12040789	170	-	FAM86B1	utr3
chr19	40331256	40331427	172	-	FBL	cds
chr11	61563388	61563533	146	+	FEN1	cds
chr11	128680353	128680570	218	+	FLI1	STOP
chr11	128680617	128680738	122	+	FLI1	STOP
chr11	128680833	128680954	122	+	FLI1	STOP
chr14	75747701	75747942	242	+	FOS	cds
chr19	45971444	45971757	314	+	FOSB	utr5
chr19	45975952	45976481	530	+	FOSB	STOP
chr19	45976528	45976673	146	+	FOSB	utr3
chr2	28615778	28615899	122	+	FOSL2	utr5
chr2	28616282	28616451	170	+	FOSL2	utr5
chr2	28635084	28635637	554	+	FOSL2	STOP
chr2	28635732	28636021	290	+	FOSL2	utr3
chr9	70427984	70428129	146	-	FOXD4L4	cds
chr14	89628011	89628180	170	-	FOXN3	utr3
chr14	89878445	89878566	122	-	FOXN3	cds
chr14	89878589	89878782	194	-	FOXN3	cds
chr6	108985737	108985882	146	+	FOXO3	cds
chr16	31196259	31196428	170	+	FUS	cds
chr15	50646222	50646367	146	-	GABPB1	NA
chr15	50646466	50646583	118	-	GABPB1	NA
chr1	68153367	68153608	242	+	GADD45A	STOP
chr19	2477845	2478014	170	+	GADD45B	utr3
chr1	230415360	230415505	146	+	GALNT2	utr3
chr5	57790886	57791034	149	+	GAPT	utr3
chr3	128199296	128199465	170	-	GATA2	utr3
chr3	128199632	128199921	290	-	GATA2	STOP
chr22	18761321	18761481	161	-	GGT3P	exon
chr22	18766242	18766379	138	-	GGT3P	exon
chr22	18766950	18767052	103	-	GGT3P	exon
chr22	18769101	18769259	159	-	GGT3P	exon
chr22	18769651	18769844	194	-	GGT3P	exon
chr22	18775257	18775392	136	-	GGT3P	exon
chr22	18778571	18778742	172	-	GGT3P	exon
chr22	18779285	18779474	190	-	GGT3P	exon
chr22	24640784	24640905	122	-	GGT5	utr5
chr12	75817499	75817668	170	+	GLIPR1L2	utr3
chr19	48257783	48257888	106	+	GLTSCR2	cds
chr19	48257965	48258148	184	+	GLTSCR2	cds
chr19	48258604	48258749	146	+	GLTSCR2	cds
chr7	2770956	2771149	194	-	GNA12	cds
chr19	3163078	3163271	194	+	GNA15	utr3
chr19	3163294	3163511	218	+	GNA15	utr3
chr3	50273636	50273805	170	+	GNAI2	TSS
chr18	11851772	11851893	122	+	GNAL	NA
chr18	11851988	11852133	146	+	GNAL	utr3
chr1	1822354	1822475	122	-	GNB1	utr5
chr1	145514636	145514755	120	-	GNRHR2	exon
chr15	22742395	22743175	781	+	GOLGA6L1	cds
chr15	22743187	22743439	253	+	GOLGA6L1	cds
chr15	23684532	23685277	746	-	GOLGA6L2	STOP
chr15	23685372	23686597	1226	-	GOLGA6L2	STOP
chr15	85787678	85787847	170	+	GOLGA6L3	exon
chr15	84908563	84908780	218	+	GOLGA6L4	cds
chr15	85055450	85055691	242	-	GOLGA6L5	exon
chr15	85055858	85056064	207	-	GOLGA6L5	exon
chr15	20739784	20740291	508	-	GOLGA6L6	cds
chr15	20740295	20740573	279	-	GOLGA6L6	cds
chr15	20740615	20740969	355	-	GOLGA6L6	cds
chr15	82726233	82726426	194	+	GOLGA6L9	cds
chr15	34674997	34675254	258	-	GOLGA8A	cds
chr15	34679641	34679810	170	-	GOLGA8A	utr5
chr15	34679905	34680153	249	-	GOLGA8A	TSS
chr15	34821218	34821411	194	-	GOLGA8A	NA
chr15	34825862	34826031	170	-	GOLGA8A	NA
chr15	34826126	34826374	249	-	GOLGA8A	NA
chr15	23438824	23439089	266	+	GOLGA8EP	exon
chr15	23441538	23441795	258	+	GOLGA8EP	exon
chr15	23444849	23444950	102	+	GOLGA8EP	exon
chr15	23445277	23447150	1874	+	GOLGA8EP	exon
chr15	23447221	23448423	1203	+	GOLGA8EP	exon
chr15	23599894	23600040	147	+	GOLGA8S	cds
chr15	23601737	23601857	121	+	GOLGA8S	cds
chr15	23603618	23603978	361	+	GOLGA8S	cds
chr15	23606367	23606603	237	+	GOLGA8S	cds
chr15	23609489	23609590	102	+	GOLGA8S	cds
chr15	23609865	23610021	157	+	GOLGA8S	cds
chr15	23610105	23610922	818	+	GOLGA8S	cds
chr15	23610993	23613471	2479	+	GOLGA8S	exon
chr19	34884818	34884971	154	+	GPI	cds
chr12	52408549	52408694	146	+	GRASP	cds
chr12	52408765	52408982	218	+	GRASP	cds
chr7	74173949	74174094	146	+	GTF2I	utr3
chr22	24938838	24938959	122	-	GUCD1	utr3
chr4	156632173	156632294	122	+	GUCY1A3	STOP
chr4	156634297	156634418	122	+	GUCY1A3	STOP
chr2	127453545	127453786	242	+	GYPC	STOP
chr2	127453833	127453954	122	+	GYPC	utr3
chr22	38201881	38202194	314	+	H1F0	STOP
chr3	129034237	129034454	218	-	H1FX	cds
chr11	118964848	118964969	122	-	H2AFX	utr3
chr20	61732907	61733028	122	-	HAR1B	NA
chrX	153220044	153220213	170	-	HCFC1	cds
chr6	29758807	29760850	2044	-	HCG4	exon
chr6	29892368	29894992	2625	-	HCG4B	exon
chr6	29855349	29855607	259	-	HCG4P7	exon
chr6	29855731	29856001	271	-	HCG4P7	exon
chr6	29795509	29795694	186	-	HCG4P8	exon
chr6	29795823	29796093	271	-	HCG4P8	exon
chr1	156714002	156714140	139	-	HDGF	cds
chr1	100547582	100547703	122	+	HIAT1	cds
chr14	62207544	62207737	194	+	HIF1A	cds
chr1	114483387	114483652	266	+	HIPK1	cds
chr6	26156822	26156943	122	+	HIST1H1E	cds
chr6	31323967	31324136	170	-	HLA-B	cds
chr6	33048456	33048593	138	+	HLA-DPB1	cds
chr6	32551981	32552155	175	-	HLA-DRB1	cds
chr17	53398096	53398217	122	+	HLF	STOP
chr5	137088896	137089305	410	-	HNRNPA0	cds
chr2	178086295	178086416	122	+	HNRNPA3	utr3
chr5	177631815	177631984	170	+	HNRNPAB	TSS
chr14	21679612	21679725	114	-	HNRNPC	STOP
chr4	83294622	83295103	482	-	HNRNPD	TSS
chr10	43882744	43882889	146	-	HNRNPF	cds
chr10	43883008	43883321	314	-	HNRNPF	cds
chrX	100667043	100667164	122	+	HNRNPH2	STOP
chr19	39340339	39340484	146	-	HNRNPL	cds
chr19	8509850	8509971	122	+	HNRNPM	TSS
chr1	23636988	23637181	194	-	HNRNPR	cds
chr1	23637204	23637349	146	-	HNRNPR	cds
chr1	245026966	245027591	626	-	HNRNPU	cds
chr19	41770390	41770703	314	+	HNRNPUL1	TSS
chr11	62494498	62494619	122	-	HNRNPUL2	cds
chr19	12902549	12902694	146	-	HOOK2	NA
chr19	12902837	12903054	218	-	HOOK2	NA
chr19	12903605	12903870	266	-	HOOK2	NA
chr1	152189687	152189856	170	-	HRNR	cds
chr1	120109286	120109407	122	+	HSD3BP4	NA
chr1	120111254	120111375	122	+	HSD3BP4	NA
chr1	120112838	120113127	290	+	HSD3BP4	NA
chr19	16268067	16268207	141	+	HSH2D	STOP
chr14	102548663	102548781	119	-	HSP90AA1	cds
chr6	31783914	31784275	362	+	HSPA1A	cds
chr6	31784514	31784731	218	+	HSPA1A	cds
chr6	31784826	31784947	122	+	HSPA1A	cds
chr6	31796111	31796472	362	+	HSPA1B	cds
chr6	31796807	31796928	122	+	HSPA1B	cds
chr6	31797023	31797144	122	+	HSPA1B	cds
chr9	127998806	127999023	218	-	HSPA5	STOP
chr9	128001363	128001532	170	-	HSPA5	cds
chr11	122928343	122928488	146	-	HSPA8	STOP
chr3	88040097	88040218	122	+	HTR1F	cds
chr2	8823862	8823983	122	+	ID2	utr3
chr19	13264549	13264694	146	+	IER2	STOP
chr19	13264741	13264862	122	+	IER2	utr3
chr19	13264885	13265006	122	+	IER2	utr3
chr1	181059005	181059126	122	+	IER5	STOP
chr6	29718583	29718925	343	-	IFITM4P	exon
chr7	50468047	50468192	146	+	IKZF1	STOP
chr19	10801270	10801463	194	+	ILF3	utr3
chr19	10802302	10802471	170	+	ILF3	utr3
chr2	234115495	234115688	194	+	INPP5D	utr3
chr3	48725819	48725964	146	-	IP6K2	cds
chr1	234742822	234743567	746	-	IRF2BP2	STOP
chr19	18545122	18545246	125	-	ISYNA1	utr3
chr12	54789428	54789549	122	-	ITGA5	utr3
chr12	54789884	54790005	122	-	ITGA5	utr3
chr10	64974768	64974911	144	-	JMJD1C	cds
chr22	39095951	39096144	194	-	JOSD1	TSS
chr1	59247494	59247975	482	-	JUN	STOP
chr19	12902309	12902598	290	+	JUNB	TSS
chr19	12902741	12903006	266	+	JUNB	cds
chr19	12903461	12903774	314	+	JUNB	STOP
chr19	12903821	12903966	146	+	JUNB	utr3
chr19	18391055	18391368	314	-	JUND	STOP
chr19	18391487	18391800	314	-	JUND	cds
chr19	18392279	18392466	188	-	JUND	TSS
chr8	41789804	41789925	122	-	KAT6A	cds
chr11	2656341	2656534	194	+	KCNQ1	NA
chr11	2656701	2656822	122	+	KCNQ1	NA
chr11	2656965	2657110	146	+	KCNQ1	NA
chr11	2658357	2658502	146	+	KCNQ1	NA
chr11	2659053	2659366	314	+	KCNQ1	NA
chr11	2659821	2659966	146	+	KCNQ1	NA
chr11	2660085	2660206	122	+	KCNQ1	NA
chr11	2656317	2657014	698	-	KCNQ1OT1	exon
chr11	2657085	2657398	314	-	KCNQ1OT1	exon
chr11	2657589	2657710	122	-	KCNQ1OT1	exon
chr11	2657781	2657998	218	-	KCNQ1OT1	exon
chr11	2658141	2658310	170	-	KCNQ1OT1	exon
chr11	2658333	2659750	1418	-	KCNQ1OT1	exon
chr11	2659773	2660230	458	-	KCNQ1OT1	exon
chr11	2660589	2660782	194	-	KCNQ1OT1	exon
chr11	2660805	2660926	122	-	KCNQ1OT1	exon
chr11	2660949	2661070	122	-	KCNQ1OT1	exon
chr17	7752327	7752496	170	+	KDM6B	cds
chr14	106390890	106391035	146	+	KIAA0125	exon
chr14	70175561	70175682	122	+	KIAA0247	cds
chr19	18377269	18377429	161	-	KIAA1683	cds
chr19	55282121	55282389	269	+	KIR3DL1	NA
chr19	55284784	55285084	301	+	KIR3DL1	NA
chr19	55286616	55286910	295	+	KIR3DL1	NA
chr19	55294373	55294475	103	+	KIR3DL1	NA
chr19	55295088	55295778	691	+	KIR3DL1	utr3
chr19	55316247	55316532	286	+	KIR3DL1	NA
chr19	55317405	55317699	295	+	KIR3DL1	NA
chr19	55324579	55324683	105	+	KIR3DL1	NA
chr19	55325296	55325972	677	+	KIR3DL1	utr3
chr19	55329769	55330054	286	+	KIR3DL1	cds
chr19	55331167	55331467	301	+	KIR3DL1	cds
chr19	55333019	55333313	295	+	KIR3DL1	cds
chr19	55340815	55340920	106	+	KIR3DL1	cds
chr19	55341553	55342233	681	+	KIR3DL1	STOP
chr19	55344130	55344253	124	+	KIR3DL1	utr5
chr8	103662324	103662619	296	-	KLF10	STOP
chr8	103663376	103663545	170	-	KLF10	cds
chr8	103663904	103664169	266	-	KLF10	cds
chr15	31664452	31664621	170	+	KLF13	STOP
chr15	31665316	31665581	266	+	KLF13	utr3
chr19	16437738	16438027	290	+	KLF2	STOP
chr9	110248092	110248207	116	-	KLF4	cds
chr9	110249716	110249816	101	-	KLF4	cds
chr9	110250052	110250176	125	-	KLF4	cds
chr10	3823952	3824097	146	-	KLF6	cds
chr10	3824154	3824406	253	-	KLF6	cds
chr2	207945845	207945988	144	-	KLF7	STOP
chr21	31874213	31874382	170	-	KRTAP19-5	cds
chr14	50710951	50711072	122	-	L2HGDH	NA
chr19	54866456	54866673	218	-	LAIR1	utr3
chr13	21549335	21549456	122	-	LATS2	cds
chr10	103867904	103868080	177	-	LDB1	cds
chr19	11242100	11242203	104	+	LDLR	STOP
chr19	54972377	54972498	122	+	LENG8	STOP
chr17	33310116	33310261	146	+	LIG3	TSS
chr18	5238266	5238387	122	-	LINC00526	exon
chr6	58272639	58272784	146	-	LINC00680	exon
chr5	96315273	96315418	146	+	LNPEP	cds
chr6	161049286	161049398	113	-	LPA	cds
chr6	161060379	161060491	113	-	LPA	cds
chr6	161065926	161066038	113	-	LPA	cds
chr17	44626061	44626206	146	+	LRRC37A2	cds
chr17	43591425	43591546	122	-	LRRC37A4P	exon
chr17	43592265	43592410	146	-	LRRC37A4P	exon
chr17	43594543	43594648	106	-	LRRC37A4P	exon
chr17	43595394	43595539	146	-	LRRC37A4P	NA
chr17	43595658	43595779	122	-	LRRC37A4P	NA
chr17	43596114	43596403	290	-	LRRC37A4P	NA
chr17	43596474	43596619	146	-	LRRC37A4P	NA
chr17	43596858	43596979	122	-	LRRC37A4P	NA
chr17	43597242	43597459	218	-	LRRC37A4P	NA
chr17	43597650	43597889	240	-	LRRC37A4P	NA
chr2	238672421	238672662	242	+	LRRFIP1	cds
chr19	13209961	13210298	338	-	LYL1	STOP
chr1	116677624	116677817	194	+	MAB21L3	utr3
chr1	39852978	39853123	146	+	MACF1	cds
chr22	38610978	38611291	314	+	MAFF	utr3
chr22	38611362	38611675	314	+	MAFF	utr3
chr11	65267512	65268137	626	+	MALAT1	exon
chr10	30726104	30726335	232	+	MAP3K8	utr5
chr1	36644285	36644424	140	+	MAP7D1	cds
chr5	138643335	138643528	194	+	MATR3	cds
chr16	29818946	29819067	122	+	MAZ	cds
chr16	29821997	29822118	122	+	MAZ	utr3
chr3	152017433	152017578	146	+	MBNL1	utr5
chr3	152017625	152017746	122	+	MBNL1	utr5
chr6	20101643	20101812	170	-	MBOAT1	utr3
chr1	150549546	150549967	422	-	MCL1	STOP
chr1	150550719	150550967	249	-	MCL1	cds
chr1	150551318	150551655	338	-	MCL1	cds
chr1	150551822	150552091	270	-	MCL1	TSS
chr1	204518456	204518658	203	+	MDM4	STOP
chrX	153295927	153296072	146	-	MECP2	cds
chr2	66798377	66798546	170	+	MEIS1	STOP
chr10	103577844	103577965	122	-	MGEA5	utr5
chr6	29714924	29715202	279	-	MICE	NA
chr6	29716676	29716826	151	-	MICE	exon
chr5	133561495	133561643	149	+	MIR3661	exon
chr4	90856056	90856177	122	+	MMRN1	cds
chr4	6642578	6642795	218	+	MRFAP1	TSS
chr11	10673571	10673716	146	-	MRVI1	STOP
chr17	55709487	55709608	122	+	MSI2	utr3
chr3	135870447	135870568	122	-	MSL2	cds
chr8	121550792	121550937	146	+	MTBP	cds
chr7	100635831	100636504	674	+	MUC12	cds
chr7	100636527	100636696	170	+	MUC12	cds
chr7	100636719	100636864	146	+	MUC12	cds
chr7	100636935	100637344	410	+	MUC12	cds
chr7	100637367	100637704	338	+	MUC12	cds
chr7	100637919	100638352	434	+	MUC12	cds
chr7	100638423	100638688	266	+	MUC12	cds
chr7	100638759	100638880	122	+	MUC12	cds
chr7	100638927	100639216	290	+	MUC12	cds
chr7	100639263	100639936	674	+	MUC12	cds
chr7	100639959	100642504	2546	+	MUC12	cds
chr7	100642527	100643032	506	+	MUC12	cds
chr7	100643103	100644832	1730	+	MUC12	cds
chr7	100644855	100645720	866	+	MUC12	cds
chr7	100645839	100646056	218	+	MUC12	cds
chr7	100646127	100646272	146	+	MUC12	cds
chr7	100646343	100646512	170	+	MUC12	cds
chr7	100646535	100646944	410	+	MUC12	cds
chr7	100646967	100647712	746	+	MUC12	cds
chr11	1092727	1093144	418	+	MUC2	cds
chr11	1093215	1093456	242	+	MUC2	cds
chr3	195452297	195452591	295	+	MUC20	cds
chr7	100550941	100551062	122	+	MUC3A	exon
chr3	195505732	195515477	9746	-	MUC4	cds
chr11	1212856	1213001	146	+	MUC5AC	exon
chr11	1016721	1016890	170	-	MUC6	cds
chr11	1017201	1017394	194	-	MUC6	cds
chr11	1017417	1017562	146	-	MUC6	cds
chr11	1017633	1017850	218	-	MUC6	cds
chr22	36684772	36684985	214	-	MYH9	cds
chr22	36690233	36690344	112	-	MYH9	cds
chr22	36690977	36691098	122	-	MYH9	cds
chr22	36696896	36697041	146	-	MYH9	cds
chr13	33110097	33110242	146	-	N4BP2L2	cds
chr1	19983550	19983743	194	+	NBL1	STOP
chr1	145293370	145293580	211	+	NBPF10	STOP
chr1	145295422	145295525	104	+	NBPF10	STOP
chr1	145296356	145296571	216	+	NBPF10	STOP
chr1	145298154	145298366	213	+	NBPF10	STOP
chr1	145299729	145299939	211	+	NBPF10	STOP
chr1	145301719	145301822	104	+	NBPF10	STOP
chr1	145302648	145302868	221	+	NBPF10	STOP
chr1	145304446	145304652	207	+	NBPF10	STOP
chr1	145309899	145310063	165	+	NBPF10	STOP
chr1	145311785	145311958	174	+	NBPF10	cds
chr1	145320510	145320619	110	+	NBPF10	STOP
chr1	145334683	145334792	110	+	NBPF10	cds
chr1	145339403	145339512	110	+	NBPF10	STOP
chr1	145344127	145344236	110	+	NBPF10	cds
chr1	145348851	145348960	110	+	NBPF10	cds
chr1	145353571	145353680	110	+	NBPF10	STOP
chr1	145364565	145364674	110	+	NBPF10	STOP
chr1	145368488	145368609	122	+	NBPF10	cds
chr1	146421558	146421731	174	+	NBPF12	cds
chr1	146423162	146423335	174	+	NBPF12	cds
chr1	146424049	146424158	110	+	NBPF12	cds
chr1	146424783	146424956	174	+	NBPF12	cds
chr1	146426323	146426496	174	+	NBPF12	cds
chr1	146427927	146428100	174	+	NBPF12	cds
chr1	146428814	146428923	110	+	NBPF12	cds
chr1	146435853	146436026	174	+	NBPF12	cds
chr1	146437457	146437630	174	+	NBPF12	cds
chr1	146438344	146438453	110	+	NBPF12	cds
chr1	146443692	146443865	174	+	NBPF12	STOP
chr1	146448373	146448546	174	+	NBPF12	STOP
chr1	146449977	146450150	174	+	NBPF12	cds
chr1	146450864	146450973	110	+	NBPF12	cds
chr1	146451598	146451771	174	+	NBPF12	TSS
chr1	146453137	146453310	174	+	NBPF12	cds
chr1	146454737	146454910	174	+	NBPF12	STOP
chr1	146455624	146455733	110	+	NBPF12	cds
chr1	146456358	146456531	174	+	NBPF12	TSS
chr1	146457897	146458070	174	+	NBPF12	STOP
chr1	146459497	146459670	174	+	NBPF12	STOP
chr1	146460384	146460493	110	+	NBPF12	cds
chr1	146461118	146461291	174	+	NBPF12	cds
chr1	144825352	144825525	174	+	NBPF9	cds
chr1	144827819	144827928	110	+	NBPF9	cds
chr1	144828540	144830407	1868	+	NBPF9	STOP
chr2	232320135	232320335	201	-	NCL	cds
chr8	71068469	71068590	122	-	NCOA2	cds
chr6	126210237	126210358	122	+	NCOA7	cds
chr11	65190268	65190629	362	+	NEAT1	exon
chr11	65191276	65191397	122	+	NEAT1	exon
chr11	65191828	65192069	242	+	NEAT1	exon
chr14	75551273	75551389	117	-	NEK9	cds
chr10	5498718	5498839	122	+	NET1	cds
chr17	29631363	29631508	146	+	NF1	NA
chr17	29632059	29632180	122	+	NF1	NA
chr17	29632203	29632372	170	+	NF1	NA
chr16	68156321	68156466	146	+	NFATC3	cds
chr9	94171638	94172167	530	-	NFIL3	cds
chr14	35871147	35871266	120	-	NFKBIA	STOP
chr15	90814563	90814780	218	+	NGRN	STOP
chr5	36975949	36976094	146	+	NIPBL	cds
chr5	36976189	36976334	146	+	NIPBL	cds
chr1	247588132	247588277	146	+	NLRP3	cds
chr1	247588516	247588733	218	+	NLRP3	cds
chr16	69776308	69776429	122	-	NOB1	cds
chr6	13615582	13615703	122	+	NOL7	TSS
chr16	14927642	14927787	146	+	NOMO1	TSS
chr16	18573317	18573434	118	-	NOMO2	TSS
chr16	16326460	16326605	146	+	NOMO3	TSS
chr1	120457895	120458136	242	-	NOTCH2	STOP
chr1	145209112	145209436	325	+	NOTCH2NL	utr5
chr1	145273184	145273444	261	+	NOTCH2NL	cds
chr1	145281368	145281704	337	+	NOTCH2NL	cds
chr1	145281954	145286270	4317	+	NOTCH2NL	STOP
chr1	145289769	145289906	138	+	NOTCH2NL	utr5
chr16	21413598	21413791	194	-	NPIPB3	STOP
chr16	21413814	21413983	170	-	NPIPB3	cds
chr16	21414860	21414981	122	-	NPIPB3	cds
chr16	21415220	21415413	194	-	NPIPB3	cds
chr16	21416454	21416614	161	-	NPIPB3	TSS
chr16	22544946	22545115	170	+	NPIPB5	STOP
chr16	22546026	22546699	674	+	NPIPB5	STOP
chr16	22547346	22547491	146	+	NPIPB5	STOP
chr16	22547514	22547707	194	+	NPIPB5	STOP
chr16	15202820	15203054	235	-	NPIPP1	NA
chr5	32712013	32712254	242	+	NPR3	cds
chr5	142779652	142779821	170	-	NR3C1	cds
chr12	52445233	52445352	120	+	NR4A1	utr5
chr12	52448158	52448663	506	+	NR4A1	TSS
chr2	157182119	157182512	394	-	NR4A2	STOP
chr2	157186386	157186675	290	-	NR4A2	TSS
chr9	102590322	102590755	434	+	NR4A3	TSS
chr21	16337227	16337948	722	-	NRIP1	cds
chr21	16338091	16338404	314	-	NRIP1	cds
chr21	16339147	16339532	386	-	NRIP1	cds
chr21	16340179	16340636	458	-	NRIP1	TSS
chr21	16340659	16340847	189	-	NRIP1	utr5
chr11	71725596	71725769	174	-	NUMA1	cds
chr1	86816832	86817361	530	-	ODF2L	utr3
chr1	86817408	86817529	122	-	ODF2L	utr3
chrX	70793565	70793830	266	+	OGT	STOP
chrX	67262377	67262570	194	-	OPHN1	utr3
chr14	20181206	20181327	122	-	OR11H2	exon
chr14	20181470	20181591	122	-	OR11H2	exon
chr2	148689405	148689526	122	-	ORC4	utr3
chrX	1582017	1582354	338	-	P2RY8	utr3
chrY	1532017	1532354	338	-	P2RY8	utr3
chrY	1533433	1533602	170	-	P2RY8	utr3
chr14	23790788	23791005	218	+	PABPN1	TSS
chr5	138700324	138700432	109	+	PAIP2	cds
chr3	122437301	122437470	170	+	PARP14	cds
chr3	122357321	122357682	362	+	PARP15	utr3
chr1	154918623	154918744	122	-	PBXIP1	cds
chr1	154919055	154919224	170	-	PBXIP1	cds
chr2	70314704	70314921	218	+	PCBP1	TSS
chr2	70315544	70315761	218	+	PCBP1	cds
chr13	67799646	67799873	228	-	PCDH9	cds
chr13	67799910	67800031	122	-	PCDH9	cds
chr13	67800952	67801087	136	-	PCDH9	cds
chr13	67801254	67801399	146	-	PCDH9	cds
chr13	67802296	67802561	266	-	PCDH9	cds
chr9	125582727	125582848	122	-	PDCL	STOP
chr1	66838019	66838572	554	+	PDE4B	STOP
chr5	58270721	58270907	187	-	PDE4D	STOP
chr7	148700969	148701138	170	-	PDIA4	cds
chr16	70190401	70190546	146	+	PDPR	STOP
chr16	15129944	15130065	122	+	PDXDC1	STOP
chr10	119042807	119043048	242	-	PDZD8	cds
chr10	119043575	119043696	122	-	PDZD8	cds
chr10	119044247	119044392	146	-	PDZD8	cds
chr17	8044099	8044658	560	-	PER1	STOP
chr9	69080291	69080412	122	-	PGM5P2	exon
chr6	13287678	13287823	146	+	PHACTR1	utr3
chr1	28793012	28793133	122	+	PHACTR4	cds
chr17	27240193	27240295	103	-	PHF12	STOP
chr17	27253292	27253746	455	-	PHF12	exon
chr6	64395421	64395566	146	+	PHF3	STOP
chr6	64421481	64421674	194	+	PHF3	STOP
chr6	64422585	64422754	170	+	PHF3	STOP
chr6	64423089	64423498	410	+	PHF3	STOP
chr22	41856224	41856345	122	-	PHF5A	utr3
chr5	67593815	67593936	122	+	PIK3R1	utr3
chr22	50354550	50354680	131	+	PIM3	TSS
chr22	50356731	50356852	122	+	PIM3	STOP
chr16	15227843	15228007	165	-	PKD1P6	exon
chr16	15228886	15229031	146	-	PKD1P6	exon
chr6	144263380	144263525	146	-	PLAGL1	cds
chr15	40583266	40583384	119	-	PLCB2	STOP
chr1	150131373	150131590	218	+	PLEKHO1	cds
chr6	99849355	99849506	152	-	PNISR	STOP
chr14	39649778	39649923	146	+	PNN	cds
chr6	89793471	89793736	266	+	PNRC1	TSS
chr1	151378535	151378656	122	-	POGZ	cds
chr9	116171149	116171263	115	-	POLE3	cds
chr22	41924818	41924926	109	-	POLR3H	utr3
chr22	41924949	41925070	122	-	POLR3H	utr3
chr22	41925093	41925214	122	-	POLR3H	utr3
chr7	75051607	75051728	122	-	POM121C	cds
chr7	75052303	75052486	184	-	POM121C	cds
chr7	76254838	76255000	163	-	POMZP3	cds
chr7	76255477	76256990	1514	-	POMZP3	utr5
chr14	19984625	19984746	122	-	POTEM	utr3
chr14	19985585	19985706	122	-	POTEM	utr3
chr14	19988225	19988658	434	-	POTEM	utr3
chr14	20008907	20009028	122	-	POTEM	NA
chr14	20009363	20009484	122	-	POTEM	NA
chr14	20010587	20010828	242	-	POTEM	NA
chr15	64448145	64448344	200	-	PPIB	STOP
chr19	49376577	49376818	242	+	PPP1R15A	cds
chr19	49377657	49377898	242	+	PPP1R15A	cds
chr1	204379867	204380036	170	-	PPP1R15B	cds
chr17	48226699	48226868	170	-	PPP1R9B	cds
chr12	11506819	11506936	118	-	PRB1	cds
chr12	11546735	11546856	122	-	PRB1	NA
chr10	53458005	53458126	122	+	PRKG1	NA
chr15	101096596	101096717	122	-	PRKXP1	NA
chr1	109241927	109242048	122	+	PRPF38B	cds
chr6	4032176	4032297	122	+	PRPF4B	cds
chr1	171501697	171501962	266	+	PRRC2C	cds
chr1	171509829	171509974	146	+	PRRC2C	cds
chr1	171510261	171510406	146	+	PRRC2C	cds
chr1	171510885	171511150	266	+	PRRC2C	cds
chr14	73686249	73686394	146	+	PSEN1	utr3
chr10	89624149	89624305	157	+	PTEN	TSS
chr5	40691904	40692169	266	+	PTGER4	cds
chr5	40692240	40692505	266	+	PTGER4	STOP
chr12	6875794	6875916	123	+	PTMS	TSS
chr12	6879009	6879165	157	+	PTMS	cds
chr11	67203316	67203533	218	-	PTPRCAP	cds
chr3	49114237	49114382	146	-	QRICH1	cds
chr8	23147612	23147763	152	+	R3HCC1	TSS
chr1	153954404	153954525	122	-	RAB13	utr3
chr2	65299523	65299644	122	-	RAB1A	NA
chr19	16243525	16243646	122	+	RAB8A	utr3
chr17	5264574	5264743	170	+	RABEP1	cds
chr22	37621444	37621565	122	-	RAC2	utr3
chr18	9516842	9517011	170	+	RALBP1	cds
chr2	109381780	109381925	146	+	RANBP2	cds
chr2	109381948	109382117	170	+	RANBP2	cds
chr2	109382884	109383077	194	+	RANBP2	cds
chr2	109383268	109383605	338	+	RANBP2	cds
chr2	109383820	109383965	146	+	RANBP2	cds
chr2	109383988	109384205	218	+	RANBP2	cds
chr2	109384540	109384781	242	+	RANBP2	cds
chr4	160274782	160274975	194	+	RAPGEF2	cds
chr4	82348770	82348946	177	-	RASGEF1B	STOP
chr1	206760373	206760494	122	+	RASSF5	utr3
chr3	51430018	51430163	146	+	RBM15B	cds
chr3	51430642	51430811	170	+	RBM15B	cds
chr14	73569923	73570186	264	+	RBM25	STOP
chr7	127937905	127938026	122	-	RBM28	utr3
chr11	66407218	66407339	122	+	RBM4	STOP
chrX	135956181	135956542	362	-	RBMX	STOP
chr1	167666479	167666696	218	+	RCSD1	cds
chr1	8418495	8418616	122	-	RERE	cds
chr4	57776843	57777036	194	+	REST	cds
chr2	87213898	87214043	146	+	RGPD1	STOP
chr2	87214114	87214259	146	+	RGPD1	STOP
chr2	88082314	88082459	146	-	RGPD2	cds
chr2	88082530	88082651	122	-	RGPD2	cds
chr2	107039642	107039763	122	-	RGPD3	cds
chr2	107040386	107040507	122	-	RGPD3	cds
chr2	107040794	107040963	170	-	RGPD3	cds
chr2	107041298	107041419	122	-	RGPD3	cds
chr2	108487976	108488097	122	+	RGPD4	cds
chr2	108488360	108488505	146	+	RGPD4	cds
chr2	110593707	110593828	122	+	RGPD5	cds
chr2	110594067	110594404	338	+	RGPD5	cds
chr2	110594595	110594740	146	+	RGPD5	cds
chr2	110594763	110594956	194	+	RGPD5	cds
chr2	110595363	110595556	194	+	RGPD5	cds
chr2	111291713	111291882	170	-	RGPD6	cds
chr2	111291929	111292074	146	-	RGPD6	cds
chr2	111292337	111292578	242	-	RGPD6	cds
chr2	111292841	111292962	122	-	RGPD6	cds
chr2	113145744	113145865	122	-	RGPD8	cds
chr2	113146272	113146441	170	-	RGPD8	cds
chr2	113146488	113146633	146	-	RGPD8	cds
chr2	113146896	113147065	170	-	RGPD8	cds
chr2	113147400	113147521	122	-	RGPD8	cds
chr1	192548266	192548603	338	+	RGS1	STOP
chr1	192548650	192548795	146	+	RGS1	utr3
chr4	40245037	40245326	290	+	RHOH	cds
chr4	40245349	40245566	218	+	RHOH	cds
chr12	123900257	123900426	170	-	RILPL2	utr3
chr14	93118550	93118719	170	+	RIN3	STOP
chr3	196198896	196199065	170	-	RNF168	STOP
chr3	196199352	196199473	122	-	RNF168	STOP
chr3	196229791	196229960	170	-	RNF168	cds
chr1	44877652	44877821	170	+	RNF220	TSS
chr1	44878060	44878301	242	+	RNF220	cds
chr3	79483375	79483496	122	-	ROBO1	NA
chr3	79483543	79483688	146	-	ROBO1	NA
chr3	79484071	79484192	122	-	ROBO1	NA
chr15	82765532	82765653	122	-	RP11-152F13.3	exon
chr15	82974139	82974356	218	+	RP11-152F13.7	exon
chr7	128292226	128292371	146	+	RP11-274B21.2	exon
chr1	147718899	147719342	444	+	RP11-301M17.1	exon
chr16	30234559	30234728	170	-	RP11-347C12.2	exon
chr16	30236767	30236888	122	-	RP11-347C12.2	exon
chr16	30236935	30237124	190	-	RP11-347C12.2	utr3
chr1	149576352	149576454	103	+	RP11-353N4.6	exon
chr1	149576597	149576700	104	+	RP11-353N4.6	exon
chr1	149616028	149616197	170	+	RP11-353N4.6	exon
chr5	7301442	7301572	131	-	RP11-404K5.2	exon
chr16	70010881	70011002	122	-	RP11-419C5.2	NA
chr1	147892519	147892755	237	+	RP11-495P10.1	exon
chr1	147894212	147894342	131	+	RP11-495P10.1	NA
chr1	147897653	147897812	160	+	RP11-495P10.1	exon
chr1	147899982	147900105	124	+	RP11-495P10.1	exon
chr15	23572240	23572351	112	-	RP11-566K19.9	exon
chr15	23572372	23572565	194	-	RP11-566K19.9	exon
chr15	23572588	23573305	718	-	RP11-566K19.9	exon
chr15	23573959	23574101	143	-	RP11-566K19.9	exon
chr15	23577387	23577516	130	-	RP11-566K19.9	exon
chr15	23579162	23579357	196	-	RP11-566K19.9	exon
chr16	28734508	28734644	137	-	RP11-57A19.4	NA
chr6	66014625	66014746	122	+	RP11-74E24.2	exon
chr9	68439968	68440115	148	-	RP11-764K9.4	NA
chr9	69080411	69080763	353	+	RP11-87H9.2	NA
chr15	82808043	82808308	266	+	RP13-608F4.1	exon
chr15	83140198	83142538	2341	-	RP13-996F3.3	exon
chr15	83144202	83144340	139	-	RP13-996F3.3	exon
chr15	83145510	83145665	156	-	RP13-996F3.3	exon
chr15	83146118	83146307	190	-	RP13-996F3.3	exon
chr15	83182643	83182977	335	-	RP13-996F3.3	exon
chr1	327942	328111	170	+	RP4-669L17.8	exon
chr1	144859758	144859998	241	+	RP4-791M13.4	NA
chr1	144863317	144863442	126	+	RP4-791M13.4	NA
chr1	144864134	144864324	191	+	RP4-791M13.4	NA
chr1	144877035	144877271	237	+	RP4-791M13.5	exon
chrX	38145981	38146395	415	-	RPGR	STOP
chr16	89629411	89629628	218	+	RPL13	STOP
chr6	29694377	29695073	697	-	RPL23AP1	exon
chr14	50085501	50085858	358	-	RPL36AL	STOP
chr5	40827908	40828029	122	-	RPL37	utr3
chr12	56511289	56511458	170	+	RPL41	STOP
chr15	83073342	83073482	141	-	RPL9P8	NA
chr15	83083330	83084341	1012	-	RPL9P8	NA
chr15	83098709	83098893	185	-	RPL9P8	NA
chr15	83100555	83100675	121	-	RPL9P8	NA
chr15	83102758	83103327	570	-	RPL9P8	NA
chr15	83104691	83104794	104	-	RPL9P8	NA
chr15	83105003	83108111	3109	-	RPL9P8	NA
chr15	82726401	82726522	122	-	RPL9P9	NA
chr1	150443492	150443613	122	+	RPRD2	cds
chr15	82821157	82821289	133	-	RPS17	STOP
chr15	82822329	82822450	122	-	RPS17	STOP
chr16	2014521	2014629	109	-	RPS2	TSS
chr6	7249031	7249248	218	+	RREB1	STOP
chr1	114308749	114308990	242	-	RSBN1	STOP
chr11	77378137	77378258	122	-	RSF1	cds
chr16	11931702	11931919	218	-	RSL1D1	STOP
chr21	36259763	36259908	146	-	RUNX1	utr5
chr3	127789374	127789495	122	-	RUVBL1	NA
chr19	5649023	5649336	314	+	SAFB	STOP
chr19	5611298	5611641	344	-	SAFB2	cds
chr18	47340464	47340681	218	+	SCARNA17	NA
chr4	83581351	83581472	122	-	SCD5	utr3
chr1	226175836	226176053	218	-	SDE2	cds
chr2	192700711	192701000	290	-	SDPR	cds
chr2	192711456	192711601	146	-	SDPR	cds
chr1	145096406	145096621	216	+	SEC22B	exon
chr1	145103907	145104017	111	+	SEC22B	exon
chr1	145109523	145109684	162	+	SEC22B	exon
chr1	145112372	145112519	148	+	SEC22B	exon
chr1	145115734	145116306	573	+	SEC22B	exon
chr1	145116319	145116997	679	+	SEC22B	exon
chr3	169710381	169710718	338	+	SEC62	cds
chr1	169677701	169677997	297	-	SELL	cds
chr2	64863122	64863243	122	-	SERTAD2	cds
chr2	64863890	64864009	120	-	SERTAD2	TSS
chr18	42281403	42281548	146	+	SETBP1	cds
chr3	47125641	47125810	170	-	SETD2	STOP
chr11	64533347	64533543	197	-	SF1	STOP
chr2	235949675	235949796	122	+	SH3BP4	cds
chr5	148374168	148374313	146	-	SH3TC2	NA
chr15	49170577	49170698	122	-	SHC4	NA
chr16	13333470	13333591	122	+	SHISA9	utr3
chr10	112724074	112724387	314	+	SHOC2	TSS
chr21	44836485	44836835	351	-	SIK1	STOP
chr19	38610281	38610402	122	+	SIPA1L3	cds
chr19	38697264	38697385	122	+	SIPA1L3	utr3
chr1	2160925	2161046	122	+	SKI	cds
chr3	170077794	170077895	102	+	SKIL	utr5
chr3	170078106	170078255	150	+	SKIL	TSS
chr3	170078398	170078519	122	+	SKIL	cds
chr3	170078586	170078735	150	+	SKIL	cds
chr8	134050196	134050317	122	-	SLA	utr3
chr5	131649306	131649461	156	+	SLC22A4	cds
chr5	131657876	131658048	173	+	SLC22A4	cds
chr5	131662969	131663096	128	+	SLC22A4	cds
chr14	100757783	100757952	170	-	SLC25A29	utr3
chr3	140695200	140695321	122	+	SLC25A36	STOP
chrX	118602554	118603083	530	+	SLC25A5	cds
chrX	103368775	103368896	122	-	SLC25A53	NA
chrX	1505188	1505652	465	-	SLC25A6	STOP
chrX	1508349	1508566	218	-	SLC25A6	cds
chrY	1455188	1455652	465	-	SLC25A6	utr3
chrY	1458349	1458566	218	-	SLC25A6	NA
chr12	8073911	8074176	266	-	SLC2A3	STOP
chr11	62648367	62648539	173	+	SLC3A2	TSS
chr2	190428837	190428951	115	-	SLC40A1	cds
chr13	30088278	30088399	122	-	SLC7A1	utr3
chr16	87864989	87865110	122	-	SLC7A5	utr3
chr17	33769037	33769182	146	-	SLFN13	STOP
chr4	39594292	39594461	170	-	SMIM14	NA
chr4	39595060	39595205	146	-	SMIM14	NA
chr2	130909252	130909397	146	-	SMPD4	utr3
chr3	43344709	43345046	338	+	SNRK	cds
chr3	43389562	43389851	290	+	SNRK	cds
chr19	49611171	49611367	197	+	SNRNP70	STOP
chr19	49611459	49611583	125	+	SNRNP70	STOP
chr8	121823752	121823873	122	-	SNTB1	cds
chr15	64448037	64448158	122	+	SNX22	utr3
chr12	93966685	93966812	128	+	SOCS2	cds
chr12	93968497	93968810	314	+	SOCS2	STOP
chr17	76354105	76354322	218	-	SOCS3	utr3
chr17	76354369	76354658	290	-	SOCS3	STOP
chr2	46986449	46986570	122	+	SOCS5	cds
chr6	160169294	160169401	108	-	SOD2	NA
chr6	160176347	160176468	122	-	SOD2	NA
chr21	34921973	34922310	338	+	SON	cds
chr21	34922957	34923294	338	+	SON	cds
chr21	34923485	34923678	194	+	SON	cds
chr21	34926005	34926150	146	+	SON	cds
chr21	34926581	34926750	170	+	SON	cds
chr21	34926773	34926918	146	+	SON	cds
chr6	21594211	21594404	194	+	SOX4	utr5
chr6	21595963	21596348	386	+	SOX4	STOP
chr6	21596371	21596492	122	+	SOX4	utr3
chr6	21596755	21597092	338	+	SOX4	utr3
chr12	53776613	53776782	170	+	SP1	cds
chr12	53776949	53777070	122	+	SP1	cds
chr2	174819912	174820033	122	-	SP3	cds
chr9	39355809	39355916	108	+	SPATA31A1	cds
chr1	16254633	16254778	146	+	SPEN	cds
chr1	16254921	16255066	146	+	SPEN	cds
chr16	29675255	29675712	458	+	SPN	cds
chr16	29675903	29676096	194	+	SPN	cds
chr2	54858351	54858496	146	+	SPTBN1	cds
chr2	54876775	54876968	194	+	SPTBN1	cds
chr5	65466436	65466605	170	+	SREK1	STOP
chr10	70863698	70863867	170	+	SRGN	cds
chr7	104752991	104753136	146	-	SRPK2	NA
chr16	2802665	2802847	183	+	SRRM2	utr5
chr16	2817177	2817394	218	+	SRRM2	cds
chr17	56081495	56081784	290	-	SRSF1	utr3
chr17	56081855	56082288	434	-	SRSF1	utr3
chr1	29475401	29475570	170	-	SRSF4	STOP
chr1	29475593	29475714	122	-	SRSF4	STOP
chr14	70238006	70238199	194	+	SRSF5	STOP
chr11	94801094	94801241	148	+	SRSF8	utr3
chr3	186760633	186760778	146	+	ST6GAL1	cds
chr7	74299027	74299147	121	-	STAG3L2	exon
chr2	119988219	119988610	392	+	STEAP3	TSS
chr19	1206565	1206758	194	+	STK11	utr5
chr7	56147364	56147485	122	+	SUMF2	STOP
chr19	39936383	39936605	223	+	SUPT5H	TSS
chr6	149699153	149699442	290	+	TAB2	TSS
chr4	1730010	1730155	146	+	TACC3	cds
chr17	34171504	34171937	434	+	TAF15	cds
chr11	93471466	93471635	170	-	TAF1D	STOP
chr5	140698680	140698897	218	-	TAF7	cds
chr5	140698920	140699065	146	-	TAF7	cds
chr12	118810572	118810693	122	-	TAOK3	utr5
chr3	18390767	18390936	170	-	TBC1D5	NA
chr3	18466558	18466679	122	-	TBC1D5	utr5
chr3	18466702	18466829	128	-	TBC1D5	utr5
chrX	102841936	102842038	103	+	TCEAL4	cds
chrX	102508666	102508859	194	-	TCEAL8	cds
chr18	53255268	53255860	593	-	TCF4	TSS
chr18	53256527	53257045	519	-	TCF4	utr5
chr12	55356718	55356887	170	-	TESPA1	STOP
chr4	106156517	106156638	122	+	TET2	cds
chr19	41859338	41859531	194	-	TGFB1	utr5
chr19	41859602	41859788	187	-	TGFB1	utr5
chr2	105883758	105883895	138	-	TGFBRAP1	STOP
chr2	43451028	43451581	554	-	THADA	utr3
chr2	43452564	43452685	122	-	THADA	NA
chr1	28208841	28208986	146	+	THEMIS2	cds
chr1	28209071	28209394	324	+	THEMIS2	cds
chr3	156392540	156393502	963	+	TIPARP	utr5
chr3	156395541	156395734	194	+	TIPARP	cds
chr3	156395901	156396310	410	+	TIPARP	cds
chrX	38145861	38146078	218	+	TM4SF2	NA
chrX	38146101	38146246	146	+	TM4SF2	NA
chr12	66527999	66528144	146	-	TMBIM4	NA
chr3	171575874	171576379	506	+	TMEM212	utr3
chr1	95629758	95629879	122	+	TMEM56	NA
chr8	29927397	29927575	179	-	TMEM66	STOP
chr8	29931392	29931571	180	-	TMEM66	STOP
chr19	41859194	41859435	242	+	TMEM91	NA
chr6	138188444	138188679	236	+	TNFAIP3	utr5
chr6	138188778	138189370	593	+	TNFAIP3	utr5
chr6	138199592	138200433	842	+	TNFAIP3	cds
chr6	138202459	138202796	338	+	TNFAIP3	utr3
chr6	138202843	138203108	266	+	TNFAIP3	utr3
chr17	16842901	16843046	146	-	TNFRSF13B	cds
chr7	5352853	5353046	194	-	TNRC18	cds
chr7	5353141	5353262	122	-	TNRC18	cds
chr7	5396714	5396907	194	-	TNRC18	cds
chr7	5410293	5410414	122	-	TNRC18	cds
chr22	40661483	40661652	170	+	TNRC6B	cds
chr22	40661963	40662084	122	+	TNRC6B	cds
chr22	41832275	41832396	122	-	TOB2	STOP
chr22	41833091	41833212	122	-	TOB2	cds
chr13	45911061	45911326	266	-	TPT1	utr3
chr13	45911373	45911744	372	-	TPT1	STOP
chr13	45912794	45912911	118	-	TPT1	cds
chr1	211545709	211545830	122	+	TRAF5	cds
chr11	35684803	35684972	170	+	TRIM44	cds
chr2	230724183	230724290	108	-	TRIP12	cds
chr13	45008606	45009019	414	-	TSC22D1	STOP
chr3	150126769	150127034	266	+	TSC22D2	utr5
chr3	150127513	150127658	146	+	TSC22D2	cds
chr3	150176162	150176283	122	+	TSC22D2	STOP
chrX	106957363	106957700	338	-	TSC22D3	utr3
chr12	58190151	58190272	122	+	TSFM	STOP
chrX	73040527	73040648	122	+	TSIX	exon
chrX	73040671	73040774	104	+	TSIX	exon
chrX	73046461	73046990	530	+	TSIX	exon
chr6	116600053	116600438	386	-	TSPYL1	cds
chrX	53112045	53112190	146	+	TSPYL2	cds
chrX	53114812	53114933	122	+	TSPYL2	STOP
chr12	49578865	49579106	242	-	TUBA1A	cds
chr9	140137019	140137212	194	+	TUBB4B	cds
chr9	140137787	140137932	146	+	TUBB4B	cds
chr22	31371251	31371396	146	+	TUG1	exon
chr22	31371443	31371564	122	+	TUG1	exon
chr22	31372427	31372596	170	+	TUG1	exon
chr9	34241398	34241519	122	+	UBAP1	cds
chr12	125396574	125396695	122	-	UBC	cds
chr21	46191206	46191351	146	-	UBE2G2	STOP
chr19	59069759	59069928	170	-	UBE2M	utr5
chr11	118263452	118263573	122	+	UBE4A	cds
chr3	33431436	33431605	170	-	UBP1	utr3
chr11	62445470	62445590	121	-	UBXN1	cds
chr4	115543738	115543907	170	+	UGT8	utr5
chr7	76178729	76179178	450	+	UPK3B	NA
chr7	76239302	76239423	122	+	UPK3B	NA
chr7	76240770	76240908	139	+	UPK3B	NA
chr7	76254838	76255000	163	+	UPK3B	NA
chr7	76255453	76256078	626	+	UPK3B	NA
chr7	76256240	76256414	175	+	UPK3B	NA
chr7	76256557	76256942	386	+	UPK3B	NA
chr7	76610354	76610577	224	+	UPK3B	NA
chr16	58044969	58045138	170	+	USB1	STOP
chr16	58045449	58045786	338	+	USB1	utr3
chr16	58046752	58047113	362	+	USB1	utr3
chr16	58047177	58047475	299	+	USB1	utr3
chr16	58054404	58054525	122	+	USB1	utr3
chr16	84778862	84778983	122	+	USP10	STOP
chr17	20905953	20906122	170	-	USP22	utr3
chr1	78211105	78211284	180	-	USP33	TSS
chr17	76799802	76799947	146	-	USP36	cds
chrX	6452018	6452244	227	-	VCX3A	cds
chrX	8433785	8434050	266	+	VCX3B	cds
chrX	8434169	8434314	146	+	VCX3B	cds
chrY	16097795	16097988	194	-	VCY	cds
chrY	16168511	16168680	170	+	VCY1B	cds
chr6	43752823	43752950	128	+	VEGFA	utr3
chr12	123351890	123352154	265	-	VPS37B	cds
chr17	413107	413492	386	-	VPS53	utr3
chr10	28884661	28884806	146	+	WAC	STOP
chr2	114356303	114356424	122	+	WASH2P	exon
chr15	102515263	102515368	106	+	WASH3P	exon
chr15	102516335	102516672	338	+	WASH3P	exon
chr1	14505	14674	170	-	WASH7P	exon
chr1	14721	14829	109	-	WASH7P	exon
chr3	39136234	39136355	122	+	WDR48	STOP
chr8	38205206	38205399	194	-	WHSC1L1	cds
chr12	862760	862953	194	+	WNK1	cds
chr6	160169222	160169439	218	+	WTAP	STOP
chrX	73040725	73040990	266	-	XIST	exon
chrX	73046551	73047134	584	-	XIST	exon
chrX	73070840	73071297	458	-	XIST	exon
chrX	73071608	73071849	242	-	XIST	exon
chr8	71647830	71647975	146	+	XKR9	utr3
chr2	30381484	30381797	314	+	YPEL5	STOP
chr1	29069706	29069971	266	+	YTHDF2	cds
chr1	29069994	29070307	314	+	YTHDF2	cds
chr8	64099545	64099690	146	+	YTHDF3	STOP
chr14	100706037	100706158	122	+	YY1	cds
chr14	64988804	64989021	218	+	ZBTB1	cds
chr14	64989044	64989285	242	+	ZBTB1	cds
chr21	43411235	43411356	122	-	ZBTB21	cds
chr17	7366476	7366621	146	-	ZBTB4	cds
chr3	42700558	42700727	170	+	ZBTB47	TSS
chr1	203816359	203816528	170	+	ZC3H11A	cds
chr1	203821316	203821461	146	+	ZC3H11A	STOP
chr7	138764455	138764576	122	-	ZC3HAV1	cds
chr9	88967714	88967835	122	-	ZCCHC6	TSS
chr9	37120618	37120891	274	+	ZCCHC7	utr5
chr2	145147077	145147198	122	-	ZEB2	cds
chr2	145147245	145147438	194	-	ZEB2	cds
chr9	74975543	74975664	122	-	ZFAND5	cds
chr19	39898430	39898839	410	+	ZFP36	STOP
chr19	39899054	39899271	218	+	ZFP36	cds
chr10	81072830	81073095	266	+	ZMIZ1	utr3
chr10	81073142	81073359	218	+	ZMIZ1	utr3
chr13	20567634	20567779	146	+	ZMYM2	cds
chr20	45839322	45839443	122	-	ZMYND8	STOP
chr5	43174860	43175053	194	+	ZNF131	STOP
chr17	18574395	18574516	122	-	ZNF286B	NA
chr6	87969359	87969528	170	+	ZNF292	cds
chr19	54080310	54080455	146	+	ZNF331	cds
chr19	54080526	54080647	122	+	ZNF331	cds
chr7	99091453	99091670	218	-	ZNF394	STOP
chr8	28206245	28206347	103	-	ZNF395	STOP
chr6	56966408	56966601	194	+	ZNF451	cds
chr19	57802090	57802211	122	+	ZNF460	cds
chr19	57803674	57803891	218	+	ZNF460	utr3
chr19	57038404	57038645	242	+	ZNF471	utr3
chr19	57038836	57039077	242	+	ZNF471	utr3
chr15	64791786	64792003	218	+	ZNF609	cds
chr15	64966426	64966547	122	+	ZNF609	cds
chr2	71653613	71653734	122	+	ZNF638	STOP
chr7	99091405	99091598	194	+	ZNF789	NA
chr7	127013923	127014044	122	-	ZNF800	cds
chr19	58370495	58370616	122	-	ZNF814	exon
chrX	57934671	57934840	170	-	ZXDA	cds
chr3	126180664	126180768	105	-	ZXDC	cds

## Sheet: CMP
chr	start	end	width	strand	gencode_v19_KNOWN	Region
chr17	35310233	35310378	146	+	AATF	cds
chr12	91035	91156	122	+	ABC7-42389800N19.1	exon
chr12	123465675	123465846	172	-	ABCB9	utr5
chr16	16235101	16235270	170	+	ABCC1	STOP
chr19	1877094	1877287	194	-	ABHD17A	STOP
chr2	132278677	132278798	122	+	AC093838.4	exon
chr2	87303281	87303426	146	-	AC125232.1	exon
chr9	42857744	42857852	109	-	AC129778.2	exon
chr1	180471491	180471660	170	-	ACBD6	utr5
chr14	23528421	23528683	263	-	ACIN1	cds
chr14	23530292	23530393	102	-	ACIN1	cds
chr14	23530602	23530771	170	-	ACIN1	cds
chr22	41924733	41924854	122	+	ACO2	utr3
chr7	5567330	5567522	193	-	ACTB	STOP
chr19	39138375	39138496	122	+	ACTN4	TSS
chr1	154557317	154557462	146	-	ADAR	cds
chr1	154573900	154574237	338	-	ADAR	TSS
chr20	49508262	49508407	146	-	ADNP	cds
chr11	67033904	67034193	290	+	ADRBK1	TSS
chr19	3053771	3053964	194	-	AES	STOP
chr4	88035998	88036263	266	+	AFF1	cds
chr9	88248032	88248153	122	-	AGTPBP1	STOP
chr11	62285533	62285654	122	-	AHNAK	cds
chr14	77924444	77924565	122	+	AHSA1	TSS
chrX	1720367	1720488	122	+	AKAP17A	STOP
chrY	1662984	1663117	134	+	AKAP17A	NA
chrY	1670367	1670512	146	+	AKAP17A	utr3
chr9	117139321	117139442	122	-	AKNA	cds
chr9	117139537	117139682	146	-	AKNA	cds
chr17	79849342	79849462	121	-	ALYREF	TSS
chr6	111195986	111196131	146	+	AMD1	utr5
chr7	2770884	2771005	122	+	AMZ1	NA
chr12	133331428	133331645	218	-	ANKLE2	cds
chr3	15711719	15711840	122	-	ANKRD28	STOP
chr15	69076735	69076880	146	-	ANP32A	STOP
chr9	100745632	100745777	146	+	ANP32B	utr5
chr9	100767269	100767435	167	+	ANP32B	cds
chr9	100773552	100773671	120	+	ANP32B	cds
chr9	100777645	100777790	146	+	ANP32B	STOP
chr1	150198939	150199127	189	-	ANP32E	STOP
chr22	29784412	29784533	122	-	AP1B1	utr5
chr14	20923385	20923553	169	+	APEX1	utr5
chr14	20923736	20923862	127	+	APEX1	TSS
chr21	27423339	27423484	146	-	APP	cds
chr14	50359973	50360214	242	+	ARF6	utr5
chr14	50360285	50360406	122	+	ARF6	utr5
chr14	50360501	50360934	434	+	ARF6	cds
chr13	107211779	107212005	227	-	ARGLU1	TSS
chr13	107219920	107220065	146	-	ARGLU1	TSS
chr13	107220280	107220425	146	-	ARGLU1	utr5
chr1	161018483	161018604	122	-	ARHGAP30	STOP
chr1	161018651	161018796	146	-	ARHGAP30	STOP
chr17	79826746	79826915	170	-	ARHGDIA	STOP
chr17	79828559	79828704	146	-	ARHGDIA	utr5
chr7	143884663	143884856	194	-	ARHGEF35	cds
chr7	144060086	144060231	146	+	ARHGEF5	cds
chr7	144060398	144060567	170	+	ARHGEF5	cds
chr1	27105873	27105994	122	+	ARID1A	STOP
chr6	157099111	157099256	146	+	ARID1B	TSS
chr6	157528644	157528765	122	+	ARID1B	cds
chr6	157528860	157529029	170	+	ARID1B	STOP
chr2	97217699	97217868	170	+	ARID5A	STOP
chr15	72766834	72767075	242	+	ARIH1	TSS
chr3	48964894	48965063	170	+	ARIH2	TSS
chr5	175824607	175824719	113	+	ARL10	NA
chr12	123465230	123465434	205	+	ARL6IP4	TSS
chr12	123466141	123466426	286	+	ARL6IP4	STOP
chr3	69153662	69153807	146	+	ARL6IP5	STOP
chr9	132401480	132401589	110	-	ASB6	cds
chr9	119374514	119374683	170	-	ASTN2	utr3
chr9	119375186	119375451	266	-	ASTN2	utr3
chr1	1452690	1452792	103	+	ATAD3A	cds
chr1	1414022	1414125	104	+	ATAD3B	TSS
chr22	39918305	39918498	194	+	ATF4	cds
chr1	28562625	28562781	157	+	ATPIF1	TSS
chrX	76938451	76938596	146	-	ATRX	cds
chr12	74931910	74932199	290	+	ATXN7L3B	STOP
chr12	74932486	74932679	194	+	ATXN7L3B	utr3
chr1	1309499	1309692	194	-	AURKAIP1	cds
chr2	62449826	62449947	122	+	B3GNT2	cds
chr2	62449970	62450091	122	+	B3GNT2	cds
chr2	60688648	60688753	106	-	BCL11A	cds
chr2	60773321	60773435	115	-	BCL11A	TSS
chr18	60985930	60986035	106	-	BCL2	utr5
chr7	72951186	72951331	146	-	BCL7B	utr3
chr6	136582498	136582615	118	-	BCLAF1	STOP
chr6	136597244	136597461	218	-	BCLAF1	cds
chr22	23524015	23524208	194	+	BCR	cds
chr3	5024688	5024953	266	+	BHLHE40	cds
chr3	5025048	5025241	194	+	BHLHE40	cds
chr2	32640460	32640605	146	+	BIRC6	cds
chr9	67333014	67333279	266	-	BMS1P10	NA
chr16	29465432	29465536	105	-	BOLA2	cds
chr8	145514977	145515120	144	-	BOP1	TSS
chr17	65822163	65822308	146	+	BPTF	cds
chr6	32944338	32944483	146	+	BRD2	STOP
chr19	15348732	15348853	122	-	BRD4	utr3
chr12	125509848	125510065	218	+	BRI3BP	STOP
chr19	577773	578121	349	+	BSG	cds
chr19	579499	579656	158	+	BSG	TSS
chr12	92537821	92538086	266	-	BTG1	STOP
chr1	203276327	203276592	266	+	BTG2	STOP
chr1	203276735	203276904	170	+	BTG2	utr3
chr17	56386213	56386358	146	-	BZRAP1	cds
chr11	57509009	57509189	181	+	C11orf31	TSS
chr14	91691339	91691460	122	+	C14orf159	utr3
chr16	29755417	29755538	122	-	C16orf54	utr3
chr17	80400894	80401063	170	-	C17orf62	utr3
chr17	62079954	62080077	124	+	C17orf72	utr3
chr19	4670196	4670341	146	-	C19orf10	cds
chr19	12841597	12841882	286	-	C19orf43	STOP
chr19	12845126	12845487	362	-	C19orf43	TSS
chr19	51301309	51301430	122	-	C19orf48	STOP
chr19	51301453	51301742	290	-	C19orf48	TSS
chr19	18700336	18700493	158	+	C19orf60	cds
chr19	3474692	3474994	303	-	C19orf77	STOP
chr1	169677629	169677750	122	+	C1orf112	NA
chr11	47611359	47611480	122	-	C1QTNF4	STOP
chr3	54671765	54672894	1130	+	CACNA2D3	NA
chr3	54673229	54673470	242	+	CACNA2D3	NA
chr19	47111738	47111845	108	+	CALM3	cds
chr19	13054526	13054863	338	+	CALR	STOP
chr5	179151657	179151784	128	+	CANX	STOP
chr16	597032	597177	146	+	CAPN15	cds
chr19	36631970	36632122	153	+	CAPNS1	cds
chr17	38296842	38297032	191	+	CASC3	cds
chr17	38318005	38318164	160	+	CASC3	cds
chr16	88942822	88943015	194	-	CBFA2T3	utr3
chr16	89017072	89017289	218	-	CBFA2T3	NA
chr16	67063121	67063266	146	+	CBFB	utr5
chr7	107398611	107398732	122	+	CBLL1	STOP
chr22	39262927	39263048	122	-	CBX6	cds
chr19	18047218	18047339	122	+	CCDC124	TSS
chr11	65658114	65658307	194	+	CCDC85B	TSS
chr11	65658426	65658547	122	+	CCDC85B	cds
chr11	65658834	65659027	194	+	CCDC85B	STOP
chr4	77996624	77996817	194	-	CCNI	TSS
chr3	156866040	156866305	266	-	CCNL1	STOP
chr11	35250675	35250820	146	+	CD44	STOP
chr12	9905801	9906042	242	-	CD69	utr3
chr17	62006263	62006480	218	-	CD79B	utr3
chrY	2594300	2594414	115	+	CD99	NA
chr19	10506627	10506879	253	-	CDC37	STOP
chr17	37688320	37688420	101	+	CDK12	utr3
chr7	40027197	40027318	122	+	CDK13	cds
chr7	92244338	92244600	263	-	CDK6	STOP
chr7	92462524	92462789	266	-	CDK6	TSS
chr7	92462836	92463004	169	-	CDK6	utr5
chr12	12870779	12870948	170	+	CDKN1B	cds
chr12	12871067	12871188	122	+	CDKN1B	cds
chr3	133292745	133292890	146	+	CDV3	TSS
chr3	133292913	133293128	216	+	CDV3	cds
chr3	133293373	133293600	228	+	CDV3	utr5
chr3	133306866	133307038	173	+	CDV3	STOP
chr8	48649763	48650052	290	-	CEBPD	STOP
chr8	48650147	48650268	122	-	CEBPD	cds
chr20	3765529	3765650	122	-	CENPB	cds
chr20	3765673	3765818	146	-	CENPB	cds
chr20	3765937	3766058	122	-	CENPB	cds
chr2	169312782	169312903	122	+	CERS6	utr5
chr11	65623573	65623713	141	-	CFL1	TSS
chr2	202031173	202031295	123	+	CFLAR	utr3
chr2	202031341	202031486	146	+	CFLAR	utr3
chr2	202031533	202031703	171	+	CFLAR	utr3
chr2	202032997	202033119	123	+	CFLAR	utr3
chr2	202033621	202033767	147	+	CFLAR	utr3
chr2	202034053	202034175	123	+	CFLAR	utr3
chr2	202034341	202034583	243	+	CFLAR	utr3
chr19	4422562	4422731	170	+	CHAF1A	cds
chr15	93440953	93441170	218	+	CHD2	NA
chr12	6690233	6690339	107	-	CHD4	cds
chr12	6711221	6711341	121	-	CHD4	cds
chr20	32399181	32399350	170	+	CHMP4B	TSS
chr15	30685622	30685743	122	-	CHRFAM7A	utr5
chr12	105151158	105151327	170	+	CHST11	cds
chr15	101775478	101775623	146	-	CHSY1	cds
chr19	1271351	1271466	116	+	CIRBP	STOP
chr6	139694807	139694976	170	-	CITED2	cds
chr1	41327063	41327232	170	-	CITED4	utr3
chr19	51226652	51226929	278	+	CLEC11A	TSS
chr19	51227738	51227858	121	+	CLEC11A	cds
chr5	157214838	157214959	122	-	CLINT1	STOP
chr1	9791263	9791448	186	-	CLSTN1	cds
chr6	42906497	42906666	170	+	CNPY3	STOP
chr6	42906689	42906882	194	+	CNPY3	utr3
chr11	73584264	73584385	122	-	COA4	cds
chr19	19030103	19030212	110	-	COPE	TSS
chr16	30199681	30199897	217	+	CORO1A	cds
chr12	50513914	50514035	122	+	COX14	STOP
chr20	34242966	34243266	301	-	CPNE1	utr3
chr11	68523166	68523287	122	-	CPT1A	utr3
chr11	85375015	85375136	122	-	CREBZF	cds
chr11	85375215	85375387	173	-	CREBZF	cds
chr11	85375695	85375912	218	-	CREBZF	TSS
chr1	110466099	110466340	242	+	CSF1	cds
chr15	75094791	75094912	122	+	CSK	STOP
chr19	1969554	1969747	194	+	CSNK1G2	utr5
chr15	83140654	83140852	199	+	CSPG4P10	NA
chr15	83141974	83142124	151	+	CSPG4P10	exon
chr15	82765412	82765533	122	+	CSPG4P8	exon
chr15	82970796	82970951	156	-	CSPG4P9	exon
chr15	82972121	82972259	139	-	CSPG4P9	NA
chr15	82973923	82976263	2341	-	CSPG4P9	exon
chr3	39184157	39184470	314	-	CSRNP1	utr3
chr3	39184541	39184782	242	-	CSRNP1	STOP
chr3	39184805	39184950	146	-	CSRNP1	cds
chr3	39185117	39185262	146	-	CSRNP1	cds
chr3	39185333	39185535	203	-	CSRNP1	cds
chr10	53458029	53458198	170	-	CSTF2T	cds
chr4	1205893	1206086	194	-	CTBP1	STOP
chr10	126678001	126678122	122	-	CTBP2	STOP
chr17	7147289	7147506	218	-	CTDNEP1	STOP
chr18	77474634	77474755	122	+	CTDP1	cds
chr12	58216973	58217166	194	-	CTDSP2	utr3
chr12	58217213	58217430	218	-	CTDSP2	STOP
chr20	36355703	36355804	102	+	CTNNBL1	utr5
chr14	25043522	25043705	184	-	CTSG	cds
chr2	136872542	136872807	266	-	CXCR4	cds
chr2	136872902	136873482	581	-	CXCR4	cds
chr5	139060380	139060525	146	+	CXXC5	cds
chr19	48973609	48973757	149	+	CYTH2	TSS
chr2	158272426	158272571	146	-	CYTIP	cds
chr6	33287835	33288001	167	-	DAXX	cds
chr5	176893911	176894032	122	-	DBN1	cds
chr10	74034836	74034981	146	+	DDIT4	STOP
chr20	3183930	3184062	133	-	DDRGK1	cds
chr15	102516647	102516768	122	-	DDX11L9	exon
chr22	38883973	38884120	148	-	DDX17	TSS
chr10	70742298	70742443	146	+	DDX21	cds
chrX	41206892	41207085	194	+	DDX3X	STOP
chr17	61895341	61895534	194	+	DDX42	cds
chr12	113601943	113602064	122	-	DDX54	cds
chr11	118657024	118657169	146	-	DDX6	utr5
chr6	18264073	18264227	155	-	DEK	TSS
chr1	182856361	182856482	122	+	DHX9	cds
chr20	61542317	61542462	146	-	DIDO1	cds
chr1	232080692	232080861	170	+	DISC1	NA
chrX	154004461	154004599	139	+	DKC1	STOP
chr15	100339956	100340077	122	-	DNM1P46	exon
chr2	25457101	25457246	146	-	DNMT3A	STOP
chr11	65686847	65687014	168	+	DRAP1	TSS
chr11	65687813	65687933	121	+	DRAP1	cds
chr6	116600077	116600294	218	+	DSE	NA
chr6	116600365	116600486	122	+	DSE	exon
chr6	56323888	56324009	122	-	DST	STOP
chr6	56324928	56325052	125	-	DST	STOP
chr6	56351901	56352071	171	-	DST	STOP
chr6	56357779	56357887	109	-	DST	STOP
chr6	56358855	56358978	124	-	DST	STOP
chr6	56371240	56371342	103	-	DST	STOP
chr6	56373326	56373553	228	-	DST	STOP
chr6	56397165	56397308	144	-	DST	STOP
chr6	56401576	56401738	163	-	DST	STOP
chr6	56417845	56418062	218	-	DST	STOP
chr6	56464914	56465019	106	-	DST	cds
chr6	56479374	56482216	2843	-	DST	STOP
chr6	56482783	56485513	2731	-	DST	cds
chr6	56496680	56496838	159	-	DST	cds
chr6	56497699	56497835	137	-	DST	cds
chr6	56505108	56505229	122	-	DST	cds
chr5	172195572	172195789	218	-	DUSP1	STOP
chr5	172197900	172198203	304	-	DUSP1	TSS
chr12	120935875	120936068	194	+	DYNLL1	STOP
chr9	139757739	139757900	162	-	EDF1	cds
chr6	74227440	74227561	122	-	EEF1A1	STOP
chr8	144662181	144662376	196	-	EEF1D	STOP
chr8	144662675	144662897	223	-	EEF1D	STOP
chr19	3976197	3976702	506	-	EEF2	STOP
chr19	3979829	3979998	170	-	EEF2	cds
chr19	3982243	3982422	180	-	EEF2	cds
chr5	137803597	137803790	194	+	EGR1	STOP
chr6	31857268	31857379	112	-	EHMT2	cds
chr6	31860183	31860339	157	-	EHMT2	cds
chr15	49170385	49170602	218	+	EID1	cds
chr15	49170841	49171034	194	+	EID1	STOP
chr12	124105857	124105978	122	-	EIF2B1	utr3
chr3	184039381	184039646	266	+	EIF2B5	utr3
chr3	184045003	184045172	170	+	EIF2B5	utr3
chr3	184052610	184052779	170	+	EIF2B5	utr3
chr10	120796678	120796821	144	-	EIF3A	cds
chr10	120797749	120797951	203	-	EIF3A	cds
chr10	120801505	120801626	122	-	EIF3A	cds
chr10	120801649	120802178	530	-	EIF3A	cds
chr10	120810032	120810186	155	-	EIF3A	cds
chr10	120817683	120817815	133	-	EIF3A	cds
chr7	2394665	2394978	314	+	EIF3B	TSS
chr16	28726651	28726755	105	+	EIF3C	cds
chr16	28734484	28734644	161	+	EIF3C	cds
chr16	28403300	28403463	164	-	EIF3CL	cds
chr16	28411191	28411319	129	-	EIF3CL	cds
chr19	10227475	10227665	191	-	EIF3G	STOP
chr22	38273680	38273849	170	+	EIF3L	cds
chr17	78120783	78120928	146	-	EIF4A3	utr5
chr12	53421565	53421703	139	+	EIF4B	STOP
chr12	53427661	53427818	158	+	EIF4B	STOP
chr17	7210903	7211071	169	+	EIF5A	utr5
chr19	8028424	8028545	122	-	ELAVL1	STOP
chr13	41507734	41507855	122	-	ELF1	cds
chr7	36895126	36895271	146	-	ELMO1	STOP
chr19	50979770	50979878	109	+	EMC10	TSS
chr17	3572655	3572776	122	+	EMC6	STOP
chr19	6952510	6952655	146	-	EMR4P	exon
chr1	29313983	29314207	225	+	EPB41	TSS
chr19	45971564	45971877	314	-	ERCC1	NA
chr19	45976192	45976481	290	-	ERCC1	NA
chr12	112460121	112460338	218	+	ERP29	STOP
chr12	112460505	112460626	122	+	ERP29	utr3
chr3	54671813	54671982	170	-	ESRG	exon
chr3	54672077	54672270	194	-	ESRG	exon
chr3	54672293	54672438	146	-	ESRG	exon
chr3	54672461	54672822	362	-	ESRG	exon
chr3	54672845	54673110	266	-	ESRG	exon
chr3	54673205	54673374	170	-	ESRG	exon
chr3	54673469	54673614	146	-	ESRG	exon
chr21	40194669	40194862	194	+	ETS2	STOP
chr21	40194909	40195102	194	+	ETS2	utr3
chr17	29632083	29632276	194	-	EVI2B	STOP
chr22	29684594	29684775	182	+	EWSR1	cds
chr22	29695588	29695841	254	+	EWSR1	cds
chr6	159187924	159188045	122	-	EZR	STOP
chr6	159190863	159190976	114	-	EZR	cds
chr6	159191795	159191926	132	-	EZR	cds
chr6	159192275	159192396	122	-	EZR	cds
chrX	154115690	154115811	122	-	F8	NA
chrX	154115906	154116051	146	-	F8	NA
chrX	154115561	154115715	155	+	F8A1	cds
chrX	154115834	154116003	170	+	F8A1	utr3
chrX	154612675	154612879	205	+	F8A2	cds
chrX	154612948	154613117	170	+	F8A2	utr3
chrX	154686958	154687079	122	-	F8A3	utr3
chrX	154687193	154687319	127	-	F8A3	cds
chr10	14562931	14563148	218	-	FAM107B	utr3
chr22	45736386	45736507	122	+	FAM118A	utr3
chr2	220046926	220047071	146	+	FAM134A	STOP
chr9	140137907	140138052	146	-	FAM166A	utr3
chr17	79784255	79784391	137	-	FAM195B	TSS
chr19	16302225	16302346	122	+	FAM32A	utr3
chr10	126311870	126312015	146	-	FAM53B	cds
chr9	139617989	139618350	362	+	FAM69B	STOP
chr19	50979853	50980003	151	-	FAM71E1	utr5
chr11	64888995	64889116	122	-	FAU	cds
chr19	40331053	40331155	103	-	FBL	cds
chr19	40331256	40331427	172	-	FBL	cds
chr2	48025869	48025970	102	-	FBXO11	NA
chr2	48027885	48028010	126	-	FBXO11	NA
chr11	61563412	61563557	146	+	FEN1	cds
chr11	64008603	64008710	108	+	FKBP2	utr5
chr6	35656604	35656719	116	-	FKBP5	utr5
chr19	18652704	18652805	102	-	FKBP8	TSS
chr19	18654295	18654406	112	-	FKBP8	utr5
chr17	18150226	18150366	141	-	FLII	STOP
chrX	153593188	153593325	138	-	FLNA	cds
chrX	153593503	153593627	125	-	FLNA	cds
chrX	153593716	153593854	139	-	FLNA	cds
chr14	75747749	75747966	218	+	FOS	cds
chr19	45971420	45971757	338	+	FOSB	utr5
chr19	45974078	45974207	130	+	FOSB	cds
chr19	45976072	45976433	362	+	FOSB	STOP
chr2	28631625	28631733	109	+	FOSL2	cds
chr2	28635156	28635493	338	+	FOSL2	STOP
chr2	28635876	28635997	122	+	FOSL2	utr3
chr2	28636116	28636261	146	+	FOSL2	utr3
chr9	70175994	70176115	122	-	FOXD4L5	utr3
chr9	70176186	70177027	842	-	FOXD4L5	STOP
chr9	70177074	70178275	1202	-	FOXD4L5	TSS
chr9	70178346	70178815	470	-	FOXD4L5	utr5
chr7	4806374	4806495	122	+	FOXK1	utr3
chr14	89878517	89878782	266	-	FOXN3	cds
chr16	31196259	31196452	194	+	FUS	cds
chr16	31201619	31201719	101	+	FUS	STOP
chr16	31202062	31202163	102	+	FUS	STOP
chr19	13065209	13065340	132	-	GADD45GIP1	cds
chr19	13067676	13067821	146	-	GADD45GIP1	cds
chr3	128199320	128199441	122	-	GATA2	utr3
chr3	128199536	128199873	338	-	GATA2	STOP
chr3	128199896	128200041	146	-	GATA2	cds
chr19	19616896	19617017	122	+	GATAD2A	utr3
chr1	92941373	92941494	122	-	GFI1	utr3
chr14	96001370	96001515	146	+	GLRX5	TSS
chr19	48248816	48248985	170	+	GLTSCR2	TSS
chr19	48257783	48257888	106	+	GLTSCR2	cds
chr19	48257965	48258148	184	+	GLTSCR2	cds
chr19	48258604	48258780	177	+	GLTSCR2	cds
chr1	182353731	182353858	128	-	GLUL	cds
chr19	3136293	3136510	218	+	GNA15	TSS
chr19	3162814	3162935	122	+	GNA15	cds
chr19	3163078	3163271	194	+	GNA15	utr3
chr19	3163294	3163487	194	+	GNA15	utr3
chr3	50273636	50273885	250	+	GNAI2	TSS
chr3	50284325	50284507	183	+	GNAI2	TSS
chr3	50289051	50289175	125	+	GNAI2	cds
chr9	80646135	80646328	194	-	GNAQ	TSS
chr1	1822282	1822451	170	-	GNB1	utr5
chr15	22742395	22742935	541	+	GOLGA6L1	cds
chr15	22742947	22743055	109	+	GOLGA6L1	cds
chr15	22743102	22743476	375	+	GOLGA6L1	cds
chr15	23685828	23686045	218	-	GOLGA6L2	STOP
chr15	20739784	20739905	122	-	GOLGA6L6	cds
chr15	20739928	20740265	338	-	GOLGA6L6	cds
chr15	20740295	20740573	279	-	GOLGA6L6	cds
chr15	20740615	20740969	355	-	GOLGA6L6	cds
chr15	23435069	23435241	173	+	GOLGA8EP	exon
chr15	23436940	23437060	121	+	GOLGA8EP	exon
chr15	23438824	23439184	361	+	GOLGA8EP	exon
chr15	23439452	23439562	111	+	GOLGA8EP	exon
chr15	23440778	23440886	109	+	GOLGA8EP	exon
chr15	23441538	23441795	258	+	GOLGA8EP	exon
chr15	23444666	23444767	102	+	GOLGA8EP	exon
chr15	23444849	23444950	102	+	GOLGA8EP	exon
chr15	23445039	23445192	154	+	GOLGA8EP	exon
chr15	23445277	23448423	3147	+	GOLGA8EP	exon
chr15	30902968	30903089	122	+	GOLGA8H	cds
chr15	32688631	32688744	114	-	GOLGA8K	cds
chr15	30696251	30696359	109	-	GOLGA8R	cds
chr15	30699501	30699622	122	-	GOLGA8R	cds
chr22	47073307	47073428	122	+	GRAMD4	utr3
chr16	85701793	85701938	146	+	GSE1	cds
chr12	13236710	13236903	194	-	GSG1	utr3
chr19	6381707	6381828	122	-	GTF2F1	cds
chr19	6383321	6383506	186	-	GTF2F1	cds
chr7	74173925	74174094	170	+	GTF2I	utr3
chr9	135553459	135553580	122	+	GTF3C4	cds
chr22	24936558	24936727	170	-	GUCD1	utr3
chr22	24938814	24938983	170	-	GUCD1	STOP
chr2	127453545	127454002	458	+	GYPC	STOP
chr22	38201905	38202026	122	+	H1F0	cds
chr3	129034213	129034526	314	-	H1FX	cds
chr7	44887567	44887688	122	-	H2AFV	TSS
chr11	118964728	118964969	242	-	H2AFX	utr3
chr11	118965040	118965185	146	-	H2AFX	utr3
chr5	134724683	134724816	134	-	H2AFY	TSS
chr5	134734751	134734928	178	-	H2AFY	utr5
chr17	73775737	73775882	146	-	H3F3B	utr5
chr12	31944862	31944983	122	-	H3F3C	cds
chr20	61732907	61733028	122	-	HAR1B	NA
chr16	69152199	69152306	108	+	HAS3	cds
chrX	153220020	153220189	170	-	HCFC1	cds
chrX	153236554	153236675	122	-	HCFC1	utr5
chr6	30201815	30202045	231	-	HCG17	exon
chr6	30209923	30210088	166	-	HCG17	exon
chr6	30222123	30222241	119	-	HCG17	exon
chr6	30227338	30227474	137	-	HCG17	NA
chr6	30227703	30227861	159	-	HCG17	NA
chr6	30228173	30228384	212	-	HCG17	NA
chr6	30228980	30229256	277	-	HCG17	NA
chr6	30229363	30229480	118	-	HCG17	NA
chr6	30231052	30234728	3677	-	HCG17	NA
chr6	30255173	30262741	7569	-	HCG17	NA
chr6	30263908	30264014	107	-	HCG17	NA
chr6	30282045	30282259	215	-	HCG17	NA
chr6	30293785	30293911	127	-	HCG17	exon
chr6	30293927	30294933	1007	-	HCG18	exon
chr6	29758807	29760850	2044	-	HCG4	exon
chr6	29892368	29894992	2625	-	HCG4B	exon
chr6	29974216	29974446	231	-	HCG4P3	exon
chr6	29974576	29974846	271	-	HCG4P3	exon
chr6	29910653	29910803	151	-	HCG4P5	exon
chr6	29855349	29855607	259	-	HCG4P7	exon
chr6	29855731	29856001	271	-	HCG4P7	exon
chr6	29795509	29795694	186	-	HCG4P8	exon
chr6	29795823	29796093	271	-	HCG4P8	exon
chr1	156713954	156714161	208	-	HDGF	cds
chr1	156714799	156714938	140	-	HDGF	cds
chr1	156721278	156721399	122	-	HDGF	utr5
chr6	139487564	139487709	146	+	HECA	cds
chr6	139488044	139488213	170	+	HECA	cds
chr1	114483435	114483652	218	+	HIPK1	cds
chr6	27834833	27835074	242	-	HIST1H1B	cds
chr6	26056255	26056376	122	-	HIST1H1C	cds
chr6	26156798	26157063	266	+	HIST1H1E	cds
chr1	149814096	149814265	170	-	HIST2H2AA3	cds
chr1	149822675	149822844	170	+	HIST2H2AA4	TSS
chr1	149859330	149859466	137	-	HIST2H2AB	cds
chr1	149858548	149858669	122	+	HIST2H2AC	cds
chr1	149824180	149824349	170	+	HIST2H3A	TSS
chr1	149812594	149812765	172	-	HIST2H3C	TSS
chr1	149785091	149785236	146	-	HIST2H3D	cds
chr6	31324015	31324219	205	-	HLA-B	cds
chr6	31324536	31324734	199	-	HLA-B	cds
chr6	31239495	31239616	122	-	HLA-C	cds
chr6	33048528	33048665	138	-	HLA-DPA1	utr5
chr6	33048448	33048617	170	+	HLA-DPB1	cds
chr6	32551975	32552129	155	-	HLA-DRB1	cds
chr20	30156946	30157067	122	+	HM13	STOP
chr6	34206567	34206734	168	+	HMGA1	utr5
chr6	34208449	34208692	244	+	HMGA1	TSS
chr13	31035532	31035670	139	-	HMGB1	STOP
chr4	174253246	174253389	144	-	HMGB2	cds
chr4	174253971	174254092	122	-	HMGB2	cds
chr5	137088896	137089329	434	-	HNRNPA0	cds
chr5	137089592	137089905	314	-	HNRNPA0	TSS
chr12	54676862	54677018	157	+	HNRNPA1	cds
chr7	26233194	26233314	121	-	HNRNPA2B1	cds
chr7	26236176	26236278	103	-	HNRNPA2B1	cds
chr5	177631555	177631741	187	+	HNRNPAB	utr5
chr5	177631815	177632008	194	+	HNRNPAB	TSS
chr14	21679564	21679725	162	-	HNRNPC	STOP
chr4	83294598	83295055	458	-	HNRNPD	TSS
chr10	43882648	43882841	194	-	HNRNPF	cds
chr10	43883008	43883345	338	-	HNRNPF	TSS
chr19	39340339	39340617	279	-	HNRNPL	TSS
chr19	8509850	8509995	146	+	HNRNPM	TSS
chr1	23636988	23637277	290	-	HNRNPR	cds
chr1	23637444	23637559	116	-	HNRNPR	cds
chr1	245026918	245027639	722	-	HNRNPU	TSS
chr19	41770383	41770703	321	+	HNRNPUL1	TSS
chr19	41770954	41771248	295	+	HNRNPUL1	TSS
chr19	41808713	41808854	142	+	HNRNPUL1	STOP
chr11	62494090	62494643	554	-	HNRNPUL2	TSS
chr19	12902453	12902718	266	-	HOOK2	NA
chr19	12902837	12903054	218	-	HOOK2	NA
chr19	12903605	12903870	266	-	HOOK2	NA
chr7	27194585	27194697	113	-	HOXA7	cds
chr19	16268163	16268284	122	+	HSH2D	STOP
chr19	16268544	16268644	101	+	HSH2D	STOP
chr12	104324183	104324304	122	+	HSP90B1	TSS
chr10	14885537	14885754	218	+	HSPA14	STOP
chr6	31784850	31784971	122	+	HSPA1A	cds
chr6	31797047	31797192	146	+	HSPA1B	cds
chr6	31797287	31797408	122	+	HSPA1B	cds
chr9	127998782	127998999	218	-	HSPA5	STOP
chr9	128001483	128001610	128	-	HSPA5	cds
chr11	122928343	122928512	170	-	HSPA8	STOP
chr11	122930372	122930517	146	-	HSPA8	cds
chr11	118919777	118919915	139	-	HYOU1	STOP
chr17	62080026	62080149	124	-	ICAM2	STOP
chr15	90627474	90627585	112	-	IDH2	STOP
chr19	13264213	13264358	146	+	IER2	cds
chr6	30711623	30711744	122	-	IER3	STOP
chr1	181058213	181058334	122	+	IER5	cds
chr1	181058621	181058766	146	+	IER5	cds
chr1	181058957	181059150	194	+	IER5	STOP
chr6	29718583	29718925	343	-	IFITM4P	exon
chr4	57976210	57976451	242	-	IGFBP7	cds
chr5	140038523	140038644	122	+	IK	cds
chr19	50411571	50411716	146	-	IL4I1	NA
chr19	10794311	10794432	122	+	ILF3	cds
chr19	10801294	10801463	170	+	ILF3	utr3
chr11	61914273	61914374	102	+	INCENP	cds
chr2	234115471	234115664	194	+	INPP5D	utr3
chr1	234742894	234743598	705	-	IRF2BP2	cds
chr1	234744384	234744529	146	-	IRF2BP2	cds
chr13	110434748	110434869	122	-	IRS2	cds
chr13	110436668	110436837	170	-	IRS2	cds
chr16	71961996	71962117	122	+	IST1	utr3
chr12	54789452	54789621	170	-	ITGA5	utr3
chr10	64974720	64974911	192	-	JMJD1C	cds
chr1	59247446	59247975	530	-	JUN	STOP
chr1	59248742	59248959	218	-	JUN	TSS
chr19	12902309	12902622	314	+	JUNB	TSS
chr19	12902741	12902910	170	+	JUNB	cds
chr19	12903389	12903750	362	+	JUNB	STOP
chr19	18391031	18391368	338	-	JUND	STOP
chr19	18391487	18391776	290	-	JUND	cds
chr17	44248364	44248581	218	-	KANSL1	TSS
chr7	32909073	32909194	122	-	KBTBD2	cds
chrX	108867312	108867529	218	-	KCNE1L	utr3
chr7	150647019	150647260	242	-	KCNH2	cds
chr7	150648703	150648824	122	-	KCNH2	cds
chr11	2658117	2658310	194	+	KCNQ1	NA
chr11	2658357	2658502	146	+	KCNQ1	NA
chr11	2659077	2659366	290	+	KCNQ1	NA
chr11	2655765	2655934	170	-	KCNQ1OT1	exon
chr11	2656317	2656990	674	-	KCNQ1OT1	exon
chr11	2657013	2657398	386	-	KCNQ1OT1	exon
chr11	2657517	2657710	194	-	KCNQ1OT1	exon
chr11	2658165	2658670	506	-	KCNQ1OT1	exon
chr11	2658885	2659702	818	-	KCNQ1OT1	exon
chr11	2659917	2660062	146	-	KCNQ1OT1	exon
chr11	2660301	2660494	194	-	KCNQ1OT1	exon
chr11	2660613	2660974	362	-	KCNQ1OT1	exon
chr1	23346204	23346325	122	+	KDM1A	cds
chr12	121881958	121882075	118	-	KDM2B	cds
chr1	202699050	202699155	106	-	KDM5B	cds
chr17	7752375	7752496	122	+	KDM6B	cds
chr19	10597299	10597420	122	-	KEAP1	STOP
chr3	197401336	197401457	122	-	KIAA0226	utr3
chr22	45592538	45592659	122	-	KIAA0930	utr3
chr22	45592802	45592971	170	-	KIAA0930	utr3
chr19	12995475	12995764	290	-	KLF1	STOP
chr8	103662348	103662619	272	-	KLF10	STOP
chr8	103663952	103664193	242	-	KLF10	cds
chr15	31665460	31665581	122	+	KLF13	utr3
chr19	1854317	1854438	122	-	KLF16	utr3
chr10	3823928	3824406	479	-	KLF6	cds
chr19	54866576	54866817	242	-	LAIR1	utr3
chr1	31205482	31205627	146	-	LAPTM5	utr3
chr13	46700537	46700658	122	-	LCP1	utr3
chr10	103867660	103867809	150	-	LDB1	utr3
chr10	103867876	103868080	205	-	LDB1	cds
chr4	108969804	108969907	104	-	LEF1	STOP
chr19	54972473	54972642	170	+	LENG8	STOP
chr19	48654724	48654991	268	-	LIG1	NA
chr1	144340525	144340670	146	-	LINC00623	exon
chr19	201359	201480	122	-	LINC01002	exon
chr7	156685741	156685862	122	-	LMBR1	utr5
chr19	2433895	2434040	146	-	LMNB2	cds
chr11	33880674	33880795	122	-	LMO2	utr3
chr6	161038148	161038308	161	-	LPA	cds
chr6	161043694	161043854	161	-	LPA	cds
chr6	161049238	161049398	161	-	LPA	cds
chr6	161060331	161060491	161	-	LPA	cds
chr17	56344829	56344947	119	+	LPO	STOP
chr3	188603562	188603731	170	+	LPP	utr3
chr19	813471	813664	194	-	LPPR3	cds
chr17	44407887	44408008	122	+	LRRC37A	cds
chr17	44625749	44625870	122	+	LRRC37A2	cds
chr17	48469758	48469863	106	-	LRRC59	cds
chr2	238672469	238672614	146	+	LRRFIP1	cds
chr17	48823104	48823273	170	+	LUC7L3	STOP
chr19	13209961	13210298	338	-	LYL1	STOP
chr1	116677648	116677793	146	+	MAB21L3	utr3
chr22	38611410	38611627	218	+	MAFF	utr3
chr11	65267512	65268209	698	+	MALAT1	exon
chr6	119669699	119670060	362	-	MAN1A1	cds
chr6	119670227	119670420	194	-	MAN1A1	TSS
chr10	30726104	30726249	146	+	MAP3K8	utr5
chr10	30727844	30727965	122	+	MAP3K8	TSS
chr1	36644309	36644424	116	+	MAP7D1	cds
chr14	55529407	55529576	170	+	MAPK1IP1L	cds
chr1	206905886	206906184	299	+	MAPKAPK2	STOP
chr5	138643359	138643528	170	+	MATR3	cds
chr16	29818658	29818923	266	+	MAZ	cds
chr16	29818946	29819067	122	+	MAZ	cds
chr16	29821997	29822310	314	+	MAZ	utr3
chr19	1578429	1578537	109	-	MBD3	STOP
chr1	150549570	150549967	398	-	MCL1	STOP
chr1	150551318	150551679	362	-	MCL1	cds
chr1	150551822	150552091	270	-	MCL1	TSS
chr3	127323450	127323626	177	+	MCM2	cds
chr3	127323719	127323859	141	+	MCM2	STOP
chr6	52129123	52129316	194	-	MCM3	utr3
chr22	35820146	35820315	170	+	MCM5	STOP
chr1	204518456	204518682	227	+	MDM4	STOP
chr6	42980924	42981045	122	-	MEA1	cds
chr15	81271703	81271818	116	-	MESDC2	cds
chr18	48723392	48723537	146	-	MEX3C	cds
chr5	180218980	180219101	122	-	MGAT1	cds
chr5	180219268	180219413	146	-	MGAT1	cds
chr11	12277189	12277297	109	+	MICAL2	cds
chr6	29714924	29715202	279	-	MICE	NA
chr6	29716676	29716826	151	-	MICE	exon
chrX	154612804	154612925	122	-	MIR1184-2	exon
chrX	154687102	154687223	122	+	MIR1184-3	exon
chr5	133561495	133561619	125	+	MIR3661	exon
chr12	121125070	121125191	122	+	MLEC	TSS
chr12	122627005	122627294	290	+	MLXIP	utr3
chrX	102931505	102931674	170	-	MORF4L2	cds
chr4	6642578	6642915	338	+	MRFAP1	TSS
chr11	59573943	59574184	242	-	MRPL16	cds
chr11	1977629	1977750	122	+	MRPL23	STOP
chr7	42976944	42977089	146	+	MRPL32	STOP
chr19	17417214	17417335	122	+	MRPL34	utr3
chr9	138396011	138396165	155	+	MRPS2	utr3
chr16	1822351	1822472	122	-	MRPS34	cds
chr2	48025773	48025898	126	+	MSH6	STOP
chr2	48027837	48027958	122	+	MSH6	STOP
chrX	64955128	64955292	165	+	MSN	cds
chrX	64956656	64956787	132	+	MSN	cds
chr8	98736875	98737164	290	+	MTDH	STOP
chr7	100635879	100636168	290	+	MUC12	cds
chr7	100636191	100636336	146	+	MUC12	cds
chr7	100636407	100636576	170	+	MUC12	cds
chr7	100636863	100637032	170	+	MUC12	cds
chr7	100637415	100637560	146	+	MUC12	cds
chr7	100637919	100638112	194	+	MUC12	cds
chr7	100638159	100638448	290	+	MUC12	cds
chr7	100638975	100639120	146	+	MUC12	cds
chr7	100639263	100639576	314	+	MUC12	cds
chr7	100639599	100639864	266	+	MUC12	cds
chr7	100640079	100640344	266	+	MUC12	cds
chr7	100640655	100640944	290	+	MUC12	cds
chr7	100641111	100641280	170	+	MUC12	cds
chr7	100641327	100641448	122	+	MUC12	cds
chr7	100641471	100641760	290	+	MUC12	cds
chr7	100642023	100642264	242	+	MUC12	cds
chr7	100642575	100642792	218	+	MUC12	cds
chr7	100642815	100643104	290	+	MUC12	cds
chr7	100643487	100644232	746	+	MUC12	cds
chr7	100644279	100644448	170	+	MUC12	cds
chr7	100644735	100644952	218	+	MUC12	cds
chr7	100645047	100645192	146	+	MUC12	cds
chr7	100645311	100645504	194	+	MUC12	cds
chr7	100645839	100646032	194	+	MUC12	cds
chr7	100646151	100646368	218	+	MUC12	cds
chr7	100646967	100647112	146	+	MUC12	cds
chr7	100647159	100647496	338	+	MUC12	cds
chr11	1093263	1093384	122	+	MUC2	cds
chr3	195505732	195505917	186	-	MUC4	cds
chr3	195506956	195507245	290	-	MUC4	cds
chr3	195507484	195507605	122	-	MUC4	cds
chr3	195507670	195507895	226	-	MUC4	cds
chr3	195508348	195508493	146	-	MUC4	cds
chr3	195508660	195509237	578	-	MUC4	cds
chr3	195509332	195509501	170	-	MUC4	cds
chr3	195509524	195509765	242	-	MUC4	cds
chr3	195509812	195509933	122	-	MUC4	cds
chr3	195510460	195510605	146	-	MUC4	cds
chr3	195510652	195510761	110	-	MUC4	cds
chr3	195511348	195511469	122	-	MUC4	cds
chr3	195511504	195511685	182	-	MUC4	cds
chr3	195511732	195512033	302	-	MUC4	cds
chr3	195512044	195512309	266	-	MUC4	cds
chr3	195512373	195512717	345	-	MUC4	cds
chr3	195512781	195512885	105	-	MUC4	cds
chr3	195513189	195513317	129	-	MUC4	cds
chr3	195513384	195513485	102	-	MUC4	cds
chr3	195513528	195513749	222	-	MUC4	cds
chr3	195513880	195513998	119	-	MUC4	cds
chr3	195514190	195514335	146	-	MUC4	cds
chr3	195514462	195514613	152	-	MUC4	cds
chr3	195514822	195514949	128	-	MUC4	cds
chr3	195514966	195515172	207	-	MUC4	cds
chr11	1016745	1016890	146	-	MUC6	cds
chr2	70142292	70142461	170	+	MXD1	utr5
chr2	70164414	70164526	113	+	MXD1	STOP
chr8	128752713	128752882	170	+	MYC	STOP
chr8	128752953	128753218	266	+	MYC	STOP
chr22	36678618	36678739	122	-	MYH9	STOP
chr22	36684321	36684459	139	-	MYH9	cds
chr22	36684772	36684985	214	-	MYH9	cds
chr22	36685130	36685343	214	-	MYH9	cds
chr22	36689374	36689527	154	-	MYH9	cds
chr22	36690233	36690344	112	-	MYH9	cds
chr22	36690977	36691122	146	-	MYH9	cds
chr22	36691550	36691671	122	-	MYH9	cds
chr22	36696896	36697103	208	-	MYH9	cds
chr22	36697579	36697711	133	-	MYH9	cds
chr17	27414001	27414139	139	-	MYO18A	STOP
chr17	27424240	27424368	129	-	MYO18A	STOP
chr2	132249779	132249948	170	-	MZT2A	cds
chr2	130939822	130940015	194	+	MZT2B	TSS
chr2	130941359	130941480	122	+	MZT2B	cds
chr13	33110121	33110242	122	-	N4BP2L2	cds
chr1	1682886	1683031	146	-	NADK	utr3
chr2	232320111	232320335	225	-	NCL	cds
chr2	232325379	232325577	199	-	NCL	cds
chr2	232326346	232326611	266	-	NCL	cds
chr10	51585191	51585336	146	+	NCOA4	cds
chr11	65190412	65190605	194	+	NEAT1	exon
chr6	31922451	31922620	170	-	NELFE	STOP
chr10	5498742	5498935	194	+	NET1	cds
chr16	68156297	68156442	146	+	NFATC3	cds
chr12	54686130	54686371	242	-	NFE2	STOP
chr12	54686418	54686611	194	-	NFE2	cds
chr12	54686898	54687019	122	-	NFE2	cds
chr17	46128064	46128209	146	+	NFE2L1	utr5
chr17	46136976	46137121	146	+	NFE2L1	STOP
chr14	35871147	35871266	120	-	NFKBIA	STOP
chrX	102632108	102632349	242	+	NGFRAP1	utr5
chr15	90814587	90814732	146	+	NGRN	STOP
chr3	42678575	42678696	122	+	NKTR	STOP
chr1	247587364	247587533	170	+	NLRP3	cds
chr16	447741	448179	439	+	NME4	TSS
chr16	448207	448394	188	+	NME4	STOP
chr16	69776044	69776213	170	-	NOB1	utr3
chr16	69776284	69776429	146	-	NOB1	cds
chr6	13615558	13615823	266	+	NOL7	TSS
chr16	14927642	14927763	122	+	NOMO1	TSS
chr16	18573293	18573434	142	-	NOMO2	TSS
chr16	16326460	16326581	122	+	NOMO3	TSS
chrX	70516772	70516897	126	+	NONO	cds
chr4	2964971	2965116	146	-	NOP14	TSS
chr1	120457895	120458016	122	-	NOTCH2	STOP
chr1	120612139	120612260	122	-	NOTCH2	utr5
chr16	21413646	21413935	290	-	NPIPB3	cds
chr16	21416262	21416479	218	-	NPIPB3	cds
chr16	22545210	22545427	218	+	NPIPB5	STOP
chr16	22547370	22547659	290	+	NPIPB5	STOP
chr16	15201210	15201357	148	-	NPIPP1	exon
chr16	15201380	15201525	146	-	NPIPP1	NA
chr16	15201572	15201693	122	-	NPIPP1	NA
chr16	15202364	15202581	218	-	NPIPP1	NA
chr16	15202604	15203054	451	-	NPIPP1	NA
chr16	15224967	15225088	122	-	NPIPP1	exon
chr5	142780276	142780417	142	-	NR3C1	TSS
chr12	52445233	52445352	120	+	NR4A1	utr5
chr12	52448326	52448543	218	+	NR4A1	cds
chr1	52344066	52344211	146	-	NRD1	cds
chr5	111093282	111093399	118	-	NREP	utr5
chr21	16339147	16339316	170	-	NRIP1	cds
chr21	16340371	16340636	266	-	NRIP1	TSS
chr21	16340707	16340847	141	-	NRIP1	utr5
chr3	196387582	196387775	194	+	NRROS	cds
chr19	49416339	49416453	115	+	NUCB1	cds
chr19	49426102	49426247	146	+	NUCB1	utr3
chr1	27248236	27248420	185	+	NUDC	TSS
chr1	27267947	27268116	170	+	NUDC	cds
chr1	27269361	27269530	170	+	NUDC	cds
chr7	2282539	2282683	145	+	NUDT1	TSS
chr7	2284197	2284361	165	+	NUDT1	TSS
chr6	34309638	34309749	112	-	NUDT3	cds
chr1	86816088	86816209	122	-	ODF2L	utr3
chr1	86817096	86817265	170	-	ODF2L	utr3
chr20	61444157	61444278	122	+	OGFR	cds
chrX	67262377	67262570	194	-	OPHN1	utr3
chr12	58111928	58112169	242	+	OS9	cds
chrX	1581969	1582354	386	-	P2RY8	utr3
chrX	1582593	1583002	410	-	P2RY8	utr3
chrX	1583433	1583578	146	-	P2RY8	utr3
chrX	1583601	1583770	170	-	P2RY8	utr3
chrY	1531969	1532354	386	-	P2RY8	utr3
chrY	1532593	1533002	410	-	P2RY8	utr3
chrY	1533433	1533578	146	-	P2RY8	utr3
chrY	1533601	1533770	170	-	P2RY8	utr3
chr17	79803436	79803557	122	-	P4HB	STOP
chr12	56498342	56498535	194	+	PA2G4	TSS
chr14	23790692	23791029	338	+	PABPN1	TSS
chr19	39877333	39877439	107	-	PAF1	STOP
chr11	117038232	117038353	122	+	PAFAH1B2	cds
chr3	122357345	122357490	146	+	PARP15	utr3
chr2	70314704	70314945	242	+	PCBP1	TSS
chr2	70315424	70315761	338	+	PCBP1	cds
chr20	62904597	62904718	122	+	PCMTD2	cds
chr7	98997925	98998047	123	-	PDAP1	STOP
chr7	99001020	99001128	109	-	PDAP1	STOP
chr1	66838091	66838284	194	+	PDE4B	cds
chr1	66838331	66838572	242	+	PDE4B	STOP
chr7	148700897	148701162	266	-	PDIA4	cds
chr7	148725412	148725581	170	-	PDIA4	TSS
chr2	10924235	10924381	147	-	PDIA6	utr3
chr16	15068939	15069077	139	+	PDXDC1	TSS
chr17	4575129	4575250	122	-	PELP1	STOP
chr17	4575321	4575457	137	-	PELP1	STOP
chr17	4575480	4575802	323	-	PELP1	STOP
chr17	8044387	8044658	272	-	PER1	STOP
chr22	30975123	30975290	168	-	PES1	cds
chr22	30975737	30975858	122	-	PES1	cds
chr9	69080243	69080388	146	-	PGM5P2	exon
chr1	33790423	33790568	146	-	PHC2	STOP
chr6	64423089	64423258	170	+	PHF3	STOP
chr6	64423281	64423426	146	+	PHF3	STOP
chr22	41856176	41856321	146	-	PHF5A	utr3
chr5	177637132	177637273	142	-	PHYKPL	NA
chr16	88787573	88787838	266	-	PIEZO1	cds
chr5	67522333	67522526	194	+	PIK3R1	TSS
chr6	37141853	37141998	146	+	PIM1	STOP
chr22	50354478	50354680	203	+	PIM3	TSS
chr22	50354772	50354882	111	+	PIM3	cds
chr22	50356755	50356924	170	+	PIM3	STOP
chr19	9949111	9949232	122	+	PIN1	STOP
chr11	94278072	94278217	146	+	PIWIL4	NA
chr16	16418257	16418384	128	+	PKD1P1	exon
chr16	16418444	16418553	110	+	PKD1P1	exon
chr15	72501057	72501232	176	-	PKM	STOP
chr6	144263380	144263525	146	-	PLAGL1	cds
chr19	4852123	4852313	191	-	PLIN3	cds
chr18	57569974	57570095	122	+	PMAIP1	STOP
chr7	99933797	99933904	108	-	PMS2P1	exon
chr6	99849355	99849506	152	-	PNISR	STOP
chr14	39649778	39649971	194	+	PNN	cds
chr6	89793471	89793736	266	+	PNRC1	TSS
chr19	50902104	50902229	126	+	POLD1	TSS
chr9	116171125	116171263	139	-	POLE3	cds
chr9	116171889	116172008	120	-	POLE3	cds
chr13	28197179	28197300	122	+	POLR1D	cds
chr7	102292734	102292855	122	-	POLR2J2	NA
chr7	102193641	102193762	122	-	POLR2J3	NA
chr22	41924781	41924926	146	-	POLR3H	utr3
chr7	72412423	72412568	146	+	POM121	cds
chr1	147955210	147955419	210	-	PPIAL4A	TSS
chr15	64448121	64448938	818	-	PPIB	STOP
chr2	170493450	170493595	146	+	PPIG	cds
chr2	27607539	27607684	146	-	PPM1G	cds
chr2	28974817	28974938	122	+	PPP1CB	utr5
chr12	111180577	111180698	122	-	PPP1CC	utr5
chr19	49376577	49376866	290	+	PPP1R15A	cds
chr19	49376913	49377034	122	+	PPP1R15A	cds
chr19	49377273	49377490	218	+	PPP1R15A	cds
chr19	49377609	49377898	290	+	PPP1R15A	cds
chr1	204378859	204379004	146	-	PPP1R15B	cds
chr5	133561570	133561739	170	-	PPP2CA	utr5
chr19	55748010	55748189	180	-	PPP6R1	cds
chrX	48759509	48759702	194	+	PQBP1	cds
chr11	64085679	64085800	122	+	PRDX5	TSS
chr19	11552054	11552172	119	+	PRKCSH	cds
chr19	11553200	11553330	131	+	PRKCSH	cds
chr10	53459013	53459134	122	+	PRKG1	NA
chr15	101097628	101097773	146	-	PRKXP1	NA
chr1	109241831	109242120	290	+	PRPF38B	cds
chr6	4032152	4032273	122	+	PRPF4B	cds
chr20	62663294	62663397	104	+	PRPF6	cds
chr6	31595661	31595782	122	+	PRRC2A	cds
chr6	31599419	31599708	290	+	PRRC2A	cds
chr6	31600067	31600188	122	+	PRRC2A	cds
chr6	31600259	31600596	338	+	PRRC2A	cds
chr1	171501625	171501938	314	+	PRRC2C	cds
chr1	171509829	171509974	146	+	PRRC2C	cds
chr17	38137164	38137309	146	+	PSMD3	TSS
chr17	40985422	40985543	122	+	PSME3	utr5
chr8	97345684	97345829	146	+	PTDSS1	STOP
chr12	6875770	6875891	122	+	PTMS	TSS
chr12	6879033	6879165	133	+	PTMS	cds
chr1	32403827	32403988	162	-	PTP4A2	utr5
chr11	67203124	67203317	194	-	PTPRCAP	STOP
chr11	67203412	67203677	266	-	PTPRCAP	cds
chr21	46276155	46276279	125	-	PTTG1IP	cds
chr8	144911153	144911279	127	-	PUF60	utr5
chr12	133287440	133287609	170	+	PXMP2	utr5
chr6	163835986	163836227	242	+	QKI	TSS
chr3	49114261	49114406	146	-	QRICH1	cds
chr1	153954428	153954573	146	-	RAB13	utr3
chr6	146870743	146870877	135	+	RAB32	cds
chr19	16243549	16243670	122	+	RAB8A	utr3
chr19	16243861	16244006	146	+	RAB8A	utr3
chr9	139702565	139702778	214	+	RABL6	TSS
chr9	139734145	139734317	173	+	RABL6	STOP
chr20	32664857	32665002	146	+	RALY	cds
chr2	109384108	109384253	146	+	RANBP2	cds
chr12	69004714	69004832	119	+	RAP1B	utr5
chr3	152881608	152881753	146	+	RAP2B	utr3
chr11	64511474	64511630	157	-	RASGRP2	utr5
chr16	24551411	24551556	146	+	RBBP6	utr5
chrX	16888232	16888401	170	-	RBBP7	utr5
chr1	110882760	110882929	170	+	RBM15	cds
chr3	51429562	51429707	146	+	RBM15B	cds
chr3	51430666	51430811	146	+	RBM15B	cds
chr3	51431242	51431363	122	+	RBM15B	cds
chr14	73569899	73570020	122	+	RBM25	STOP
chr14	73570067	73570186	120	+	RBM25	STOP
chrX	48434701	48434807	107	+	RBM3	cds
chr20	55982790	55983103	314	+	RBM38	STOP
chrX	135956277	135956518	242	-	RBMX	STOP
chr1	17764773	17764966	194	-	RCC2	cds
chr1	167599473	167599666	194	+	RCSD1	TSS
chr1	167666335	167666912	578	+	RCSD1	cds
chr1	167673924	167674213	290	+	RCSD1	STOP
chr7	150069889	150070082	194	+	REPIN1	STOP
chr1	8716343	8716464	122	-	RERE	TSS
chr16	74694997	74695142	146	-	RFWD3	cds
chr1	151315203	151315324	122	-	RFX5	cds
chr1	192548266	192548435	170	+	RGS1	cds
chr11	3849167	3849336	170	-	RHOG	cds
chr4	40244965	40245086	122	+	RHOH	TSS
chr4	40245109	40245230	122	+	RHOH	cds
chr4	40245373	40245494	122	+	RHOH	cds
chr17	30469564	30469665	102	+	RHOT1	utr5
chr12	123900281	123900426	146	-	RILPL2	utr3
chr12	123920628	123920821	194	-	RILPL2	cds
chr14	93154966	93155111	146	+	RIN3	utr3
chr11	65488057	65488202	146	-	RNASEH2C	TSS
chr6	167369752	167369873	122	-	RNASET2	utr5
chr1	44878132	44878277	146	+	RNF220	cds
chr20	3914483	3914628	146	-	RNF24	utr3
chr6	30038056	30039468	1413	-	RNF39	STOP
chr6	30042999	30043628	630	-	RNF39	TSS
chr16	30780158	30780308	151	+	RNF40	cds
chr16	2317957	2318128	172	-	RNPS1	TSS
chr3	79483375	79483496	122	-	ROBO1	NA
chr3	79483543	79483688	146	-	ROBO1	NA
chr18	18691042	18691163	122	-	ROCK1	utr5
chr9	67785927	67786048	122	+	RP11-12A20.2	NA
chr16	70259094	70259215	122	-	RP11-296I10.6	exon
chr16	70259262	70259479	218	-	RP11-296I10.6	exon
chr16	30234559	30234680	122	-	RP11-347C12.2	exon
chr16	30236791	30236912	122	-	RP11-347C12.2	exon
chr15	23572420	23572565	146	-	RP11-566K19.9	exon
chr15	23572588	23573305	718	-	RP11-566K19.9	exon
chr16	28734484	28734644	161	-	RP11-57A19.4	NA
chr16	28734768	28734872	105	-	RP11-57A19.4	NA
chr9	69080555	69080676	122	+	RP11-87H9.2	NA
chr15	83140198	83142538	2341	-	RP13-996F3.3	exon
chr15	83144202	83144340	139	-	RP13-996F3.3	exon
chr15	83145510	83145665	156	-	RP13-996F3.3	exon
chr15	83146118	83146307	190	-	RP13-996F3.3	exon
chr15	83182643	83182977	335	-	RP13-996F3.3	exon
chrX	38146173	38146390	218	-	RPGR	STOP
chr16	89629459	89629628	170	+	RPL13	utr3
chr6	29694377	29695073	697	-	RPL23AP1	exon
chr22	39711445	39711560	116	-	RPL3	STOP
chr19	5691329	5691464	136	+	RPL36	cds
chr14	50085549	50085858	310	-	RPL36AL	TSS
chr12	56511289	56511434	146	+	RPL41	STOP
chr15	83073342	83073482	141	-	RPL9P8	NA
chr15	83083330	83084341	1012	-	RPL9P8	NA
chr15	83098709	83098893	185	-	RPL9P8	NA
chr15	83100555	83100675	121	-	RPL9P8	NA
chr15	83102758	83103327	570	-	RPL9P8	NA
chr15	83104691	83104794	104	-	RPL9P8	NA
chr15	83105003	83108111	3109	-	RPL9P8	NA
chr3	128369478	128369599	122	-	RPN1	cds
chr16	2014473	2014629	157	-	RPS2	TSS
chr19	54710420	54710592	173	+	RPS9	STOP
chr19	54711265	54711410	146	+	RPS9	STOP
chr6	7246656	7246777	122	+	RREB1	cds
chr6	7246896	7247305	410	+	RREB1	cds
chr6	7249007	7249248	242	+	RREB1	STOP
chr22	42910183	42910310	128	-	RRP7A	cds
chr16	11931726	11931895	170	-	RSL1D1	STOP
chr21	36259667	36260004	338	-	RUNX1	utr5
chr3	127789422	127789543	122	-	RUVBL1	NA
chr3	127789950	127790071	122	-	RUVBL1	NA
chr19	49507463	49507675	213	+	RUVBL2	STOP
chr19	3179647	3179816	170	+	S1PR4	cds
chr19	5649215	5649336	122	+	SAFB	STOP
chr19	5611322	5611515	194	-	SAFB2	cds
chr19	5622564	5622757	194	-	SAFB2	TSS
chr19	14200644	14200765	122	-	SAMD1	cds
chr4	174292356	174292549	194	+	SAP30	cds
chr17	73663435	73663558	124	+	SAP30BP	TSS
chr18	47340392	47340705	314	+	SCARNA17	exon
chr1	226175812	226175957	146	-	SDE2	cds
chr3	127788870	127789015	146	+	SEC61A1	utr3
chr1	169677701	169677822	122	-	SELL	cds
chr1	169677869	169677997	129	-	SELL	cds
chr12	109016711	109016856	146	-	SELPLG	STOP
chr1	67878772	67878917	146	-	SERBP1	STOP
chr1	67895790	67895935	146	-	SERBP1	cds
chr15	44084509	44084809	301	+	SERF2	TSS
chr15	44092786	44092982	197	+	SERF2	STOP
chr3	150263934	150264127	194	-	SERP1	utr5
chr9	131451508	131451797	290	+	SET	utr5
chr9	131456174	131456295	122	+	SET	cds
chr11	64533371	64533495	125	-	SF1	STOP
chr11	64545857	64546026	170	-	SF1	TSS
chr16	70605695	70605888	194	+	SF3B3	STOP
chr6	144416161	144416282	122	-	SF3B5	utr3
chr6	144416377	144416594	218	-	SF3B5	cds
chr1	35652601	35652723	123	-	SFPQ	cds
chr1	36787750	36787895	146	+	SH3D21	NA
chr8	145161761	145161866	106	-	SHARPIN	NA
chr15	49170481	49170674	194	-	SHC4	NA
chr10	112724074	112724387	314	+	SHOC2	TSS
chr9	34635534	34635727	194	-	SIGMAR1	STOP
chr21	44836594	44836835	242	-	SIK1	STOP
chr1	2160853	2161070	218	+	SKI	cds
chr3	170078106	170078255	150	+	SKIL	TSS
chr3	170078422	170078591	170	+	SKIL	cds
chr3	170078970	170079071	102	+	SKIL	cds
chr1	113456653	113456787	135	-	SLC16A1	cds
chr19	47278811	47278932	122	-	SLC1A5	cds
chr10	101371018	101371123	106	-	SLC25A28	cds
chr14	100757783	100758072	290	-	SLC25A29	utr3
chrX	1505212	1505477	266	-	SLC25A6	utr3
chrX	1505500	1505652	153	-	SLC25A6	cds
chrX	1506171	1506312	142	-	SLC25A6	cds
chrX	1508277	1508590	314	-	SLC25A6	cds
chrY	1455212	1455477	266	-	SLC25A6	utr3
chrY	1455500	1455652	153	-	SLC25A6	NA
chrY	1456171	1456312	142	-	SLC25A6	NA
chrY	1458277	1458590	314	-	SLC25A6	NA
chr1	43392653	43392798	146	-	SLC2A1	STOP
chr1	1608032	1608153	122	-	SLC35E2B	TSS
chr1	1622414	1622607	194	-	SLC35E2B	utr5
chr17	79219810	79219979	170	-	SLC38A10	cds
chr19	2732642	2732859	218	-	SLC39A3	STOP
chr2	190428717	190428838	122	-	SLC40A1	cds
chr16	87902970	87903105	136	-	SLC7A5	TSS
chr16	21531653	21531765	113	-	SLC7A5P2	exon
chr17	72764654	72764799	146	+	SLC9A3R1	STOP
chr16	30205475	30205598	124	+	SLX1A	cds
chr16	29466133	29466256	124	+	SLX1B	cds
chr3	47702783	47702945	163	-	SMARCC1	cds
chr12	56563559	56563695	137	-	SMARCC2	STOP
chr1	35321362	35321483	122	-	SMIM12	cds
chr4	39594292	39594461	170	-	SMIM14	NA
chr4	39596164	39596285	122	-	SMIM14	NA
chr5	150175135	150175304	170	+	SMIM3	STOP
chr2	130939894	130940323	430	-	SMPD4	utr5
chr5	121799185	121799914	730	+	SNCAIP	STOP
chr17	47022090	47022204	115	-	SNF8	TSS
chr17	74559224	74559417	194	+	SNHG16	exon
chr9	139622380	139622501	122	-	SNHG7	exon
chr19	49611051	49611196	146	+	SNRNP70	STOP
chr19	49611267	49611631	365	+	SNRNP70	STOP
chr15	64448037	64448314	278	+	SNX22	utr3
chr12	93966652	93966812	161	+	SOCS2	TSS
chr6	160169294	160169594	301	-	SOD2	utr5
chr6	160176347	160176492	146	-	SOD2	NA
chr21	34922045	34922238	194	+	SON	cds
chr21	34923149	34923294	146	+	SON	cds
chr21	34923461	34923582	122	+	SON	cds
chr21	34923701	34924110	410	+	SON	cds
chr21	34925261	34925454	194	+	SON	cds
chr6	21594211	21594404	194	+	SOX4	utr5
chr6	21596059	21596516	458	+	SOX4	STOP
chr6	21596779	21596948	170	+	SOX4	utr3
chr6	21596995	21597164	170	+	SOX4	utr3
chr1	16721724	16721845	122	-	SPATA21	NA
chr19	11256793	11257058	266	-	SPC24	STOP
chr11	47376768	47376889	122	-	SPI1	STOP
chr11	47376984	47377097	114	-	SPI1	STOP
chr16	29675135	29675568	434	+	SPN	cds
chr16	29675591	29675952	362	+	SPN	cds
chr16	29675999	29676168	170	+	SPN	cds
chr16	29678039	29678304	266	+	SPN	utr3
chr4	124322811	124322956	146	+	SPRY1	cds
chr5	65466412	65466533	122	+	SREK1	STOP
chr22	26887620	26887741	122	+	SRRD	STOP
chr16	2802641	2802847	207	+	SRRM2	utr5
chr16	2806334	2806527	194	+	SRRM2	TSS
chr16	2817201	2817370	170	+	SRRM2	cds
chr19	44111783	44111928	146	+	SRRM5	NA
chr7	100481988	100482133	146	+	SRRT	cds
chr1	24304640	24304763	124	-	SRSF10	utr3
chr1	29475305	29475522	218	-	SRSF4	STOP
chr1	29475545	29475738	194	-	SRSF4	STOP
chr14	70238006	70238175	170	+	SRSF5	STOP
chr12	120907344	120907513	170	-	SRSF9	TSS
chr19	18545050	18545195	146	+	SSBP4	STOP
chr2	182756826	182756947	122	+	SSFA2	TSS
chr7	74174045	74174166	122	-	STAG3L2	NA
chr7	72476239	72476363	125	-	STAG3L3	exon
chr2	96852450	96852652	203	-	STARD7	STOP
chr20	47730979	47731196	218	-	STAU1	utr3
chr19	1206637	1206782	146	+	STK11	utr5
chr7	56147364	56147509	146	+	SUMF2	STOP
chr19	39943995	39944116	122	+	SUPT5H	cds
chr9	136230268	136230461	194	-	SURF4	STOP
chr9	93658193	93658314	122	+	SYK	utr3
chr17	76167939	76168084	146	+	SYNGR2	STOP
chr1	16721676	16721797	122	+	SZRD1	STOP
chr6	149699153	149699274	122	+	TAB2	TSS
chr4	1729938	1730107	170	+	TACC3	STOP
chr17	34171696	34171817	122	+	TAF15	cds
chr17	34171840	34171961	122	+	TAF15	cds
chr11	93471490	93471635	146	-	TAF1D	STOP
chr5	140698680	140698873	194	-	TAF7	cds
chr5	140698944	140699065	122	-	TAF7	cds
chr5	140699784	140699905	122	-	TAF7	utr5
chr3	18466534	18466829	296	-	TBC1D5	utr5
chr8	54934742	54934863	122	-	TCEA1	utr5
chrX	102508690	102508859	170	-	TCEAL8	cds
chr16	89940089	89940267	179	+	TCF25	cds
chr16	89949758	89949879	122	+	TCF25	STOP
chr19	1619109	1619233	125	-	TCF3	cds
chr13	114294890	114295059	170	+	TFDP1	utr3
chr19	41859290	41859531	242	-	TGFB1	utr5
chr2	43451028	43451653	626	-	THADA	utr3
chr2	43452540	43452685	146	-	THADA	NA
chr2	242573075	242573196	122	-	THAP4	cds
chr1	28208841	28209034	194	+	THEMIS2	cds
chr1	28209143	28209370	228	+	THEMIS2	cds
chr1	36754708	36754829	122	+	THRAP3	cds
chr1	36754900	36755021	122	+	THRAP3	cds
chr1	36769396	36769517	122	+	THRAP3	cds
chr19	2426629	2426798	170	-	TIMM13	utr3
chr19	2426917	2427044	128	-	TIMM13	STOP
chr3	156396021	156396166	146	+	TIPARP	cds
chr3	53259766	53259917	152	-	TKT	STOP
chr17	60556464	60556651	188	+	TLK2	utr5
chr10	98346586	98346779	194	-	TM9SF3	TSS
chr12	66528071	66528229	159	-	TMBIM4	NA
chr17	76138210	76138331	122	+	TMC8	utr3
chr5	177022339	177022508	170	+	TMED9	STOP
chr3	171575874	171576139	266	+	TMEM212	utr3
chr3	171576210	171576331	122	+	TMEM212	utr3
chr6	75963837	75963958	122	-	TMEM30A	utr3
chr8	29927445	29927575	131	-	TMEM66	STOP
chr19	41859194	41859459	266	+	TMEM91	NA
chr12	98909438	98909639	202	+	TMPO	utr5
chr20	7963135	7963268	134	-	TMX4	cds
chr6	138188564	138188679	116	+	TNFAIP3	utr5
chr6	138199616	138199737	122	+	TNFAIP3	cds
chr6	138199952	138200265	314	+	TNFAIP3	cds
chr6	138202555	138202796	242	+	TNFAIP3	utr3
chr6	138202939	138203108	170	+	TNFAIP3	utr3
chr3	195595311	195595432	122	-	TNK2	STOP
chr7	5352541	5352662	122	-	TNRC18	cds
chr7	5352853	5353022	170	-	TNRC18	cds
chr22	40661987	40662108	122	+	TNRC6B	cds
chr8	144416909	144417030	122	-	TOP1MT	TSS
chr3	25705743	25705864	122	-	TOP2B	TSS
chr1	154150589	154150697	109	-	TPM3	utr5
chr1	154155463	154155680	218	-	TPM3	TSS
chr19	16192722	16192856	135	+	TPM4	TSS
chr19	16197232	16197350	119	+	TPM4	TSS
chr13	45911061	45911688	628	-	TPT1	STOP
chr13	45912794	45912911	118	-	TPT1	cds
chr6	30119722	30122263	2542	-	TRIM10	STOP
chr6	30124715	30124831	117	-	TRIM10	cds
chr6	30126175	30126406	232	-	TRIM10	cds
chr6	30128206	30128711	506	-	TRIM10	TSS
chr6	30152231	30153288	1058	-	TRIM26	utr3
chr6	30153359	30154335	977	-	TRIM26	STOP
chr6	30157194	30157310	117	-	TRIM26	cds
chr6	30164292	30164523	232	-	TRIM26	cds
chr6	30166442	30167041	600	-	TRIM26	TSS
chr6	30168811	30168915	105	-	TRIM26	utr5
chr6	30172432	30172542	111	-	TRIM26	utr5
chr6	30181105	30181271	167	-	TRIM26	utr5
chr19	59055835	59056004	170	+	TRIM28	utr5
chr6	30070673	30071566	894	-	TRIM31	STOP
chr6	30072944	30073164	221	-	TRIM31	cds
chr6	30075439	30075564	126	-	TRIM31	NA
chr6	30075829	30075945	117	-	TRIM31	cds
chr6	30078224	30078455	232	-	TRIM31	cds
chr6	30079424	30079616	193	-	TRIM31	cds
chr6	30080165	30080665	501	-	TRIM31	TSS
chr2	230724111	230724290	180	-	TRIP12	cds
chr13	45008654	45008991	338	-	TSC22D1	STOP
chr3	150126937	150127058	122	+	TSC22D2	utr5
chrX	106957531	106957820	290	-	TSC22D3	STOP
chr7	100075619	100075836	218	-	TSC22D4	TSS
chrX	73021783	73021952	170	+	TSIX	exon
chrX	73023967	73024088	122	+	TSIX	exon
chrX	73024255	73024472	218	+	TSIX	exon
chrX	73025167	73025312	146	+	TSIX	exon
chrX	73025575	73025696	122	+	TSIX	exon
chrX	73025815	73025960	146	+	TSIX	exon
chrX	73026775	73026944	170	+	TSIX	exon
chrX	73028047	73028168	122	+	TSIX	exon
chrX	73040527	73040654	128	+	TSIX	exon
chrX	73046479	73046960	482	+	TSIX	exon
chr6	116600125	116600366	242	-	TSPYL1	cds
chr6	116600485	116600606	122	-	TSPYL1	cds
chr6	116600629	116600750	122	-	TSPYL1	cds
chr16	1399504	1399609	106	-	TSR3	STOP
chr22	43582898	43583019	122	-	TTLL12	cds
chr12	49578865	49579130	266	-	TUBA1A	cds
chr12	49521806	49522071	266	-	TUBA1B	STOP
chr6	30691356	30691477	122	+	TUBB	cds
chr9	140136362	140136473	112	+	TUBB4B	cds
chr9	140136947	140137212	266	+	TUBB4B	cds
chr9	140137787	140138004	218	+	TUBB4B	cds
chr18	12326241	12326344	104	+	TUBB6	utr3
chr6	7910818	7910939	122	-	TXNDC5	cds
chr19	59069687	59069928	242	-	UBE2M	TSS
chr19	55912913	55913058	146	-	UBE2S	cds
chr17	42284821	42284965	145	-	UBTF	STOP
chr11	62445422	62445590	169	-	UBXN1	TSS
chr11	62445966	62446073	108	-	UBXN1	cds
chr19	4909537	4909667	131	+	UHRF1	exon
chr19	4910104	4910258	155	+	UHRF1	exon
chr19	4910378	4910936	559	+	UHRF1	exon
chr19	4932848	4932968	121	+	UHRF1	exon
chr19	4950870	4951008	139	+	UHRF1	exon
chr19	4954361	4954500	140	+	UHRF1	exon
chr19	4961459	4961580	122	+	UHRF1	exon
chr19	29698742	29698887	146	-	UQCRFS1	cds
chr1	62910504	62910673	170	+	USP1	cds
chr4	9217370	9217515	146	+	USP17L13	NA
chr4	9218138	9218331	194	+	USP17L13	NA
chr4	9218354	9218475	122	+	USP17L13	NA
chr4	9218498	9218723	226	+	USP17L13	NA
chr4	9221949	9222094	146	+	USP17L13	NA
chr4	9222285	9222406	122	+	USP17L13	NA
chr4	9222933	9223174	242	+	USP17L13	NA
chr4	9223341	9223470	130	+	USP17L13	NA
chr4	9226909	9227126	218	+	USP17L13	cds
chr4	9227701	9227846	146	+	USP17L13	cds
chr4	9228085	9228214	130	+	USP17L13	cds
chr4	9236350	9236471	122	+	USP17L15	cds
chr4	9237166	9237311	146	+	USP17L15	cds
chr4	9237478	9237671	194	+	USP17L15	cds
chr4	9246684	9246805	122	+	USP17L17	cds
chr4	9247068	9247197	130	+	USP17L17	cds
chr4	9250403	9250596	194	+	USP17L18	cds
chr4	9251411	9251556	146	+	USP17L18	cds
chr4	9251723	9251948	226	+	USP17L18	cds
chr4	9256111	9256232	122	+	USP17L19	cds
chr4	9256567	9256696	130	+	USP17L19	cds
chr4	9259897	9260090	194	+	USP17L20	cds
chr4	9260257	9260378	122	+	USP17L20	cds
chr4	9260857	9261026	170	+	USP17L20	cds
chr4	9261217	9261442	226	+	USP17L20	cds
chr17	20905977	20906098	122	-	USP22	utr3
chr1	78211105	78211284	180	-	USP33	TSS
chrX	40944887	40945032	146	+	USP9X	utr5
chrX	6451970	6452091	122	-	VCX3A	cds
chrX	6452138	6452244	107	-	VCX3A	cds
chr10	17271775	17271899	125	+	VIM	cds
chr22	22599477	22599790	314	+	VPREB1	STOP
chr1	119605788	119605910	123	-	WARS2	NA
chr15	102516335	102516456	122	+	WASH3P	exon
chr15	102516551	102516696	146	+	WASH3P	exon
chr1	14649	14794	146	-	WASH7P	exon
chr2	29169465	29169634	170	+	WDR43	cds
chr4	1902640	1902761	122	+	WHSC1	cds
chr7	5270465	5270658	194	+	WIPI2	STOP
chr12	862736	862881	146	+	WNK1	cds
chr6	2766313	2766458	146	+	WRNIP1	TSS
chr6	160169318	160169511	194	+	WTAP	STOP
chr22	29191171	29191340	170	-	XBP1	STOP
chr22	29191603	29191720	118	-	XBP1	cds
chrX	73040623	73040750	128	-	XIST	exon
chrX	73046557	73046750	194	-	XIST	exon
chrX	73046773	73047038	266	-	XIST	exon
chrX	73070936	73071201	266	-	XIST	exon
chrX	73071608	73071801	194	-	XIST	exon
chrX	73071992	73072113	122	-	XIST	exon
chr16	28109849	28109960	112	-	XPO6	STOP
chr16	28167514	28167635	122	-	XPO6	cds
chr6	31324464	31324609	146	+	XXbac-BPG248L24.12	exon
chr16	17353252	17353355	104	-	XYLT1	cds
chr1	33241439	33241584	146	-	YARS	STOP
chr1	33282812	33282933	122	-	YARS	TSS
chr14	75265722	75265843	122	+	YLPM1	cds
chr2	30381580	30381797	218	+	YPEL5	STOP
chr4	69202840	69202961	122	-	YTHDC1	cds
chr4	69215443	69215588	146	-	YTHDC1	TSS
chr20	61833806	61833927	122	-	YTHDF1	cds
chr20	61834622	61834743	122	-	YTHDF1	cds
chr1	29069754	29069923	170	+	YTHDF2	cds
chr22	32340574	32340719	146	+	YWHAH	utr5
chr22	32352869	32352990	122	+	YWHAH	utr3
chr14	100705533	100705678	146	+	YY1	TSS
chr14	100705893	100706206	314	+	YY1	cds
chr14	64988876	64988997	122	+	ZBTB1	cds
chr13	46549753	46549922	170	-	ZC3H13	cds
chr19	47597765	47597865	101	-	ZC3H4	cds
chr7	138764383	138764648	266	-	ZC3HAV1	cds
chr2	145147029	145147486	458	-	ZEB2	cds
chr9	74975543	74975664	122	-	ZFAND5	cds
chr19	39898454	39899223	770	+	ZFP36	STOP
chr11	58385004	58385221	218	+	ZFP91	STOP
chr10	81072782	81073239	458	+	ZMIZ1	utr3
chr20	52183609	52185803	2195	-	ZNF217	STOP
chr6	56966456	56966601	146	+	ZNF451	cds
chr19	57038308	57038453	146	+	ZNF471	utr3
chr19	57038476	57038621	146	+	ZNF471	utr3
chr19	57038740	57039053	314	+	ZNF471	utr3
chr16	30435450	30435595	146	+	ZNF771	NA
chr6	29968787	29969076	290	-	ZNRD1-AS1	exon
chr6	29969147	29969412	266	-	ZNRD1-AS1	exon
chr6	29969459	29970276	818	-	ZNRD1-AS1	exon
chr6	29975965	29976239	275	-	ZNRD1-AS1	NA
chr6	29976814	29976954	141	-	ZNRD1-AS1	exon
chr6	29977359	29977733	375	-	ZNRD1-AS1	exon
chr6	29979877	29981699	1823	-	ZNRD1-AS1	exon
chr6	30002684	30002887	204	-	ZNRD1-AS1	exon
chr6	30028517	30028772	256	-	ZNRD1-AS1	exon
chr6	30028855	30028961	107	-	ZNRD1-AS1	exon
chr6	30029016	30029388	373	-	ZNRD1-AS1	exon

## Sheet: MEP
chr	start	end	width	strand	gencode_v19_KNOWN	Region
chr16	16235101	16235222	122	+	ABCC1	STOP
chr12	21951163	21951284	122	-	ABCC9	utr3
chr12	21951355	21951620	266	-	ABCC9	utr3
chr12	21951691	21952052	362	-	ABCC9	utr3
chr5	86512319	86512584	266	-	AC008394.1	utr3
chr5	86512607	86512776	170	-	AC008394.1	utr3
chr19	200375	200568	194	+	AC092299.7	NA
chr7	5567330	5567522	193	-	ACTB	STOP
chr6	41076783	41076904	122	+	ADCY10P1	exon
chr6	111196010	111196155	146	+	AMD1	utr5
chr15	69076735	69076880	146	-	ANP32A	STOP
chr9	100767293	100767435	143	+	ANP32B	cds
chr9	100773552	100773671	120	+	ANP32B	cds
chr9	100777645	100777766	122	+	ANP32B	STOP
chr1	150198987	150199127	141	-	ANP32E	cds
chr14	50360549	50360742	194	+	ARF6	cds
chr13	107211779	107211972	194	-	ARGLU1	TSS
chr7	143884759	143884880	122	-	ARHGEF35	cds
chr9	119374442	119374683	242	-	ASTN2	utr3
chr1	28562649	28562781	133	+	ATPIF1	TSS
chr12	74932510	74932679	170	+	ATXN7L3B	utr3
chr2	170361542	170361927	386	+	BBS5	utr3
chr6	136597268	136597461	194	-	BCLAF1	cds
chr3	197237445	197237566	122	-	BDH1	utr3
chr3	5024664	5024833	170	+	BHLHE40	cds
chr9	67333014	67333183	170	-	BMS1P10	NA
chr9	67333662	67333783	122	-	BMS1P10	NA
chr19	12845245	12845487	243	-	C19orf43	TSS
chr3	54671789	54671982	194	+	CACNA2D3	NA
chr3	54672005	54672270	266	+	CACNA2D3	NA
chr3	54672341	54672846	506	+	CACNA2D3	NA
chr19	13054526	13054791	266	+	CALR	STOP
chr5	179151657	179151784	128	+	CANX	STOP
chr17	38296866	38296987	122	+	CASC3	cds
chr16	88942870	88942991	122	-	CBFA2T3	utr3
chr12	9905873	9906018	146	-	CD69	utr3
chr17	37688320	37688420	101	+	CDK12	utr3
chr7	92244386	92244600	215	-	CDK6	STOP
chr7	92462644	92462789	146	-	CDK6	utr5
chr3	133292985	133293128	144	+	CDV3	cds
chr3	133306818	133306956	139	+	CDV3	STOP
chr2	202030741	202030887	147	+	CFLAR	utr3
chr2	202030934	202031078	145	+	CFLAR	utr3
chr2	202031509	202031655	147	+	CFLAR	utr3
chr2	202033045	202033215	171	+	CFLAR	utr3
chr2	202034341	202034463	123	+	CFLAR	utr3
chr12	6711541	6711663	123	-	CHD4	cds
chr2	86948104	86948245	142	-	CHMP3	utr5
chr2	96936920	96937041	122	+	CIAO1	cds
chr6	139694807	139694976	170	-	CITED2	cds
chr1	110465931	110466076	146	+	CSF1	cds
chr1	110466123	110466364	242	+	CSF1	cds
chr15	83141902	83142076	175	+	CSPG4P10	exon
chr15	82970796	82970951	156	-	CSPG4P9	exon
chr15	82972121	82972259	139	-	CSPG4P9	NA
chr15	82973923	82976263	2341	-	CSPG4P9	exon
chr10	126678001	126678122	122	-	CTBP2	STOP
chr2	136872566	136872807	242	-	CXCR4	cds
chr2	136872950	136873119	170	-	CXCR4	cds
chr2	136873142	136873359	218	-	CXCR4	cds
chr2	136873382	136873482	101	-	CXCR4	cds
chr16	23662076	23662469	394	+	DCTN5	STOP
chr10	74034836	74034981	146	+	DDIT4	STOP
chr15	102516647	102516768	122	-	DDX11L9	exon
chr11	118622552	118622745	194	-	DDX6	utr3
chr6	18264097	18264227	131	-	DEK	TSS
chrX	2405870	2405991	122	-	DHRSX	utr3
chr1	232080692	232080861	170	+	DISC1	NA
chr15	100339956	100340077	122	-	DNM1P46	exon
chr21	34949906	34950027	122	-	DONSON	utr3
chr11	65687813	65687933	121	+	DRAP1	cds
chr6	116600101	116600270	170	+	DSE	NA
chr5	172195644	172195765	122	-	DUSP1	STOP
chr21	38885437	38885582	146	+	DYRK1A	utr3
chr6	74227440	74227585	146	-	EEF1A1	STOP
chr8	144662675	144662868	194	-	EEF1D	STOP
chr19	3976413	3976745	333	-	EEF2	STOP
chr19	3982267	3982422	156	-	EEF2	cds
chr15	49170889	49171034	146	+	EID1	STOP
chr10	120801817	120801938	122	-	EIF3A	cds
chr10	120801961	120802130	170	-	EIF3A	cds
chr16	28726139	28726249	111	+	EIF3C	cds
chr16	28726627	28726755	129	+	EIF3C	cds
chr16	28411191	28411319	129	-	EIF3CL	cds
chr16	28411697	28411807	111	-	EIF3CL	cds
chr22	38273728	38273849	122	+	EIF3L	cds
chr17	7210903	7211024	122	+	EIF5A	utr5
chr13	41507686	41507831	146	-	ELF1	cds
chr19	6952510	6952751	242	-	EMR4P	exon
chr19	45971588	45971829	242	-	ERCC1	NA
chr19	45976168	45976337	170	-	ERCC1	NA
chr12	112460097	112460266	170	+	ERP29	STOP
chr3	54671789	54671910	122	-	ESRG	exon
chr3	54672005	54672750	746	-	ESRG	exon
chr3	54672773	54673182	410	-	ESRG	exon
chr3	54673205	54673398	194	-	ESRG	exon
chr3	54673469	54673638	170	-	ESRG	exon
chr22	29695588	29695757	170	+	EWSR1	cds
chr19	40331304	40331427	124	-	FBL	cds
chr14	75747821	75747942	122	+	FOS	cds
chr19	45971468	45971661	194	+	FOSB	utr5
chr19	45976048	45976385	338	+	FOSB	STOP
chr2	28635324	28635469	146	+	FOSL2	utr3
chr9	70175706	70176355	650	-	FOXD4L5	utr3
chr9	70178274	70178419	146	-	FOXD4L5	utr5
chr16	31202062	31202163	102	+	FUS	STOP
chr3	128199608	128199849	242	-	GATA2	utr3
chr19	48257783	48257888	106	+	GLTSCR2	cds
chr19	48257965	48258086	122	+	GLTSCR2	cds
chr19	48258604	48258780	177	+	GLTSCR2	cds
chr3	50273660	50273781	122	+	GNAI2	TSS
chr1	145514636	145514755	120	-	GNRHR2	exon
chr15	22742395	22742719	325	+	GOLGA6L1	cds
chr15	22742731	22743535	805	+	GOLGA6L1	cds
chr15	23685468	23685805	338	-	GOLGA6L2	STOP
chr15	23685828	23686141	314	-	GOLGA6L2	STOP
chr15	23686332	23686453	122	-	GOLGA6L2	STOP
chr15	85787654	85787775	122	+	GOLGA6L3	exon
chr15	84908635	84908756	122	+	GOLGA6L4	cds
chr15	85055498	85055619	122	-	GOLGA6L5	exon
chr15	85055642	85055763	122	-	GOLGA6L5	exon
chr15	85055930	85056064	135	-	GOLGA6L5	exon
chr15	20739568	20739881	314	-	GOLGA6L6	cds
chr15	20739904	20740097	194	-	GOLGA6L6	cds
chr15	20740120	20740265	146	-	GOLGA6L6	cds
chr15	20740295	20740573	279	-	GOLGA6L6	cds
chr15	20740615	20740969	355	-	GOLGA6L6	cds
chr17	28849847	28849968	122	+	GOSR1	utr3
chr17	28849991	28850112	122	+	GOSR1	utr3
chr17	28850495	28850616	122	+	GOSR1	utr3
chr6	47663781	47663902	122	+	GPR111	utr3
chr12	13236806	13236927	122	-	GSG1	utr3
chr19	6381755	6381861	107	-	GTF2F1	cds
chr2	127453521	127453954	434	+	GYPC	STOP
chr3	129034237	129034478	242	-	H1FX	cds
chr6	29910677	29910803	127	-	HCG4P5	exon
chr1	156713954	156714161	208	-	HDGF	cds
chr6	27834929	27835098	170	-	HIST1H1B	cds
chr6	26156798	26157063	266	+	HIST1H1E	cds
chr1	149814072	149814289	218	-	HIST2H2AA3	TSS
chr1	149822675	149822868	194	+	HIST2H2AA4	TSS
chr1	149824204	149824373	170	+	HIST2H3A	TSS
chr1	149812570	149812739	170	-	HIST2H3C	TSS
chr6	29910533	29910803	271	+	HLA-A	cds
chr6	29911092	29911237	146	+	HLA-A	cds
chr6	34208537	34208692	156	+	HMGA1	TSS
chr13	31036674	31036795	122	-	HMGB1	cds
chr4	174253971	174254092	122	-	HMGB2	cds
chr5	137088968	137089281	314	-	HNRNPA0	cds
chr5	137089640	137089761	122	-	HNRNPA0	TSS
chr5	177631815	177631960	146	+	HNRNPAB	TSS
chr4	83294622	83295055	434	-	HNRNPD	TSS
chr10	43882672	43882817	146	-	HNRNPF	cds
chr10	43882960	43883129	170	-	HNRNPF	cds
chr10	43883176	43883321	146	-	HNRNPF	cds
chrX	100667067	100667212	146	+	HNRNPH2	STOP
chr19	8509850	8509952	103	+	HNRNPM	TSS
chr1	23637012	23637325	314	-	HNRNPR	cds
chr1	245026942	245027639	698	-	HNRNPU	TSS
chr19	41770407	41770679	273	+	HNRNPUL1	TSS
chr19	41770954	41771248	295	+	HNRNPUL1	TSS
chr11	62494162	62494331	170	-	HNRNPUL2	cds
chr19	12902909	12903030	122	-	HOOK2	NA
chr12	104324183	104324304	122	+	HSP90B1	TSS
chr11	122928343	122928512	170	-	HSPA8	STOP
chr7	50468071	50468192	122	+	IKZF1	STOP
chr1	234742846	234743207	362	-	IRF2BP2	STOP
chr1	234743278	234743598	321	-	IRF2BP2	cds
chr10	64974768	64974911	144	-	JMJD1C	cds
chr1	59247710	59247831	122	-	JUN	STOP
chr1	59248814	59248935	122	-	JUN	utr5
chr19	12902789	12902910	122	+	JUNB	cds
chr19	18391055	18391344	290	-	JUND	STOP
chr19	18391511	18391728	218	-	JUND	cds
chr11	2655741	2655862	122	+	KCNQ1	NA
chr11	2656053	2656246	194	+	KCNQ1	NA
chr11	2656341	2656534	194	+	KCNQ1	NA
chr11	2657397	2657518	122	+	KCNQ1	NA
chr11	2658117	2658310	194	+	KCNQ1	NA
chr11	2658813	2658958	146	+	KCNQ1	NA
chr11	2658981	2659438	458	+	KCNQ1	NA
chr11	2659821	2659966	146	+	KCNQ1	NA
chr11	2659989	2660158	170	+	KCNQ1	NA
chr11	2655933	2656078	146	-	KCNQ1OT1	exon
chr11	2656365	2657254	890	-	KCNQ1OT1	exon
chr11	2657277	2657398	122	-	KCNQ1OT1	exon
chr11	2657469	2658046	578	-	KCNQ1OT1	exon
chr11	2658165	2660446	2282	-	KCNQ1OT1	exon
chr11	2660541	2660782	242	-	KCNQ1OT1	exon
chr11	2660805	2660926	122	-	KCNQ1OT1	exon
chr12	13236758	13236879	122	+	KIAA1467	NA
chr19	12995571	12995740	170	-	KLF1	STOP
chr8	103662396	103662619	224	-	KLF10	cds
chr3	183266618	183266751	134	-	KLHL6	NA
chr14	50710711	50711072	362	-	L2HGDH	NA
chr15	63423387	63423488	102	+	LACTB	NA
chr10	103867664	103867809	146	-	LDB1	utr3
chr10	103867876	103868080	205	-	LDB1	cds
chr3	188603562	188603683	122	+	LPP	utr3
chr3	188603970	188604115	146	+	LPP	utr3
chr17	44407839	44407964	126	+	LRRC37A	cds
chr17	44625701	44625826	126	+	LRRC37A2	cds
chr17	48469758	48469863	106	-	LRRC59	cds
chr19	13210105	13210226	122	-	LYL1	STOP
chr1	116677624	116677861	238	+	MAB21L3	utr3
chr11	65267512	65268209	698	+	MALAT1	exon
chr5	138643383	138643528	146	+	MATR3	cds
chr16	29821997	29822118	122	+	MAZ	utr3
chr18	13883554	13883699	146	-	MC2R	utr3
chr1	150549570	150549967	398	-	MCL1	STOP
chr1	150551342	150551631	290	-	MCL1	cds
chr1	150551942	150552067	126	-	MCL1	TSS
chr1	204518480	204518658	179	+	MDM4	STOP
chr7	128142847	128142978	132	+	METTL2B	utr3
chr4	6642698	6642802	105	+	MRFAP1	cds
chr11	18142525	18142646	122	+	MRGPRX3	utr5
chr2	48027981	48028150	170	+	MSH6	STOP
chrX	64955152	64955292	141	+	MSN	cds
chr7	100635855	100636312	458	+	MUC12	cds
chr7	100636407	100636552	146	+	MUC12	cds
chr7	100636575	100637344	770	+	MUC12	cds
chr7	100637367	100637512	146	+	MUC12	cds
chr7	100637535	100637776	242	+	MUC12	cds
chr7	100637895	100638040	146	+	MUC12	cds
chr7	100638063	100638688	626	+	MUC12	cds
chr7	100638759	100638880	122	+	MUC12	cds
chr7	100638951	100639144	194	+	MUC12	cds
chr7	100639263	100640584	1322	+	MUC12	cds
chr7	100640607	100640752	146	+	MUC12	cds
chr7	100640775	100643416	2642	+	MUC12	cds
chr7	100643439	100643560	122	+	MUC12	cds
chr7	100643583	100645264	1682	+	MUC12	cds
chr7	100645311	100645432	122	+	MUC12	cds
chr7	100645455	100645696	242	+	MUC12	cds
chr7	100645815	100645960	146	+	MUC12	cds
chr7	100645983	100646512	530	+	MUC12	cds
chr7	100646535	100646656	122	+	MUC12	cds
chr7	100646679	100646824	146	+	MUC12	cds
chr7	100646847	100647640	794	+	MUC12	cds
chr3	195452225	195452591	367	+	MUC20	cds
chr3	195505996	195506165	170	-	MUC4	cds
chr3	195507718	195507845	128	-	MUC4	cds
chr3	195508300	195508432	133	-	MUC4	cds
chr3	195508648	195508973	326	-	MUC4	cds
chr3	195508996	195509261	266	-	MUC4	cds
chr3	195509284	195509419	136	-	MUC4	cds
chr3	195509524	195509765	242	-	MUC4	cds
chr3	195509812	195509981	170	-	MUC4	cds
chr3	195510340	195510653	314	-	MUC4	cds
chr3	195511120	195511349	230	-	MUC4	cds
chr3	195511408	195511577	170	-	MUC4	cds
chr3	195511696	195512009	314	-	MUC4	cds
chr3	195512068	195512201	134	-	MUC4	cds
chr3	195512224	195512333	110	-	MUC4	cds
chr3	195512476	195512974	499	-	MUC4	cds
chr3	195513189	195513749	561	-	MUC4	cds
chr3	195513820	195514143	324	-	MUC4	cds
chr3	195514180	195514359	180	-	MUC4	cds
chr3	195514438	195514613	176	-	MUC4	cds
chr3	195514654	195514757	104	-	MUC4	cds
chr3	195514870	195515076	207	-	MUC4	cds
chr8	128750781	128750926	146	+	MYC	cds
chr8	128752953	128753122	170	+	MYC	cds
chr8	128753193	128753314	122	+	MYC	STOP
chr22	36684820	36684985	166	-	MYH9	cds
chr22	36690977	36691098	122	-	MYH9	cds
chr22	36696920	36697103	184	-	MYH9	cds
chr1	145293370	145293580	211	+	NBPF10	STOP
chr1	145295422	145295525	104	+	NBPF10	STOP
chr1	145296380	145296571	192	+	NBPF10	STOP
chr1	145298154	145298275	122	+	NBPF10	STOP
chr1	145302648	145302822	175	+	NBPF10	STOP
chr1	145304446	145304652	207	+	NBPF10	STOP
chr1	145309899	145310063	165	+	NBPF10	STOP
chr1	145324347	145324468	122	+	NBPF10	cds
chr1	145325234	145325343	110	+	NBPF10	cds
chr1	145333796	145333917	122	+	NBPF10	cds
chr1	145334683	145334792	110	+	NBPF10	cds
chr1	145338516	145338689	174	+	NBPF10	STOP
chr1	145339403	145339512	110	+	NBPF10	STOP
chr1	145343240	145343413	174	+	NBPF10	cds
chr1	145344127	145344236	110	+	NBPF10	cds
chr1	145347964	145348137	174	+	NBPF10	cds
chr1	145348851	145348960	110	+	NBPF10	cds
chr1	145353571	145353680	110	+	NBPF10	STOP
chr1	146421558	146421731	174	+	NBPF12	cds
chr1	146423162	146423335	174	+	NBPF12	cds
chr1	146424049	146424158	110	+	NBPF12	cds
chr1	146424783	146424956	174	+	NBPF12	cds
chr1	146426323	146426496	174	+	NBPF12	cds
chr1	146427927	146428100	174	+	NBPF12	cds
chr1	146428814	146428923	110	+	NBPF12	cds
chr1	146435853	146436026	174	+	NBPF12	cds
chr1	146437457	146437630	174	+	NBPF12	cds
chr1	146438344	146438453	110	+	NBPF12	cds
chr1	146443692	146443865	174	+	NBPF12	STOP
chr1	146448373	146448546	174	+	NBPF12	STOP
chr1	146449977	146450150	174	+	NBPF12	cds
chr1	146450864	146450973	110	+	NBPF12	cds
chr1	146451598	146451771	174	+	NBPF12	TSS
chr1	146453137	146453310	174	+	NBPF12	cds
chr1	146454737	146454910	174	+	NBPF12	STOP
chr1	146455624	146455733	110	+	NBPF12	cds
chr1	146456358	146456531	174	+	NBPF12	TSS
chr1	146457897	146458070	174	+	NBPF12	STOP
chr1	146459497	146459670	174	+	NBPF12	STOP
chr1	146460384	146460493	110	+	NBPF12	cds
chr1	146461118	146461291	174	+	NBPF12	cds
chr1	144827819	144827928	110	+	NBPF9	cds
chr1	144828540	144829045	506	+	NBPF9	STOP
chr1	144829068	144830407	1340	+	NBPF9	utr3
chr2	232320111	232320335	225	-	NCL	cds
chr2	232325451	232325577	127	-	NCL	cds
chr2	232326370	232326491	122	-	NCL	cds
chr11	65190388	65190509	122	+	NEAT1	exon
chr1	78353572	78353717	146	-	NEXN-AS1	exon
chr12	54686130	54686347	218	-	NFE2	STOP
chr19	3462749	3462870	122	+	NFIC	STOP
chr14	35871147	35871266	120	-	NFKBIA	STOP
chr15	90814587	90814708	122	+	NGRN	STOP
chr1	145209112	145209436	325	+	NOTCH2NL	utr5
chr1	145273280	145273401	122	+	NOTCH2NL	cds
chr1	145281368	145281704	337	+	NOTCH2NL	cds
chr1	145281954	145286011	4058	+	NOTCH2NL	STOP
chr1	145286082	145286203	122	+	NOTCH2NL	NA
chr16	21413910	21414055	146	-	NPIPB3	cds
chr16	21414620	21414741	122	-	NPIPB3	cds
chr16	21416238	21416431	194	-	NPIPB3	cds
chr16	22544994	22545331	338	+	NPIPB5	STOP
chr16	22546818	22546939	122	+	NPIPB5	STOP
chr16	22547202	22547395	194	+	NPIPB5	STOP
chr12	52448398	52448519	122	+	NR4A1	cds
chr21	16337299	16337492	194	-	NRIP1	cds
chr21	16340275	16340444	170	-	NRIP1	cds
chr1	86816064	86816377	314	-	ODF2L	utr3
chr1	86816904	86817265	362	-	ODF2L	utr3
chrX	67262473	67262666	194	-	OPHN1	utr3
chrX	67262905	67263074	170	-	OPHN1	utr3
chr2	148688733	148689166	434	-	ORC4	utr3
chr2	148689357	148689574	218	-	ORC4	utr3
chr11	59344078	59344192	115	-	OSBP	cds
chrX	1582521	1582666	146	-	P2RY8	utr3
chrY	1532257	1532378	122	-	P2RY8	utr3
chrY	1532497	1532666	170	-	P2RY8	utr3
chr14	23790764	23790981	218	+	PABPN1	TSS
chr3	122356769	122356938	170	+	PARP15	utr3
chr3	122357345	122357514	170	+	PARP15	utr3
chr3	122357537	122357682	146	+	PARP15	utr3
chr2	70314728	70314945	218	+	PCBP1	TSS
chr2	70315496	70315761	266	+	PCBP1	cds
chr7	148700969	148701210	242	-	PDIA4	cds
chr16	66921876	66921998	123	+	PDP2	NA
chr10	119042903	119043168	266	-	PDZD8	cds
chr10	119043503	119043792	290	-	PDZD8	cds
chr10	119044223	119044416	194	-	PDZD8	cds
chr10	119044751	119044872	122	-	PDZD8	cds
chr17	4575537	4575649	113	-	PELP1	STOP
chr9	69080243	69080412	170	-	PGM5P2	exon
chr14	39649754	39649899	146	+	PNN	cds
chr6	89791052	89791153	102	+	PNRC1	cds
chr9	116171889	116172008	120	-	POLE3	cds
chr7	102292734	102292855	122	-	POLR2J2	NA
chr7	102193641	102193762	122	-	POLR2J3	NA
chr11	111223676	111223797	122	-	POU2AF1	utr3
chr15	64448157	64448344	188	-	PPIB	STOP
chr19	49376577	49376698	122	+	PPP1R15A	cds
chr19	11553224	11553330	107	+	PRKCSH	cds
chr1	171501745	171501914	170	+	PRRC2C	cds
chr11	48154142	48154266	125	+	PTPRJ	utr3
chr1	112150757	112150940	184	+	RAP1A	NA
chr3	51430618	51430787	170	+	RBM15B	cds
chr7	127937833	127938026	194	-	RBM28	utr3
chrX	135956301	135956494	194	-	RBMX	STOP
chr1	192548290	192548435	146	+	RGS1	cds
chr4	40245349	40245470	122	+	RHOH	cds
chr3	79483231	79483352	122	-	ROBO1	NA
chr3	79483543	79483736	194	-	ROBO1	NA
chr3	79484047	79484216	170	-	ROBO1	NA
chr1	64571749	64571918	170	+	ROR1	NA
chr15	82765412	82765701	290	-	RP11-152F13.3	exon
chr9	69749771	69750175	405	-	RP11-250H24.6	exon
chr16	70258782	70258927	146	-	RP11-296I10.6	exon
chr16	70259046	70259479	434	-	RP11-296I10.6	exon
chr16	30236743	30236936	194	-	RP11-347C12.2	utr3
chr16	70010833	70010978	146	-	RP11-419C5.2	NA
chr15	23572372	23573305	934	-	RP11-566K19.9	exon
chr16	28734484	28734644	161	-	RP11-57A19.4	NA
chr9	69080243	69080364	122	+	RP11-87H9.2	NA
chr9	69080435	69080676	242	+	RP11-87H9.2	NA
chr15	82808019	82808140	122	+	RP13-608F4.1	exon
chr15	82808163	82808284	122	+	RP13-608F4.1	exon
chr15	83140198	83142538	2341	-	RP13-996F3.3	exon
chr15	83144202	83144340	139	-	RP13-996F3.3	exon
chr15	83145510	83145665	156	-	RP13-996F3.3	exon
chr15	83146118	83146307	190	-	RP13-996F3.3	exon
chr15	83182643	83182977	335	-	RP13-996F3.3	exon
chr1	326622	326743	122	+	RP4-669L17.8	NA
chr1	144859758	144859998	241	+	RP4-791M13.4	NA
chr1	144863317	144863442	126	+	RP4-791M13.4	NA
chr1	144864134	144864324	191	+	RP4-791M13.4	NA
chr1	144877155	144877271	117	+	RP4-791M13.5	exon
chr16	89629483	89629604	122	+	RPL13	utr3
chr14	50085525	50085814	290	-	RPL36AL	cds
chr12	56511265	56511434	170	+	RPL41	STOP
chr15	83073342	83073482	141	-	RPL9P8	NA
chr15	83083330	83084341	1012	-	RPL9P8	NA
chr15	83098709	83098893	185	-	RPL9P8	NA
chr15	83100555	83100675	121	-	RPL9P8	NA
chr15	83102758	83103327	570	-	RPL9P8	NA
chr15	83104691	83104794	104	-	RPL9P8	NA
chr15	83105003	83108111	3109	-	RPL9P8	NA
chr19	1438386	1438579	194	+	RPS15	TSS
chr15	82821157	82821289	133	-	RPS17	STOP
chr15	82822329	82822450	122	-	RPS17	STOP
chr15	82823287	82823393	107	-	RPS17	STOP
chr15	82824460	82824952	493	-	RPS17	TSS
chr16	2014473	2014629	157	-	RPS2	TSS
chr6	7249031	7249224	194	+	RREB1	STOP
chr19	5611346	5611491	146	-	SAFB2	cds
chr4	83581351	83581496	146	-	SCD5	utr3
chr1	145096406	145096621	216	+	SEC22B	exon
chr1	145103907	145104017	111	+	SEC22B	exon
chr1	145109523	145109684	162	+	SEC22B	exon
chr1	145112372	145112519	148	+	SEC22B	exon
chr1	145115734	145115879	146	+	SEC22B	exon
chr1	145115950	145116306	357	+	SEC22B	exon
chr1	145116319	145116997	679	+	SEC22B	exon
chr1	67878844	67878946	103	-	SERBP1	STOP
chr1	67895814	67895959	146	-	SERBP1	cds
chr11	64533371	64533495	125	-	SF1	STOP
chr16	13332870	13333039	170	+	SHISA9	utr3
chr16	13333302	13333471	170	+	SHISA9	utr3
chr16	13333494	13333735	242	+	SHISA9	utr3
chr21	44836581	44836835	255	-	SIK1	STOP
chr3	170078082	170078231	150	+	SKIL	TSS
chrX	103368583	103368776	194	-	SLC25A53	NA
chrX	1505356	1505652	297	-	SLC25A6	STOP
chrX	1506171	1506312	142	-	SLC25A6	cds
chrX	1508301	1508590	290	-	SLC25A6	cds
chrY	1455356	1455652	297	-	SLC25A6	utr3
chrY	1456171	1456312	142	-	SLC25A6	NA
chrY	1458301	1458590	290	-	SLC25A6	NA
chr19	2732690	2732811	122	-	SLC39A3	STOP
chr2	103150108	103150301	194	+	SLC9A4	utr3
chr4	39594292	39594485	194	-	SMIM14	NA
chr4	39594988	39595229	242	-	SMIM14	NA
chr4	39595588	39595709	122	-	SMIM14	NA
chr4	39596020	39596327	308	-	SMIM14	NA
chr17	74559344	74559465	122	+	SNHG16	exon
chr19	49611246	49611367	122	+	SNRNP70	STOP
chr15	64448037	64448158	122	+	SNX22	utr3
chr6	21594211	21594404	194	+	SOX4	utr5
chr6	21596083	21596348	266	+	SOX4	STOP
chr6	21596731	21597116	386	+	SOX4	utr3
chrX	140786778	140786896	119	-	SPANXD	utr5
chr16	29675327	29675496	170	+	SPN	cds
chr16	29675543	29675760	218	+	SPN	cds
chr16	29675831	29675976	146	+	SPN	cds
chr1	29475449	29475738	290	-	SRSF4	STOP
chr19	1206637	1206758	122	+	STK11	utr5
chr17	34171624	34171841	218	+	TAF15	cds
chrX	102508714	102508835	122	-	TCEAL8	cds
chr19	41859650	41859788	139	-	TGFB1	utr5
chr2	43451052	43451605	554	-	THADA	utr3
chr1	36754756	36754877	122	+	THRAP3	cds
chr12	66527999	66528229	231	-	TMBIM4	NA
chr3	171575874	171576355	482	+	TMEM212	utr3
chr3	171576618	171576763	146	+	TMEM212	utr3
chr8	29927445	29927575	131	-	TMEM66	STOP
chr19	41859314	41859435	122	+	TMEM91	NA
chr6	138199760	138199881	122	+	TNFAIP3	cds
chr6	138200096	138200217	122	+	TNFAIP3	cds
chr6	138200264	138200409	146	+	TNFAIP3	cds
chr6	138202651	138202772	122	+	TNFAIP3	utr3
chr6	138202939	138203060	122	+	TNFAIP3	utr3
chr7	5352517	5352662	146	-	TNRC18	cds
chr7	5396738	5396859	122	-	TNRC18	cds
chr13	45911133	45911278	146	-	TPT1	utr3
chr13	45911301	45911688	388	-	TPT1	STOP
chr13	45912794	45912911	118	-	TPT1	cds
chr13	45008726	45008967	242	-	TSC22D1	STOP
chrX	106957387	106957580	194	-	TSC22D3	utr3
chrX	73023751	73023920	170	+	TSIX	exon
chrX	73025095	73025360	266	+	TSIX	exon
chrX	73025815	73025960	146	+	TSIX	exon
chrX	73026703	73026944	242	+	TSIX	exon
chrX	73046503	73046774	272	+	TSIX	exon
chrX	73046815	73046984	170	+	TSIX	exon
chr6	116600221	116600366	146	-	TSPYL1	cds
chr12	49578913	49579082	170	-	TUBA1A	cds
chr12	49521902	49522023	122	-	TUBA1B	STOP
chr9	140137019	140137188	170	+	TUBB4B	cds
chr12	125396742	125396887	146	-	UBC	cds
chr4	115543738	115543907	170	+	UGT8	utr5
chr1	78211105	78211284	180	-	USP33	TSS
chr17	5032294	5032431	138	+	USP6	utr5
chrX	6452042	6452244	203	-	VCX3A	cds
chrX	8433785	8434050	266	+	VCX3B	cds
chrY	16168487	16168656	170	+	VCY1B	cds
chrX	73046623	73046822	200	-	XIST	exon
chrX	73046839	73047080	242	-	XIST	exon
chrX	73070936	73071201	266	-	XIST	exon
chrX	73071608	73071801	194	-	XIST	exon
chr8	71647878	71647999	122	+	XKR9	utr3
chr8	71648070	71648177	108	+	XKR9	utr3
chr2	30381604	30381725	122	+	YPEL5	STOP
chr1	29069802	29069923	122	+	YTHDF2	cds
chr14	100705917	100706038	122	+	YY1	cds
chr14	64988828	64988997	170	+	ZBTB1	cds
chr2	145147077	145147486	410	-	ZEB2	cds
chr19	39898406	39898743	338	+	ZFP36	STOP
chr19	39899030	39899223	194	+	ZFP36	cds
chr10	81072830	81072975	146	+	ZMIZ1	utr3
chr19	9677603	9677724	122	-	ZNF121	cds
chr19	57038332	57038549	218	+	ZNF471	utr3
chr19	57038812	57039077	266	+	ZNF471	utr3
chr19	58320321	58320442	122	-	ZNF552	STOP
chr19	58386482	58386594	113	-	ZNF814	cds

## Sheet: GMP
chr	start	end	width	strand	gencode_v19_KNOWN	Region
chr16	16235077	16235270	194	+	ABCC1	STOP
chr12	21951355	21951596	242	-	ABCC9	utr3
chr12	21951691	21951836	146	-	ABCC9	utr3
chr12	21951859	21952052	194	-	ABCC9	utr3
chr7	5567354	5567522	169	-	ACTB	STOP
chr1	154557341	154557462	122	-	ADAR	cds
chr6	41076783	41076904	122	+	ADCY10P1	exon
chr11	62285533	62285654	122	-	AHNAK	cds
chrX	1713008	1713117	110	+	AKAP17A	cds
chrY	1663008	1663117	110	+	AKAP17A	NA
chrY	1670127	1670248	122	+	AKAP17A	utr3
chr1	136764	136885	122	-	AL627309.1	NA
chr1	137388	137509	122	-	AL627309.1	NA
chr6	111195986	111196107	122	+	AMD1	utr5
chr9	100773552	100773671	120	+	ANP32B	cds
chr1	150198987	150199127	141	-	ANP32E	cds
chr14	50359973	50360094	122	+	ARF6	utr5
chr14	50360477	50360814	338	+	ARF6	cds
chr15	32907762	32907931	170	+	ARHGAP11A	utr5
chr17	79826746	79826915	170	-	ARHGDIA	STOP
chr7	143884831	143884952	122	-	ARHGEF35	cds
chr17	44625917	44626038	122	-	ARL17A	NA
chr17	44416227	44416348	122	-	ARL17B	NA
chr9	119374442	119374755	314	-	ASTN2	utr3
chr9	119375234	119375355	122	-	ASTN2	utr3
chr12	74932486	74932607	122	+	ATXN7L3B	utr3
chr2	170361542	170361855	314	+	BBS5	utr3
chr2	170361926	170362047	122	+	BBS5	utr3
chr2	170362358	170362503	146	+	BBS5	utr3
chr2	170362598	170362743	146	+	BBS5	utr3
chr6	136597268	136597461	194	-	BCLAF1	cds
chr3	5024568	5024905	338	+	BHLHE40	cds
chr12	125509872	125510041	170	+	BRI3BP	STOP
chr12	92538037	92538223	187	-	BTG1	TSS
chr1	203276423	203276568	146	+	BTG2	STOP
chr19	12845173	12845295	123	-	C19orf43	cds
chr19	12845318	12845511	194	-	C19orf43	TSS
chr19	51301405	51301526	122	-	C19orf48	cds
chr1	169677749	169677894	146	+	C1orf112	NA
chr2	200793945	200794066	122	+	C2orf69	NA
chr3	54668487	54668592	106	+	CACNA2D3	NA
chr3	54671765	54671982	218	+	CACNA2D3	NA
chr3	54672005	54672438	434	+	CACNA2D3	NA
chr3	54672461	54672846	386	+	CACNA2D3	NA
chr3	54672941	54673062	122	+	CACNA2D3	NA
chr3	54673157	54673302	146	+	CACNA2D3	NA
chr19	13054526	13054767	242	+	CALR	STOP
chr5	179151657	179151784	128	+	CANX	STOP
chr16	88942846	88943015	170	-	CBFA2T3	utr3
chr16	89017120	89017241	122	-	CBFA2T3	NA
chr19	10506675	10506879	205	-	CDC37	STOP
chr1	1643750	1643866	117	-	CDK11A	cds
chr17	37688320	37688420	101	+	CDK12	utr3
chr3	133293009	133293128	120	+	CDV3	cds
chr3	133306955	133307076	122	+	CDV3	utr3
chr8	48649787	48650028	242	-	CEBPD	STOP
chr2	202030981	202031127	147	+	CFLAR	utr3
chr2	202033045	202033239	195	+	CFLAR	utr3
chr2	202033621	202033791	171	+	CFLAR	utr3
chr15	93441001	93441146	146	+	CHD2	NA
chr12	105151182	105151327	146	+	CHST11	cds
chr19	51226820	51226929	110	+	CLEC11A	cds
chr20	34242966	34243159	194	-	CPNE1	utr3
chr15	83140654	83140876	223	+	CSPG4P10	NA
chr15	83141902	83142076	175	+	CSPG4P10	exon
chr15	82764116	82764261	146	+	CSPG4P8	NA
chr15	82970796	82970951	156	-	CSPG4P9	exon
chr15	82972121	82972259	139	-	CSPG4P9	NA
chr15	82973923	82976263	2341	-	CSPG4P9	exon
chr3	39184133	39184254	122	-	CSRNP1	utr3
chr3	39184637	39184758	122	-	CSRNP1	cds
chr3	39185333	39185478	146	-	CSRNP1	cds
chr10	53458125	53458246	122	-	CSTF2T	cds
chr2	136872566	136872759	194	-	CXCR4	cds
chr2	136873046	136873482	437	-	CXCR4	cds
chr10	74034812	74034981	170	+	DDIT4	STOP
chr15	102519182	102519296	115	-	DDX11L9	exon
chr11	118622552	118622745	194	-	DDX6	utr3
chr6	18264073	18264227	155	-	DEK	TSS
chr1	232080692	232080837	146	+	DISC1	NA
chr15	100340340	100340459	120	-	DNM1P46	exon
chr21	34949906	34950027	122	-	DONSON	utr3
chr11	65687813	65687933	121	+	DRAP1	cds
chr5	172195644	172195861	218	-	DUSP1	STOP
chr5	172197948	172198203	256	-	DUSP1	TSS
chr8	144662675	144662796	122	-	EEF1D	STOP
chr19	3976437	3976702	266	-	EEF2	STOP
chr19	3982267	3982422	156	-	EEF2	cds
chr5	137802709	137802830	122	+	EGR1	cds
chr5	137803621	137803790	170	+	EGR1	STOP
chr15	49170481	49170602	122	+	EID1	cds
chr3	184039477	184039646	170	+	EIF2B5	utr3
chr3	184052610	184052779	170	+	EIF2B5	utr3
chr10	120801673	120801818	146	-	EIF3A	cds
chr10	120801841	120802130	290	-	EIF3A	cds
chr16	28726627	28726755	129	+	EIF3C	cds
chr16	28411191	28411319	129	-	EIF3CL	cds
chr13	41507734	41507879	146	-	ELF1	cds
chr19	6952510	6952727	218	-	EMR4P	exon
chr1	29314007	29314159	153	+	EPB41	TSS
chr19	45971588	45971853	266	-	ERCC1	NA
chr19	45976192	45976529	338	-	ERCC1	NA
chr12	112460145	112460290	146	+	ERP29	STOP
chr3	54672101	54672246	146	-	ESRG	exon
chr3	54672509	54672750	242	-	ESRG	exon
chr3	54672845	54673086	242	-	ESRG	exon
chr3	54673469	54673614	146	-	ESRG	exon
chr5	137843869	137844014	146	-	ETF1	STOP
chr17	29631459	29631628	170	-	EVI2B	cds
chr22	29695588	29695733	146	+	EWSR1	cds
chr6	159191795	159191926	132	-	EZR	cds
chr10	14562979	14563172	194	-	FAM107B	utr3
chr2	220046926	220047047	122	+	FAM134A	STOP
chr8	8096335	8096448	114	+	FAM86B3P	exon
chr11	61563412	61563557	146	+	FEN1	cds
chr14	75747749	75747918	170	+	FOS	cds
chr19	45971468	45971757	290	+	FOSB	utr5
chr19	45976048	45976409	362	+	FOSB	STOP
chr2	28635180	28635421	242	+	FOSL2	STOP
chr14	89878517	89878758	242	-	FOXN3	cds
chr16	31201619	31201719	101	+	FUS	STOP
chr3	128199608	128199729	122	-	GATA2	utr3
chr12	75817523	75817644	122	+	GLIPR1L2	utr3
chr19	48257783	48257888	106	+	GLTSCR2	cds
chr19	48257965	48258086	122	+	GLTSCR2	cds
chr3	50273636	50273805	170	+	GNAI2	TSS
chr1	145514468	145514613	146	-	GNRHR2	exon
chr1	145514636	145514755	120	-	GNRHR2	exon
chr15	22742395	22743199	805	+	GOLGA6L1	cds
chr15	22743211	22743428	218	+	GOLGA6L1	cds
chr15	22743438	22743598	161	+	GOLGA6L1	cds
chr15	23685060	23685181	122	-	GOLGA6L2	STOP
chr15	23685708	23685997	290	-	GOLGA6L2	STOP
chr15	23686020	23686141	122	-	GOLGA6L2	STOP
chr15	23686332	23686477	146	-	GOLGA6L2	STOP
chr15	85787702	85787847	146	+	GOLGA6L3	exon
chr15	84908587	84908732	146	+	GOLGA6L4	cds
chr15	85055882	85056027	146	-	GOLGA6L5	exon
chr15	20739664	20739881	218	-	GOLGA6L6	cds
chr15	20739904	20740217	314	-	GOLGA6L6	cds
chr15	20740295	20740573	279	-	GOLGA6L6	cds
chr15	20740615	20740969	355	-	GOLGA6L6	cds
chr15	82726305	82726426	122	+	GOLGA6L9	cds
chr15	23435069	23435241	173	+	GOLGA8EP	exon
chr15	23436940	23437060	121	+	GOLGA8EP	exon
chr15	23438824	23439184	361	+	GOLGA8EP	exon
chr15	23439452	23439562	111	+	GOLGA8EP	exon
chr15	23440778	23440886	109	+	GOLGA8EP	exon
chr15	23441538	23441795	258	+	GOLGA8EP	exon
chr15	23444666	23444767	102	+	GOLGA8EP	exon
chr15	23444849	23444950	102	+	GOLGA8EP	exon
chr15	23445039	23445192	154	+	GOLGA8EP	exon
chr15	23445277	23448423	3147	+	GOLGA8EP	exon
chr15	32892531	32892644	114	+	GOLGA8N	cds
chr15	32740842	32740963	122	-	GOLGA8O	cds
chr15	32741758	32741866	109	-	GOLGA8O	cds
chr15	30699477	30699598	122	-	GOLGA8R	cds
chr17	28849823	28849968	146	+	GOSR1	utr3
chr17	28850183	28850352	170	+	GOSR1	utr3
chr17	28850447	28850688	242	+	GOSR1	utr3
chr6	47663781	47663902	122	+	GPR111	utr3
chr13	99948180	99948301	122	-	GPR183	cds
chr2	127453545	127453834	290	+	GYPC	STOP
chr3	129034237	129034454	218	-	H1FX	cds
chr11	118964824	118964993	170	-	H2AFX	utr3
chrX	153220044	153220189	146	-	HCFC1	cds
chr6	30229363	30229480	118	-	HCG17	NA
chr6	30231052	30233693	2642	-	HCG17	NA
chr6	30234028	30234728	701	-	HCG17	NA
chr6	30255173	30255606	434	-	HCG17	NA
chr6	30255629	30256326	698	-	HCG17	NA
chr6	30256397	30261942	5546	-	HCG17	NA
chr6	30262013	30262741	729	-	HCG17	NA
chr6	30263908	30264014	107	-	HCG17	NA
chr6	30282045	30282259	215	-	HCG17	NA
chr6	30293785	30293911	127	-	HCG17	exon
chr6	30293927	30294933	1007	-	HCG18	exon
chr6	27834905	27835074	170	-	HIST1H1B	cds
chr6	26156822	26157063	242	+	HIST1H1E	cds
chr1	149814072	149814241	170	-	HIST2H2AA3	cds
chr1	149822699	149822868	170	+	HIST2H2AA4	cds
chr6	31323943	31324088	146	-	HLA-B	cds
chr6	31238921	31239090	170	-	HLA-C	STOP
chr6	31239423	31239645	223	-	HLA-C	cds
chr6	32551999	32552129	131	-	HLA-DRB1	cds
chr6	34208561	34208692	132	+	HMGA1	cds
chr4	174253971	174254092	122	-	HMGB2	cds
chr5	137088920	137089281	362	-	HNRNPA0	cds
chr5	137089616	137089857	242	-	HNRNPA0	TSS
chr14	21679612	21679725	114	-	HNRNPC	STOP
chr4	83294646	83294863	218	-	HNRNPD	TSS
chr4	83294886	83295055	170	-	HNRNPD	utr5
chr10	43883128	43883297	170	-	HNRNPF	cds
chr19	8509850	8509952	103	+	HNRNPM	TSS
chr1	23637012	23637181	170	-	HNRNPR	cds
chr1	245026942	245027639	698	-	HNRNPU	TSS
chr19	41770366	41770655	290	+	HNRNPUL1	TSS
chr11	62494114	62494403	290	-	HNRNPUL2	cds
chr11	62494498	62494619	122	-	HNRNPUL2	cds
chr12	104324183	104324304	122	+	HSP90B1	TSS
chr11	122928343	122928464	122	-	HSPA8	STOP
chr19	13264789	13264958	170	+	IER2	utr3
chr19	10801318	10801487	170	+	ILF3	utr3
chr11	61912640	61912761	122	+	INCENP	cds
chr2	234115519	234115640	122	+	INPP5D	utr3
chr1	234742846	234743447	602	-	IRF2BP2	STOP
chr13	110434748	110434869	122	-	IRS2	cds
chr10	64974792	64974911	120	-	JMJD1C	cds
chr1	59247518	59247855	338	-	JUN	STOP
chr1	59248838	59248959	122	-	JUN	utr5
chr19	12902789	12903006	218	+	JUNB	cds
chr19	12903485	12903702	218	+	JUNB	STOP
chr19	18391055	18391344	290	-	JUND	STOP
chr19	18391511	18391728	218	-	JUND	cds
chr11	2656341	2656534	194	+	KCNQ1	NA
chr11	2658381	2658670	290	+	KCNQ1	NA
chr11	2658837	2659438	602	+	KCNQ1	NA
chr11	2659773	2659966	194	+	KCNQ1	NA
chr11	2656245	2656990	746	-	KCNQ1OT1	exon
chr11	2657085	2657254	170	-	KCNQ1OT1	exon
chr11	2657277	2657398	122	-	KCNQ1OT1	exon
chr11	2657517	2657758	242	-	KCNQ1OT1	exon
chr11	2657781	2657998	218	-	KCNQ1OT1	exon
chr11	2658141	2658670	530	-	KCNQ1OT1	exon
chr11	2658693	2660494	1802	-	KCNQ1OT1	exon
chr11	2660541	2660758	218	-	KCNQ1OT1	exon
chr11	2660805	2660926	122	-	KCNQ1OT1	exon
chr22	45592586	45592755	170	-	KIAA0930	utr3
chr19	55237518	55237687	170	+	KIR3DL1	NA
chr19	55247749	55247870	122	+	KIR3DL1	utr3
chr8	103662372	103662619	248	-	KLF10	cds
chr15	31665388	31665557	170	+	KLF13	utr3
chr10	3823952	3824059	108	-	KLF6	cds
chr10	3824174	3824406	233	-	KLF6	cds
chr3	183266618	183266751	134	-	KLHL6	NA
chr14	50710663	50710808	146	-	L2HGDH	NA
chr14	50710831	50711072	242	-	L2HGDH	NA
chr10	103867948	103868080	133	-	LDB1	cds
chr19	200927	201048	122	-	LINC01002	exon
chr3	188603562	188603827	266	+	LPP	utr3
chr17	44407863	44408032	170	+	LRRC37A	cds
chr17	44625725	44625894	170	+	LRRC37A2	cds
chr17	48469758	48469863	106	-	LRRC59	cds
chr2	238672493	238672614	122	+	LRRFIP1	cds
chr19	13210081	13210202	122	-	LYL1	STOP
chr1	116677648	116677817	170	+	MAB21L3	utr3
chr7	20180422	20180543	122	-	MACC1	utr3
chr11	65267536	65268113	578	+	MALAT1	exon
chr2	102460658	102460773	116	+	MAP4K4	cds
chr1	206905982	206906088	107	+	MAPKAPK2	STOP
chr16	29822021	29822142	122	+	MAZ	utr3
chr18	13883554	13883675	122	-	MC2R	utr3
chr1	150549570	150549967	398	-	MCL1	STOP
chr1	150551366	150551607	242	-	MCL1	cds
chr1	150551946	150552067	122	-	MCL1	TSS
chr3	127323450	127323626	177	+	MCM2	cds
chr1	204518480	204518682	203	+	MDM4	STOP
chr4	6642729	6642867	139	+	MRFAP1	cds
chr2	48028009	48028154	146	+	MSH6	STOP
chr17	38285497	38285642	146	+	MSL1	cds
chr7	100635855	100636168	314	+	MUC12	cds
chr7	100636191	100636312	122	+	MUC12	cds
chr7	100636671	100636816	146	+	MUC12	cds
chr7	100636839	100637152	314	+	MUC12	cds
chr7	100637175	100637320	146	+	MUC12	cds
chr7	100637391	100637584	194	+	MUC12	cds
chr7	100637943	100638424	482	+	MUC12	cds
chr7	100638471	100638640	170	+	MUC12	cds
chr7	100638735	100638856	122	+	MUC12	cds
chr7	100638951	100639072	122	+	MUC12	cds
chr7	100639287	100639672	386	+	MUC12	cds
chr7	100639791	100639912	122	+	MUC12	cds
chr7	100639935	100640368	434	+	MUC12	cds
chr7	100640415	100641064	650	+	MUC12	cds
chr7	100641231	100641784	554	+	MUC12	cds
chr7	100641807	100642480	674	+	MUC12	cds
chr7	100642527	100643008	482	+	MUC12	cds
chr7	100643151	100643320	170	+	MUC12	cds
chr7	100643367	100643752	386	+	MUC12	cds
chr7	100643871	100644352	482	+	MUC12	cds
chr7	100644495	100645048	554	+	MUC12	cds
chr7	100645095	100645288	194	+	MUC12	cds
chr7	100645311	100645504	194	+	MUC12	cds
chr7	100645527	100645720	194	+	MUC12	cds
chr7	100645863	100646056	194	+	MUC12	cds
chr7	100646151	100646344	194	+	MUC12	cds
chr7	100646823	100646968	146	+	MUC12	cds
chr7	100647159	100647472	314	+	MUC12	cds
chr11	1092783	1092928	146	+	MUC2	cds
chr3	195452159	195452591	433	+	MUC20	cds
chr3	195505780	195505925	146	-	MUC4	cds
chr3	195508672	195508955	284	-	MUC4	cds
chr3	195509068	195509213	146	-	MUC4	cds
chr3	195509524	195509765	242	-	MUC4	cds
chr3	195509827	195510041	215	-	MUC4	cds
chr3	195510436	195510629	194	-	MUC4	cds
chr3	195510652	195510761	110	-	MUC4	cds
chr3	195511348	195511649	302	-	MUC4	cds
chr3	195512116	195512309	194	-	MUC4	cds
chr3	195512421	195512693	273	-	MUC4	cds
chr3	195513333	195513533	201	-	MUC4	cds
chr3	195514180	195514335	156	-	MUC4	cds
chr3	195514798	195514949	152	-	MUC4	cds
chr3	195514996	195515100	105	-	MUC4	cds
chr11	1016721	1016890	170	-	MUC6	cds
chr11	1017225	1017394	170	-	MUC6	cds
chr22	36684868	36684985	118	-	MYH9	cds
chr22	36685130	36685343	214	-	MYH9	cds
chr22	36690977	36691098	122	-	MYH9	cds
chr22	36696896	36697103	208	-	MYH9	cds
chr2	130939822	130939943	122	+	MZT2B	TSS
chr1	145295422	145295525	104	+	NBPF10	STOP
chr1	145299729	145299850	122	+	NBPF10	STOP
chr1	145301719	145301822	104	+	NBPF10	STOP
chr1	146421558	146421679	122	+	NBPF12	cds
chr1	146423162	146423283	122	+	NBPF12	cds
chr1	146424049	146424158	110	+	NBPF12	cds
chr1	146424783	146424956	174	+	NBPF12	cds
chr1	146426323	146426496	174	+	NBPF12	cds
chr1	146427927	146428100	174	+	NBPF12	cds
chr1	146428814	146428923	110	+	NBPF12	cds
chr1	146435853	146436026	174	+	NBPF12	cds
chr1	146437457	146437630	174	+	NBPF12	cds
chr1	146438344	146438453	110	+	NBPF12	cds
chr1	146443692	146443865	174	+	NBPF12	STOP
chr2	232320135	232320304	170	-	NCL	cds
chr2	232325451	232325577	127	-	NCL	cds
chr11	65190436	65190557	122	+	NEAT1	exon
chr1	78353596	78353717	122	-	NEXN-AS1	exon
chr17	29631363	29631484	122	+	NF1	NA
chr16	69776308	69776429	122	-	NOB1	cds
chr11	89058265	89058386	122	-	NOX4	utr3
chr16	21413646	21413935	290	-	NPIPB3	cds
chr16	22545186	22545355	170	+	NPIPB5	STOP
chr16	22547514	22547659	146	+	NPIPB5	STOP
chr5	142779628	142779773	146	-	NR3C1	cds
chr12	52448398	52448543	146	+	NR4A1	cds
chr10	89120837	89120937	101	+	NUTM2D	cds
chr1	86816088	86816233	146	-	ODF2L	utr3
chr1	86816640	86816809	170	-	ODF2L	utr3
chr1	86816856	86817049	194	-	ODF2L	utr3
chr1	86817072	86817265	194	-	ODF2L	utr3
chrX	67262377	67262594	218	-	OPHN1	utr3
chrX	67262737	67262858	122	-	OPHN1	utr3
chrX	67262929	67263074	146	-	OPHN1	utr3
chr2	148688709	148689118	410	-	ORC4	utr3
chr2	148689381	148689526	146	-	ORC4	utr3
chrX	1582185	1582330	146	-	P2RY8	utr3
chrY	1532185	1532330	146	-	P2RY8	utr3
chr14	23790764	23790909	146	+	PABPN1	TSS
chr3	122357345	122357490	146	+	PARP15	utr3
chr2	70314704	70314897	194	+	PCBP1	TSS
chr2	70315496	70315761	266	+	PCBP1	cds
chr1	66838019	66838212	194	+	PDE4B	cds
chr7	148700945	148701114	170	-	PDIA4	cds
chr16	66921876	66921998	123	+	PDP2	NA
chr10	119042927	119043048	122	-	PDZD8	cds
chr9	69080243	69080412	170	-	PGM5P2	exon
chr6	64423185	64423330	146	+	PHF3	STOP
chr5	67597175	67597296	122	+	PIK3R1	utr3
chr16	16418257	16418384	128	+	PKD1P1	exon
chr16	15228082	15228202	121	-	PKD1P6	exon
chr14	105399173	105399294	122	+	PLD4	cds
chr6	89793471	89793616	146	+	PNRC1	TSS
chr9	116171149	116171263	115	-	POLE3	cds
chr7	75051799	75051920	122	-	POM121C	cds
chr11	111223676	111223797	122	-	POU2AF1	utr3
chr6	31133799	31134164	366	-	POU5F1	TSS
chr15	64448157	64448344	188	-	PPIB	STOP
chr19	49376577	49376770	194	+	PPP1R15A	cds
chr17	48226651	48226772	122	-	PPP1R9B	cds
chr1	12998960	12999066	107	-	PRAMEF6	cds
chr19	11553224	11553330	107	+	PRKCSH	cds
chr6	31600355	31600572	218	+	PRRC2A	cds
chr1	171501673	171501866	194	+	PRRC2C	cds
chr11	48154166	48154266	101	+	PTPRJ	utr3
chr19	16243549	16243670	122	+	RAB8A	utr3
chr1	112150781	112150902	122	+	RAP1A	NA
chrX	16888232	16888353	122	-	RBBP7	utr5
chr1	110883552	110883673	122	+	RBM15	cds
chr14	73569995	73570116	122	+	RBM25	STOP
chr7	127937737	127938026	290	-	RBM28	utr3
chrX	135956277	135956422	146	-	RBMX	STOP
chr1	17764821	17764942	122	-	RCC2	cds
chr1	167666479	167666648	170	+	RCSD1	cds
chr8	86727912	86728033	122	+	REXO1L10P	exon
chr8	86749366	86749487	122	+	REXO1L11P	cds
chr8	86839213	86839334	122	-	REXO1L2P	exon
chr8	86775169	86775290	122	-	REXO1L9P	exon
chr1	192780771	192780892	122	+	RGS2	utr3
chr3	196229839	196229984	146	-	RNF168	cds
chr3	79482775	79482920	146	-	ROBO1	NA
chr3	79483543	79483712	170	-	ROBO1	NA
chr3	79484047	79484216	170	-	ROBO1	NA
chr15	82974279	82974404	126	+	RP11-152F13.7	exon
chr16	70259214	70259383	170	-	RP11-296I10.6	exon
chr16	30236719	30236960	242	-	RP11-347C12.2	utr3
chr5	7301442	7301572	131	-	RP11-404K5.2	exon
chr15	23572240	23572351	112	-	RP11-566K19.9	exon
chr15	23572372	23573305	934	-	RP11-566K19.9	exon
chr16	28734508	28734644	137	-	RP11-57A19.4	NA
chr16	28734768	28734872	105	-	RP11-57A19.4	NA
chr9	69080435	69080700	266	+	RP11-87H9.2	NA
chr15	82808067	82808212	146	+	RP13-608F4.1	exon
chr15	83140198	83142538	2341	-	RP13-996F3.3	exon
chr15	83144202	83144340	139	-	RP13-996F3.3	exon
chr15	83145510	83145665	156	-	RP13-996F3.3	exon
chr15	83146118	83146307	190	-	RP13-996F3.3	exon
chr15	83182643	83182977	335	-	RP13-996F3.3	exon
chr1	326238	326359	122	+	RP4-669L17.8	exon
chr1	326622	326743	122	+	RP4-669L17.8	NA
chrX	38146029	38146294	266	-	RPGR	cds
chr16	89629483	89629628	146	+	RPL13	utr3
chr14	50085597	50085858	262	-	RPL36AL	TSS
chr12	56511289	56511410	122	+	RPL41	STOP
chr15	83073342	83073482	141	-	RPL9P8	NA
chr15	83083330	83084341	1012	-	RPL9P8	NA
chr15	83098709	83098893	185	-	RPL9P8	NA
chr15	83100555	83100675	121	-	RPL9P8	NA
chr15	83102758	83103327	570	-	RPL9P8	NA
chr15	83104691	83104794	104	-	RPL9P8	NA
chr15	83105003	83108111	3109	-	RPL9P8	NA
chr16	2014473	2014629	157	-	RPS2	TSS
chr6	7249031	7249224	194	+	RREB1	STOP
chr16	11931750	11931871	122	-	RSL1D1	STOP
chr21	36259667	36259956	290	-	RUNX1	utr5
chr3	127789374	127789543	170	-	RUVBL1	NA
chr19	5649119	5649288	170	+	SAFB	STOP
chr19	5611346	5611515	170	-	SAFB2	cds
chr4	83581255	83581376	122	-	SCD5	utr3
chr3	127789302	127789423	122	+	SEC61A1	utr3
chr3	169710405	169710742	338	+	SEC62	cds
chr1	169677821	169677997	177	-	SELL	cds
chr15	44092810	44092955	146	+	SERF2	STOP
chr3	150263958	150264103	146	-	SERP1	utr5
chr16	13333326	13333471	146	+	SHISA9	utr3
chr16	13333518	13333735	218	+	SHISA9	utr3
chr10	112724218	112724339	122	+	SHOC2	cds
chr19	50473603	50473864	262	+	SIGLEC16	exon
chr19	50474377	50474641	265	+	SIGLEC16	exon
chr19	50475100	50475358	259	+	SIGLEC16	exon
chr21	44836581	44836702	122	-	SIK1	STOP
chrX	1505332	1505477	146	-	SLC25A6	utr3
chrX	1505524	1505652	129	-	SLC25A6	cds
chrX	1506171	1506312	142	-	SLC25A6	cds
chrX	1508373	1508542	170	-	SLC25A6	cds
chrY	1455332	1455477	146	-	SLC25A6	utr3
chrY	1455524	1455652	129	-	SLC25A6	NA
chrY	1456171	1456312	142	-	SLC25A6	NA
chrY	1458373	1458542	170	-	SLC25A6	NA
chr2	103150108	103150431	324	+	SLC9A4	utr3
chr4	39594292	39594485	194	-	SMIM14	NA
chr4	39595036	39595205	170	-	SMIM14	NA
chr4	39595468	39595733	266	-	SMIM14	NA
chr4	39596044	39596285	242	-	SMIM14	NA
chr19	49611102	49611484	383	+	SNRNP70	STOP
chr15	64448037	64448158	122	+	SNX22	utr3
chr17	76354153	76354274	122	-	SOCS3	utr3
chr21	34922069	34922214	146	+	SON	cds
chr21	34923125	34923270	146	+	SON	cds
chr6	21594259	21594548	290	+	SOX4	utr5
chr6	21595939	21596516	578	+	SOX4	STOP
chr6	21596755	21596876	122	+	SOX4	utr3
chr6	21596899	21597116	218	+	SOX4	utr3
chr7	102193449	102193618	170	+	SPDYE2	utr5
chr7	102292542	102292711	170	+	SPDYE2B	utr5
chr16	29675351	29675856	506	+	SPN	cds
chr16	2802689	2802847	159	+	SRRM2	utr5
chr16	2806334	2806455	122	+	SRRM2	TSS
chr16	2817201	2817322	122	+	SRRM2	cds
chr7	100481988	100482133	146	+	SRRT	cds
chr1	29475305	29475522	218	-	SRSF4	STOP
chrX	52790326	52790471	146	+	SSX2B	utr3
chr19	39936431	39936552	122	+	SUPT5H	TSS
chr4	1729986	1730155	170	+	TACC3	cds
chr17	34171600	34171889	290	+	TAF15	cds
chr1	11083380	11083501	122	+	TARDBP	utr3
chr16	30369453	30369598	146	-	TBC1D10B	STOP
chrX	102508666	102508859	194	-	TCEAL8	cds
chr19	41859410	41859531	122	-	TGFB1	utr5
chr19	41859626	41859747	122	-	TGFB1	utr5
chr2	43451052	43451365	314	-	THADA	utr3
chr2	43451388	43451581	194	-	THADA	utr3
chr1	28209129	28209370	242	+	THEMIS2	cds
chr3	156395517	156395686	170	+	TIPARP	cds
chrX	38145861	38146006	146	+	TM4SF2	NA
chrX	38146125	38146246	122	+	TM4SF2	NA
chr12	66528047	66528229	183	-	TMBIM4	NA
chr3	171575874	171576379	506	+	TMEM212	utr3
chr8	29927421	29927575	155	-	TMEM66	STOP
chr8	29931392	29931537	146	-	TMEM66	STOP
chr19	41859314	41859459	146	+	TMEM91	NA
chr12	98909438	98909543	106	+	TMPO	utr5
chr6	138199760	138199881	122	+	TNFAIP3	cds
chr6	138200312	138200433	122	+	TNFAIP3	cds
chr13	45911133	45911302	170	-	TPT1	utr3
chr13	45911349	45911688	340	-	TPT1	STOP
chr11	35684851	35684972	122	+	TRIM44	cds
chr13	45008774	45008895	122	-	TSC22D1	cds
chrX	73023967	73024112	146	+	TSIX	exon
chrX	73024303	73024472	170	+	TSIX	exon
chrX	73025095	73025432	338	+	TSIX	exon
chrX	73025551	73025672	122	+	TSIX	exon
chrX	73046479	73046672	194	+	TSIX	exon
chrX	73046797	73046942	146	+	TSIX	exon
chr6	116600221	116600414	194	-	TSPYL1	cds
chr12	49578937	49579106	170	-	TUBA1A	cds
chr9	140136947	140137188	242	+	TUBB4B	cds
chr19	59069735	59069904	170	-	UBE2M	TSS
chr4	115543738	115543907	170	+	UGT8	utr5
chr7	76610402	76610523	122	+	UPK3B	NA
chr1	78211105	78211284	180	-	USP33	TSS
chrX	6452018	6452244	227	-	VCX3A	cds
chrX	8433785	8434002	218	+	VCX3B	cds
chr10	17271799	17271899	101	+	VIM	cds
chr10	28908513	28908634	122	+	WAC	STOP
chrX	73046623	73046726	104	-	XIST	exon
chrX	73046743	73047056	314	-	XIST	exon
chrX	73070888	73071153	266	-	XIST	exon
chrX	73071608	73071801	194	-	XIST	exon
chr8	71647878	71647999	122	+	XKR9	utr3
chr1	29069802	29069947	146	+	YTHDF2	cds
chr1	29070162	29070307	146	+	YTHDF2	cds
chr14	100705917	100706134	218	+	YY1	cds
chr1	33070679	33070789	111	+	ZBTB8A	utr3
chr13	46549777	46549898	122	-	ZC3H13	cds
chr2	145147077	145147222	146	-	ZEB2	cds
chr2	145147245	145147390	146	-	ZEB2	cds
chr19	39898478	39898743	266	+	ZFP36	STOP
chr19	39898886	39899007	122	+	ZFP36	cds
chr19	39899030	39899223	194	+	ZFP36	cds
chr10	81072878	81073095	218	+	ZMIZ1	utr3
chr5	43174860	43175029	170	+	ZNF131	STOP
chr19	57038428	57038597	170	+	ZNF471	utr3
chr19	57038836	57039053	218	+	ZNF471	utr3

## Sheet: MEG
chr	start	end	width	strand	gencode_v19_KNOWN	Region
chr12	91011	91156	146	+	ABC7-42389800N19.1	exon
chr16	16235101	16235270	170	+	ABCC1	STOP
chr12	21951355	21951596	242	-	ABCC9	utr3
chr12	21951691	21951812	122	-	ABCC9	utr3
chr17	27889560	27889681	122	-	ABHD15	STOP
chr19	1877094	1877215	122	-	ABHD17A	STOP
chr5	86512439	86512560	122	-	AC008394.1	utr3
chr19	197903	198048	146	-	AC092299.8	exon
chr7	5567330	5567475	146	-	ACTB	STOP
chr1	154557293	154557462	170	-	ADAR	cds
chr1	154573780	154573925	146	-	ADAR	cds
chr1	154573972	154574189	218	-	ADAR	cds
chr6	41076783	41076904	122	+	ADCY10P1	exon
chr16	50350541	50350710	170	+	ADCY7	utr3
chr9	88248008	88248177	170	-	AGTPBP1	STOP
chr11	62285485	62285726	242	-	AHNAK	cds
chr11	62285989	62286158	170	-	AHNAK	cds
chr11	62288245	62288414	170	-	AHNAK	cds
chr11	62289613	62289734	122	-	AHNAK	cds
chr11	62293885	62294006	122	-	AHNAK	cds
chr11	62294221	62294390	170	-	AHNAK	cds
chr11	62294557	62294702	146	-	AHNAK	cds
chr11	62301325	62301518	194	-	AHNAK	cds
chr15	86122568	86122689	122	+	AKAP13	cds
chr15	86286746	86286915	170	+	AKAP13	cds
chr9	117139465	117139634	170	-	AKNA	cds
chr11	118064777	118064994	218	-	AMICA1	utr3
chr16	28508291	28508436	146	+	APOBR	cds
chr16	28508507	28508628	122	+	APOBR	cds
chr16	28508843	28508988	146	+	APOBR	cds
chr14	50360573	50361006	434	+	ARF6	STOP
chr1	161018675	161018875	201	-	ARHGAP30	STOP
chr17	79826722	79826915	194	-	ARHGDIA	STOP
chr3	48964918	48965039	122	+	ARIH2	TSS
chr7	12728030	12728178	149	+	ARL4A	cds
chr7	12728249	12728418	170	+	ARL4A	cds
chr2	235404349	235404614	266	-	ARL4C	STOP
chr2	235405573	235405693	121	-	ARL4C	utr5
chr3	69153614	69153807	194	+	ARL6IP5	STOP
chr17	66267435	66267556	122	+	ARSG	NA
chr9	119374442	119374683	242	-	ASTN2	utr3
chr9	119375186	119375451	266	-	ASTN2	utr3
chr5	17275748	17275869	122	+	BASP1	cds
chr15	80263233	80263426	194	-	BCL2A1	cds
chr3	197237445	197237566	122	-	BDH1	utr3
chr3	5024616	5024905	290	+	BHLHE40	cds
chr3	5025192	5025337	146	+	BHLHE40	cds
chr16	50349365	50349582	218	-	BRD7	utr3
chr16	50350661	50350782	122	-	BRD7	utr3
chr12	92536501	92536814	314	-	BTG1	utr3
chr12	92537869	92538223	355	-	BTG1	TSS
chr1	203276423	203276568	146	+	BTG2	STOP
chr10	73510553	73511010	458	-	C10orf54	STOP
chr15	75498339	75498508	170	+	C15orf39	TSS
chr15	75498771	75498940	170	+	C15orf39	cds
chr15	75499323	75499468	146	+	C15orf39	cds
chr15	75500163	75500356	194	+	C15orf39	cds
chr15	75503425	75503618	194	+	C15orf39	STOP
chr16	29755441	29755562	122	-	C16orf54	utr3
chr16	9196912	9197057	146	+	C16orf72	cds
chr19	10979989	10980134	146	+	C19orf38	STOP
chr19	12841765	12841882	118	-	C19orf43	STOP
chr19	12845341	12845463	123	-	C19orf43	cds
chr1	112020868	112021037	170	+	C1orf162	utr3
chr19	47823422	47823783	362	+	C5AR1	cds
chr19	13054526	13054767	242	+	CALR	STOP
chr16	88942822	88942991	170	-	CBFA2T3	utr3
chr17	77808010	77808131	122	-	CBX4	cds
chr7	76825855	76825976	122	+	CCDC146	NA
chr7	76825999	76826240	242	+	CCDC146	NA
chr3	46244999	46245216	218	-	CCR1	cds
chr3	46244447	46244664	218	+	CCR3	NA
chr3	46244903	46245072	170	+	CCR3	NA
chr5	140011360	140011817	458	-	CD14	STOP
chr5	140012032	140012249	218	-	CD14	cds
chr17	72517648	72517793	146	-	CD300LB	utr3
chr19	51742916	51743037	122	+	CD33	STOP
chr1	160648751	160648896	146	-	CD48	STOP
chr6	14135650	14136014	365	+	CD83	utr3
chr20	23063760	23063905	146	-	CD93	utr3
chr20	23064456	23064611	156	-	CD93	STOP
chr20	23065759	23065904	146	-	CD93	cds
chr19	14519167	14519288	122	+	CD97	utr3
chr1	20945040	20945161	122	+	CDA	STOP
chr19	10506771	10506879	109	-	CDC37	STOP
chr10	73510433	73510842	410	+	CDH23	NA
chr12	12871067	12871188	122	+	CDKN1B	cds
chr3	133292889	133293128	240	+	CDV3	cds
chr3	133306770	133307110	341	+	CDV3	STOP
chr20	48808511	48808704	194	+	CEBPB	STOP
chr8	48649691	48650052	362	-	CEBPD	STOP
chr15	93440977	93441146	170	+	CHD2	NA
chr12	105151158	105151327	170	+	CHST11	cds
chr2	96936992	96937113	122	+	CIAO1	STOP
chr12	106632978	106633195	218	-	CKAP4	cds
chr12	8687292	8687405	114	-	CLEC4E	STOP
chr5	157214790	157214911	122	-	CLINT1	STOP
chr6	42906665	42906858	194	+	CNPY3	utr3
chrX	1424568	1424711	144	+	CSF2RA	STOP
chrY	1374520	1374711	192	+	CSF2RA	utr3
chr19	1969626	1969747	122	+	CSNK1G2	utr5
chr3	39184109	39184278	170	-	CSRNP1	utr3
chr3	39184373	39184638	266	-	CSRNP1	STOP
chr3	39185045	39185502	458	-	CSRNP1	cds
chr10	126678049	126678170	122	-	CTBP2	STOP
chr12	58217237	58217406	170	-	CTDSP2	STOP
chr11	88027119	88027432	314	-	CTSC	STOP
chr20	57570385	57570722	338	-	CTSZ	STOP
chr20	57582160	57582281	122	-	CTSZ	TSS
chr2	136872590	136872735	146	-	CXCR4	cds
chr2	136872950	136873071	122	-	CXCR4	cds
chr2	136873142	136873359	218	-	CXCR4	cds
chr2	38298225	38298370	146	-	CYP1B1	cds
chr2	158272450	158272655	206	-	CYTIP	STOP
chr10	74034812	74034981	170	+	DDIT4	STOP
chr11	118622528	118622649	122	-	DDX6	utr3
chr6	18264121	18264227	107	-	DEK	TSS
chrX	2404982	2405103	122	-	DHRSX	utr3
chr1	232080692	232080861	170	+	DISC1	NA
chr5	176930798	176930991	194	-	DOK3	STOP
chr21	34949906	34950027	122	-	DONSON	utr3
chr5	172195548	172195861	314	-	DUSP1	STOP
chr5	172197900	172198045	146	-	DUSP1	TSS
chr10	112270209	112270402	194	+	DUSP5	utr3
chr12	89744484	89744749	266	-	DUSP6	cds
chr19	3976461	3976678	218	-	EEF2	STOP
chr1	15736486	15736607	122	+	EFHD2	cds
chr5	137802613	137802734	122	+	EGR1	cds
chr5	137803621	137803790	170	+	EGR1	STOP
chr11	64621662	64621831	170	-	EHD1	STOP
chr1	206760445	206760638	194	-	EIF2D	NA
chr16	28734508	28734644	137	+	EIF3C	cds
chr13	41507710	41507879	170	-	ELF1	cds
chr19	18561454	18561575	122	-	ELL	STOP
chr7	36895174	36895295	122	-	ELMO1	cds
chr14	74205790	74205983	194	-	ELMSAN1	cds
chr18	2891014	2891183	170	+	EMILIN2	cds
chr18	2892190	2892335	146	+	EMILIN2	cds
chr18	2913472	2913713	242	+	EMILIN2	utr3
chr18	2913808	2913977	170	+	EMILIN2	utr3
chr19	6952510	6952655	146	-	EMR4P	exon
chr1	29314031	29314224	194	+	EPB41	TSS
chr19	45971588	45971877	290	-	ERCC1	NA
chr19	45976192	45976553	362	-	ERCC1	NA
chr3	54672197	54672342	146	-	ESRG	exon
chr5	137843869	137844014	146	-	ETF1	STOP
chr21	40194717	40194838	122	+	ETS2	STOP
chr21	40195029	40195150	122	+	ETS2	utr3
chr17	29645371	29645564	194	-	EVI2A	cds
chr17	29645827	29646041	215	-	EVI2A	TSS
chr17	29631387	29631724	338	-	EVI2B	cds
chr17	29632011	29632228	218	-	EVI2B	cds
chr17	29632371	29632648	278	-	EVI2B	STOP
chr22	29695612	29695733	122	+	EWSR1	cds
chrX	154687217	154687367	151	-	F8A3	cds
chr5	14610561	14610682	122	+	FAM105A	utr3
chr10	14562931	14563148	218	-	FAM107B	utr3
chr8	11990861	11991054	194	+	FAM66D	NA
chr4	15626994	15627187	194	-	FBXL5	STOP
chr4	15627378	15627499	122	-	FBXL5	STOP
chr4	153332670	153332912	243	-	FBXW7	cds
chr1	120928366	120928511	146	-	FCGR1B	exon
chr5	108178562	108178700	139	+	FER	exon
chr7	76825951	76826302	352	-	FGL2	cds
chr11	128680401	128680570	170	+	FLI1	STOP
chr14	75747773	75747918	146	+	FOS	cds
chr19	45971444	45971757	314	+	FOSB	utr5
chr19	45976072	45976505	434	+	FOSB	STOP
chr2	28635108	28635637	530	+	FOSL2	STOP
chr2	28635852	28635973	122	+	FOSL2	utr3
chr14	89878493	89878758	266	-	FOXN3	cds
chr19	52249238	52249434	197	-	FPR1	cds
chr19	52249694	52249863	170	-	FPR1	cds
chr19	52249982	52250130	149	-	FPR1	cds
chr15	91424563	91424708	146	+	FURIN	cds
chr15	91424971	91425140	170	+	FURIN	STOP
chr5	39202095	39202216	122	-	FYB	cds
chr1	209849213	209849526	314	+	G0S2	STOP
chr19	2477677	2478158	482	+	GADD45B	utr3
chr5	57790886	57791010	125	+	GAPT	utr3
chr19	19616848	19616969	122	+	GATAD2A	utr3
chr19	48257783	48257888	106	+	GLTSCR2	cds
chr17	63010566	63010735	170	-	GNA13	cds
chr3	50273612	50273829	218	+	GNAI2	TSS
chr1	145514636	145514755	120	-	GNRHR2	exon
chr15	22742827	22743079	253	+	GOLGA6L1	cds
chr15	20740319	20740488	170	-	GOLGA6L6	cds
chr5	32126599	32126742	144	-	GOLPH3	STOP
chr13	99947244	99947389	146	-	GPR183	STOP
chr13	99947484	99947677	194	-	GPR183	cds
chr13	99947748	99948301	554	-	GPR183	cds
chr17	73401641	73401762	122	-	GRB2	utr5
chr22	24938838	24938983	146	-	GUCD1	STOP
chr5	21470618	21470771	154	+	GUSBP1	NA
chr5	21471570	21471710	141	+	GUSBP1	NA
chr5	21473465	21474565	1101	+	GUSBP1	exon
chr20	61732907	61733028	122	-	HAR1B	NA
chr5	139713363	139713556	194	-	HBEGF	utr3
chr5	139713627	139713865	239	-	HBEGF	utr3
chr6	139487588	139487901	314	+	HECA	cds
chr6	139488068	139488213	146	+	HECA	cds
chr14	62207568	62207737	170	+	HIF1A	cds
chr6	31323943	31324184	242	-	HLA-B	cds
chr6	33048448	33048569	122	+	HLA-DPB1	cds
chr5	137088920	137089041	122	-	HNRNPA0	cds
chr10	43883128	43883297	170	-	HNRNPF	cds
chr19	8509850	8509952	103	+	HNRNPM	TSS
chr1	245027023	245027576	554	-	HNRNPU	cds
chr19	41770431	41770655	225	+	HNRNPUL1	cds
chr19	12902885	12903054	170	-	HOOK2	NA
chr19	12903605	12903870	266	-	HOOK2	NA
chr19	12903893	12904038	146	-	HOOK2	NA
chr6	31796351	31796472	122	+	HSPA1B	cds
chr9	127998854	127998999	146	-	HSPA5	STOP
chr19	10395838	10396103	266	+	ICAM1	STOP
chr19	13264813	13265006	194	+	IER2	utr3
chr6	30711551	30711888	338	-	IER3	STOP
chr1	181058981	181059150	170	+	IER5	STOP
chr11	117869453	117869862	410	+	IL10RA	STOP
chr11	117870005	117870174	170	+	IL10RA	STOP
chr11	117870509	117870678	170	+	IL10RA	utr3
chr15	81591720	81591865	146	+	IL16	STOP
chr22	17589676	17589821	146	+	IL17RA	cds
chr22	17590156	17590277	122	+	IL17RA	cds
chr12	66641546	66641691	146	+	IRAK3	cds
chr1	234742822	234743495	674	-	IRF2BP2	STOP
chr13	110407983	110408176	194	-	IRS2	utr3
chr13	110408535	110408655	121	-	IRS2	STOP
chr13	110434724	110434869	146	-	IRS2	cds
chr12	54789428	54789789	362	-	ITGA5	utr3
chr10	106073269	106073414	146	-	ITPRIP	utr3
chr10	106073797	106074014	218	-	ITPRIP	utr3
chr10	106075237	106075358	122	-	ITPRIP	cds
chr14	75936064	75936185	122	+	JDP2	STOP
chr10	64974768	64974911	144	-	JMJD1C	cds
chr22	39095951	39096096	146	-	JOSD1	TSS
chr1	59247470	59247927	458	-	JUN	STOP
chr19	12902765	12902958	194	+	JUNB	cds
chr19	12903533	12903774	242	+	JUNB	STOP
chr19	12903797	12903966	170	+	JUNB	utr3
chr19	18391079	18391296	218	-	JUND	STOP
chr19	18391535	18391656	122	-	JUND	cds
chr11	2655597	2655742	146	+	KCNQ1	NA
chr11	2656149	2656318	170	+	KCNQ1	NA
chr11	2656341	2656534	194	+	KCNQ1	NA
chr11	2657517	2657710	194	+	KCNQ1	NA
chr11	2658357	2658502	146	+	KCNQ1	NA
chr11	2659077	2659366	290	+	KCNQ1	NA
chr11	2655837	2655982	146	-	KCNQ1OT1	exon
chr11	2656197	2656318	122	-	KCNQ1OT1	exon
chr11	2656341	2656990	650	-	KCNQ1OT1	exon
chr11	2657085	2657254	170	-	KCNQ1OT1	exon
chr11	2657277	2657398	122	-	KCNQ1OT1	exon
chr11	2657589	2658046	458	-	KCNQ1OT1	exon
chr11	2658165	2658310	146	-	KCNQ1OT1	exon
chr11	2658333	2658646	314	-	KCNQ1OT1	exon
chr11	2658693	2658862	170	-	KCNQ1OT1	exon
chr11	2658909	2659606	698	-	KCNQ1OT1	exon
chr11	2659773	2659918	146	-	KCNQ1OT1	exon
chr11	2659941	2660206	266	-	KCNQ1OT1	exon
chr11	2660541	2660782	242	-	KCNQ1OT1	exon
chr13	77458911	77459320	410	-	KCTD12	STOP
chr17	7752303	7752592	290	+	KDM6B	cds
chr14	70175537	70175658	122	+	KIAA0247	cds
chr22	45592346	45592539	194	-	KIAA0930	utr3
chr22	45592562	45592779	218	-	KIAA0930	utr3
chr8	103662372	103662541	170	-	KLF10	cds
chr8	103663976	103664121	146	-	KLF10	cds
chr15	31664428	31664693	266	+	KLF13	STOP
chr15	31665364	31665605	242	+	KLF13	utr3
chr19	16437786	16437979	194	+	KLF2	STOP
chr9	110247756	110247973	218	-	KLF4	utr3
chr9	110249716	110249840	125	-	KLF4	cds
chr9	110251592	110251713	122	-	KLF4	utr5
chr10	3824126	3824406	281	-	KLF6	cds
chr14	50710831	50711000	170	-	L2HGDH	NA
chr19	54866408	54866529	122	-	LAIR1	utr3
chr19	54866648	54866769	122	-	LAIR1	utr3
chr19	54778370	54778587	218	-	LILRB2	STOP
chr19	54720530	54720747	218	-	LILRB3	utr3
chr19	54720794	54721011	218	-	LILRB3	STOP
chr3	188603562	188603851	290	+	LPP	utr3
chr17	43592049	43592194	146	-	LRRC37A4P	exon
chr11	1874319	1874427	109	+	LSP1	TSS
chr11	1902709	1902826	118	+	LSP1	cds
chr8	56922754	56923067	314	+	LYN	utr3
chr1	116677648	116677817	170	+	MAB21L3	utr3
chr20	39316119	39316648	530	-	MAFB	STOP
chr11	65267560	65267969	410	+	MALAT1	exon
chr5	56177684	56177829	146	+	MAP3K1	cds
chr5	56177996	56178165	170	+	MAP3K1	cds
chr10	30726104	30726273	170	+	MAP3K8	utr5
chr1	36644309	36644424	116	+	MAP7D1	cds
chr1	206905958	206906184	227	+	MAPKAPK2	STOP
chr6	114181698	114181843	146	+	MARCKS	STOP
chr1	150549570	150549967	398	-	MCL1	STOP
chr1	150551486	150551607	122	-	MCL1	cds
chr1	150551894	150552063	170	-	MCL1	TSS
chr12	116429640	116429762	123	-	MED13L	cds
chr16	3292891	3293180	290	-	MEFV	STOP
chr16	3293323	3293612	290	-	MEFV	STOP
chr9	123367587	123367919	333	-	MEGF9	cds
chr17	81042837	81043054	218	+	METRNL	TSS
chr17	81052096	81052337	242	+	METRNL	STOP
chr5	180219076	180219365	290	-	MGAT1	cds
chrX	38664463	38664632	170	+	MID1IP1	cds
chr19	2071250	2071515	266	-	MOB3A	utr3
chr19	2073218	2073363	146	-	MOB3A	utr3
chr11	58977638	58977759	122	-	MPEG1	utr3
chr11	58977950	58978119	170	-	MPEG1	utr3
chr11	58978766	58979079	314	-	MPEG1	cds
chr11	58979606	58979727	122	-	MPEG1	cds
chr11	58980038	58980279	242	-	MPEG1	cds
chr16	1988785	1988906	122	-	MSRB1	utr3
chr7	100635855	100636144	290	+	MUC12	cds
chr7	100636911	100637032	122	+	MUC12	cds
chr7	100637391	100637560	170	+	MUC12	cds
chr7	100637943	100638136	194	+	MUC12	cds
chr7	100639311	100639480	170	+	MUC12	cds
chr7	100640631	100640800	170	+	MUC12	cds
chr7	100641999	100642216	218	+	MUC12	cds
chr7	100643415	100643536	122	+	MUC12	cds
chr7	100643823	100644088	266	+	MUC12	cds
chr7	100644831	100644952	122	+	MUC12	cds
chr7	100645311	100645480	170	+	MUC12	cds
chr7	100645863	100646032	170	+	MUC12	cds
chr7	100647111	100647424	314	+	MUC12	cds
chr11	1092783	1093000	218	+	MUC2	cds
chr3	195515332	195515440	109	-	MUC4	cds
chr22	36690233	36690344	112	-	MYH9	cds
chr22	36696896	36697041	146	-	MYH9	cds
chr2	130939990	130940272	283	+	MZT2B	cds
chr1	1682862	1683031	170	-	NADK	utr3
chr1	146421558	146421731	174	+	NBPF12	cds
chr1	146423162	146423335	174	+	NBPF12	cds
chr1	146424049	146424158	110	+	NBPF12	cds
chr1	146424783	146424956	174	+	NBPF12	cds
chr1	146426323	146426496	174	+	NBPF12	cds
chr1	146427999	146428100	102	+	NBPF12	cds
chr1	146428814	146428923	110	+	NBPF12	cds
chr1	146435853	146436026	174	+	NBPF12	cds
chr1	146437457	146437630	174	+	NBPF12	cds
chr1	146438344	146438453	110	+	NBPF12	cds
chr1	146443692	146443865	174	+	NBPF12	STOP
chr1	146450864	146450973	110	+	NBPF12	cds
chr1	146451598	146451771	174	+	NBPF12	TSS
chr1	146453137	146453310	174	+	NBPF12	cds
chr1	146455624	146455733	110	+	NBPF12	cds
chr1	146456358	146456531	174	+	NBPF12	TSS
chr1	146460384	146460493	110	+	NBPF12	cds
chr1	146461118	146461291	174	+	NBPF12	cds
chr11	65190412	65190605	194	+	NEAT1	exon
chr1	78353596	78353717	122	-	NEXN-AS1	exon
chr17	29631291	29631604	314	+	NF1	NA
chr17	29632011	29632180	170	+	NF1	NA
chr17	29632251	29632372	122	+	NF1	NA
chr17	29632419	29632612	194	+	NF1	NA
chr17	29645299	29645444	146	+	NF1	exon
chr17	29645707	29645948	242	+	NF1	NA
chr22	42780565	42780686	122	-	NFAM1	utr3
chr19	3462749	3462870	122	+	NFIC	STOP
chr9	94171614	94171855	242	-	NFIL3	STOP
chr9	94171878	94172143	266	-	NFIL3	cds
chr6	44226478	44226695	218	-	NFKBIE	utr3
chr9	95884106	95884299	194	-	NINJ1	utr3
chr1	247581974	247582267	294	+	NLRP3	TSS
chr1	247587340	247587533	194	+	NLRP3	cds
chr1	247588204	247588757	554	+	NLRP3	cds
chr1	120457871	120458112	242	-	NOTCH2	STOP
chr1	120612043	120612260	218	-	NOTCH2	utr5
chr5	142779628	142779821	194	-	NR3C1	cds
chr12	52448326	52448543	218	+	NR4A1	cds
chr2	157182191	157182512	322	-	NR4A2	STOP
chr2	157186434	157186651	218	-	NR4A2	TSS
chr9	102590394	102590539	146	+	NR4A3	cds
chr3	131102077	131102212	136	+	NUDT16	STOP
chr1	86816256	86816401	146	-	ODF2L	utr3
chr1	86816904	86817049	146	-	ODF2L	utr3
chr1	86817072	86817217	146	-	ODF2L	utr3
chr7	44663939	44664060	122	+	OGDH	TSS
chr20	61444133	61444302	170	+	OGFR	cds
chr6	72011184	72011617	434	+	OGFRL1	cds
chrX	67262377	67262618	242	-	OPHN1	utr3
chr2	148688421	148688566	146	-	ORC4	utr3
chr2	148688877	148689046	170	-	ORC4	utr3
chr2	148689381	148689574	194	-	ORC4	utr3
chr22	30659896	30660089	194	-	OSM	STOP
chr22	30660160	30660377	218	-	OSM	STOP
chr10	23729349	23729758	410	+	OTUD1	cds
chrX	1581993	1582114	122	-	P2RY8	utr3
chrY	1531993	1532114	122	-	P2RY8	utr3
chrY	1532833	1532954	122	-	P2RY8	utr3
chr3	122437253	122437446	194	+	PARP14	cds
chr3	122357345	122357490	146	+	PARP15	utr3
chr2	70314752	70314897	146	+	PCBP1	TSS
chr2	70315616	70315761	146	+	PCBP1	cds
chr1	66837995	66838428	434	+	PDE4B	STOP
chr5	58270793	58270907	115	-	PDE4D	STOP
chr7	148700945	148701114	170	-	PDIA4	cds
chr10	6275265	6275458	194	+	PFKFB3	utr3
chr10	6275553	6275674	122	+	PFKFB3	utr3
chr9	69080243	69080412	170	-	PGM5P2	exon
chr5	125962498	125962619	122	+	PHAX	utr3
chr11	45955525	45955694	170	-	PHF21A	STOP
chr19	44153034	44153227	194	-	PLAUR	STOP
chr8	144994234	144994451	218	-	PLEC	cds
chr1	150131421	150131710	290	+	PLEKHO1	cds
chr15	65157361	65157530	170	+	PLEKHO2	cds
chr15	65157649	65157938	290	+	PLEKHO2	cds
chr6	89793471	89793712	242	+	PNRC1	TSS
chr22	41924757	41924867	111	-	POLR3H	utr3
chr19	42595133	42595302	170	-	POU2F2	utr3
chr15	64448157	64448314	158	-	PPIB	STOP
chr1	204378835	204379004	170	-	PPP1R15B	cds
chr1	204379819	204380060	242	-	PPP1R15B	cds
chr6	30652616	30652737	122	-	PPP1R18	cds
chr8	8998731	8998852	122	-	PPP1R3B	cds
chr17	48226675	48226820	146	-	PPP1R9B	cds
chr20	4680144	4680361	218	+	PRNP	cds
chr1	28476196	28476317	122	-	PTAFR	utr3
chr1	28476340	28476461	122	-	PTAFR	utr3
chr8	97345708	97345829	122	+	PTDSS1	STOP
chr5	40692240	40692457	218	+	PTGER4	cds
chr1	32403851	32403988	138	-	PTP4A2	utr5
chr8	37734938	37735069	132	-	RAB11FIP1	TSS
chr13	111175964	111176109	146	-	RAB20	STOP
chr6	146870767	146870877	111	+	RAB32	cds
chr22	37621444	37621565	122	-	RAC2	utr3
chr3	152881584	152881777	194	+	RAP2B	utr3
chr17	38512596	38512765	170	+	RARA	utr3
chr17	17397944	17398065	122	-	RASD1	utr3
chr17	17398208	17398473	266	-	RASD1	STOP
chr4	82348722	82348946	225	-	RASGEF1B	STOP
chr1	206760253	206760542	290	+	RASSF5	STOP
chr20	55982934	55983151	218	+	RBM38	utr3
chr7	150069937	150070058	122	+	REPIN1	STOP
chr1	192548650	192548771	122	+	RGS1	utr3
chr1	192780555	192780892	338	+	RGS2	STOP
chr2	20647311	20647432	122	+	RHOB	cds
chr2	20648175	20648392	218	+	RHOB	utr3
chr11	3849167	3849384	218	-	RHOG	TSS
chr14	93154630	93154751	122	+	RIN3	utr3
chr8	90802306	90802475	170	+	RIPK2	STOP
chr14	21250021	21250190	170	+	RNASE6	cds
chr1	33402598	33402910	313	-	RNF19B	STOP
chr17	78367840	78367985	146	+	RNF213	utr3
chr12	56600319	56600440	122	-	RNF41	STOP
chr3	79483375	79483496	122	-	ROBO1	NA
chr3	79483615	79483736	122	-	ROBO1	NA
chr3	79484071	79484192	122	-	ROBO1	NA
chr9	67785975	67786096	122	+	RP11-12A20.2	NA
chr16	29460809	29460930	122	-	RP11-231C14.3	NA
chr16	70259214	70259335	122	-	RP11-296I10.6	exon
chr5	69784919	69785088	170	+	RP11-497H16.2	exon
chr5	69785711	69785904	194	+	RP11-497H16.2	exon
chr5	69786503	69786720	218	+	RP11-497H16.2	exon
chr15	23572612	23572853	242	-	RP11-566K19.9	exon
chr16	28734508	28734644	137	-	RP11-57A19.4	NA
chr9	69080243	69080388	146	+	RP11-87H9.2	NA
chr9	69080435	69080652	218	+	RP11-87H9.2	NA
chr16	2014521	2014629	109	-	RPS2	TSS
chr19	54720434	54720555	122	+	RPS9	NA
chr19	54720674	54720891	218	+	RPS9	NA
chr21	36259787	36259908	122	-	RUNX1	utr5
chr22	50962263	50962408	146	-	SCO2	cds
chr22	50962452	50962576	125	-	SCO2	cds
chr22	50962623	50962816	194	-	SCO2	cds
chr3	127789302	127789423	122	+	SEC61A1	utr3
chr3	169710429	169710550	122	+	SEC62	cds
chr17	80279787	80279932	146	-	SECTM1	utr3
chr1	169660573	169660718	146	-	SELL	utr3
chr12	109016375	109016616	242	-	SELPLG	utr3
chr12	109017287	109017528	242	-	SELPLG	cds
chr19	40928696	40928817	122	-	SERTAD1	STOP
chr19	40928840	40929033	194	-	SERTAD1	cds
chr2	64863098	64863291	194	-	SERTAD2	cds
chr2	64863866	64864009	144	-	SERTAD2	TSS
chr9	135139682	135139803	122	-	SETX	cds
chr11	64533371	64533519	149	-	SF1	STOP
chr12	111885930	111886075	146	+	SH2B3	cds
chr4	2831459	2831604	146	+	SH3BP2	STOP
chr16	13333518	13333735	218	+	SHISA9	utr3
chr10	112724122	112724363	242	+	SHOC2	cds
chr21	44836557	44836822	266	-	SIK1	STOP
chr20	1918349	1918566	218	+	SIRPA	utr3
chr20	1918613	1918926	314	+	SIRPA	utr3
chr20	1545844	1546061	218	-	SIRPB1	utr3
chr8	134050268	134050413	146	-	SLA	utr3
chr8	134050436	134050581	146	-	SLA	utr3
chr12	129278698	129278843	146	-	SLC15A4	STOP
chrX	103368535	103368728	194	-	SLC25A53	NA
chrX	1505548	1505652	105	-	SLC25A6	cds
chrX	1508373	1508518	146	-	SLC25A6	cds
chrY	1455548	1455652	105	-	SLC25A6	NA
chrY	1458373	1458518	146	-	SLC25A6	NA
chr12	8073671	8073984	314	-	SLC2A3	utr3
chr9	115925364	115925509	146	+	SLC31A2	utr3
chr17	79219762	79219955	194	-	SLC38A10	cds
chr17	79220026	79220171	146	-	SLC38A10	cds
chr17	1478451	1478740	290	-	SLC43A2	utr3
chr17	1478763	1479004	242	-	SLC43A2	STOP
chr16	87864749	87864870	122	-	SLC7A5	utr3
chr16	87864941	87865086	146	-	SLC7A5	utr3
chr16	87866165	87866286	122	-	SLC7A5	utr3
chr4	39594292	39594461	170	-	SMIM14	NA
chr4	39594652	39594845	194	-	SMIM14	NA
chr4	39595012	39595229	218	-	SMIM14	NA
chr4	39595492	39595733	242	-	SMIM14	NA
chr4	39596068	39596327	260	-	SMIM14	NA
chr16	11770334	11770503	170	+	SNN	utr3
chr5	53815172	53815345	174	+	SNX18	cds
chr15	64448037	64448158	122	+	SNX22	utr3
chr17	76353289	76353458	170	-	SOCS3	utr3
chr17	76354105	76354634	530	-	SOCS3	STOP
chr21	34922021	34922214	194	+	SON	cds
chr11	47376624	47376889	266	-	SPI1	STOP
chr16	29675519	29675712	194	+	SPN	cds
chr16	29675759	29675880	122	+	SPN	cds
chr5	171471809	171471930	122	-	STK10	STOP
chr19	1206637	1206782	146	+	STK11	utr5
chr6	144508863	144509008	146	+	STX11	utr3
chr2	203071550	203071671	122	-	SUMO1	utr3
chr9	93658457	93658626	170	+	SYK	utr3
chr17	76167939	76168060	122	+	SYNGR2	STOP
chr17	34171672	34171865	194	+	TAF15	cds
chr6	159457012	159457133	122	-	TAGAP	cds
chr6	159457156	159457325	170	-	TAGAP	cds
chr6	159457828	159458021	194	-	TAGAP	cds
chr5	179290606	179290727	122	-	TBC1D9B	cds
chr8	134050316	134050461	146	+	TG	NA
chr19	41859410	41859579	170	-	TGFB1	utr5
chr19	41859602	41859747	146	-	TGFB1	utr5
chr2	43451052	43451509	458	-	THADA	utr3
chr20	23028213	23028358	146	-	THBD	utr3
chr20	23028717	23028838	122	-	THBD	cds
chr15	39887634	39888163	530	+	THBS1	utr3
chr1	28209023	28209387	365	+	THEMIS2	cds
chr1	28212377	28212642	266	+	THEMIS2	STOP
chr1	28212785	28213002	218	+	THEMIS2	utr3
chr4	154624451	154624596	146	+	TLR2	cds
chr4	154625987	154626252	266	+	TLR2	cds
chr2	96919209	96919330	122	-	TMEM127	utr3
chr6	11575663	11575808	146	+	TMEM170B	STOP
chr3	171575898	171576379	482	+	TMEM212	utr3
chr8	29927469	29927575	107	-	TMEM66	STOP
chr19	41859266	41859459	194	+	TMEM91	NA
chr6	138199712	138199857	146	+	TNFAIP3	cds
chr12	6438570	6438691	122	-	TNFRSF1A	STOP
chr1	12268596	12268813	218	+	TNFRSF1B	utr3
chr1	12268908	12269125	218	+	TNFRSF1B	utr3
chr17	48941146	48941363	218	-	TOB1	cds
chr13	45911133	45911254	122	-	TPT1	utr3
chr13	45911373	45911663	291	-	TPT1	STOP
chr8	126445558	126445679	122	+	TRIB1	TSS
chr8	126448319	126448920	602	+	TRIB1	STOP
chr8	126448967	126449088	122	+	TRIB1	utr3
chr8	126449375	126449496	122	+	TRIB1	utr3
chr6	116600245	116600366	122	-	TSPYL1	cds
chr12	49578913	49579082	170	-	TUBA1A	cds
chr20	57599623	57599744	122	+	TUBB1	cds
chr9	140137067	140137212	146	+	TUBB4B	cds
chr16	11785625	11785770	146	-	TXNDC11	cds
chr22	50968188	50968381	194	-	TYMP	utr5
chr13	99947340	99947485	146	+	UBAC2	NA
chr13	99947676	99947797	122	+	UBAC2	NA
chr13	99947844	99948181	338	+	UBAC2	NA
chr17	74266490	74266611	122	+	UBALD2	STOP
chr19	59069807	59069928	122	-	UBE2M	utr5
chr1	78211105	78211284	180	-	USP33	TSS
chr5	82785964	82786085	122	+	VCAN	TSS
chr5	82834385	82834506	122	+	VCAN	cds
chr5	82835153	82835274	122	+	VCAN	cds
chr5	82837529	82837722	194	+	VCAN	cds
chr5	82876701	82877014	314	+	VCAN	utr3
chrX	6452114	6452244	131	-	VCX3A	cds
chr6	43738305	43738498	194	+	VEGFA	TSS
chr6	43738521	43738690	170	+	VEGFA	TSS
chr6	43748468	43748591	124	+	VEGFA	cds
chr6	43749692	43749824	133	+	VEGFA	cds
chr6	43752589	43753070	482	+	VEGFA	utr3
chr15	102516335	102516480	146	+	WASH3P	exon
chr15	102516527	102516672	146	+	WASH3P	exon
chr1	14505	14650	146	-	WASH7P	exon
chr1	14721	14829	109	-	WASH7P	exon
chrX	73071680	73071801	122	-	XIST	exon
chr8	71648070	71648177	108	+	XKR9	utr3
chr2	30381604	30381749	146	+	YPEL5	STOP
chr1	244217226	244217330	105	+	ZBTB18	cds
chr1	154988743	154988864	122	+	ZBTB7B	cds
chr1	154988935	154989104	170	+	ZBTB7B	cds
chr1	33070535	33070680	146	+	ZBTB8A	utr3
chr7	138764383	138764528	146	-	ZC3HAV1	cds
chr9	88967738	88967859	122	-	ZCCHC6	TSS
chr2	145147077	145147270	194	-	ZEB2	cds
chr2	145147293	145147414	122	-	ZEB2	cds
chr9	74975543	74975664	122	-	ZFAND5	cds
chr19	39898526	39898719	194	+	ZFP36	STOP
chr14	69256267	69256748	482	-	ZFP36L1	STOP
chr19	54080358	54080575	218	+	ZNF331	cds
chr7	99091405	99091622	218	-	ZNF394	STOP
chr19	57038332	57038501	170	+	ZNF471	utr3
chr19	57038836	57039053	218	+	ZNF471	utr3
chr16	31075892	31076006	115	-	ZNF668	TSS

## Sheet: ERY1
chr	start	end	width	strand	gencode_v19_KNOWN	Region
chr22	19711976	19712097	122	+	SEPT5	utr3
chr12	9392862	9393031	170	-	A2MP1	NA
chr12	88907	89018	112	+	ABC7-42389800N19.1	exon
chr12	89698	89827	130	+	ABC7-42389800N19.1	exon
chr12	90939	91132	194	+	ABC7-42389800N19.1	exon
chr12	123465699	123465846	148	-	ABCB9	utr5
chr16	16235029	16235366	338	+	ABCC1	STOP
chr12	21951163	21951308	146	-	ABCC9	utr3
chr12	21951403	21951668	266	-	ABCC9	utr3
chr12	21951691	21951860	170	-	ABCC9	utr3
chr19	1877118	1877239	122	-	ABHD17A	STOP
chr2	132278653	132278822	170	+	AC093838.4	exon
chr2	87303233	87303402	170	-	AC125232.1	exon
chr7	74702784	74702905	122	-	AC138783.12	exon
chr14	23528493	23528683	191	-	ACIN1	cds
chr14	23530292	23530393	102	-	ACIN1	cds
chr14	23530626	23530795	170	-	ACIN1	cds
chr14	23549835	23550018	184	-	ACIN1	cds
chr22	41924626	41924843	218	+	ACO2	utr3
chr7	5567330	5567522	193	-	ACTB	STOP
chr7	5569165	5569294	130	-	ACTB	TSS
chr19	39138327	39138496	170	+	ACTN4	TSS
chr1	154557317	154557462	146	-	ADAR	cds
chr1	154573756	154573925	170	-	ADAR	cds
chr1	154573948	154574237	290	-	ADAR	TSS
chr6	41076783	41076904	122	+	ADCY10P1	exon
chr11	67033904	67034169	266	+	ADRBK1	utr5
chr19	3053771	3053964	194	-	AES	STOP
chr1	110527554	110527699	146	+	AHCYL1	TSS
chr14	77924420	77924612	193	+	AHSA1	TSS
chrX	1712768	1712913	146	+	AKAP17A	cds
chrX	1713008	1713117	110	+	AKAP17A	cds
chrX	1714276	1714425	150	+	AKAP17A	cds
chrX	1720007	1720176	170	+	AKAP17A	STOP
chrY	1662768	1662913	146	+	AKAP17A	NA
chrY	1663008	1663117	110	+	AKAP17A	NA
chrY	1664276	1664425	150	+	AKAP17A	NA
chrY	1668084	1668205	122	+	AKAP17A	NA
chrY	1670007	1670176	170	+	AKAP17A	utr3
chr17	18087082	18087227	146	+	ALKBH5	NA
chr17	79849318	79849462	145	-	ALYREF	TSS
chr11	46418945	46419066	122	-	AMBRA1	STOP
chr17	79849198	79849319	122	+	ANAPC11	NA
chr8	41513047	41513272	226	-	ANK1	STOP
chr8	41530159	41530328	170	-	ANK1	cds
chr12	133331404	133331597	194	-	ANKLE2	cds
chr19	33089178	33089284	107	-	ANKRD27	cds
chr15	69076735	69076934	200	-	ANP32A	STOP
chr9	100767269	100767435	167	+	ANP32B	cds
chr9	100773552	100773671	120	+	ANP32B	cds
chr9	100777645	100777766	122	+	ANP32B	STOP
chr1	150198963	150199127	165	-	ANP32E	cds
chr22	29784412	29784572	161	-	AP1B1	utr5
chr19	2112858	2112966	109	-	AP3D1	cds
chr3	49712639	49712742	104	+	APEH	cds
chr14	20923433	20923553	121	+	APEX1	utr5
chr14	20923736	20923862	127	+	APEX1	TSS
chr12	49351140	49351252	113	-	ARF3	utr5
chr14	50359973	50360142	170	+	ARF6	utr5
chr14	50360501	50361006	506	+	ARF6	STOP
chr13	107219920	107220065	146	-	ARGLU1	TSS
chr1	161018819	161018923	105	-	ARHGAP30	STOP
chr17	79826746	79826951	206	-	ARHGDIA	STOP
chr17	79828511	79828850	340	-	ARHGDIA	utr5
chr1	155917613	155917782	170	-	ARHGEF2	STOP
chr6	157099111	157099256	146	+	ARID1B	TSS
chr3	48964894	48965039	146	+	ARIH2	TSS
chr5	175824607	175824719	113	+	ARL10	NA
chr7	12728078	12728226	149	+	ARL4A	cds
chr7	12728270	12728394	125	+	ARL4A	cds
chr12	123465230	123465434	205	+	ARL6IP4	TSS
chr12	123466274	123466426	153	+	ARL6IP4	STOP
chr3	69153614	69153807	194	+	ARL6IP5	STOP
chr1	202113721	202113842	122	-	ARL8A	utr5
chr9	119374490	119374683	194	-	ASTN2	utr3
chr1	1447594	1447739	146	+	ATAD3A	TSS
chr1	1452546	1452667	122	+	ATAD3A	cds
chr1	1452690	1452792	103	+	ATAD3A	cds
chr1	1413614	1413831	218	+	ATAD3B	exon
chr1	1413854	1414125	272	+	ATAD3B	TSS
chr5	81272035	81272146	112	+	ATG10	utr5
chr12	110719487	110719608	122	+	ATP2A2	TSS
chr1	203652277	203652398	122	+	ATP2B4	TSS
chr1	28562625	28562781	157	+	ATPIF1	TSS
chr12	74932126	74932247	122	+	ATXN7L3B	STOP
chr12	74932486	74932607	122	+	ATXN7L3B	utr3
chr12	74933086	74933303	218	+	ATXN7L3B	utr3
chr1	1309499	1309668	170	-	AURKAIP1	cds
chr16	396315	396460	146	-	AXIN1	cds
chr2	62449802	62450091	290	+	B3GNT2	cds
chr9	33264293	33264534	242	-	BAG1	TSS
chr16	1399387	1399529	143	+	BAIAP3	STOP
chr2	170361542	170362047	506	+	BBS5	utr3
chr2	170362406	170362527	122	+	BBS5	utr3
chr2	170362574	170362839	266	+	BBS5	utr3
chr20	30309621	30309818	198	-	BCL2L1	cds
chr3	197237445	197237566	122	-	BDH1	utr3
chr3	5024592	5024905	314	+	BHLHE40	cds
chr16	29465408	29465584	177	-	BOLA2	cds
chr16	30204750	30204902	153	-	BOLA2B	cds
chr8	145515001	145515120	120	-	BOP1	TSS
chr6	32948550	32948719	170	+	BRD2	utr3
chr9	136906881	136907002	122	-	BRD3	cds
chr19	15443220	15443354	135	-	BRD4	utr5
chr12	125509848	125510065	218	+	BRI3BP	STOP
chr9	116111955	116112060	106	+	BSPRY	cds
chr1	203276399	203276592	194	+	BTG2	STOP
chr6	26377038	26377225	188	+	BTN3A2	utr3
chr10	73510577	73510986	410	-	C10orf54	utr3
chr11	57509009	57509130	122	+	C11orf31	TSS
chr11	62432392	62432657	266	-	C11orf48	TSS
chr11	62439424	62439545	122	-	C11orf48	NA
chr11	62439616	62439809	194	-	C11orf48	utr5
chr11	62439496	62439689	194	+	C11orf83	STOP
chr14	91691315	91691436	122	+	C14orf159	utr3
chr16	29755441	29755562	122	-	C16orf54	utr3
chr16	85741339	85741460	122	-	C16orf74	utr3
chr16	85741507	85741628	122	-	C16orf74	STOP
chr17	62079954	62080077	124	+	C17orf72	utr3
chr19	4670244	4670365	122	-	C19orf10	TSS
chr19	12841693	12841882	190	-	C19orf43	STOP
chr19	12845126	12845511	386	-	C19orf43	TSS
chr19	51301381	51301502	122	-	C19orf48	cds
chr19	51301573	51301766	194	-	C19orf48	TSS
chr1	172411652	172411797	146	+	C1orf105	NA
chr21	47743074	47743225	152	-	C21orf58	utr5
chr22	32340670	32340806	137	-	C22orf24	NA
chr22	32341218	32341348	131	-	C22orf24	utr5
chr2	85839072	85839179	108	-	C2orf68	TSS
chr9	139007925	139008070	146	-	C9orf69	utr3
chr19	13054526	13054791	266	+	CALR	STOP
chr5	179150660	179150780	121	+	CANX	STOP
chr5	179151657	179151784	128	+	CANX	STOP
chr19	36631946	36632094	149	+	CAPNS1	cds
chr16	8948982	8949127	146	-	CARHSP1	STOP
chr16	8953961	8954075	115	-	CARHSP1	utr5
chr17	38296818	38296987	170	+	CASC3	cds
chr16	88942822	88942991	170	-	CBFA2T3	utr3
chr7	107399211	107399380	170	+	CBLL1	cds
chr21	37444928	37445097	170	+	CBR1	STOP
chr9	70856980	70857101	122	+	CBWD3	cds
chr17	77808010	77808179	170	-	CBX4	cds
chr17	77808442	77808563	122	-	CBX4	cds
chr17	77808730	77808899	170	-	CBX4	STOP
chr17	77813101	77813213	113	-	CBX4	utr5
chr22	39262903	39263024	122	-	CBX6	cds
chr11	65658138	65658283	146	+	CCDC85B	TSS
chr11	65658810	65659027	218	+	CCDC85B	STOP
chr16	2506713	2506858	146	+	CCNF	STOP
chr4	77996648	77996841	194	-	CCNI	TSS
chr6	109690044	109690149	106	-	CD164	STOP
chr11	33731731	33731852	122	-	CD59	STOP
chr19	10506651	10506879	229	-	CDC37	STOP
chr14	105477661	105477857	197	-	CDCA4	cds
chr10	73510433	73510698	266	+	CDH23	NA
chr10	73510721	73510842	122	+	CDH23	NA
chr1	1633822	1634438	617	-	CDK11A	STOP
chr1	1634518	1634708	191	-	CDK11A	STOP
chr1	1634914	1635063	150	-	CDK11A	STOP
chr1	1635262	1635379	118	-	CDK11A	STOP
chr1	1635477	1635585	109	-	CDK11A	STOP
chr1	1635661	1635783	123	-	CDK11A	STOP
chr1	1635988	1636094	107	-	CDK11A	STOP
chr1	1636342	1636464	123	-	CDK11A	STOP
chr1	1638847	1639023	177	-	CDK11A	STOP
chr1	1640232	1640391	160	-	CDK11A	STOP
chr1	1640917	1641079	163	-	CDK11A	cds
chr1	1577022	1577181	160	-	CDK11B	cds
chr1	1577707	1577869	163	-	CDK11B	cds
chr17	37688320	37688420	101	+	CDK12	utr3
chr3	133292697	133292866	170	+	CDV3	utr5
chr3	133292913	133293128	216	+	CDV3	cds
chr3	133306811	133306932	122	+	CDV3	STOP
chr8	48649787	48650052	266	-	CEBPD	STOP
chr20	3765601	3765818	218	-	CENPB	cds
chr20	3765937	3766130	194	-	CENPB	cds
chr12	50527715	50527825	111	-	CERS5	utr3
chr2	169312782	169312927	146	+	CERS6	utr5
chr19	4408995	4409308	314	+	CHAF1A	cds
chr19	4422562	4422792	231	+	CHAF1A	cds
chr15	93440977	93441146	170	+	CHD2	NA
chr12	6711221	6711341	121	-	CHD4	cds
chr12	6711541	6711663	123	-	CHD4	cds
chr19	16629995	16630163	169	-	CHERP	STOP
chr2	86947725	86947846	122	-	CHMP3	NA
chr20	32399205	32399350	146	+	CHMP4B	TSS
chr1	239792708	239792839	132	+	CHRM3	utr5
chr12	105151158	105151327	170	+	CHST11	cds
chr7	2473229	2473350	122	+	CHST12	cds
chr3	142840781	142840902	122	+	CHST2	cds
chr2	96936992	96937113	122	+	CIAO1	STOP
chr19	1271327	1271466	140	+	CIRBP	STOP
chr6	139694279	139694424	146	-	CITED2	cds
chr6	139694807	139694976	170	-	CITED2	cds
chr1	41327063	41327232	170	-	CITED4	utr3
chr19	51226700	51226929	230	+	CLEC11A	TSS
chr5	157214742	157214911	170	-	CLINT1	STOP
chr1	9791287	9791448	162	-	CLSTN1	cds
chr5	175824930	175825048	119	-	CLTB	STOP
chr2	101869392	101869537	146	+	CNOT11	TSS
chr6	42906713	42906834	122	+	CNPY3	utr3
chr11	73584240	73584361	122	-	COA4	cds
chr16	69362763	69362884	122	-	COG8	utr3
chr19	17692081	17692274	194	+	COLGALT1	STOP
chr16	30199705	30199897	193	+	CORO1A	cds
chr20	34241737	34241863	127	-	CPNE1	NA
chr20	34242966	34243135	170	-	CPNE1	utr3
chr20	34243158	34243266	109	-	CPNE1	utr3
chr11	61170695	61170840	146	-	CPSF7	utr3
chr11	85375023	85375147	125	-	CREBZF	cds
chr11	85375735	85375880	146	-	CREBZF	cds
chr1	110466003	110466340	338	+	CSF1	cds
chr1	110471473	110471594	122	+	CSF1	utr3
chr1	110471689	110471906	218	+	CSF1	utr3
chr1	110472337	110472530	194	+	CSF1	utr3
chr15	75094767	75094960	194	+	CSK	STOP
chr17	80202432	80202577	146	-	CSNK1D	utr3
chr19	1969626	1969771	146	+	CSNK1G2	utr5
chr19	1980195	1980388	194	+	CSNK1G2	STOP
chr19	1952525	1953010	486	-	CSNK1G2-AS1	exon
chr19	1953384	1953505	122	-	CSNK1G2-AS1	exon
chr19	1953841	1954548	708	-	CSNK1G2-AS1	exon
chr15	83140683	83140852	170	+	CSPG4P10	NA
chr15	83141979	83142124	146	+	CSPG4P10	exon
chr15	82974303	82974476	174	-	CSPG4P9	exon
chr15	82974955	82975124	170	-	CSPG4P9	NA
chr3	39184157	39184302	146	-	CSRNP1	utr3
chr3	39185165	39185334	170	-	CSRNP1	cds
chr10	53458053	53458246	194	-	CSTF2T	cds
chr4	1205917	1206068	152	-	CTBP1	STOP
chr4	1219243	1219354	112	-	CTBP1	cds
chr10	126678121	126678242	122	-	CTBP2	cds
chr17	7147385	7147506	122	-	CTDNEP1	STOP
chr18	77440064	77440209	146	+	CTDP1	cds
chr18	77496354	77496475	122	+	CTDP1	cds
chr12	58216973	58217142	170	-	CTDSP2	utr3
chr12	58217237	58217406	170	-	CTDSP2	STOP
chr20	36361280	36361401	122	+	CTNNBL1	TSS
chr14	25043570	25043705	136	-	CTSG	cds
chr2	136872590	136872759	170	-	CXCR4	cds
chr2	136873142	136873359	218	-	CXCR4	cds
chr19	48973609	48973730	122	+	CYTH2	TSS
chr6	33287811	33288001	191	-	DAXX	cds
chr2	120125250	120125507	258	+	DBI	TSS
chr5	176893911	176894063	153	-	DBN1	cds
chr14	69520756	69520973	218	-	DCAF5	cds
chr10	74034836	74034957	122	+	DDIT4	STOP
chr20	3180987	3181100	114	-	DDRGK1	cds
chr12	31236890	31236995	106	+	DDX11	STOP
chr1	14372	14530	159	+	DDX11L1	exon
chr15	102516671	102516785	115	-	DDX11L9	exon
chr12	49223850	49224067	218	-	DDX23	STOP
chr12	49231724	49231863	140	-	DDX23	STOP
chr12	113600736	113600850	115	-	DDX54	cds
chr12	113600936	113601079	144	-	DDX54	cds
chr12	113601871	113602064	194	-	DDX54	cds
chr11	118622576	118622721	146	-	DDX6	utr3
chr11	644411	644556	146	-	DEAF1	STOP
chr19	42703464	42703585	122	-	DEDD2	utr3
chr6	35286093	35286248	156	+	DEF6	cds
chr6	18264073	18264227	155	-	DEK	TSS
chr6	18264615	18264736	122	-	DEK	utr5
chr11	46401524	46401693	170	+	DGKZ	utr3
chr14	24424315	24424421	107	-	DHRS4-AS1	NA
chr14	24435491	24435626	136	-	DHRS4-AS1	NA
chrX	2405918	2406039	122	-	DHRSX	utr3
chrX	2418905	2419015	111	-	DHRSX	TSS
chrY	2355918	2356039	122	-	DHRSX	utr3
chrY	2356614	2356783	170	-	DHRSX	utr3
chrY	2368881	2369015	135	-	DHRSX	utr5
chr1	232080716	232080837	122	+	DISC1	NA
chr7	96608738	96608859	122	-	DLX6-AS1	exon
chr15	100339956	100340077	122	-	DNM1P46	exon
chr15	100340100	100340245	146	-	DNM1P46	exon
chr19	10828752	10828897	146	+	DNM2	utr5
chr2	25457125	25457246	122	-	DNMT3A	STOP
chr6	43196998	43197211	214	-	DNPH1	TSS
chr21	34949906	34950027	122	-	DONSON	utr3
chr11	65686871	65687014	144	+	DRAP1	TSS
chr11	65687813	65687933	121	+	DRAP1	cds
chr6	116600365	116600678	314	+	DSE	exon
chr5	172195620	172195861	242	-	DUSP1	STOP
chr5	172198092	172198203	112	-	DUSP1	utr5
chr12	120935875	120936092	218	+	DYNLL1	STOP
chr8	144662205	144662376	172	-	EEF1D	STOP
chr8	144662675	144662897	223	-	EEF1D	STOP
chr19	3976389	3976702	314	-	EEF2	STOP
chr19	3979829	3979974	146	-	EEF2	cds
chr19	3982267	3982422	156	-	EEF2	cds
chr1	15736462	15736583	122	+	EFHD2	TSS
chr1	15752414	15752514	101	+	EFHD2	cds
chr5	137803597	137803790	194	+	EGR1	STOP
chr11	65349129	65349274	146	+	EHBP1L1	cds
chr11	64622094	64622239	146	-	EHD1	cds
chr6	31860183	31860339	157	-	EHMT2	cds
chr15	49170409	49170650	242	+	EID1	cds
chr15	49170865	49171034	170	+	EID1	STOP
chr2	27592742	27592919	178	-	EIF2B4	STOP
chr2	27592972	27593199	228	-	EIF2B4	STOP
chr3	184017005	184017150	146	+	EIF2B5	utr5
chr3	184039501	184039646	146	+	EIF2B5	utr3
chr3	184045003	184045172	170	+	EIF2B5	utr3
chr3	184052610	184052779	170	+	EIF2B5	utr3
chr10	120797749	120797951	203	-	EIF3A	cds
chr10	120801769	120801890	122	-	EIF3A	cds
chr10	120801937	120802082	146	-	EIF3A	cds
chr7	2394497	2394666	170	+	EIF3B	TSS
chr7	2394809	2394978	170	+	EIF3B	TSS
chr16	28726627	28726755	129	+	EIF3C	cds
chr16	28734484	28734644	161	+	EIF3C	cds
chr16	28391320	28391459	140	-	EIF3CL	cds
chr16	28403300	28403463	164	-	EIF3CL	cds
chr16	28411191	28411319	129	-	EIF3CL	cds
chr16	28411697	28411807	111	-	EIF3CL	cds
chr17	78120735	78120928	194	-	EIF4A3	TSS
chr12	53421589	53421703	115	+	EIF4B	STOP
chr12	53427661	53427818	158	+	EIF4B	STOP
chr17	7210879	7211071	193	+	EIF5A	utr5
chr19	8028424	8028545	122	-	ELAVL1	STOP
chr7	36895150	36895319	170	-	ELMO1	STOP
chr14	74205814	74205959	146	-	ELMSAN1	cds
chr1	19545709	19545878	170	-	EMC1	STOP
chr17	3572615	3572728	114	+	EMC6	cds
chr9	130577602	130577795	194	-	ENG	utr3
chr12	132446233	132446354	122	+	EP400	cds
chr1	29313983	29314207	225	+	EPB41	TSS
chr19	45971588	45971877	290	-	ERCC1	NA
chr19	45976192	45976529	338	-	ERCC1	NA
chr12	112460169	112460314	146	+	ERP29	STOP
chr12	112460481	112460602	122	+	ERP29	utr3
chr3	54673469	54673638	170	-	ESRG	exon
chr5	137843869	137844014	146	-	ETF1	STOP
chr21	40194693	40194862	170	+	ETS2	STOP
chr21	40194909	40195102	194	+	ETS2	utr3
chr22	29684594	29684775	182	+	EWSR1	cds
chr22	29695588	29695805	218	+	EWSR1	cds
chr16	70284829	70284998	170	-	EXOSC6	STOP
chr6	159191795	159191926	132	-	EZR	cds
chrX	154115609	154115811	203	-	F8	NA
chrX	154115513	154115883	371	+	F8A1	STOP
chrX	154612627	154612901	275	+	F8A2	STOP
chrX	154687126	154687391	266	-	F8A3	STOP
chr11	61595648	61595841	194	+	FADS2	utr5
chr11	61634261	61634382	122	+	FADS2	utr3
chr10	14562955	14563124	170	-	FAM107B	utr3
chrX	134185298	134185398	101	-	FAM127B	utr3
chr2	220046878	220047191	314	+	FAM134A	STOP
chr9	140137907	140138052	146	-	FAM166A	utr3
chr17	79784255	79784391	137	-	FAM195B	TSS
chr19	16302273	16302394	122	+	FAM32A	utr3
chr1	118166015	118166184	170	+	FAM46C	cds
chr19	50979877	50980003	127	-	FAM71E1	utr5
chr1	206138439	206138623	185	+	FAM72A	utr5
chr1	143912983	143913160	178	-	FAM72D	utr5
chr1	231155621	231155760	140	-	FAM89A	cds
chr11	64888995	64889116	122	-	FAU	cds
chr19	40331053	40331155	103	-	FBL	cds
chr19	40331256	40331427	172	-	FBL	cds
chr4	153332670	153332791	122	-	FBXW7	cds
chr11	61563244	61563581	338	+	FEN1	cds
chr4	81212014	81212171	158	+	FGF5	utr3
chr11	64008556	64008710	155	+	FKBP2	utr5
chr19	18652704	18652805	102	-	FKBP8	TSS
chr19	18654295	18654406	112	-	FKBP8	utr5
chr19	47278643	47278764	122	+	FKRP	NA
chr11	128680425	128680546	122	+	FLI1	STOP
chr17	18150226	18150366	141	-	FLII	STOP
chrX	153593212	153593325	114	-	FLNA	cds
chrX	153593503	153593627	125	-	FLNA	cds
chrX	153593716	153593854	139	-	FLNA	cds
chr14	75747773	75747918	146	+	FOS	cds
chr19	45971444	45971757	314	+	FOSB	utr5
chr19	45976072	45976409	338	+	FOSB	STOP
chr2	28635156	28635613	458	+	FOSL2	STOP
chr17	80559346	80559635	290	+	FOXK2	STOP
chr14	89878517	89878782	266	-	FOXN3	cds
chr10	99093309	99093550	242	-	FRAT2	utr3
chr15	91424587	91424708	122	+	FURIN	cds
chr16	31196259	31196452	194	+	FUS	cds
chr16	31201595	31201719	125	+	FUS	STOP
chr16	31202062	31202163	102	+	FUS	STOP
chr19	2477965	2478086	122	+	GADD45B	utr3
chr1	230202989	230203153	165	+	GALNT2	TSS
chr1	230415168	230415289	122	+	GALNT2	STOP
chr1	230415312	230415505	194	+	GALNT2	utr3
chr3	128199296	128199441	146	-	GATA2	utr3
chr3	128199536	128199969	434	-	GATA2	STOP
chr19	19616824	19616993	170	+	GATAD2A	utr3
chr9	135866450	135866571	122	+	GFI1B	utr3
chr2	85772034	85772203	170	-	GGCX	utr3
chr20	61576234	61576355	122	+	GID8	STOP
chr16	85711639	85711760	122	-	GINS2	utr3
chr16	85722486	85722588	103	-	GINS2	TSS
chr14	96001370	96001539	170	+	GLRX5	TSS
chr19	48248816	48248961	146	+	GLTSCR2	TSS
chr19	48257783	48257888	106	+	GLTSCR2	cds
chr19	48257965	48258086	122	+	GLTSCR2	cds
chr19	48258604	48258780	177	+	GLTSCR2	cds
chr19	3163126	3163247	122	+	GNA15	utr3
chr19	3163294	3163487	194	+	GNA15	utr3
chr3	50273612	50273885	274	+	GNAI2	TSS
chr18	11851988	11852109	122	+	GNAL	NA
chr20	57466477	57466694	218	+	GNAS	utr5
chr1	1822330	1822451	122	-	GNB1	utr5
chr1	145514636	145514755	120	-	GNRHR2	exon
chr15	22742419	22742708	290	+	GOLGA6L1	cds
chr15	22742803	22742924	122	+	GOLGA6L1	cds
chr15	20740807	20740928	122	-	GOLGA6L6	cds
chr15	32892459	32892644	186	+	GOLGA8N	cds
chr15	32740842	32741035	194	-	GOLGA8O	cds
chr15	30699477	30699670	194	-	GOLGA8R	cds
chr5	32126623	32126742	120	-	GOLPH3	STOP
chr17	28849847	28849968	122	+	GOSR1	utr3
chr17	28849991	28850184	194	+	GOSR1	utr3
chr17	28850231	28850400	170	+	GOSR1	utr3
chr1	27223935	27224104	170	-	GPATCH3	cds
chr1	156565059	156565300	242	-	GPATCH4	cds
chr17	73401617	73401762	146	-	GRB2	utr5
chr19	48956348	48956517	170	+	GRWD1	utr3
chr16	85689948	85690141	194	+	GSE1	cds
chr19	6381707	6381828	122	-	GTF2F1	cds
chr5	70363320	70363441	122	-	GTF2H2	utr5
chr5	68856121	68856230	110	+	GTF2H2C	utr5
chr9	135553459	135553580	122	+	GTF3C4	cds
chrY	174074	174179	106	-	GTPBP6	NA
chr22	24938838	24939031	194	-	GUCD1	STOP
chr2	127453569	127454002	434	+	GYPC	STOP
chr3	129034213	129034502	290	-	H1FX	cds
chr11	118964824	118965137	314	-	H2AFX	utr3
chr5	134724635	134724780	146	-	H2AFY	cds
chr5	134734775	134734928	154	-	H2AFY	utr5
chr12	31944862	31944983	122	-	H3F3C	cds
chrX	153220020	153220213	194	-	HCFC1	cds
chrX	153236578	153236819	242	-	HCFC1	utr5
chr6	30201815	30202045	231	-	HCG17	exon
chr6	30209923	30210088	166	-	HCG17	exon
chr6	30222123	30222241	119	-	HCG17	exon
chr6	30227338	30227474	137	-	HCG17	NA
chr6	30227703	30227861	159	-	HCG17	NA
chr6	30228173	30228384	212	-	HCG17	NA
chr6	30228980	30229256	277	-	HCG17	NA
chr6	30229363	30229480	118	-	HCG17	NA
chr6	30231052	30234728	3677	-	HCG17	NA
chr6	30255173	30262741	7569	-	HCG17	NA
chr6	30263908	30264014	107	-	HCG17	NA
chr6	30282045	30282259	215	-	HCG17	NA
chr6	30293785	30293911	127	-	HCG17	exon
chr6	30293927	30294933	1007	-	HCG18	exon
chr6	29892368	29894992	2625	-	HCG4B	exon
chr6	29973747	29973916	170	-	HCG4P3	exon
chr6	29974216	29974446	231	-	HCG4P3	exon
chr6	29974576	29974846	271	-	HCG4P3	exon
chr6	29910246	29910403	158	-	HCG4P5	exon
chr6	29910533	29910803	271	-	HCG4P5	exon
chr6	29942891	29943294	404	+	HCG9	exon
chr6	29945994	29946177	184	+	HCG9	exon
chr12	48176685	48176830	146	-	HDAC7	utr3
chr1	156713954	156714161	208	-	HDGF	cds
chr1	156714799	156714938	140	-	HDGF	cds
chr1	156721278	156721423	146	-	HDGF	utr5
chr19	4494162	4494283	122	+	HDGFRP2	cds
chr19	4494330	4494472	143	+	HDGFRP2	cds
chr2	239148513	239148658	146	-	HES6	TSS
chr9	99672604	99672737	134	-	HIATL2	NA
chr22	21771716	21771849	134	+	HIC2	utr5
chr1	114483507	114483628	122	+	HIPK1	cds
chr6	27834857	27834978	122	-	HIST1H1B	cds
chr6	26156798	26157063	266	+	HIST1H1E	cds
chr6	26124006	26124132	127	-	HIST1H2BC	cds
chr6	27114475	27114637	163	-	HIST1H2BK	TSS
chr1	149814072	149814318	247	-	HIST2H2AA3	TSS
chr1	149822627	149822868	242	+	HIST2H2AA4	TSS
chr1	149859330	149859466	137	-	HIST2H2AB	cds
chr1	149858524	149858669	146	+	HIST2H2AC	cds
chr1	149824180	149824397	218	+	HIST2H3A	TSS
chr1	149812570	149812765	196	-	HIST2H3C	TSS
chr1	149785091	149785212	122	-	HIST2H3D	cds
chr6	29910246	29910403	158	+	HLA-A	TSS
chr6	29910533	29910803	271	+	HLA-A	cds
chr6	29911044	29911320	277	+	HLA-A	cds
chr6	29911898	29912091	194	+	HLA-A	cds
chr6	29913539	29913661	123	+	HLA-A	utr3
chr6	31321642	31322073	432	-	HLA-B	utr3
chr6	31323189	31323369	181	-	HLA-B	cds
chr6	31323943	31324219	277	-	HLA-B	cds
chr6	31324464	31324633	170	-	HLA-B	cds
chr6	31238154	31238262	109	-	HLA-C	STOP
chr6	31238849	31239125	277	-	HLA-C	STOP
chr6	31239375	31239645	271	-	HLA-C	cds
chr6	31239775	31239913	139	-	HLA-C	TSS
chr6	33048544	33048712	169	-	HLA-DPA1	utr5
chr6	33048448	33048617	170	+	HLA-DPB1	cds
chr6	32551981	32552096	116	-	HLA-DRB1	cds
chr6	30457182	30457372	191	+	HLA-E	TSS
chr6	30457502	30457772	271	+	HLA-E	cds
chr6	30458016	30458292	277	+	HLA-E	cds
chr6	30458913	30459058	146	+	HLA-E	cds
chr6	29692045	29692225	181	+	HLA-F	cds
chr6	29795871	29796093	223	+	HLA-G	cds
chr6	29796319	29796595	277	+	HLA-G	cds
chr6	29797194	29797470	277	+	HLA-G	cds
chr6	29797592	29797709	118	+	HLA-G	cds
chr6	29798544	29798899	356	+	HLA-G	utr3
chr6	29855349	29855607	259	+	HLA-H	exon
chr6	29855731	29856001	271	+	HLA-H	exon
chr6	29856243	29856519	277	+	HLA-H	exon
chr6	29857104	29857381	278	+	HLA-H	exon
chr6	29857483	29857600	118	+	HLA-H	exon
chr6	29974216	29974446	231	+	HLA-J	exon
chr6	29974576	29974846	271	+	HLA-J	exon
chr6	29975965	29976239	275	+	HLA-J	exon
chr6	29976814	29976954	141	+	HLA-J	exon
chr6	29977311	29977733	423	+	HLA-J	exon
chr6	29892368	29894992	2625	+	HLA-K	exon
chr6	30227338	30227474	137	+	HLA-L	exon
chr6	30227703	30227861	159	+	HLA-L	exon
chr6	30228173	30228384	212	+	HLA-L	exon
chr6	30228980	30229256	277	+	HLA-L	exon
chr6	30229363	30229480	118	+	HLA-L	exon
chr6	30231052	30234728	3677	+	HLA-L	exon
chr6	30255173	30262741	7569	+	HLA-L	exon
chr6	34208537	34208692	156	+	HMGA1	TSS
chr13	31035556	31035670	115	-	HMGB1	STOP
chr4	174253270	174253389	120	-	HMGB2	cds
chr4	174253971	174254092	122	-	HMGB2	cds
chr19	1076776	1076897	122	+	HMHA1	NA
chr5	137088920	137089329	410	-	HNRNPA0	cds
chr12	54676862	54677018	157	+	HNRNPA1	cds
chr7	26233194	26233314	121	-	HNRNPA2B1	cds
chr5	177631579	177631741	163	+	HNRNPAB	utr5
chr5	177631815	177632008	194	+	HNRNPAB	TSS
chr14	21679564	21679725	162	-	HNRNPC	STOP
chr4	83294598	83295079	482	-	HNRNPD	TSS
chr10	43882648	43882817	170	-	HNRNPF	cds
chr10	43883008	43883321	314	-	HNRNPF	cds
chr10	70098331	70098444	114	+	HNRNPH3	cds
chr19	39340339	39340580	242	-	HNRNPL	cds
chr19	8509850	8509995	146	+	HNRNPM	TSS
chr1	23637012	23637301	290	-	HNRNPR	cds
chr1	245026918	245027639	722	-	HNRNPU	TSS
chr19	41770359	41770679	321	+	HNRNPUL1	TSS
chr19	41808665	41808854	190	+	HNRNPUL1	STOP
chr11	62494090	62494403	314	-	HNRNPUL2	cds
chr11	62494426	62494691	266	-	HNRNPUL2	TSS
chr19	12902573	12902694	122	-	HOOK2	NA
chr19	12902885	12903030	146	-	HOOK2	NA
chr19	12903605	12903822	218	-	HOOK2	NA
chr10	103827451	103827572	122	+	HPS6	STOP
chr12	104324183	104324304	122	+	HSP90B1	TSS
chr6	31783842	31784275	434	+	HSPA1A	cds
chr6	31784586	31784707	122	+	HSPA1A	cds
chr6	31784778	31785235	458	+	HSPA1A	cds
chr6	31796039	31796472	434	+	HSPA1B	cds
chr6	31796783	31796904	122	+	HSPA1B	cds
chr6	31796975	31797456	482	+	HSPA1B	cds
chr9	127998782	127998951	170	-	HSPA5	STOP
chr11	122928343	122928464	122	-	HSPA8	STOP
chr3	50334912	50335103	192	-	HYAL3	utr5
chr17	62080050	62080173	124	-	ICAM2	STOP
chr19	13264789	13265006	218	+	IER2	utr3
chr1	181058213	181058334	122	+	IER5	cds
chr1	181058597	181058910	314	+	IER5	cds
chr1	181058957	181059150	194	+	IER5	STOP
chr4	57976234	57976451	218	-	IGFBP7	cds
chr7	50468023	50468240	218	+	IKZF1	STOP
chr19	50411619	50411788	170	-	IL4I1	NA
chr19	50412315	50412460	146	-	IL4I1	NA
chr19	50412795	50413060	266	-	IL4I1	utr3
chr19	10801246	10801511	266	+	ILF3	utr3
chr19	10801726	10801871	146	+	ILF3	utr3
chr19	10802326	10802471	146	+	ILF3	utr3
chr15	75931713	75931930	218	-	IMP3	utr3
chr15	75932001	75932122	122	-	IMP3	cds
chr11	61912453	61912563	111	+	INCENP	cds
chr11	61912640	61912761	122	+	INCENP	cds
chr11	61913100	61913223	124	+	INCENP	cds
chr11	61914177	61914374	198	+	INCENP	cds
chr2	234115495	234115664	170	+	INPP5D	utr3
chr1	234742822	234743543	722	-	IRF2BP2	STOP
chr1	234744384	234744553	170	-	IRF2BP2	cds
chr19	50165348	50165469	122	-	IRF3	cds
chr19	55964489	55964634	146	-	ISOC2	utr3
chr16	71961924	71962069	146	+	IST1	utr3
chr12	2968238	2968359	122	+	ITFG2	NA
chr17	42455729	42455877	149	-	ITGA2B	cds
chr22	39095975	39096096	122	-	JOSD1	TSS
chr1	59247470	59248071	602	-	JUN	STOP
chr1	59248814	59248983	170	-	JUN	utr5
chr19	12902765	12902982	218	+	JUNB	cds
chr19	12903533	12903702	170	+	JUNB	STOP
chr19	18391055	18391320	266	-	JUND	STOP
chr19	18391511	18391776	266	-	JUND	cds
chr19	18392255	18392466	212	-	JUND	TSS
chrX	108867360	108867481	122	-	KCNE1L	utr3
chr7	150644861	150644966	106	-	KCNH2	cds
chr7	150645531	150645631	101	-	KCNH2	cds
chr7	150647067	150647188	122	-	KCNH2	cds
chr7	150647235	150647380	146	-	KCNH2	cds
chr11	2656341	2656534	194	+	KCNQ1	NA
chr11	2657037	2657158	122	+	KCNQ1	NA
chr11	2657397	2657518	122	+	KCNQ1	NA
chr11	2657541	2657734	194	+	KCNQ1	NA
chr11	2657877	2658094	218	+	KCNQ1	NA
chr11	2658117	2658310	194	+	KCNQ1	NA
chr11	2659053	2659246	194	+	KCNQ1	NA
chr11	2660613	2660758	146	+	KCNQ1	NA
chr11	2656365	2657014	650	-	KCNQ1OT1	exon
chr11	2657541	2657710	170	-	KCNQ1OT1	exon
chr11	2657853	2657974	122	-	KCNQ1OT1	exon
chr11	2658165	2658286	122	-	KCNQ1OT1	exon
chr11	2658357	2658646	290	-	KCNQ1OT1	exon
chr11	2658693	2659414	722	-	KCNQ1OT1	exon
chr11	2659629	2659774	146	-	KCNQ1OT1	exon
chr11	2659797	2659942	146	-	KCNQ1OT1	exon
chr11	2659965	2660134	170	-	KCNQ1OT1	exon
chr11	2660637	2660758	122	-	KCNQ1OT1	exon
chr1	23346084	23346301	218	+	KDM1A	TSS
chrX	53222374	53222514	141	-	KDM5C	cds
chr19	10597323	10597494	172	-	KEAP1	STOP
chr1	32479654	32479799	146	+	KHDRBS1	cds
chr22	45592538	45592755	218	-	KIAA0930	utr3
chr19	12995355	12995874	520	-	KLF1	STOP
chr8	103662396	103662619	224	-	KLF10	cds
chr15	31664404	31664525	122	+	KLF13	STOP
chr15	31665412	31665533	122	+	KLF13	utr3
chr10	3823952	3824406	455	-	KLF6	cds
chr3	183266618	183266751	134	-	KLHL6	NA
chr19	36211165	36211286	122	+	KMT2B	exon
chr14	50710399	50710616	218	-	L2HGDH	NA
chr14	50710663	50710808	146	-	L2HGDH	NA
chr14	50710927	50711048	122	-	L2HGDH	NA
chr19	54866408	54866793	386	-	LAIR1	utr3
chr5	154194262	154194383	122	+	LARP1	utr3
chr10	103867660	103868080	421	-	LDB1	STOP
chr19	54972473	54972618	146	+	LENG8	STOP
chr17	33310116	33310261	146	+	LIG3	TSS
chr19	201551	201662	112	-	LINC01002	exon
chr19	2438160	2438286	127	-	LMNB2	cds
chr11	33891011	33891280	270	-	LMO2	TSS
chr3	188603298	188603443	146	+	LPP	utr3
chr3	188603562	188603683	122	+	LPP	utr3
chr3	188603946	188604091	146	+	LPP	utr3
chr19	813423	813608	186	-	LPPR3	cds
chr4	3514539	3514763	225	-	LRPAP1	STOP
chr17	44605822	44605967	146	+	LRRC37A2	NA
chr17	43591377	43591498	122	-	LRRC37A4P	exon
chr17	43595370	43595491	122	-	LRRC37A4P	NA
chr17	43596762	43596883	122	-	LRRC37A4P	NA
chr1	3703676	3703821	146	-	LRRC47	cds
chr17	48469758	48469863	106	-	LRRC59	cds
chr1	36859548	36859669	122	-	LSM10	cds
chr11	1887694	1888141	448	+	LSP1	TSS
chr11	1889902	1890216	315	+	LSP1	utr5
chr11	1891481	1891891	411	+	LSP1	TSS
chr11	1892098	1892642	545	+	LSP1	utr5
chr11	1901274	1901377	104	+	LSP1	TSS
chr11	1902661	1902826	166	+	LSP1	cds
chr19	13209961	13210322	362	-	LYL1	STOP
chr1	116677624	116677861	238	+	MAB21L3	utr3
chr11	65267536	65268185	650	+	MALAT1	exon
chr6	119669867	119670060	194	-	MAN1A1	cds
chr6	119670275	119670396	122	-	MAN1A1	utr5
chr11	65365801	65365946	146	-	MAP3K11	STOP
chr6	136682142	136682287	146	-	MAP7	cds
chr1	36644067	36644197	131	+	MAP7D1	cds
chr1	36644285	36644424	140	+	MAP7D1	cds
chr9	128469321	128469442	122	-	MAPKAP1	utr5
chr1	206905991	206906103	113	+	MAPKAPK2	STOP
chr2	85771872	85772017	146	+	MAT2A	utr3
chr16	29818730	29818875	146	+	MAZ	cds
chr16	29821997	29822238	242	+	MAZ	utr3
chr18	51750579	51750724	146	-	MBD2	cds
chr19	1577677	1577966	290	-	MBD3	utr3
chr19	1578429	1578537	109	-	MBD3	STOP
chr19	1592616	1592760	145	-	MBD3	TSS
chr1	150549594	150549931	338	-	MCL1	STOP
chr1	150551318	150551703	386	-	MCL1	cds
chr1	150551846	150552091	246	-	MCL1	TSS
chr3	127323450	127323626	177	+	MCM2	cds
chr3	127323719	127323864	146	+	MCM2	STOP
chr6	52129123	52129340	218	-	MCM3	utr3
chr22	35820146	35820315	170	+	MCM5	STOP
chr6	42980924	42981045	122	-	MEA1	cds
chr7	100027397	100027590	194	+	MEPCE	utr5
chr15	81271703	81271818	116	-	MESDC2	cds
chr5	180219292	180219413	122	-	MGAT1	cds
chr5	180235839	180235960	122	-	MGAT1	utr5
chrX	38664391	38664680	290	+	MID1IP1	cds
chrX	154612732	154612925	194	-	MIR1184-2	exon
chrX	154687102	154687295	194	+	MIR1184-3	exon
chr15	44085773	44085966	194	-	MIR1282	exon
chr5	133561495	133561619	125	+	MIR3661	exon
chr22	50498539	50498684	146	-	MLC1	utr3
chr12	121134286	121134407	122	+	MLEC	STOP
chr19	2073218	2073339	122	-	MOB3A	utr3
chrX	102931553	102931674	122	-	MORF4L2	cds
chr17	7491247	7491368	122	+	MPDU1	utr3
chr22	37425520	37425665	146	+	MPST	STOP
chr4	6642698	6642898	201	+	MRFAP1	cds
chr13	21751314	21751459	146	+	MRP63	STOP
chr17	45901549	45901670	122	-	MRPL10	STOP
chr5	1798762	1798883	122	-	MRPL36	cds
chr19	39423428	39423549	122	+	MRPS12	utr3
chr20	3027018	3027165	148	+	MRPS26	cds
chr20	3027259	3027383	125	+	MRPS26	cds
chr20	3028404	3028525	122	+	MRPS26	STOP
chr5	71516507	71516628	122	-	MRPS27	utr3
chr5	71516675	71516796	122	-	MRPS27	STOP
chr1	19585246	19585391	146	+	MRTO4	STOP
chr2	48028029	48028154	126	+	MSH6	STOP
chr17	38285497	38285666	170	+	MSL1	cds
chr3	135914101	135914342	242	-	MSL2	utr5
chrX	64955128	64955292	165	+	MSN	cds
chr2	242035456	242035581	126	-	MTERFD2	cds
chr2	70142340	70142461	122	+	MXD1	utr5
chr17	4443141	4443262	122	-	MYBBP1A	STOP
chr8	128748410	128748579	170	+	MYC	utr5
chr8	128753001	128753362	362	+	MYC	STOP
chr22	36684321	36684459	139	-	MYH9	cds
chr22	36684772	36684985	214	-	MYH9	cds
chr22	36685154	36685275	122	-	MYH9	cds
chr22	36689374	36689527	154	-	MYH9	cds
chr22	36690233	36690344	112	-	MYH9	cds
chr22	36690977	36691122	146	-	MYH9	cds
chr22	36691550	36691671	122	-	MYH9	cds
chr22	36696896	36697103	208	-	MYH9	cds
chr2	132249827	132249972	146	-	MZT2A	TSS
chr2	130939806	130940255	450	+	MZT2B	TSS
chr19	13246685	13246806	122	+	NACC1	cds
chr1	1682910	1683031	122	-	NADK	utr3
chr11	2975756	2975876	121	-	NAP1L4	cds
chr1	145319623	145319796	174	+	NBPF10	STOP
chr1	145333796	145333941	146	+	NBPF10	cds
chr1	145338588	145338689	102	+	NBPF10	STOP
chr1	145343240	145343385	146	+	NBPF10	cds
chr1	145347964	145348085	122	+	NBPF10	cds
chr1	145352684	145352857	174	+	NBPF10	STOP
chr1	146421558	146421731	174	+	NBPF12	cds
chr1	146423162	146423335	174	+	NBPF12	cds
chr1	146424049	146424158	110	+	NBPF12	cds
chr1	146424783	146424956	174	+	NBPF12	cds
chr1	146426323	146426496	174	+	NBPF12	cds
chr1	146427927	146428100	174	+	NBPF12	cds
chr1	146428814	146428923	110	+	NBPF12	cds
chr1	146435853	146436026	174	+	NBPF12	cds
chr1	146437457	146437630	174	+	NBPF12	cds
chr1	146438344	146438453	110	+	NBPF12	cds
chr1	146443692	146443865	174	+	NBPF12	STOP
chr1	146448373	146448546	174	+	NBPF12	STOP
chr1	146449977	146450150	174	+	NBPF12	cds
chr1	146450864	146450973	110	+	NBPF12	cds
chr1	146451598	146451771	174	+	NBPF12	TSS
chr1	146453137	146453310	174	+	NBPF12	cds
chr1	146454737	146454910	174	+	NBPF12	STOP
chr1	146455624	146455733	110	+	NBPF12	cds
chr1	146456358	146456531	174	+	NBPF12	TSS
chr1	146457897	146458070	174	+	NBPF12	STOP
chr1	146459497	146459670	174	+	NBPF12	STOP
chr1	146460384	146460493	110	+	NBPF12	cds
chr1	146461118	146461291	174	+	NBPF12	cds
chr1	148258364	148258489	126	-	NBPF20	cds
chr1	148259904	148260077	174	-	NBPF20	cds
chr1	144826932	144827077	146	+	NBPF9	cds
chr2	232320111	232320335	225	-	NCL	cds
chr2	232325379	232325577	199	-	NCL	cds
chr2	232326346	232326563	218	-	NCL	cds
chr19	3208634	3208779	146	+	NCLN	utr3
chr17	15935567	15935688	122	-	NCOR1	STOP
chr12	124856831	124856952	122	-	NCOR2	cds
chr12	124870290	124870433	144	-	NCOR2	cds
chr19	19627018	19627141	124	+	NDUFA13	TSS
chr11	47593070	47593191	122	+	NDUFS3	utr3
chr11	65190412	65190605	194	+	NEAT1	exon
chr1	16786344	16786465	122	+	NECAP2	utr3
chr14	75551273	75551389	117	-	NEK9	cds
chr6	31922499	31922620	122	-	NELFE	STOP
chr10	5498742	5498935	194	+	NET1	cds
chr1	78353596	78353717	122	-	NEXN-AS1	exon
chr12	54686130	54686395	266	-	NFE2	STOP
chr12	54686418	54686635	218	-	NFE2	cds
chr17	46127992	46128209	218	+	NFE2L1	utr5
chr17	46136880	46137025	146	+	NFE2L1	STOP
chr17	46137144	46137313	170	+	NFE2L1	STOP
chr19	3462749	3462942	194	+	NFIC	STOP
chr1	41161301	41161417	117	+	NFYC	utr5
chrX	102632108	102632535	428	+	NGFRAP1	TSS
chr15	90814563	90814756	194	+	NGRN	STOP
chr22	42070200	42070345	146	-	NHP2L1	utr3
chr16	447741	448179	439	+	NME4	TSS
chr16	448207	448394	188	+	NME4	STOP
chr16	69776044	69776189	146	-	NOB1	utr3
chr1	880062	880180	119	-	NOC2L	STOP
chr1	880921	881033	113	-	NOC2L	cds
chr6	13615558	13615775	218	+	NOL7	TSS
chr16	14927642	14927787	146	+	NOMO1	TSS
chr16	18573317	18573434	118	-	NOMO2	TSS
chr16	16326436	16326581	146	+	NOMO3	TSS
chr5	175815355	175815500	146	-	NOP16	cds
chr1	120457895	120458088	194	-	NOTCH2	STOP
chr1	120612091	120612236	146	-	NOTCH2	utr5
chr1	145209112	145209329	218	+	NOTCH2NL	utr5
chr16	15019877	15020022	146	+	NPIPA1	exon
chr16	15042786	15042894	109	+	NPIPA1	cds
chr16	21413694	21413959	266	-	NPIPB3	cds
chr16	22547370	22547611	242	+	NPIPB5	STOP
chr1	52344066	52344211	146	-	NRD1	cds
chr21	16340515	16340636	122	-	NRIP1	utr5
chr3	196387750	196387895	146	+	NRROS	cds
chr19	49416267	49416453	187	+	NUCB1	cds
chr1	27248212	27248420	209	+	NUDC	TSS
chr1	27267947	27268092	146	+	NUDC	cds
chr1	27269361	27269482	122	+	NUDC	cds
chr7	44424460	44424605	146	-	NUDCD3	utr3
chr7	2282539	2282683	145	+	NUDT1	TSS
chr12	93772325	93772566	242	+	NUDT4	utr5
chr11	71724276	71724445	170	-	NUMA1	cds
chr11	71724852	71724997	146	-	NUMA1	cds
chr11	71725620	71725721	102	-	NUMA1	cds
chr11	71726196	71726321	126	-	NUMA1	cds
chr3	13358425	13358570	146	-	NUP210	utr3
chr22	45574190	45574311	122	+	NUP50	STOP
chr1	86816904	86817073	170	-	ODF2L	utr3
chr20	61443941	61444110	170	+	OGFR	cds
chrX	67262377	67262954	578	-	OPHN1	utr3
chr12	122079426	122079547	122	+	ORAI1	cds
chr2	148688709	148689070	362	-	ORC4	utr3
chr12	58112000	58112121	122	+	OS9	cds
chrX	1581969	1582378	410	-	P2RY8	utr3
chrX	1582473	1582738	266	-	P2RY8	utr3
chrX	1582761	1582978	218	-	P2RY8	utr3
chrX	1583097	1583218	122	-	P2RY8	utr3
chrX	1583241	1583434	194	-	P2RY8	utr3
chrY	1531969	1532306	338	-	P2RY8	utr3
chrY	1532449	1532738	290	-	P2RY8	utr3
chrY	1532761	1532978	218	-	P2RY8	utr3
chrY	1533097	1533218	122	-	P2RY8	utr3
chrY	1533241	1533434	194	-	P2RY8	utr3
chrY	1535305	1535426	122	-	P2RY8	NA
chr17	79803436	79803557	122	-	P4HB	STOP
chr12	56498342	56498583	242	+	PA2G4	TSS
chr14	23790692	23791029	338	+	PABPN1	TSS
chr3	122356793	122357154	362	+	PARP15	utr3
chr3	122357201	122357322	122	+	PARP15	utr3
chr3	122357369	122357490	122	+	PARP15	utr3
chr3	122357513	122357658	146	+	PARP15	utr3
chr6	32157567	32157736	170	-	PBX2	TSS
chr2	70314704	70314945	242	+	PCBP1	TSS
chr2	70315496	70315737	242	+	PCBP1	cds
chr11	65404452	65404573	122	+	PCNXL3	utr3
chr15	65425321	65425442	122	-	PDCD7	cds
chr1	66838043	66838188	146	+	PDE4B	cds
chr1	144851423	144852499	1077	-	PDE4DIP	STOP
chr1	144854517	144854656	140	-	PDE4DIP	STOP
chr1	144855739	144855883	145	-	PDE4DIP	STOP
chr1	144856815	144857042	228	-	PDE4DIP	STOP
chr1	144857611	144857728	118	-	PDE4DIP	cds
chr1	144859758	144859998	241	-	PDE4DIP	cds
chr1	144863317	144863442	126	-	PDE4DIP	cds
chr1	144864134	144864324	191	-	PDE4DIP	cds
chr1	144865809	144865929	121	-	PDE4DIP	cds
chr1	144866591	144866723	133	-	PDE4DIP	cds
chr1	144867920	144868172	253	-	PDE4DIP	cds
chr1	144871695	144871881	187	-	PDE4DIP	cds
chr1	144873876	144874029	154	-	PDE4DIP	cds
chr1	144874680	144874904	225	-	PDE4DIP	cds
chr1	144877035	144877271	237	-	PDE4DIP	cds
chr1	144879034	144879563	530	-	PDE4DIP	cds
chr1	144880741	144880861	121	-	PDE4DIP	cds
chr1	144881429	144881622	194	-	PDE4DIP	cds
chr1	144882445	144882881	437	-	PDE4DIP	cds
chr1	144886096	144886329	234	-	PDE4DIP	cds
chr1	144890590	144892219	1630	-	PDE4DIP	STOP
chr1	144903076	144903204	129	-	PDE4DIP	cds
chr1	144904624	144904737	114	-	PDE4DIP	cds
chr1	144906058	144906196	139	-	PDE4DIP	cds
chr1	144906420	144906537	118	-	PDE4DIP	cds
chr1	144912129	144912294	166	-	PDE4DIP	cds
chr1	144915444	144915639	196	-	PDE4DIP	cds
chr1	144916569	144916749	181	-	PDE4DIP	cds
chr1	144917498	144917636	139	-	PDE4DIP	cds
chr1	144917818	144917932	115	-	PDE4DIP	cds
chr1	144918832	144918991	160	-	PDE4DIP	cds
chr1	144921834	144922047	214	-	PDE4DIP	cds
chr1	144922518	144922638	121	-	PDE4DIP	cds
chr1	144923689	144923821	133	-	PDE4DIP	TSS
chr1	144930583	144932365	1783	-	PDE4DIP	TSS
chr1	144946624	144946742	119	-	PDE4DIP	STOP
chr1	144951760	144952376	617	-	PDE4DIP	STOP
chr1	144952565	144952689	125	-	PDE4DIP	STOP
chr1	144994590	144995082	493	-	PDE4DIP	TSS
chr1	145015859	145016011	153	-	PDE4DIP	STOP
chr1	145039589	145039995	407	-	PDE4DIP	TSS
chr1	145075629	145076186	558	-	PDE4DIP	TSS
chr7	148700945	148701138	194	-	PDIA4	cds
chr7	148702352	148702466	115	-	PDIA4	cds
chr7	148725412	148725557	146	-	PDIA4	TSS
chr16	15068963	15069077	115	+	PDXDC1	TSS
chr10	119042927	119043048	122	-	PDZD8	cds
chr10	119043527	119043672	146	-	PDZD8	cds
chr1	32096134	32096255	122	-	PEF1	STOP
chr17	4575432	4575778	347	-	PELP1	STOP
chr17	8044555	8044658	104	-	PER1	STOP
chr22	30975123	30975290	168	-	PES1	cds
chr17	8172511	8172632	122	+	PFAS	STOP
chr10	99186097	99186203	107	+	PGAM1	cds
chr9	69080243	69080412	170	-	PGM5P2	exon
chr12	7079675	7079796	122	-	PHB2	TSS
chr17	27253412	27253677	266	-	PHF12	exon
chr22	41856176	41856345	170	-	PHF5A	utr3
chr22	21871661	21871780	120	-	PI4KAP2	exon
chr16	88787573	88787814	242	-	PIEZO1	cds
chr16	88790278	88790379	102	-	PIEZO1	cds
chr1	172411796	172411917	122	-	PIGC	utr5
chr6	37141877	37142022	146	+	PIM1	utr3
chr10	22826069	22826210	142	-	PIP4K2A	STOP
chr10	23003279	23003503	225	-	PIP4K2A	utr5
chr17	36924151	36924320	170	-	PIP4K2B	utr3
chr16	2166857	2166978	122	-	PKD1	cds
chr16	16411752	16411873	122	+	PKD1P1	exon
chr16	16412407	16412552	146	+	PKD1P1	exon
chr16	16412779	16412895	117	+	PKD1P1	exon
chr16	16418528	16418632	105	+	PKD1P1	exon
chr16	15227771	15227892	122	-	PKD1P6	exon
chr15	40588946	40589055	110	-	PLCB2	cds
chrX	215907	216059	153	+	PLCXD1	STOP
chrY	165907	166059	153	+	PLCXD1	utr3
chr1	150131373	150131542	170	+	PLEKHO1	cds
chr9	19116286	19116407	122	-	PLIN2	cds
chr6	89793471	89793712	242	+	PNRC1	TSS
chr9	116171149	116171263	115	-	POLE3	cds
chr9	116171889	116172008	120	-	POLE3	cds
chr2	86254472	86254617	146	-	POLR1A	STOP
chr22	41924746	41924915	170	-	POLR3H	utr3
chr22	41924938	41925214	277	-	POLR3H	utr3
chr19	10221160	10221290	131	+	PPAN	cds
chr15	64448169	64448344	176	-	PPIB	STOP
chr6	30034931	30035256	326	+	PPP1R11	TSS
chr6	30036366	30036475	110	+	PPP1R11	TSS
chr6	30036880	30039468	2589	+	PPP1R11	STOP
chr19	38746826	38747019	194	-	PPP1R14A	TSS
chr11	64014079	64014224	146	-	PPP1R14B	TSS
chr19	49376601	49376866	266	+	PPP1R15A	cds
chr19	49377273	49377466	194	+	PPP1R15A	cds
chr19	49377633	49377874	242	+	PPP1R15A	cds
chr17	48218633	48218738	106	-	PPP1R9B	cds
chr17	48226627	48226940	314	-	PPP1R9B	cds
chr5	133561546	133561763	218	-	PPP2CA	TSS
chr16	30087320	30087421	102	+	PPP4C	utr5
chr19	55748010	55748189	180	-	PPP6R1	cds
chr10	103899384	103899529	146	+	PPRC1	cds
chr1	156721134	156721255	122	+	PRCC	NA
chr11	64085631	64085824	194	+	PRDX5	TSS
chr19	11552054	11552172	119	+	PRKCSH	cds
chr19	11553200	11553330	131	+	PRKCSH	cds
chr19	11558253	11558433	181	+	PRKCSH	cds
chr10	53457957	53458102	146	+	PRKG1	NA
chr17	74307563	74307684	122	-	PRPSAP1	STOP
chr6	31599347	31599708	362	+	PRRC2A	cds
chr6	31600235	31600596	362	+	PRRC2A	cds
chr1	171501769	171501938	170	+	PRRC2C	cds
chr6	32813602	32813731	130	+	PSMB9	NA
chr17	40985437	40985543	107	+	PSME3	utr5
chr21	40555297	40555398	102	-	PSMG1	TSS
chr8	97345684	97345877	194	+	PTDSS1	STOP
chr5	40692264	40692409	146	+	PTGER4	cds
chr12	6875770	6875916	147	+	PTMS	TSS
chr12	6879009	6879165	157	+	PTMS	cds
chr1	32403851	32403988	138	-	PTP4A2	utr5
chr1	202117052	202117221	170	-	PTPN7	utr3
chr11	48154118	48154239	122	+	PTPRJ	utr3
chr21	46276131	46276279	149	-	PTTG1IP	cds
chr12	133287440	133287653	214	+	PXMP2	utr5
chr1	226107816	226107937	122	-	PYCR2	utr3
chr6	163836010	163836227	218	+	QKI	TSS
chr3	49094750	49094871	122	-	QRICH1	cds
chr8	23147636	23147757	122	+	R3HCC1	TSS
chr1	153954404	153954621	218	-	RAB13	STOP
chr19	16243861	16244006	146	+	RAB8A	utr3
chr9	139702541	139702710	170	+	RABL6	TSS
chr9	139734145	139734317	173	+	RABL6	STOP
chr22	37621444	37621589	146	-	RAC2	utr3
chr9	136028886	136029031	146	-	RALGDS	utr3
chr20	32664833	32664954	122	+	RALY	cds
chr3	152881560	152881753	194	+	RAP2B	utr3
chr7	102223124	102223245	122	-	RASA4	STOP
chrX	16888232	16888473	242	-	RBBP7	utr5
chr18	77805893	77806086	194	+	RBFA	STOP
chrX	47004736	47004915	180	+	RBM10	utr5
chr1	110882784	110882977	194	+	RBM15	cds
chr1	110883528	110883721	194	+	RBM15	cds
chr3	51430426	51430595	170	+	RBM15B	cds
chr3	51431194	51431411	218	+	RBM15B	cds
chr14	73569923	73570116	194	+	RBM25	STOP
chr7	127937737	127937858	122	-	RBM28	utr3
chr20	55982910	55983031	122	+	RBM38	utr3
chrX	135956277	135956470	194	-	RBMX	STOP
chr1	17764773	17764942	170	-	RCC2	cds
chr9	4860172	4860293	122	+	RCL1	STOP
chr1	167599473	167599598	126	+	RCSD1	utr5
chr1	167666575	167666816	242	+	RCSD1	cds
chr7	150069913	150070130	218	+	REPIN1	STOP
chr11	114310203	114310324	122	+	REXO2	TSS
chr16	74694949	74695142	194	-	RFWD3	cds
chr1	192780723	192780892	170	+	RGS2	STOP
chr11	3849167	3849312	146	-	RHOG	cds
chr4	40245205	40245350	146	+	RHOH	cds
chr4	40245373	40245590	218	+	RHOH	STOP
chr12	123920940	123921061	122	-	RILPL2	TSS
chr14	93154606	93154775	170	+	RIN3	utr3
chr2	86947413	86947750	338	+	RMND5A	utr5
chr6	167369848	167369993	146	-	RNASET2	utr5
chr3	196229791	196229936	146	-	RNF168	cds
chr1	228675451	228675579	129	+	RNF187	TSS
chr6	30036880	30039468	2589	-	RNF39	STOP
chr6	30042999	30043628	630	-	RNF39	TSS
chr16	30780158	30780308	151	+	RNF40	cds
chr16	2317981	2318128	148	-	RNPS1	TSS
chr3	79483375	79483496	122	-	ROBO1	NA
chr3	79483543	79483736	194	-	ROBO1	NA
chr3	79483831	79483976	146	-	ROBO1	NA
chr3	79484047	79484192	146	-	ROBO1	NA
chr18	109064	109425	362	+	ROCK1P1	exon
chr16	18437693	18437852	160	-	RP11-1212A22.1	utr5
chr15	82765484	82765954	471	-	RP11-152F13.3	exon
chr15	82973923	82974356	434	+	RP11-152F13.7	exon
chr16	70258782	70258951	170	-	RP11-296I10.6	exon
chr16	70259022	70259359	338	-	RP11-296I10.6	exon
chr16	30234583	30234704	122	-	RP11-347C12.2	exon
chr1	147892519	147892755	237	+	RP11-495P10.1	exon
chr1	147894212	147894342	131	+	RP11-495P10.1	NA
chr1	147897653	147897812	160	+	RP11-495P10.1	exon
chr1	147899982	147900105	124	+	RP11-495P10.1	exon
chr15	23572924	23573261	338	-	RP11-566K19.9	exon
chr16	28734484	28734644	161	-	RP11-57A19.4	NA
chr16	28734768	28734872	105	-	RP11-57A19.4	NA
chr9	68439968	68440089	122	-	RP11-764K9.4	NA
chr15	83142003	83142538	536	-	RP13-996F3.3	exon
chr16	89629483	89629628	146	+	RPL13	utr3
chr19	5691329	5691464	136	+	RPL36	cds
chr14	50085597	50085790	194	-	RPL36AL	cds
chr6	30312905	30313005	101	+	RPP21	TSS
chr6	30313074	30313175	102	+	RPP21	cds
chr6	30313243	30313350	108	+	RPP21	cds
chr6	30314208	30314341	134	+	RPP21	cds
chr6	30314489	30314635	147	+	RPP21	STOP
chr16	2014473	2014629	157	-	RPS2	TSS
chr19	54710420	54710592	173	+	RPS9	STOP
chr19	54711265	54711410	146	+	RPS9	STOP
chr6	7230765	7230886	122	+	RREB1	cds
chr6	7231749	7231870	122	+	RREB1	cds
chr6	7246704	7246849	146	+	RREB1	cds
chr6	7247112	7247233	122	+	RREB1	cds
chr6	7249031	7249248	218	+	RREB1	STOP
chr22	42911156	42911274	119	-	RRP7A	STOP
chr17	48562800	48562945	146	+	RSAD1	utr3
chr16	11931534	11931679	146	-	RSL1D1	STOP
chr16	11931750	11931871	122	-	RSL1D1	STOP
chr2	55277240	55277361	122	-	RTN4	cds
chr21	36259787	36259908	122	-	RUNX1	utr5
chr3	127789014	127789135	122	-	RUVBL1	NA
chr3	127789350	127789567	218	-	RUVBL1	NA
chr19	49507463	49507675	213	+	RUVBL2	STOP
chr19	3179623	3179792	170	+	S1PR4	cds
chr19	5648999	5649312	314	+	SAFB	STOP
chr19	5667056	5667175	120	+	SAFB	STOP
chr19	5611346	5611515	170	-	SAFB2	cds
chr19	5611538	5611641	104	-	SAFB2	cds
chr19	5622660	5622781	122	-	SAFB2	TSS
chr19	14199951	14200072	122	-	SAMD1	TSS
chr19	14200668	14200837	170	-	SAMD1	cds
chr1	109756538	109756683	146	+	SARS	TSS
chr11	65734753	65734854	102	+	SART1	cds
chr11	65743889	65744010	122	+	SART1	cds
chr12	108954714	108954859	146	-	SART3	cds
chr19	50154916	50155037	122	+	SCAF1	cds
chr19	50155780	50155949	170	+	SCAF1	cds
chr19	50156524	50156645	122	+	SCAF1	cds
chr18	47340392	47340705	314	+	SCARNA17	exon
chr8	144890898	144891067	170	-	SCRIB	cds
chr3	127788918	127789039	122	+	SEC61A1	utr3
chr3	127789278	127789423	146	+	SEC61A1	utr3
chr3	169710429	169710574	146	+	SEC62	cds
chr12	109016279	109016496	218	-	SELPLG	utr3
chr1	67878796	67878917	122	-	SERBP1	STOP
chr1	67895790	67895983	194	-	SERBP1	cds
chr15	44084509	44084809	301	+	SERF2	TSS
chr15	44092786	44092982	197	+	SERF2	STOP
chr3	150263958	150264127	170	-	SERP1	utr5
chr2	64863098	64863219	122	-	SERTAD2	cds
chr9	131451508	131451773	266	+	SET	utr5
chr9	131456174	131456295	122	+	SET	cds
chr16	30976244	30976389	146	+	SETD1A	cds
chr16	30980625	30980746	122	+	SETD1A	cds
chr21	37445048	37445176	129	-	SETD4	NA
chr11	64533371	64533492	122	-	SF1	STOP
chr11	64545857	64546002	146	-	SF1	TSS
chr16	70605719	70605912	194	+	SF3B3	utr3
chr16	28877953	28878053	101	+	SH2B1	cds
chr19	4400320	4400489	170	-	SH3GL1	TSS
chr11	70710972	70711093	122	+	SHANK2-AS3	exon
chr15	49170529	49170722	194	-	SHC4	NA
chr15	49171009	49171130	122	-	SHC4	NA
chr16	13332918	13333231	314	+	SHISA9	utr3
chr16	13333254	13333711	458	+	SHISA9	utr3
chr3	150460085	150460302	218	-	SIAH2	cds
chr9	34635582	34635751	170	-	SIGMAR1	STOP
chr21	44836581	44836774	194	-	SIK1	STOP
chr1	113456653	113456787	135	-	SLC16A1	cds
chr17	80202360	80202481	122	+	SLC16A3	NA
chr21	46935852	46936021	170	-	SLC19A1	cds
chr19	47278787	47278932	146	-	SLC1A5	cds
chr19	47291064	47291185	122	-	SLC1A5	cds
chr14	100757807	100758000	194	-	SLC25A29	utr3
chrX	1505308	1505652	345	-	SLC25A6	STOP
chrX	1506171	1506312	142	-	SLC25A6	cds
chrX	1508133	1508590	458	-	SLC25A6	cds
chrY	1455188	1455652	465	-	SLC25A6	utr3
chrY	1456171	1456312	142	-	SLC25A6	NA
chrY	1458133	1458566	434	-	SLC25A6	NA
chr1	43392269	43392438	170	-	SLC2A1	utr3
chr1	1592938	1595123	2186	-	SLC35E2B	utr3
chr1	1595146	1597458	2313	-	SLC35E2B	STOP
chr1	1599765	1599911	147	-	SLC35E2B	cds
chr1	1602947	1603068	122	-	SLC35E2B	cds
chr1	1606901	1607029	129	-	SLC35E2B	cds
chr1	1607502	1607638	137	-	SLC35E2B	cds
chr1	1607816	1608285	470	-	SLC35E2B	TSS
chr1	1622414	1622832	419	-	SLC35E2B	utr5
chr1	1623887	1624243	357	-	SLC35E2B	utr5
chr17	79219786	79220003	218	-	SLC38A10	cds
chr19	2732666	2732835	170	-	SLC39A3	STOP
chr11	62648343	62648563	221	+	SLC3A2	TSS
chr11	57252483	57252652	170	-	SLC43A1	STOP
chr11	57194358	57194621	264	-	SLC43A3	utr5
chr13	30088206	30088399	194	-	SLC7A1	utr3
chr16	87864965	87865134	170	-	SLC7A5	utr3
chr2	103150228	103150431	204	+	SLC9A4	utr3
chr17	33769013	33769158	146	-	SLFN13	STOP
chr16	30205475	30205627	153	+	SLX1A	cds
chr16	30205873	30206112	240	+	SLX1A	TSS
chr16	29466133	29466285	153	+	SLX1B	cds
chr16	29466531	29466770	240	+	SLX1B	TSS
chr19	11113704	11113835	132	+	SMARCA4	cds
chr19	11145661	11145808	148	+	SMARCA4	cds
chr12	56563559	56563695	137	-	SMARCC2	STOP
chr16	22448760	22449036	277	+	SMG1P1	exon
chrX	134125807	134125928	122	+	SMIM10	utr3
chr1	35321266	35321459	194	-	SMIM12	STOP
chr1	35322156	35322340	185	-	SMIM12	utr5
chr1	35324440	35324646	207	-	SMIM12	utr5
chr4	39594292	39594701	410	-	SMIM14	NA
chr4	39594868	39595229	362	-	SMIM14	NA
chr4	39596044	39596327	284	-	SMIM14	NA
chr2	130939894	130940323	430	-	SMPD4	utr5
chr17	74559224	74559489	266	+	SNHG16	exon
chr9	139622404	139622573	170	-	SNHG7	exon
chr19	49611075	49611604	530	+	SNRNP70	STOP
chr15	64448037	64448158	122	+	SNX22	utr3
chr15	64448241	64448344	104	+	SNX22	utr3
chr6	108582125	108582252	128	-	SNX3	TSS
chr21	34923101	34923318	218	+	SON	cds
chr20	308542	308735	194	+	SOX12	utr3
chr6	21594235	21594428	194	+	SOX4	utr5
chr6	21595963	21596492	530	+	SOX4	STOP
chr6	21596779	21597140	362	+	SOX4	utr3
chr12	53776973	53777142	170	+	SP1	cds
chr19	11256721	11256866	146	-	SPC24	utr3
chr2	169727424	169727545	122	-	SPC25	utr3
chr2	169727616	169727737	122	-	SPC25	utr3
chr11	47376720	47376865	146	-	SPI1	STOP
chr11	47376984	47377097	114	-	SPI1	STOP
chr16	29675351	29676168	818	+	SPN	cds
chr16	29678183	29678304	122	+	SPN	utr3
chr6	43139440	43139657	218	+	SRF	cds
chr6	43139680	43139801	122	+	SRF	cds
chr16	2802641	2802847	207	+	SRRM2	utr5
chr16	2806358	2806503	146	+	SRRM2	TSS
chr19	44111783	44111952	170	+	SRRM5	NA
chr7	100481988	100482173	186	+	SRRT	cds
chr7	100482543	100482661	119	+	SRRT	cds
chr1	29475305	29475714	410	-	SRSF4	STOP
chr14	70238054	70238199	146	+	SRSF5	STOP
chr11	94801094	94801265	172	+	SRSF8	utr3
chr12	120907368	120907558	191	-	SRSF9	TSS
chr9	140083125	140083230	106	+	SSNA1	TSS
chr2	96852450	96852595	146	-	STARD7	STOP
chr20	47730979	47731172	194	-	STAU1	utr3
chr19	1206565	1206758	194	+	STK11	utr5
chr19	1206949	1207118	170	+	STK11	cds
chr16	730398	730567	170	+	STUB1	TSS
chr7	56147340	56147485	146	+	SUMF2	STOP
chr2	203071526	203071647	122	-	SUMO1	utr3
chr19	39936287	39936605	319	+	SUPT5H	TSS
chr19	39943995	39944116	122	+	SUPT5H	cds
chr9	136230316	136230437	122	-	SURF4	STOP
chr9	136199078	136199184	107	-	SURF6	cds
chr9	136199407	136199591	185	-	SURF6	cds
chr6	86323692	86324245	554	-	SYNCRIP	utr3
chr6	86324580	86324749	170	-	SYNCRIP	cds
chr17	76167915	76168084	170	+	SYNGR2	STOP
chr1	16721652	16721797	146	+	SZRD1	STOP
chr4	1729962	1730227	266	+	TACC3	cds
chr11	6633188	6633309	122	-	TAF10	cds
chr17	34171528	34171937	410	+	TAF15	cds
chr1	47685249	47685466	218	-	TAL1	STOP
chr6	33267615	33267760	146	-	TAPBP	utr3
chr1	11083332	11083501	170	+	TARDBP	utr3
chr16	30369261	30369718	458	-	TBC1D10B	STOP
chr5	179290510	179290703	194	-	TBC1D9B	cds
chrX	102508642	102508787	146	-	TCEAL8	cds
chr16	89940113	89940267	155	+	TCF25	cds
chr19	1615684	1615820	137	-	TCF3	cds
chr19	1619109	1619233	125	-	TCF3	cds
chr18	53255268	53255860	593	-	TCF4	TSS
chr18	53256527	53257045	519	-	TCF4	utr5
chr5	149776036	149776229	194	+	TCOF1	cds
chr19	41859410	41859555	146	-	TGFB1	utr5
chr19	41859578	41859788	211	-	TGFB1	utr5
chr2	105883750	105883855	106	-	TGFBRAP1	STOP
chr2	43451052	43451557	506	-	THADA	utr3
chr2	242573027	242573196	170	-	THAP4	cds
chr1	28208865	28209010	146	+	THEMIS2	cds
chr1	28209143	28209370	228	+	THEMIS2	cds
chr1	36754900	36755069	170	+	THRAP3	cds
chr19	2427507	2427628	122	-	TIMM13	TSS
chr10	51623156	51623277	122	-	TIMM23	TSS
chr10	51371474	51371595	122	+	TIMM23B	TSS
chr3	53259766	53259887	122	-	TKT	STOP
chr12	66528071	66528229	159	-	TMBIM4	NA
chr17	21101646	21101791	146	-	TMEM11	cds
chr3	171575898	171576355	458	+	TMEM212	utr3
chr3	14183716	14183837	122	+	TMEM43	utr3
chr1	95629158	95629279	122	+	TMEM56	NA
chr8	29927469	29927575	107	-	TMEM66	STOP
chr19	41859218	41859459	242	+	TMEM91	NA
chr19	41859506	41859699	194	+	TMEM91	NA
chr17	26653583	26653704	122	+	TMEM97	TSS
chr12	98909438	98909615	178	+	TMPO	utr5
chr12	6438570	6438691	122	-	TNFRSF1A	STOP
chr7	5401551	5401664	114	-	TNRC18	cds
chr7	5410437	5410702	266	-	TNRC18	cds
chr19	45394500	45394688	189	+	TOMM40	TSS
chr3	25705743	25705863	121	-	TOP2B	TSS
chr1	179064342	179064463	122	+	TOR3A	STOP
chr1	154150589	154150697	109	-	TPM3	utr5
chr1	154155463	154155680	218	-	TPM3	TSS
chr19	16187398	16187507	110	+	TPM4	cds
chr13	45911133	45911302	170	-	TPT1	utr3
chr13	45911397	45911663	267	-	TPT1	STOP
chr8	126448343	126448464	122	+	TRIB1	cds
chr6	30119722	30122263	2542	-	TRIM10	STOP
chr6	30124715	30124831	117	-	TRIM10	cds
chr6	30126175	30126406	232	-	TRIM10	cds
chr6	30128206	30128711	506	-	TRIM10	TSS
chr6	30130982	30131842	861	+	TRIM15	TSS
chr6	30136076	30136307	232	+	TRIM15	cds
chr6	30138277	30138393	117	+	TRIM15	cds
chr6	30139608	30140473	866	+	TRIM15	STOP
chr6	30152231	30154335	2105	-	TRIM26	STOP
chr6	30157194	30157310	117	-	TRIM26	cds
chr6	30164292	30164523	232	-	TRIM26	cds
chr6	30166442	30167041	600	-	TRIM26	TSS
chr6	30168811	30168915	105	-	TRIM26	utr5
chr6	30172432	30172542	111	-	TRIM26	utr5
chr6	30181081	30181271	191	-	TRIM26	utr5
chr6	30209923	30210088	166	+	TRIM26BP	exon
chr19	59055835	59056004	170	+	TRIM28	utr5
chr6	30070673	30071566	894	-	TRIM31	STOP
chr6	30072944	30073164	221	-	TRIM31	cds
chr6	30075439	30075564	126	-	TRIM31	NA
chr6	30075829	30075945	117	-	TRIM31	cds
chr6	30078224	30078455	232	-	TRIM31	cds
chr6	30079424	30079616	193	-	TRIM31	cds
chr6	30080165	30080665	501	-	TRIM31	TSS
chr6	30293927	30294933	1007	+	TRIM39	utr5
chr6	30295007	30295473	467	+	TRIM39	utr5
chr6	30296665	30296818	154	+	TRIM39	utr5
chr6	30297087	30297547	461	+	TRIM39	TSS
chr6	30303521	30303752	232	+	TRIM39	cds
chr6	30308281	30308397	117	+	TRIM39	cds
chr6	30309488	30311506	2019	+	TRIM39	STOP
chr6	30104509	30105158	650	+	TRIM40	TSS
chr6	30114761	30114986	226	+	TRIM40	cds
chr6	30115501	30116512	1012	+	TRIM40	STOP
chr11	35684779	35684972	194	+	TRIM44	cds
chr9	131071834	131071979	146	-	TRUB2	cds
chr13	45008606	45008967	362	-	TSC22D1	STOP
chr7	100075691	100075836	146	-	TSC22D4	utr5
chr12	58190151	58190320	170	+	TSFM	STOP
chr6	116600245	116600366	122	-	TSPYL1	cds
chr6	116600509	116600918	410	-	TSPYL1	cds
chr6	116574778	116574923	146	-	TSPYL4	cds
chr16	1399504	1399609	106	-	TSR3	STOP
chr22	43582922	43583091	170	-	TTLL12	TSS
chr12	49578889	49579154	266	-	TUBA1A	cds
chr12	49521806	49522095	290	-	TUBA1B	STOP
chr6	3225118	3225263	146	-	TUBB2B	cds
chr9	140136947	140137164	218	+	TUBB4B	cds
chr9	140137787	140137980	194	+	TUBB4B	cds
chr17	57937440	57937561	122	-	TUBD1	utr3
chr1	32646842	32647011	170	+	TXLNA	cds
chr1	52498080	52498353	274	-	TXNDC12	utr3
chr6	7910818	7911047	230	-	TXNDC5	TSS
chr19	56165775	56166064	290	+	U2AF2	utr5
chr19	56185347	56185468	122	+	U2AF2	STOP
chr16	4659579	4659748	170	-	UBALD1	STOP
chr17	74266466	74266611	146	+	UBALD2	STOP
chr1	154207066	154207235	170	+	UBAP2L	cds
chr1	1203112	1203266	155	-	UBE2J2	STOP
chr4	39699807	39699922	116	+	UBE2K	utr5
chr19	59069687	59069952	266	-	UBE2M	TSS
chr17	74387340	74387461	122	-	UBE2O	cds
chr19	55912937	55913058	122	-	UBE2S	cds
chr17	42284368	42284657	290	-	UBTF	STOP
chr17	42284821	42284965	145	-	UBTF	STOP
chr17	42288159	42288280	122	-	UBTF	TSS
chr17	42296812	42296933	122	-	UBTF	utr5
chr11	62445446	62445590	145	-	UBXN1	TSS
chr11	62445966	62446073	108	-	UBXN1	cds
chr4	115543522	115543643	122	+	UGT8	utr5
chr4	115543738	115543907	170	+	UGT8	utr5
chr19	4910104	4910258	155	+	UHRF1	exon
chr19	4929329	4929488	160	+	UHRF1	exon
chr19	4950894	4951008	115	+	UHRF1	exon
chr19	4954361	4954500	140	+	UHRF1	exon
chr19	4961387	4961532	146	+	UHRF1	exon
chr16	84778550	84778671	122	+	USP10	STOP
chr16	84778814	84778935	122	+	USP10	STOP
chr17	20905953	20906122	170	-	USP22	utr3
chr10	17271799	17271923	125	+	VIM	cds
chr7	65419132	65419253	122	+	VKORC1L1	cds
chr12	123350282	123350427	146	-	VPS37B	utr3
chr12	123351938	123352154	217	-	VPS37B	cds
chr2	114354295	114354406	112	+	WASH2P	exon
chr2	114355062	114355215	154	+	WASH2P	exon
chr2	114356303	114356496	194	+	WASH2P	exon
chr15	102514445	102514556	112	+	WASH3P	exon
chr15	102516335	102516480	146	+	WASH3P	exon
chr15	102516503	102516648	146	+	WASH3P	exon
chr1	14505	14829	325	-	WASH7P	exon
chr1	16606	16727	122	-	WASH7P	exon
chr3	49049069	49049214	146	+	WDR6	STOP
chr3	49049597	49049766	170	+	WDR6	STOP
chr3	49049955	49050124	170	+	WDR6	STOP
chr3	52291317	52291535	219	-	WDR82	STOP
chr15	23207977	23208122	146	-	WHAMMP3	exon
chr7	5270489	5270634	146	+	WIPI2	STOP
chr8	71647974	71648177	204	+	XKR9	utr3
chr16	28109849	28109960	112	-	XPO6	STOP
chr6	31324464	31324609	146	+	XXbac-BPG248L24.12	exon
chr9	14702	14823	122	-	XXyac-YRM2039.2	exon
chr3	194790284	194790405	122	-	XXYLT1	utr3
chr1	33282836	33282957	122	-	YARS	TSS
chr12	10875688	10875929	242	-	YBX3	TSS
chr2	30381604	30381725	122	+	YPEL5	STOP
chr20	61833854	61833999	146	-	YTHDF1	cds
chr1	29069730	29070211	482	+	YTHDF2	cds
chr22	32340502	32340719	218	+	YWHAH	utr5
chr14	100705605	100705726	122	+	YY1	cds
chr14	100705869	100706158	290	+	YY1	cds
chr22	50277269	50277438	170	+	ZBED4	TSS
chr16	88643781	88644070	290	+	ZC3H18	cds
chr19	47589664	47589795	132	-	ZC3H4	cds
chr19	47597765	47597865	101	-	ZC3H4	cds
chr7	138764503	138764624	122	-	ZC3HAV1	cds
chr20	278371	278492	122	+	ZCCHC3	cds
chr20	278827	278948	122	+	ZCCHC3	cds
chr2	145147125	145147390	266	-	ZEB2	cds
chr19	39898502	39898719	218	+	ZFP36	STOP
chr14	69256291	69256604	314	-	ZFP36L1	STOP
chr6	28335674	28335867	194	+	ZKSCAN3	utr3
chr10	81072830	81072999	170	+	ZMIZ1	utr3
chr8	28206245	28206347	103	-	ZNF395	STOP
chr19	44111951	44112120	170	-	ZNF428	cds
chr15	64791858	64791979	122	+	ZNF609	cds
chr16	30535801	30535970	170	-	ZNF768	STOP
chr16	30537718	30537910	193	-	ZNF768	TSS
chr19	56599536	56599705	170	-	ZNF787	cds
chr6	30028517	30028772	256	+	ZNRD1	exon
chr6	30028855	30028961	107	+	ZNRD1	exon
chr6	30029016	30029446	431	+	ZNRD1	TSS
chr6	30029693	30029794	102	+	ZNRD1	cds
chr6	30030000	30030110	111	+	ZNRD1	cds
chr6	30032449	30032686	238	+	ZNRD1	STOP
chr6	29968787	29970509	1723	-	ZNRD1-AS1	exon
chr6	29975965	29976239	275	-	ZNRD1-AS1	NA
chr6	29976814	29976954	141	-	ZNRD1-AS1	exon
chr6	29977311	29977733	423	-	ZNRD1-AS1	exon
chr6	29979877	29981699	1823	-	ZNRD1-AS1	exon
chr6	30002684	30002887	204	-	ZNRD1-AS1	exon
chr6	30028517	30028772	256	-	ZNRD1-AS1	exon
chr6	30028855	30028961	107	-	ZNRD1-AS1	exon
chr6	30029016	30029446	431	-	ZNRD1-AS1	exon

## Sheet: ERY2
chr	start	end	width	strand	gencode_v19_KNOWN	Region
chr22	43088672	43088865	194	-	A4GALT	utr3
chr1	229694170	229694291	122	-	ABCB10	cds
chr12	123465699	123465846	148	-	ABCB9	utr5
chr5	86512607	86512776	170	-	AC008394.1	utr3
chr19	199895	200016	122	+	AC092299.7	NA
chr14	23528541	23528683	143	-	ACIN1	cds
chr7	5567354	5567522	169	-	ACTB	STOP
chr7	5569165	5569294	130	-	ACTB	TSS
chr10	51464527	51464648	122	-	AGAP7	cds
chr1	137388	137509	122	-	AL627309.1	NA
chr17	79849318	79849462	145	-	ALYREF	TSS
chr8	41513071	41513240	170	-	ANK1	utr3
chr8	41525880	41526001	122	-	ANK1	STOP
chr8	41530087	41530328	242	-	ANK1	cds
chr8	41553880	41554001	122	-	ANK1	cds
chr15	69076735	69076880	146	-	ANP32A	STOP
chr9	100767269	100767435	167	+	ANP32B	cds
chr9	100773552	100773671	120	+	ANP32B	cds
chr3	49712615	49712742	128	+	APEH	cds
chr14	20923736	20923862	127	+	APEX1	TSS
chr14	50360645	50360766	122	+	ARF6	cds
chr13	107219968	107220161	194	-	ARGLU1	TSS
chr15	32907738	32907859	122	+	ARHGAP11A	utr5
chr15	32907882	32908003	122	+	ARHGAP11A	utr5
chr7	143884639	143884856	218	-	ARHGEF35	cds
chr7	144060230	144060351	122	+	ARHGEF5	cds
chr7	144060398	144060615	218	+	ARHGEF5	cds
chr12	123465230	123465434	205	+	ARL6IP4	TSS
chr12	123466202	123466358	157	+	ARL6IP4	STOP
chr9	119374514	119374683	170	-	ASTN2	utr3
chr1	28562625	28562781	157	+	ATPIF1	TSS
chr1	1309499	1309692	194	-	AURKAIP1	cds
chr9	33264293	33264510	218	-	BAG1	TSS
chr16	1399384	1399505	122	+	BAIAP3	STOP
chr3	52437177	52437314	138	-	BAP1	cds
chr2	170361542	170362119	578	+	BBS5	utr3
chr2	170362142	170362551	410	+	BBS5	utr3
chr2	170362574	170362743	170	+	BBS5	utr3
chr22	25029001	25029122	122	+	BCRP3	exon
chr3	197237445	197237566	122	-	BDH1	utr3
chr7	155160503	155160628	126	-	BLACE	utr5
chr9	67332750	67332895	146	-	BMS1P10	NA
chr9	67333062	67333183	122	-	BMS1P10	NA
chr16	29465559	29465680	122	-	BOLA2	cds
chr16	29466181	29466285	105	-	BOLA2	utr5
chr8	145512799	145512920	122	-	BOP1	TSS
chr19	12845126	12845487	362	-	C19orf43	TSS
chr22	32340670	32340806	137	-	C22orf24	NA
chr22	32341218	32341348	131	-	C22orf24	utr5
chr3	54671813	54671934	122	+	CACNA2D3	NA
chr3	54672005	54672318	314	+	CACNA2D3	NA
chr3	54672437	54672894	458	+	CACNA2D3	NA
chr3	54672941	54673086	146	+	CACNA2D3	NA
chr19	13054526	13054767	242	+	CALR	STOP
chr5	179151657	179151784	128	+	CANX	STOP
chr19	36632018	36632122	105	+	CAPNS1	cds
chr19	10506747	10506879	133	-	CDC37	STOP
chr1	1640232	1640391	160	-	CDK11A	STOP
chr17	37688320	37688420	101	+	CDK12	utr3
chr3	133292721	133292842	122	+	CDV3	utr5
chr3	133292961	133293128	168	+	CDV3	cds
chr16	67008748	67008869	122	+	CES3	utr3
chr11	65623573	65623713	141	-	CFL1	TSS
chr2	202030765	202030886	122	+	CFLAR	utr3
chr2	202030957	202031295	339	+	CFLAR	utr3
chr19	4422562	4422755	194	+	CHAF1A	cds
chr2	86947653	86947774	122	-	CHMP3	NA
chr3	98311816	98312249	434	-	CPOX	cds
chr11	68523118	68523239	122	-	CPT1A	utr3
chr15	64461603	64461748	146	-	CSNK1G1	utr3
chr15	82970796	82970951	156	-	CSPG4P9	exon
chr15	82972121	82972259	139	-	CSPG4P9	NA
chr15	82973923	82976263	2341	-	CSPG4P9	exon
chr4	1205941	1206062	122	-	CTBP1	STOP
chr1	100661357	100661502	146	-	DBT	utr3
chr6	18264097	18264227	131	-	DEK	TSS
chr20	61542341	61542462	122	-	DIDO1	cds
chr15	78556510	78556679	170	+	DNAJA4	TSS
chr15	100340268	100340459	192	-	DNM1P46	exon
chr21	34949906	34950027	122	-	DONSON	utr3
chr11	65687813	65687933	121	+	DRAP1	cds
chr8	144662675	144662897	223	-	EEF1D	STOP
chr11	62334421	62334543	123	-	EEF1G	STOP
chr19	3976533	3976678	146	-	EEF2	STOP
chr19	3979805	3979974	170	-	EEF2	cds
chr19	3982267	3982422	156	-	EEF2	cds
chr1	15753645	15753780	136	+	EFHD2	cds
chr11	65349177	65349346	170	+	EHBP1L1	cds
chr15	49170913	49171082	170	+	EID1	STOP
chr3	184017029	184017150	122	+	EIF2B5	utr5
chr3	184045003	184045148	146	+	EIF2B5	utr3
chr10	120801961	120802082	122	-	EIF3A	cds
chr7	2394593	2394978	386	+	EIF3B	TSS
chr16	28734484	28734644	161	+	EIF3C	cds
chr16	28746493	28746614	122	+	EIF3C	cds
chr16	28391344	28391459	116	-	EIF3CL	cds
chr16	28403300	28403463	164	-	EIF3CL	cds
chr17	78120807	78120928	122	-	EIF4A3	utr5
chr12	53427709	53427818	110	+	EIF4B	STOP
chr17	7210903	7211071	169	+	EIF5A	utr5
chr9	130577602	130577747	146	-	ENG	utr3
chr1	29314038	29314183	146	+	EPB41	TSS
chr3	54672125	54672342	218	-	ESRG	exon
chr3	54672413	54672558	146	-	ESRG	exon
chr3	54672581	54672702	122	-	ESRG	exon
chr3	54672797	54672918	122	-	ESRG	exon
chr3	54673229	54673374	146	-	ESRG	exon
chr3	54673397	54673566	170	-	ESRG	exon
chr22	29695588	29695781	194	+	EWSR1	cds
chr11	61634189	61634334	146	+	FADS2	utr3
chr9	130331170	130331291	122	-	FAM129B	utr5
chr9	140137907	140138124	218	-	FAM166A	utr3
chr9	46386155	46386300	146	-	FAM27E1	utr3
chr1	206138454	206138720	267	+	FAM72A	utr5
chr1	120839052	120839197	146	+	FAM72B	utr5
chr1	143912887	143913143	257	-	FAM72D	utr5
chr8	7128306	7128523	218	+	FAM90A3P	NA
chr19	13044411	13044532	122	-	FARSA	TSS
chr19	40331053	40331155	103	-	FBL	cds
chr19	40331256	40331427	172	-	FBL	cds
chr11	61563316	61563533	218	+	FEN1	cds
chr12	2904203	2904324	122	+	FKBP4	TSS
chr19	18652608	18652805	198	-	FKBP8	TSS
chr19	18654295	18654406	112	-	FKBP8	utr5
chr17	80693499	80693653	155	+	FN3K	TSS
chr16	31196259	31196428	170	+	FUS	cds
chr16	31202062	31202163	102	+	FUS	STOP
chr16	31202283	31202404	122	+	FUS	STOP
chr19	13065233	13065340	108	-	GADD45GIP1	cds
chr19	13067676	13067797	122	-	GADD45GIP1	cds
chr9	135866402	135866571	170	+	GFI1B	STOP
chr22	24640784	24640929	146	-	GGT5	utr5
chr14	96001370	96001563	194	+	GLRX5	TSS
chr19	48257783	48257888	106	+	GLTSCR2	cds
chr19	48257965	48258148	184	+	GLTSCR2	cds
chr19	48258604	48258780	177	+	GLTSCR2	cds
chr3	50273636	50273781	146	+	GNAI2	TSS
chr1	1822330	1822475	146	-	GNB1	utr5
chr15	74363894	74363997	104	-	GOLGA6A	cds
chr15	72957936	72958039	104	+	GOLGA6B	cds
chr15	75561793	75561896	104	+	GOLGA6C	cds
chr15	75586069	75586172	104	+	GOLGA6D	cds
chr15	22742395	22742743	349	+	GOLGA6L1	cds
chr15	22742779	22742887	109	+	GOLGA6L1	cds
chr15	22742899	22743535	637	+	GOLGA6L1	cds
chr15	20739568	20739905	338	-	GOLGA6L6	cds
[truncated: 445 more rows]

[truncated: 2 more sheets: ERY3, CD14]
