# Supplementary material for: N6-methyladenosine mRNA marking promotes selective translation of regulons required for human erythropoiesis
Source: Nat Commun. 2019 Oct 10;10:4596. doi: 10.1038/s41467-019-12518-6 (PMC6787028; doi:10.1038/s41467-019-12518-6)
Supplement: Supplementary file 6 — Supplementary Data 3 [file 41467_2019_12518_MOESM6_ESM.xlsx]

## Sheet: RNAseq
gene	gypa_log2FoldChange	gypa_pvalue	gypa_padj	gata_log2FoldChange	gata_pvalue	gata_padj	lmo_log2FoldChange	lmo_pvalue	lmo_padj	wtap_log2FoldChange	wtap_pvalue	wtap_padj	mettl3_log2FoldChange	mettl3_pvalue	mettl3_padj	cpm_METTL3_1A.1	cpm_METTL3_1A.2	cpm_METTL3_1C.1	cpm_METTL3_1C.2	cpm_WTAP_A	cpm_WTAP_B	cpm_LMO_2	cpm_GATA_2	cpm_GATA_3	cpm_GYPA_2	cpm_GYPA_3	cpm_LMO_3	cpm_NTC_2	cpm_NTC_3	cpm_GATA_1	cpm_GYPA_1	cpm_LMO_1	cpm_NTC_1	raw_METTL3_1A.1	raw_METTL3_1A.2	raw_METTL3_1C.1	raw_METTL3_1C.2	raw_WTAP_A	raw_WTAP_B	raw_LMO_2	raw_GATA_2	raw_GATA_3	raw_GYPA_2	raw_GYPA_3	raw_LMO_3	raw_NTC_2	raw_NTC_3	raw_GATA_1	raw_GYPA_1
MARCH1	0.19335	1	1	0.436489	1	1	-0.934223	1	1	-5.47543	3.85426e-17	1.11364e-15	-4.77465	2.15841e-27	7.41589e-26	0.322707	0.14631	0.109903	0.0904391	0.118306	0.0903135	2.19582	5.96942	6.07305	4.05049	5.20679	2.43032	3.59081	4.51468	6.00005	4.82056	2.24097	4.19661	10	4	4	2	5	3	101	213	223	167	229	92	134	171	230	212
MARC1	-0.176804	1	1	0.0923161	1	1	0.130008	1	1	-6.00148	0.00122234	0.00942927	-4.88677	0.000585808	0.0040381	0	0	0.0274758	0	0	0	0.347853	0.252229	0.462968	0.363816	0.181897	0.237749	0.214376	0.237615	0.234784	0.181908	0.369101	0.365984	0	0	1	0	0	0	16	9	17	15	8	9	8	9	9	8
MARCH2	0.0704341	1	1	0.447937	1	1	0.490394	1	1	1.64628	0.00181727	0.0135525	1.12149	0.488808	1	24.8162	25.3117	24.7282	23.8307	22.4545	49.251	15.2403	14.4051	14.3248	11.254	10.2544	14.6084	10.7456	10.8247	15.3393	9.8003	14.7641	8.24683	769	692	900	527	949	1636	701	514	526	464	451	553	401	410	588	431
MARC2	0.00428431	1	1	-0.0234819	1	1	-3.11459	0.000535595	0.00394506	-1.59669	0.284214	1	-0.968121	1	1	0.354978	0.475509	0.494565	0.226098	0.165628	0.361254	0.0217408	0.644586	0.844236	0.945922	0.636638	0.211332	0.884303	0.686442	0.678266	0.45477	0.0263644	0.463579	11	13	18	5	7	12	1	23	31	39	28	8	33	26	26	20
MARCH3	-0.0073595	1	1	-0.872194	1	1	0.14725	1	1	0.624324	1	1	0.686365	1	1	33.4002	34.4195	31.9819	27.9005	30.0024	31.7602	21.0233	11.1822	9.47723	17.0751	17.9396	21.5295	17.4449	17.4779	10.2783	17.0084	19.0615	17.3232	1035	941	1164	617	1268	1055	967	399	348	704	789	815	651	662	394	748
MARCH4	0.340321	1	1	-0.741547	1	1	-2.76935	5.02438e-20	1.14552e-18	-0.304001	1	1	0.0864593	1	1	10.1653	9.25414	10.6881	7.8682	6.12825	8.57978	1.0653	4.37197	6.10028	10.5507	9.59505	1.69066	8.03912	7.84128	4.82613	9.73208	0.949118	7.71006	315	253	389	174	259	285	49	156	224	435	422	64	300	297	185	428
MARCH5	-0.0147896	1	1	-0.0187398	1	1	-0.156384	1	1	-0.0591407	1	1	-0.168892	1	1	34.8846	36.285	37.6419	36.4469	42.2589	36.577	34.307	37.2458	39.5701	31.9673	37.3798	33.7075	32.9872	37.4639	38.0351	37.041	34.5901	36.9156	1081	992	1370	806	1786	1215	1578	1329	1453	1318	1644	1276	1231	1419	1458	1629
MARCH6	0.0118943	1	1	0.115174	1	1	0.170162	1	1	-0.142506	1	1	-0.0921078	1	1	202.983	205.786	201.563	200.142	195.512	198.75	228.583	216.581	230.667	179.677	193.493	222.348	176.619	193.207	219.315	199.962	229.581	198.046	6290	5626	7336	4426	8263	6602	10514	7728	8470	7408	8510	8417	6591	7318	8407	8794
MARCH7	-0.00599246	1	1	0.0228421	1	1	0.18588	1	1	-0.658019	1	1	-0.630107	1	1	104.363	72.2774	97.182	99.0308	100.607	83.2691	150.664	140.828	136.031	111.4	134.808	154.827	111.288	132.299	140.192	131.701	153.52	135.438	3234	1976	3537	2190	4252	2766	6930	5025	4995	4593	5929	5861	4153	5011	5374	5792
MARCH8	-0.0427942	1	1	0.0813073	1	1	2.18367	2.68708e-19	5.98936e-18	0.284792	1	1	-0.068915	1	1	12.6824	15.7284	14.0676	12.978	13.7708	22.0967	63.5049	14.293	14.9511	10.9387	12.5509	57.7994	13.1574	12.5144	14.6349	13.7113	63.8809	12.5898	393	430	512	287	582	734	2921	510	549	451	552	2188	491	474	561	603
MARCH9	-0.0437679	1	1	0.308598	1	1	0.692509	1	1	0.590949	1	1	0.440145	1	1	14.5864	14.4116	15.359	15.4199	15.3088	18.1831	17.3709	12.3873	14.4337	9.45922	9.0721	16.8802	10.96	9.66299	12.0523	9.57291	15.555	8.34443	452	394	559	341	647	604	799	442	530	390	399	639	409	366	462	421
MARCH10	0.357153	1	1	1.15915	0.748719	1	-3.4785	0.00939435	0.056717	-1.93481	0.231465	0.918641	-0.855204	1	1	0.161354	0.14631	0.164855	0.180878	0.141967	0	0.0217408	0.756688	0.490201	0.21829	0.432005	0	0.294768	0.184811	0.626092	0.341078	0.0527288	0.292787	5	4	6	4	6	0	1	27	18	9	19	0	11	7	24	15
SEPT1	0.135337	1	1	0.850626	1	1	1.57114	3.87412e-05	0.000325285	1.39642	0.0102556	0.0655331	2.1157	1.14239e-17	2.51654e-16	47.5347	43.0884	41.5984	41.2854	29.6002	23.3912	26.7629	17.1796	16.3945	11.3753	8.86746	28.3185	10.5044	8.97655	17.8175	8.64063	28.1835	6.8317	1473	1178	1514	913	1251	777	1231	613	602	469	390	1072	392	340	683	380
SEPT2	0.00608989	1	1	0.0489727	1	1	0.115554	1	1	-1.17339	0.0125062	0.0781331	-1.06862	0.237548	0.826358	278.69	279.636	278.88	278.281	273.098	249.235	590.371	571.719	571.03	463.55	542.689	584.123	468.359	523.043	581.144	540.426	600.027	546.804	8636	7645	10150	6154	11542	8279	27155	20400	20968	19112	23868	22112	17478	19811	22277	23767
SEPT3	0.72943	1	1	1.86318	0.58884	1	2.91263	0.203931	0.859961	2.91263	0.230478	0.916144	3.321	0.111445	0.446773	0.161354	0.0365776	0.0549517	0.180878	0.0709836	0.0903135	0.0652224	0.0840764	0.0272334	0	0.0227371	0.0792496	0	0.0264016	0	0.0227385	0.0790932	0	5	1	2	4	3	3	3	3	1	0	1	3	0	1	0	1
SEPT4	-0.0796087	1	1	-1.8889	1.63592e-13	1.7668e-11	-2.52775	2.00671e-31	7.45476e-30	1.11121	0.296444	1	0.819317	1	1	21.4923	21.9466	22.5027	20.9819	25.1282	28.5993	2.00015	3.0828	3.37694	9.38646	10.8911	2.29824	10.7724	9.795	3.02611	10.4142	1.68732	11.8091	666	600	819	464	1062	950	92	110	124	387	479	87	402	371	116	458
SEPT6	-0.0203859	1	1	0.680991	1	1	0.338182	1	1	-0.328975	1	1	-0.405486	1	1	85.1624	85.555	87.2358	81.1238	90.4331	89.8017	132.88	176.28	166.423	94.762	96.7008	129.573	97.5413	94.8082	170.584	100.072	135.381	103.012	2639	2339	3175	1794	3822	2983	6112	6290	6111	3907	4253	4905	3640	3591	6539	4401
SEPT7	-0.00661365	1	1	0.116005	1	1	0.209498	1	1	-0.385434	1	1	-0.382674	1	1	196.658	121.511	168.619	189.289	192.957	146.127	231.909	223.503	223.804	176.887	201.11	241.025	177.477	199.702	231.837	198.462	239.336	201.315	6094	3322	6137	4186	8155	4854	10667	7975	8218	7293	8845	9124	6623	7564	8887	8728
SEPT8	-0.014051	1	1	0.199705	1	1	0.256686	1	1	1.03537	0.544297	1	0.913684	1	1	120.176	119.865	109.491	118.566	126.351	130.021	70.2662	67.4012	66.5312	51.3466	54.8191	67.6792	51.3164	54.8362	69.131	55.5729	69.6811	56.9959	3724	3277	3985	2622	5340	4319	3232	2405	2443	2117	2411	2562	1915	2077	2650	2444
SEPT9	0.00915444	1	1	0.0341602	1	1	1.57438	2.48791e-17	5.06704e-16	-0.22875	1	1	-0.352007	1	1	276.495	300.522	289.458	295.691	303.597	334.31	1086.56	370.16	343.767	324.694	314.931	949.649	337.295	315.684	367.907	342.306	1057	321.748	8568	8216	10535	6539	12831	11105	49978	13208	12623	13387	13851	35949	12587	11957	14103	15054
SEPT10	-0.126412	1	1	0.513388	1	1	-0.433371	1	1	-7.10842	3.11897e-09	4.97898e-08	-6.4089	2.20357e-16	4.53023e-15	0.0322707	0	0.0824275	0.0452195	0.0236612	0.0301045	2.58715	4.93248	4.98371	2.88627	3.04677	2.58882	3.21565	2.93058	4.85221	2.81958	2.34643	3.39145	1	0	3	1	1	1	119	176	183	119	134	98	120	111	186	124
SEPT11	-0.0377058	1	1	-0.132602	1	1	-0.294166	1	1	-0.523485	1	1	-0.587998	1	1	189.784	197.995	193.787	200.594	235.216	176.503	222.778	252.229	249.975	221.418	262.227	217.778	228.632	260.162	261.654	270.543	230.767	284.345	5881	5413	7053	4436	9941	5863	10247	9000	9179	9129	11533	8244	8532	9854	10030	11898
SEPT12	-0.154801	1	1	-0.0474807	1	NA	-1.11604	0.982425	NA	-1.11662	0.984202	NA	-0.723262	1	NA	0	0	0	0	0	0	0	0.0280255	0	0	0.0227371	0	0	0.0264016	0	0	0	0	0	0	0	0	0	0	0	1	0	0	1	0	0	1	0	0
SEPT14	0.56274	1	1	0.126811	1	1	0.335202	1	1	0.492659	1	1	0.626962	1	1	0.45179	0.621819	0.439613	0.361756	0.520546	0.33115	0.434816	0.280255	0.354034	0.388071	0.341056	0.290582	0.187579	0.396024	0.313046	0.45477	0.342737	0.21959	14	17	16	8	22	11	20	10	13	16	15	11	7	15	12	20
SEP15	0.0527939	1	1	-0.0857985	1	1	0.00391457	1	1	-0.95449	1	1	-0.909862	1	1	182.362	192.727	185.242	178.843	178.098	183.035	308.958	307.579	309.916	315.016	327.914	344.894	310.283	306.76	314.82	304.742	321.435	295.812	5651	5269	6742	3955	7527	6080	14211	10975	11380	12988	14422	13056	11579	11619	12068	13402
A1BG	-0.15656	1	1	0.235391	1	1	1.32676	0.0998372	0.471243	0.479498	1	1	-0.383401	1	1	3.42069	3.65776	3.04982	3.39146	5.46574	6.92404	10.2182	4.48407	5.58285	4.46281	3.09224	9.85337	5.11824	3.69623	4.69569	2.81958	10.8358	2.75708	106	100	111	75	231	230	470	160	205	184	136	373	191	140	180	124
A1BG-AS1	-0.224615	1	1	0.0798894	1	1	0.909186	1	1	2.10423	3.20114e-05	0.000317513	2.19752	3.34207e-07	3.4705e-06	4.5179	5.85242	3.76419	3.88888	3.69115	4.84682	1.78275	1.17707	0.844236	0.873159	0.636638	1.50574	0.991491	0.660041	0.939138	0.704894	1.87187	0.927159	140	160	137	86	156	161	82	42	31	36	28	57	37	25	36	31
A1CF	-0.154823	1	1	-1.00929	0.998438	NA	-0.154277	1	NA	0.46087	1	NA	-0.723285	1	NA	0	0	0	0	0	0.0301045	0	0	0	0	0.0227371	0	0	0.0264016	0	0	0.0263644	0	0	0	0	0	0	1	0	0	0	0	1	0	0	1	0	0
A2M	-0.00365236	1	1	-0.502933	1	1	2.86692	8.15834e-06	7.44583e-05	-0.348632	1	1	0.804773	1	1	0.419519	0.365776	0.604468	0.361756	0.118306	0.301045	1.60882	0.0840764	0.245101	0.145526	0.341056	1.84916	0.187579	0.290418	0.18261	0.181908	1.76641	0.195191	13	10	22	8	5	10	74	3	9	6	15	70	7	11	7	8
A2M-AS1	1.32607	0.851835	1	2.16932	0.482376	1	2.0238	0.539352	1	-1.11668	0.956975	1	2.63967	0.300586	0.997615	0.0645414	0.0365776	0.109903	0.0452195	0	0	0.0652224	0.0280255	0.0817002	0.0242544	0	0.0264165	0	0	0.0260872	0.045477	0.0263644	0.0243989	2	1	4	1	0	0	3	1	3	1	0	1	0	0	1	2
A2ML1	-0.392499	1	1	-0.543277	1	1	1.04623	0.958811	1	1.06809	0.944504	1	0.838395	1	1	0.193624	0.109733	0.0274758	0.180878	0.141967	0.150523	0.0869632	0.0280255	0.0544668	0.0242544	0.0454742	0.105666	0.0535941	0.105606	0.0521743	0.0682155	0.210915	0.0243989	6	3	1	4	6	5	4	1	2	1	2	4	2	4	2	3
A2MP1	-0.154832	1	1	-1.0093	0.9976	NA	2.91596	0.50891	NA	-1.11666	0.973092	NA	-0.723297	1	NA	0	0	0	0	0	0	0.0652224	0	0	0	0	0.0264165	0	0.0264016	0	0.0227385	0.131822	0	0	0	0	0	0	0	3	0	0	0	0	1	0	1	0	1
A3GALT2	-2.52024	0.647533	1	-0.594429	1	NA	0.30145	1	NA	-2.52027	0.684351	NA	-2.12691	0.715972	NA	0	0	0	0	0	0	0.0434816	0	0	0	0	0.0264165	0	0	0.0521743	0	0.0263644	0.0731967	0	0	0	0	0	0	2	0	0	0	0	1	0	0	2	0
A4GALT	0.429155	1	1	5.49188	1.88502e-05	0.000906712	10.0862	2.34001e-18	5.00044e-17	7.79902	8.36487e-11	1.53624e-09	7.71784	1.00905e-10	1.40714e-09	4.48563	4.35274	3.65428	4.06976	2.98131	5.90048	21.1755	0.672611	1.11657	0	0.0227371	17.6198	0.0267971	0	0.730441	0.045477	20.9861	0.0243989	139	119	133	90	126	196	974	24	41	0	1	667	1	0	28	2
A4GNT	-0.154821	1	1	1.42877	0.934305	NA	-1.11606	0.982422	NA	-1.11664	0.984199	NA	-0.723282	1	NA	0	0	0	0	0	0	0	0	0.0817002	0	0	0	0	0.0264016	0	0.0227385	0	0	0	0	0	0	0	0	0	0	3	0	0	0	0	1	0	1
AAAS	-0.00911087	1	1	-0.441622	1	1	-0.94571	1	1	-0.573476	1	1	-0.514953	1	1	74.384	81.4583	76.3004	76.014	75.3609	73.6657	53.5693	78.8917	74.2927	99.5886	90.5618	53.6784	101.212	95.1778	77.7397	97.5482	52.8079	92.9599	2305	2227	2777	1681	3185	2447	2464	2815	2728	4106	3983	2032	3777	3605	2980	4290
AACS	-0.0555103	1	1	-0.352774	1	1	-0.445205	1	1	-1.24479	0.00752204	0.0495841	-1.11025	0.15	0.570775	26.5911	28.5305	27.3659	28.1265	25.7434	24.9566	38.916	45.0369	45.1258	54.5967	49.4759	43.8251	55.4967	52.328	42.9656	46.8641	40.0211	48.993	824	780	996	622	1088	829	1790	1607	1657	2251	2176	1659	2071	1982	1647	2061
AACSP1	-0.154885	1	1	-0.0475651	1	NA	-0.154339	1	NA	-0.154925	1	NA	2.47746	0.762234	NA	0.0322707	0	0	0.0904391	0	0	0	0	0	0	0	0	0	0	0	0	0	0	1	0	0	2	0	0	0	0	0	0	0	0	0	0	0	0
AADAC	-0.154867	1	1	-0.0475459	1	NA	4.87876	0.225609	0.930171	-0.154907	1	1	0.238461	1	1	0	0	0	0	0	0	0.130445	0	0	0	0	0.132083	0	0	0	0	0.184551	0	0	0	0	0	0	0	6	0	0	0	0	5	0	0	0	0
AADACL2	0.806903	1	1	-0.0475607	1	NA	0.807449	1	NA	-0.15492	1	NA	0.238445	1	NA	0	0	0	0	0	0	0.0217408	0	0	0	0	0	0	0	0	0.0227385	0	0	0	0	0	0	0	0	1	0	0	0	0	0	0	0	0	1
AADACL2-AS1	-0.154838	1	1	-0.0475167	1	NA	-1.11609	0.961322	1	2.26256	0.59457	1	1.77964	0.712479	NA	0.0322707	0	0.0274758	0.0904391	0.0709836	0.0301045	0	0.0280255	0	0	0	0	0.0267971	0	0	0.0227385	0	0	1	0	1	2	3	1	0	1	0	0	0	0	1	0	0	1
AADACL3	-0.154801	1	1	-1.00926	0.998597	NA	-0.154255	1	NA	-1.11662	0.984202	NA	-0.723262	1	NA	0	0	0	0	0	0	0.0217408	0	0	0	0.0227371	0	0	0	0	0	0	0.0243989	0	0	0	0	0	0	1	0	0	0	1	0	0	0	0	0
AADAT	1.72329	0.848643	1	-0.0475575	1	NA	-0.154332	1	NA	2.29563	0.755857	NA	0.959793	1	NA	0.0322707	0	0	0	0.0236612	0.0301045	0	0	0	0.0242544	0.0227371	0	0	0	0	0	0	0	1	0	0	0	1	1	0	0	0	1	1	0	0	0	0	0
AAED1	-0.0656588	1	1	-0.325125	1	1	-0.71764	1	1	0.206317	1	1	-0.000977632	1	1	8.06768	8.66889	7.66576	9.17956	8.56535	10.958	4.4786	5.54904	7.48919	6.3304	7.59419	5.04556	6.53848	7.99969	6.00005	7.11715	4.74559	7.46607	250	237	279	203	362	364	206	198	275	261	334	191	244	303	230	313
AAGAB	0.0479486	1	1	-0.0301343	1	1	0.276144	1	1	-0.110698	1	1	0.189643	1	1	129.244	135.227	128.34	125.665	100.465	111.778	127.966	105.376	104.576	93.2339	107.774	126.879	90.976	99.7453	107.192	108.372	130.636	108.16	4005	3697	4671	2779	4246	3713	5886	3760	3840	3844	4740	4803	3395	3778	4109	4766
AAK1	0.0467123	1	1	1.13394	0.262689	1	2.50099	1.06879e-36	4.80636e-35	1.69833	1.36886e-07	1.83158e-06	2.04569	7.84982e-21	2.057e-19	96.2958	119.353	98.9405	102.784	72.5216	92.9627	138.032	54.0051	50.6269	18.8942	26.3295	128.569	19.2671	23.471	53.4526	23.5798	134.247	23.7645	2984	3263	3601	2273	3065	3088	6349	1927	1859	779	1158	4867	719	889	2049	1037
AAMDC	-0.171932	1	1	-0.050869	1	1	0.23088	1	1	-0.664691	1	1	-0.480182	1	1	2.54939	2.56043	2.99487	2.3062	2.38978	2.25784	4.23945	3.27898	3.56758	3.12882	2.8194	4.17381	3.45682	2.90418	3.23481	2.61493	3.61192	3.26945	79	70	109	51	101	75	195	117	131	129	124	158	129	110	124	115
AAMP	0.0572132	1	1	-0.440321	1	1	-0.833114	1	1	-1.37088	1.3095e-07	1.75871e-06	-1.30011	3.39335e-07	3.5211e-06	77.9337	79.9221	80.6141	86.2789	80.9213	74.599	104.878	143.434	134.097	178.246	174.803	102.84	168.446	171.03	141.862	193.823	106.301	185.7	2415	2185	2934	1908	3420	2478	4824	5118	4924	7349	7688	3893	6286	6478	5438	8524
AANAT	-1.04525	0.985205	1	-0.937927	1	NA	1.20517	0.926709	NA	-0.600929	1	NA	-0.892368	1	NA	0	0	0.0274758	0	0.0236612	0	0.0217408	0	0	0	0	0	0.0267971	0	0.0260872	0.0227385	0.105458	0.0243989	0	0	1	0	1	0	1	0	0	0	0	0	1	0	1	1
AAR2	0.0250873	1	1	-0.417103	1	1	-0.306533	1	1	-0.320544	1	1	-0.387276	1	1	113.173	132.082	115.728	112.461	102.642	147.542	117.922	114.54	106.428	137.231	134.854	117.369	135.379	132.167	109.488	142.525	115.423	139.586	3507	3611	4212	2487	4338	4901	5424	4087	3908	5658	5931	4443	5052	5006	4197	6268
AARD	-1.05854	0.976337	1	-0.0573767	1	1	-2.01979	0.605366	1	2.61425	0.359604	1	1.84043	0.600886	1	0.0968121	0.0731552	0.0274758	0.0904391	0.0946448	0.150523	0	0	0.0544668	0	0.0227371	0	0	0.0528032	0	0	0	0	3	2	1	2	4	5	0	0	2	0	1	0	0	2	0	0
AARS	-0.0450425	1	1	-0.704298	1	1	-1.18028	0.269573	1	1.03418	0.851213	1	1.25244	0.0978211	0.401676	798.216	806.939	804.904	770.948	574.588	803.519	124.792	178.634	229.469	337.427	267.684	171.628	340.376	285.534	176.01	244.28	116.056	250.699	24735	22061	29295	17049	24284	26691	5740	6374	8426	13912	11773	6497	12702	10815	6747	10743
AARS2	-0.0664452	1	1	-0.169595	1	1	-0.705855	1	1	0.122677	1	1	0.0690272	1	1	76.2879	71.8019	74.6243	82.2995	83.1691	76.044	42.7641	63.1694	59.1782	57.9923	59.1392	39.5456	60.1058	60.5389	61.5918	65.3732	42.3412	70.2445	2364	1963	2716	1820	3515	2526	1967	2254	2173	2391	2601	1497	2243	2293	2361	2875
AARSD1	-0.00182578	1	1	-0.581963	1	1	-1.40356	0.0167445	0.0962969	-2.58665	4.54858e-12	9.18055e-11	-2.46211	5.53839e-15	1.05349e-13	0.968121	1.02417	0.961654	1.35659	1.04109	0.903135	1.91319	3.75541	3.24078	5.77255	4.47921	2.19257	5.14504	5.43873	4.09568	5.07069	2.08279	4.75779	30	28	35	30	44	30	88	134	119	238	197	83	192	206	157	223
AASDH	-0.093659	1	1	-0.169669	1	1	0.148876	1	1	0.631587	1	1	0.666438	1	1	17.5875	17.5573	17.1724	16.9573	16.1369	18.0025	11.0008	9.27643	9.66786	8.02821	9.18578	11.3327	8.81623	10.0854	8.71311	9.68661	11.574	9.78396	545	480	625	375	682	598	506	331	355	331	404	429	329	382	334	426
AASDHPPT	0.00108597	1	1	-0.521098	1	1	-0.862659	1	1	-0.401263	1	1	-0.28498	1	1	116.271	97.8085	117.349	120.013	116.721	92.752	68.3313	89.3452	90.7962	110.236	127.123	73.0153	107.215	127.546	92.6877	124.721	70.3138	126.704	3603	2674	4271	2654	4933	3081	3143	3188	3334	4545	5591	2764	4001	4831	3553	5485
AASS	-0.176187	1	1	-0.367212	1	1	-0.737169	1	1	-0.726416	1	1	-1.01254	0.890198	1	29.7536	25.7872	24.5084	25.8656	37.0298	27.8166	28.85	36.6853	41.7216	39.6317	42.9958	30.1941	43.0897	47.5229	39.5221	41.7024	30.6618	49.7494	922	705	892	572	1565	924	1327	1309	1532	1634	1891	1143	1608	1800	1515	1834
AATF	0.0865554	1	1	-0.508483	1	1	-0.897759	1	1	-0.624354	1	1	-0.702374	1	1	113.916	131.277	125.207	128.74	134.112	131.256	103.03	135.727	135.296	177.882	195.38	100.277	166.49	178.713	135.653	194.232	101.872	188.701	3530	3589	4557	2847	5668	4360	4739	4843	4968	7334	8593	3796	6213	6769	5200	8542
AATK	0.139542	1	1	2.89844	9.6761e-37	3.32316e-34	3.29422	3.71096e-53	2.52219e-51	1.98984	3.00321e-09	4.81039e-08	1.8687	1.40572e-09	1.79492e-08	22.4927	21.3979	20.442	19.8062	17.4856	28.7498	55.439	42.7108	40.6323	6.47593	4.61563	48.1045	5.14504	5.09551	39.0264	5.59367	54.6797	4.90418	697	585	744	438	739	955	2550	1524	1492	267	203	1821	192	193	1496	246
AATK-AS1	0.806944	1	1	1.82137	0.68876	1	5.65705	0.00967457	0.0581739	-0.154891	1	1	0.238479	1	1	0	0	0	0	0	0	0.369594	0.0280255	0.0272334	0	0	0.105666	0	0	0	0.0227385	0.290008	0	0	0	0	0	0	0	17	1	1	0	0	4	0	0	0	1
ABAT	-0.0509346	1	1	1.5152	5.0193e-08	3.30235e-06	3.03834	2.34358e-107	4.38029e-105	-0.329122	1	1	-0.939719	1	1	7.68043	6.94975	5.6875	7.18991	9.13322	12.0117	103.03	34.8357	36.6289	10.2839	11.7323	95.126	11.5495	11.6431	35.2959	11.2783	103.401	11.2723	238	190	207	159	386	399	4739	1243	1345	424	516	3601	431	441	1353	496
ABCA1	0.131382	1	1	2.18982	1.8466e-13	1.98186e-11	1.9179	1.61102e-08	1.87949e-07	1.64062	0.000331506	0.00280717	3.24133	5.44261e-49	3.7919e-47	19.1688	21.5076	17.5571	19.1731	7.68989	5.05756	6.82661	8.57579	9.69509	1.86759	2.06907	7.23813	1.90259	1.79531	8.32181	1.95551	7.59294	1.68353	594	588	639	424	325	168	314	306	356	77	91	274	71	68	319	86
ABCA10	0.127338	1	1	0.08915	1	1	0.462687	1	1	2.26025	0.0870276	0.417746	2.45234	0.0286653	0.139566	0.774497	0.402354	0.439613	0.316537	0.520546	0.33115	0.130445	0.0280255	0.108934	0.0970176	0.0454742	0.0792496	0.107188	0.105606	0.130436	0.113693	0.131822	0.0243989	24	11	16	7	22	11	6	1	4	4	2	3	4	4	5	5
ABCA11P	0.0366222	1	1	0.058254	1	1	0.336683	1	1	0.434399	1	1	0.571963	1	1	8.68082	7.6813	7.85809	11.3953	9.06224	7.07456	7.32665	5.49299	5.96412	5.45724	5.75248	6.65697	5.60059	4.9371	6.18266	4.8433	7.03929	5.09937	269	210	286	252	383	235	337	196	219	225	253	252	209	187	237	213
ABCA12	-0.126465	1	1	1.29846	0.8714	NA	-1.03319	0.987337	1	-0.582385	1	1	-0.100397	1	NA	0	0.0731552	0	0	0.0236612	0	0	0.0560509	0.0544668	0.0242544	0	0.0264165	0	0.0264016	0.0260872	0.0227385	0	0.0243989	0	2	0	0	1	0	0	2	2	1	0	1	0	1	1	1
ABCA13	-1.06464	0.948785	1	-0.301245	1	1	0.395499	1	1	0.616009	1	1	0.370755	1	1	0.258166	0.219466	0.0549517	0.135659	0.354918	0.0301045	0.130445	0.0280255	0.1634	0.0242544	0.113685	0.132083	0.187579	0.0264016	0.104349	0.0227385	0.210915	0.121995	8	6	2	3	15	1	6	1	6	1	5	5	7	1	4	1
ABCA17P	-0.736136	1	1	-0.0313095	1	1	1.71522	0.512128	1	3.85294	0.00753627	0.0496415	3.80559	0.00515875	0.0299908	0.516331	0.548664	0.219807	0.361756	0.544208	0.301045	0.108704	0.0560509	0.0272334	0	0.0227371	0.132083	0	0.0264016	0	0.0227385	0.0263644	0.0487978	16	15	8	8	23	10	5	2	1	0	1	5	0	1	0	1
ABCA2	0.0411099	1	1	1.61924	7.19181e-11	6.11375e-09	1.36619	0.000121162	0.000965797	2.12112	4.87392e-27	2.20284e-25	1.7811	3.14199e-18	7.21096e-17	52.9885	55.2688	49.5389	51.4146	61.0222	72.4615	39.6552	42.935	46.1606	14.2131	12.4372	33.4434	14.2828	12.356	44.0873	14.5299	36.6729	13.3462	1642	1511	1803	1137	2579	2407	1824	1532	1695	586	547	1266	533	468	1690	639
ABCA3	0.0087034	1	1	-0.689867	1	1	-2.32148	8.64176e-41	4.29527e-39	1.57802	2.88955e-11	5.50394e-10	1.16055	0.0321496	0.154306	54.6666	55.598	49.6763	52.6808	70.7233	72.2508	4.58731	14.8255	13.8073	21.4894	19.2356	4.43798	20.0978	19.7748	13.3566	22.17	4.27103	22.569	1694	1520	1808	1165	2989	2400	211	529	507	886	846	168	750	749	512	975
ABCA4	0.200499	1	1	-2.26278	2.84734e-05	0.00133228	0.021932	1	1	1.75787	0.000480113	0.00396807	2.66825	4.14742e-19	1.0016e-17	9.87483	11.3025	10.8255	12.1641	6.86175	4.90703	1.80449	0.364331	0.381268	2.13439	1.45517	1.45291	1.8222	1.50489	0.286959	1.65991	1.66096	1.24434	306	309	394	269	290	163	83	13	14	88	64	55	68	57	11	73
ABCA5	-0.454428	1	1	0.347207	1	1	0.961212	1	1	0.382085	1	1	1.33815	0.722706	1	0.225895	0.0731552	0.164855	0.135659	0.0946448	0.060209	0.0652224	0.0280255	0.1634	0	0.0454742	0.105666	0.0803912	0.0792049	0.0260872	0.0682155	0.158186	0	7	2	6	3	4	2	3	1	6	0	2	4	3	3	1	3
ABCA6	-0.417577	1	1	-1.6232	0.702405	NA	0.290561	1	1	-3.58634	0.196902	0.80958	-3.19298	0.165501	0.619421	0	0	0	0	0	0	0.0434816	0	0.0544668	0.0242544	0.0454742	0.0528331	0.0535941	0.0264016	0	0.045477	0.105458	0.0731967	0	0	0	0	0	0	2	0	2	1	2	2	2	1	0	2
ABCA7	-0.0788795	1	1	-0.245668	1	1	1.1543	0.155423	0.686379	0.840747	1	1	0.74417	1	1	93.4237	84.348	94.1871	82.2543	80.5664	110.423	116.118	42.2344	43.0833	45.5498	40.6312	98.2167	50.9412	43.1931	41.7395	45.4543	115.186	44.772	2895	2306	3428	1819	3405	3668	5341	1507	1582	1878	1787	3718	1901	1636	1600	1999
ABCA8	0.206995	1	1	1.01036	0.975095	1	2.29642	3.30608e-05	0.000279289	-6.62589	0.000140209	0.00125162	-3.48915	0.000430159	0.00304038	0	0.0365776	0.0549517	0.0904391	0	0	2.08712	0.896815	0.898703	0.460834	0.613901	2.27182	0.348362	0.528032	0.965225	0.386555	2.26734	0.390383	0	1	2	2	0	0	96	32	33	19	27	86	13	20	37	17
ABCA9	0.975332	1	1	0.442964	1	1	0.844487	1	1	2.16317	0.214916	0.8656	2.37572	0.105848	0.428591	0.322707	0.365776	0.192331	0.135659	0.260273	0.180627	0.0652224	0.112102	0.0817002	0.0727632	0.0682112	0.0792496	0.0535941	0.0528032	0	0.113693	0.105458	0.0243989	10	10	7	3	11	6	3	4	3	3	3	3	2	2	0	5
ABCB1	0.107959	1	1	-0.111707	1	1	-1.33561	2.98014e-06	2.83524e-05	-0.786084	1	1	0.0382478	1	1	98.7806	97.333	105.562	91.3887	53.9948	57.9813	37.4594	83.0955	86.3571	82.6348	94.1543	32.8622	78.301	85.1452	83.1137	94.9333	35.8819	88.3729	3061	2661	3842	2021	2282	1926	1723	2965	3171	3407	4141	1244	2922	3225	3186	4175
ABCB10	-0.11546	1	1	-0.988722	1	1	-2.02515	4.24758e-83	5.22016e-81	-1.53815	3.11152e-20	1.08619e-18	-1.69037	2.1923e-44	1.36976e-42	53.6662	51.3915	49.3466	50.2841	59.4842	54.9106	37.3942	78.135	77.9148	126.22	138.241	39.0965	138.273	147.559	80.9485	136.613	37.1211	148.223	1663	1405	1796	1112	2514	1824	1720	2788	2861	5204	6080	1480	5160	5589	3103	6008
ABCB11	-0.0397348	1	1	2.21636	0.0228934	0.549058	3.68641	1.82015e-07	1.9302e-06	2.80564	0.00118192	0.00915288	3.08773	3.84331e-05	0.000308396	1.0972	1.13391	0.741847	1.76356	0.686175	1.26439	1.84797	0.504458	0.817002	0.21829	0.0227371	1.50574	0.0535941	0.15841	0.495656	0.113693	1.58186	0.146393	34	31	27	39	29	42	85	18	30	9	1	57	2	6	19	5
ABCB4	-0.179342	1	1	-0.0573366	1	1	-0.955254	1	1	1.33092	0.123631	0.557646	1.01656	0.929951	1	5.38921	4.64536	5.16546	3.79844	5.37109	6.62299	1.04356	1.73758	2.42377	1.89184	1.38696	1.32083	2.33134	1.84811	2.29567	2.20564	1.05458	2.02511	167	127	188	84	227	220	48	62	89	78	61	50	87	70	88	97
ABCB5	-0.0420453	1	1	-0.063154	1	1	-0.883176	1	1	-0.243969	1	1	0.206621	1	1	0.774497	0.658397	0.494565	0.542634	0.59153	0.301045	0.28263	0.30828	0.599135	0.388071	0.477479	0.264165	0.616332	0.528032	0.54783	0.500247	0.263644	0.268388	24	18	18	12	25	10	13	11	22	16	21	10	23	20	21	22
ABCB6	-0.0966956	1	1	-1.27577	0.0366351	0.814127	-2.25008	1.08069e-20	2.58201e-19	-5.6273	1.25145e-119	4.88147e-117	-5.07352	1.63136e-158	7.16043e-156	3.00118	2.23123	1.29136	2.21576	1.79825	1.11387	13.8489	29.5669	26.3347	55.0332	59.0709	15.8235	60.079	61.7006	29.6089	64.8502	13.1295	69.3417	93	61	47	49	76	37	637	1055	967	2269	2598	599	2242	2337	1135	2852
ABCB7	0.0122373	1	1	-0.375876	1	1	-0.786575	1	1	-0.245987	1	1	-0.380437	1	1	38.9185	34.9682	41.8732	35.9495	43.3473	40.6411	27.6325	35.1439	35.8119	41.0627	46.6792	25.3071	41.2943	44.1171	37.6438	43.567	27.3399	44.65	1206	956	1524	795	1832	1350	1271	1254	1315	1693	2053	958	1541	1671	1443	1916
ABCB8	-0.112547	1	1	-0.631674	1	1	-0.505132	1	1	-1.35525	0.000362317	0.00305071	-1.39805	2.2449e-06	2.12016e-05	13.4246	11.9609	12.9686	12.5258	13.4869	12.9148	22.3713	22	19.363	27.6258	24.8062	20.737	31.1114	29.0682	20.348	29.219	23.0952	28.0344	416	327	472	277	570	429	1029	785	711	1139	1091	785	1161	1101	780	1285
ABCB9	-0.0351698	1	1	0.283675	1	1	0.550444	1	1	-0.280227	1	1	-0.484833	1	1	21.8795	23.0073	21.5685	22.1576	20.9165	30.6765	43.112	36.4051	35.6213	27.9168	25.3291	42.2929	28.914	26.4016	35.4525	26.2857	41.6821	26.1312	678	629	785	490	884	1019	1983	1299	1308	1151	1114	1601	1079	1000	1359	1156
ABCC1	0.0441376	1	1	0.0955252	1	1	1.2369	0.0645444	0.324767	0.713371	1	1	0.661635	1	1	197.335	209.809	196.26	194.625	152.047	265.16	285.631	124.657	130.148	105.507	115.504	264.165	106.518	108.59	129.21	121.378	282.784	116.529	6115	5736	7143	4304	6426	8808	13138	4448	4779	4350	5080	10000	3975	4113	4953	5338
ABCC10	0.0165765	1	1	-0.105331	1	1	0.486104	1	1	-0.191304	1	1	0.0278006	1	1	25.1066	26.0798	24.0139	24.6446	21.8393	21.314	33.9374	21.7478	21.2421	22.0958	20.6907	28.979	21.652	20.6461	21.8089	22.3292	32.9818	22.0078	778	713	874	545	923	708	1561	776	780	911	910	1097	808	782	836	982
ABCC11	0.177773	1	1	1.12219	0.890899	1	1.73595	0.394935	1	0.400062	1	1	0.536897	1	1	0.0322707	0.219466	0.0824275	0.135659	0.118306	0.0903135	0.413075	0.224204	0.1634	0.145526	0.0909483	0.105666	0.107188	0.0528032	0.104349	0	0.210915	0.0487978	1	6	3	3	5	3	19	8	6	6	4	4	4	2	4	0
ABCC12	-0.154881	1	1	0.914223	1	NA	0.807449	1	NA	-0.15492	1	NA	0.238445	1	NA	0	0	0	0	0	0	0	0	0	0	0	0.0264165	0	0	0.0260872	0	0	0	0	0	0	0	0	0	0	0	0	0	0	1	0	0	1	0
ABCC13	2.67931	0.329806	1	2.40975	0.425355	1	1.68588	0.713617	1	3.59052	0.142914	0.626053	3.46054	0.127957	0.50146	0.0645414	0.0731552	0.0549517	0.0452195	0.0709836	0.060209	0.0217408	0.0560509	0.0272334	0	0.0682112	0.0264165	0	0	0	0.0227385	0	0	2	2	2	1	3	2	1	2	1	0	3	1	0	0	0	1
ABCC2	0.298289	1	1	-0.802233	1	1	-0.341908	1	1	2.54983	8.27734e-05	0.000769576	2.22309	0.000574876	0.0039721	1.61354	2.04835	1.97826	1.44703	1.86923	2.6492	0.217408	0.224204	0.1634	0.485088	0.477479	0.264165	0.133985	0.475229	0.234784	0.272862	0.369101	0.390383	50	56	72	32	79	88	10	8	6	20	21	10	5	18	9	12
ABCC3	0.307799	1	1	-3.20104	1.35699e-34	4.1611e-32	-3.24323	2.33404e-36	1.04178e-34	-0.135207	1	1	-0.442025	1	1	13.7796	12.0706	14.5072	10.7622	12.4458	19.598	1.71752	1.68153	2.20591	17.8755	18.5535	1.87558	14.2828	14.8905	1.51306	20.2828	1.5555	16.5913	427	330	528	238	526	651	79	60	81	737	816	71	533	564	58	892
ABCC4	0.0945538	1	1	-0.0391229	1	1	-0.797997	1	1	0.242296	1	1	0.384413	1	1	903.289	853.502	935.222	858.086	736.62	884.199	355.31	604.818	661.527	577.206	670.153	374.745	549.849	602.855	619.101	663.919	364.909	635.079	27991	23334	34038	18976	31132	29371	16343	21581	24291	23798	29474	14186	20519	22834	23732	29198
ABCC5	0.00680111	1	1	-0.258559	1	1	-0.378214	1	1	-1.11804	0.0964349	0.454109	-1.11515	0.0539993	0.241792	42.1778	38.8454	38.9607	37.5322	38.7334	40.5508	62.5917	67.8777	68.3286	69.6344	77.056	59.358	69.0292	74.611	67.0962	79.0391	61.9299	80.7604	1307	1062	1418	830	1637	1347	2879	2422	2509	2871	3389	2247	2576	2826	2572	3476
ABCC6	0.0368611	1	1	0.050407	1	1	-0.50901	1	1	-0.363144	1	1	-0.326644	1	1	5.29239	3.32856	3.51691	3.9341	4.16437	3.70285	3.43505	5.01656	5.31052	4.63259	4.36552	2.82657	4.71628	3.80183	4.53917	4.59318	3.63829	4.70899	164	91	128	87	176	123	158	179	195	191	192	107	176	144	174	202
ABCC6P1	-1.62936	0.708084	1	-0.633374	1	1	-0.710651	1	1	3.86627	0.0273585	0.155487	3.64526	0.0251076	0.123859	0.613143	0.0365776	0.164855	0.678293	0.236612	0.632195	0	0	0.0272334	0	0.0227371	0.0264165	0	0.0528032	0.0260872	0	0.0263644	0.0243989	19	1	6	15	10	21	0	0	1	0	1	1	0	2	1	0
ABCC6P2	0.331043	1	1	-0.153702	1	1	0.325	1	1	1.34856	0.618035	1	-0.0920218	1	1	0.0645414	0.109733	0.164855	0.226098	0.449563	0.301045	0.173926	0.0280255	0.217867	0.169781	0.15916	0.211332	0.187579	0.0528032	0.130436	0.15917	0.131822	0.146393	2	3	6	5	19	10	8	1	8	7	7	8	7	2	5	7
ABCC8	1.28451	0.8853	1	0.984728	1	1	1.55263	0.777464	1	0.480864	1	1	0.799497	1	1	0	0.0731552	0.0549517	0	0.0236612	0.0301045	0	0.0280255	0	0.121272	0	0.0792496	0	0	0.0782615	0	0.0790932	0.0487978	0	2	2	0	1	1	0	1	0	5	0	3	0	0	3	0
ABCC9	0.150589	1	1	0.146506	1	1	0.359608	1	1	-1.09752	0.666869	1	-1.04393	0.817206	1	6.58322	5.04771	5.49517	6.82815	8.09213	3.40181	14.7837	12.1631	14.7877	10.6962	12.2326	14.2649	9.80772	10.1118	11.8957	13.0519	15.1859	12.4434	204	138	200	151	342	113	680	434	543	441	538	540	366	383	456	574
ABCD1	-0.0366732	1	1	0.330687	1	1	1.06342	0.489466	1	-0.543994	1	1	-0.675628	1	1	13.8119	15.5455	15.1667	13.8824	14.6936	17.6713	46.9601	28.8662	26.4164	20.9801	18.9627	42.6891	22.2684	20.1444	28.3828	19.9417	47.0077	18.9824	428	425	552	307	621	587	2160	1030	970	865	834	1616	831	763	1088	877
ABCD2	0.806935	1	1	3.96288	0.0565121	1	5.61432	0.00209214	0.0141658	3.33367	0.169246	0.717063	2.67251	0.299777	0.995495	0.0968121	0	0	0.0452195	0.0236612	0.0903135	0.217408	0.0280255	0.0544668	0	0.0227371	0.211332	0	0	0.156523	0	0.316373	0	3	0	0	1	1	3	10	1	2	0	1	8	0	0	6	0
ABCD3	-0.0960371	1	1	-0.0013121	1	1	0.391339	1	1	-1.13055	0.291272	1	-0.896784	1	1	80.7413	61.0846	77.4818	77.1445	71.9774	54.7601	168.143	131.467	126.336	99.8069	120.052	165.288	105.366	128.338	134.61	119.877	173.003	128.997	2502	1670	2820	1706	3042	1819	7734	4691	4639	4115	5280	6257	3932	4861	5160	5272
ABCD4	-0.017349	1	1	0.226044	1	1	0.482353	1	1	-0.00395335	1	1	0.0631871	1	1	17.3294	16.1307	15.936	15.6007	15.9476	15.2931	19.6972	17.4879	17.266	14.3586	13.7105	20.2879	14.7116	13.3856	17.1132	12.3925	20.9333	12.8338	537	441	580	345	674	508	906	624	634	592	603	768	549	507	656	545
ABCE1	-0.0645861	1	1	-0.579466	1	1	-1.68189	6.70578e-07	6.79677e-06	-0.538184	1	1	-0.459056	1	1	234.124	180.657	235.468	238.443	261.267	161.721	87.5937	193.18	189.626	224.887	270.821	89.8427	234.608	278.141	198.941	272.817	88.9007	289.957	7255	4939	8570	5273	11042	5372	4029	6893	6963	9272	11911	3401	8755	10535	7626	11998
ABCF1	0.0288976	1	1	-0.437499	1	1	-1.19358	0.0130873	0.0767795	-0.640965	1	1	-0.922916	1	1	158.159	177.438	166.531	175.497	199.582	215.578	136.076	233.368	212.012	263.888	287.01	127.407	259.101	276.161	230.271	311.904	129.792	309.451	4901	4851	6061	3881	8435	7161	6259	8327	7785	10880	12623	4823	9669	10460	8827	13717
ABCF2	0.0381316	1	1	-0.69752	1	1	-1.28711	3.14306e-06	2.98233e-05	-0.439736	1	1	-0.469529	1	1	88.1313	100.406	93.0881	97.1316	101.814	92.752	51.0474	77.3223	75.2732	119.089	115.777	49.8216	112.36	116.062	77.6615	119.15	49.5123	116.163	2731	2745	3388	2148	4303	3081	2348	2759	2764	4910	5092	1886	4193	4396	2977	5240
ABCF3	0.0715091	1	1	-0.268265	1	1	-0.169812	1	1	-0.376135	1	1	-0.5021	1	1	34.0779	34.4927	35.0592	38.3009	38.899	38.9251	41.5249	38.3949	39.325	46.0349	45.6561	39.8626	42.7949	43.7475	40.8525	46.9095	43.4221	45.2356	1056	943	1276	847	1644	1293	1910	1370	1444	1898	2008	1509	1597	1657	1566	2063
ABCG1	-0.0391137	1	1	0.168351	1	1	-0.842371	1	1	1.01281	0.894962	1	1.05445	0.504528	1	157.287	160.942	153.562	158.404	143.198	165.334	37.4811	82.563	79.2492	69.5859	62.7316	44.1156	72.6468	64.4728	81.0267	61.7578	36.9101	62.1928	4874	4400	5589	3503	6052	5492	1724	2946	2910	2869	2759	1670	2711	2442	3106	2716
ABCG2	-0.0356497	1	1	-0.922074	1	1	-0.297936	1	1	-0.940281	1	1	-0.66165	1	1	1.06493	1.06075	1.15398	0.768732	0.804481	0.903135	1.0653	0.700637	0.980403	1.06719	1.4097	1.50574	1.23266	1.16167	0.756528	1.68265	1.13367	1.85432	33	29	42	17	34	30	49	25	36	44	62	57	46	44	29	74
ABCG4	0.329382	1	1	0.417503	1	1	0.122496	1	1	2.52147	1.95486e-06	2.29555e-05	2.72718	1.14683e-09	1.47185e-08	4.74379	3.76749	3.54438	4.38629	3.00497	4.18453	0.478297	0.560509	1.2255	0.751887	0.500216	0.633997	0.589535	0.501631	0.573918	0.795848	0.790932	0.536776	147	103	129	97	127	139	22	20	45	31	22	24	22	19	22	35
ABCG5	0.703733	1	1	-1.0093	0.997943	NA	0.706374	1	NA	-1.11666	0.976933	NA	0.712276	1	NA	0.0645414	0	0	0	0	0	0.0217408	0	0	0	0	0	0	0	0	0.045477	0.0263644	0.0243989	2	0	0	0	0	0	1	0	0	0	0	0	0	0	0	2
ABCG8	-0.154879	1	1	-0.0475593	1	NA	1.66495	0.898975	NA	-0.154919	1	NA	0.238446	1	NA	0	0	0	0	0	0	0.0217408	0	0	0	0	0	0	0	0	0	0.0263644	0	0	0	0	0	0	0	1	0	0	0	0	0	0	0	0	0
ABHD1	-0.153183	1	1	0.699378	1	1	1.48582	0.343905	1	1.97673	0.0763721	0.37554	2.18067	0.0146383	0.0767635	1.41991	1.28022	1.07156	0.678293	0.449563	1.53533	0.717446	0.392357	0.544668	0.266798	0.113685	0.68683	0.241174	0.264016	0.208697	0.204647	0.527288	0.146393	44	35	39	15	19	51	33	14	20	11	5	26	9	10	8	9
ABHD10	-0.064286	1	1	0.057247	1	1	-0.372809	1	1	1.02785	0.683292	1	0.930279	1	1	60.6689	59.5484	55.2814	58.4236	62.4656	63.5205	22.48	30.1274	30.8282	23.8663	28.1485	21.8993	25.8592	26.6656	29.9481	25.1488	21.9088	28.0588	1880	1628	2012	1292	2640	2110	1034	1075	1132	984	1238	829	965	1010	1148	1106
ABHD11	-0.00179945	1	1	0.551318	1	1	1.1267	0.246819	1	0.477064	1	1	0.614255	1	1	11.8433	11.9243	13.2159	10.1292	11.8306	9.78396	16.8056	11.1261	10.0219	6.52444	7.02576	14.6348	6.51168	6.89082	11.1392	6.77608	15.8186	6.92929	367	326	481	224	500	325	773	397	368	269	309	554	243	261	427	298
ABHD12	-0.0234522	1	1	0.00355755	1	1	-0.705748	1	1	0.344514	1	1	0.326081	1	1	48.1802	50.2942	56.243	50.465	49.5939	55.2418	23.4148	38.5911	39.0799	38.3947	33.1961	24.5674	39.9008	34.1109	39.2873	34.3352	22.3306	33.5973	1493	1375	2047	1116	2096	1835	1077	1377	1435	1583	1460	930	1489	1292	1506	1510
ABHD12B	-1.15725	0.929301	1	0.587475	1	1	-0.649351	1	1	-2.15943	0.601797	1	-1.67268	0.70294	1	0	0	0	0.0904391	0.0236612	0	0	0.168153	0.0544668	0	0.0682112	0.0792496	0	0.0792049	0.0260872	0	0.0263644	0.0731967	0	0	0	2	1	0	0	6	2	0	3	3	0	3	1	0
ABHD13	0.0584717	1	1	0.124406	1	1	0.705677	1	1	-0.223675	1	1	-0.0126789	1	1	31.8512	19.8251	26.5416	28.7144	28.0385	18.3035	40.6118	26.456	28.8402	22.8719	25.943	40.523	21.0893	25.4512	28.3307	24.9896	41.8403	24.2769	987	542	966	635	1185	608	1868	944	1059	943	1141	1534	787	964	1086	1099
ABHD14A	-0.0991152	1	1	0.0110556	1	1	-0.00776028	1	1	-0.0063579	1	1	-0.137806	1	1	10.5525	9.43702	11.32	10.9431	9.27519	14.119	10.3704	11.4624	10.0219	11.5208	8.57188	11.9931	11.8443	10.1382	11.8697	8.41325	10.0185	8.56402	327	258	412	242	392	469	477	409	368	475	377	454	442	384	455	370
ABHD14A-ACY1	2.7187	0.393504	1	1.83739	0.695064	NA	3.05461	0.301293	1	2.83694	0.401489	1	0.959816	1	NA	0	0	0	0.0452195	0.0473224	0.0301045	0.0217408	0.0560509	0	0.0485088	0.0454742	0.0528331	0	0	0	0	0.0527288	0	0	0	0	1	2	1	1	2	0	2	2	2	0	0	0	0
ABHD14B	-0.0760984	1	1	0.0919131	1	1	0.59356	1	1	0.454318	1	1	0.446811	1	1	99.5228	96.2357	92.0165	90.6652	88.3982	103.289	96.5509	68.9146	73.8842	67.0149	53.2957	101.202	71.0658	58.4004	67.9831	52.6169	95.5182	52.8236	3084	2631	3349	2005	3736	3431	4441	2459	2713	2763	2344	3831	2652	2212	2606	2314
ABHD15	0.0438913	1	1	0.777179	1	1	1.2809	0.00701964	0.0435051	1.4749	2.90218e-05	0.000289299	1.20048	0.0455742	0.208372	15.4254	16.4965	16.5954	15.1033	17.1544	21.7957	15.936	11.2102	11.7376	6.11211	5.8889	15.8499	6.08293	5.86116	10.9044	6.79881	15.3704	6.27052	478	451	604	334	725	724	733	400	431	252	259	600	227	222	418	299
ABHD16A	-0.00877412	1	1	-0.893632	1	1	-0.44264	1	1	-0.961803	1	1	-0.974432	1	1	53.1498	51.611	52.8635	47.6162	50.3983	54.0677	69.3966	52.8	49.6193	92.288	85.3323	71.0605	94.6472	88.4718	52.3309	86.1562	67.4928	82.1267	1647	1411	1924	1053	2130	1796	3192	1884	1822	3805	3753	2690	3532	3351	2006	3789
ABHD16B	-0.2111	1	1	0.676633	1	1	1.7268	0.00317388	0.0208757	-7.92522	2.28717e-06	2.6528e-05	-3.42004	1.52032e-07	1.62362e-06	0.0645414	0.0731552	0.192331	0.0904391	0	0	3.4133	1.68153	2.20591	0.873159	0.93222	4.1474	1.23266	1.13527	1.51306	0.886802	3.42737	0.756366	2	2	7	2	0	0	157	60	81	36	41	157	46	43	58	39
ABHD17A	-0.0328652	1	1	0.0499241	1	1	0.578171	1	1	0.45634	1	1	-0.00264279	1	1	41.3388	39.4307	35.9109	38.6627	46.9675	60.6606	54.352	38.3669	38.7259	35.557	32.6732	54.7087	36.6852	36.9623	37.5916	31.6975	53.4933	28.5711	1281	1078	1307	855	1985	2015	2500	1369	1422	1466	1437	2071	1369	1400	1441	1394
ABHD17B	0.0525288	1	1	0.370635	1	1	1.64791	5.70936e-15	1.02137e-13	0.647678	1	1	0.324043	1	1	32.3352	35.6998	32.1742	29.6188	37.0061	45.0664	76.2015	31.2764	32.1082	22.5323	24.0786	77.6911	20.6605	23.3126	32.2176	24.2165	73.873	24.2525	1002	976	1171	655	1564	1497	3505	1116	1179	929	1059	2941	771	883	1235	1065
ABHD17C	-0.294686	1	1	-0.0751511	1	1	0.106641	1	1	2.49639	6.78342e-14	1.59731e-12	2.08787	2.85032e-09	3.5745e-08	5.42148	4.97456	5.02808	5.7881	6.86175	7.28529	1.19574	1.28917	1.03487	0.776141	0.954957	1.32083	0.803912	1.05606	1.04349	0.932279	1.23913	1.39074	168	136	183	128	290	242	55	46	38	32	42	50	30	40	40	41
ABHD2	0.0951011	1	1	-0.150789	1	1	-1.29427	0.00273224	0.0181599	-0.204187	1	1	0.117572	1	1	1781.83	2049.99	2150.78	1966.1	1371.07	1835.92	700.075	1571.61	1539.97	1557.38	1791.64	681.6	1458.19	1623.2	1591.66	1805.8	711.1	1738.98	55215	56045	78279	43479	57946	60985	32201	56078	56547	64210	78798	25802	54416	61481	61013	79416
ABHD3	-0.043581	1	1	0.417831	1	1	0.233933	1	1	-0.00119716	1	1	-0.26179	1	1	11.0689	8.19339	8.84722	10.1292	11.736	11.2591	11.9792	14.7414	14.2431	9.31369	10.2317	13.4989	9.32538	11.0095	14.5306	9.64113	12.2067	9.73517	343	224	322	224	496	374	551	526	523	384	450	511	348	417	557	424
ABHD4	-0.0634868	1	1	0.0872415	1	1	2.16223	3.33062e-12	4.98011e-11	0.703906	1	1	0.842789	1	1	28.7855	30.4326	26.0471	26.4534	19.8754	31.3388	64.0701	14.265	17.8924	15.7654	11.7096	65.8829	16.4266	13.7552	15.0001	11.6649	65.2519	10.7355	892	832	948	585	840	1041	2947	509	657	650	515	2494	613	521	575	513
ABHD5	-0.0789354	1	1	-0.692698	1	1	-1.05908	0.372649	1	-0.830478	1	1	-0.745016	1	1	40.8547	41.3693	41.9281	42.5968	41.7857	37.2092	30.6328	40.7771	40.2782	54.6937	59.9577	31.2508	55.7915	62.5718	42.0264	59.3475	32.0064	65.2427	1266	1131	1526	942	1766	1236	1409	1455	1479	2255	2637	1183	2082	2370	1611	2610
ABHD6	0.14886	1	1	-0.403234	1	1	0.135177	1	1	1.29901	0.083351	0.403009	1.10515	0.483345	1	9.45532	7.79103	9.80887	8.54649	8.99125	11.6203	4.67427	2.80255	2.85951	4.65685	3.88804	4.4644	3.75159	4.01305	3.2609	3.54721	3.58556	3.14746	293	213	357	189	380	386	215	100	105	192	171	169	140	152	125	156
ABHD8	-0.0327426	1	1	0.202217	1	1	0.822127	1	1	0.872695	1	1	0.553657	1	1	23.6867	24.9825	25.1679	21.9767	20.7035	39.6777	27.5891	18.4127	18.083	15.8866	12.9147	26.6807	17.4449	14.8905	17.0349	13.1429	26.5753	10.5647	734	683	916	486	875	1318	1269	657	664	655	568	1010	651	564	653	578
ABI1	0.0143816	1	1	0.168845	1	1	0.438637	1	1	-0.148671	1	1	-0.203698	1	1	100.588	94.3337	98.1437	97.0863	103.541	100.549	142.011	119.388	120.753	91.051	104.909	141.249	93.3609	100.775	119.636	102.664	143.08	101.182	3117	2579	3572	2147	4376	3340	6532	4260	4434	3754	4614	5347	3484	3817	4586	4515
ABI2	0.00781833	1	1	0.105265	1	1	0.190227	1	1	-0.381871	1	1	-0.396562	1	1	112.205	124.218	116.552	116.124	120.53	118.19	162.795	156.55	162.175	122.145	143.653	159.741	126.723	136.127	154.54	142.957	170.815	143.124	3477	3396	4242	2568	5094	3926	7488	5586	5955	5036	6318	6047	4729	5156	5924	6287
ABI3	-0.688798	1	1	2.3389	0.00805391	0.224516	3.27223	3.44775e-06	3.25937e-05	4.27272	7.06041e-11	1.30334e-09	3.86428	1.74712e-09	2.21794e-08	1.80716	2.37755	1.23641	2.0801	1.98754	3.01045	1.10878	0.532484	0.680835	0.0242544	0.113685	0.977412	0.0803912	0.15841	0.626092	0.0682155	1.37095	0.0975957	56	65	45	46	84	100	51	19	25	1	5	37	3	6	24	3
ABI3BP	-0.0886	1	1	1.10615	0.588344	1	1.66688	0.000498767	0.00370575	1.01802	0.933433	1	0.504885	1	1	3.00118	3.07252	2.03321	2.84883	3.00497	4.87693	5.80479	4.31592	3.59481	1.60079	1.5916	5.78522	1.60782	1.74251	3.83481	1.54622	5.43106	1.68353	93	84	74	63	127	162	267	154	132	66	70	219	60	66	147	68
ABL1	-0.0645839	1	1	-0.101163	1	1	-0.654367	1	1	0.640695	1	1	0.39525	1	1	114.948	118.841	115.783	113.908	120.506	156.574	53.1997	78.7796	76.8799	73.4423	70.053	51.1689	77.3363	75.4558	78.3658	78.1523	52.386	78.8085	3562	3249	4214	2519	5093	5201	2447	2811	2823	3028	3081	1937	2886	2858	3004	3437
ABL2	-0.0464584	1	1	-0.377706	1	1	-0.905501	1	1	-0.334908	1	1	-0.203113	1	1	48.0833	57.9755	56.875	51.912	49.168	49.7025	30.5676	44.5885	46.1334	48.0722	55.5922	30.6696	47.6452	55.549	45.0004	54.0949	31.2945	59.5578	1490	1585	2070	1148	2078	1651	1406	1591	1694	1982	2445	1161	1778	2104	1725	2379
ABLIM1	-1.46205	0.640549	1	-1.34938	0.723801	1	0.846431	1	1	1.5887	0.452665	1	0.886488	1	1	0.161354	0.182888	0.192331	0.180878	0.260273	0.33115	0.195667	0.0560509	0.0272334	0.0242544	0.0454742	0.158499	0.0535941	0.0264016	0.0260872	0.0227385	0.131822	0.170792	5	5	7	4	11	11	9	2	1	1	2	6	2	1	1	1
ABLIM2	1.72173	0.822064	1	-0.0475459	1	NA	3.56305	0.407117	NA	-0.154907	1	NA	0.238462	1	NA	0	0	0	0	0	0	0.0217408	0	0	0.0242544	0.0227371	0.0528331	0	0	0	0	0.105458	0	0	0	0	0	0	0	1	0	0	1	1	2	0	0	0	0
ABLIM3	0.624628	1	1	-2.35202	0.317274	1	-2.4416	0.284351	1	-1.87868	0.531522	1	-1.45466	0.680936	1	0	0.0365776	0.0274758	0.0904391	0.0236612	0.0301045	0	0.0280255	0	0.121272	0.15916	0.0264165	0.0267971	0.105606	0.0260872	0.113693	0.0263644	0.121995	0	1	1	2	1	1	0	1	0	5	7	1	1	4	1	5
ABO	0.0904453	1	1	0.680039	1	1	0.746466	1	1	-3.65277	8.89968e-12	1.76061e-10	-2.25686	4.29595e-08	4.83178e-07	0.839038	0.402354	0.549517	0.542634	0.212951	0.240836	4.78297	4.42802	4.27565	2.86202	2.31918	3.96248	2.7333	2.42895	4.14786	2.70588	4.45558	2.2447	26	11	20	12	9	8	220	158	157	118	102	150	102	92	159	119
ABR	-0.0589813	1	1	0.515454	1	1	0.251909	1	1	-1.5976	1.98358e-14	4.82922e-13	-1.74787	3.57188e-29	1.33429e-27	14.3927	13.5703	14.4523	13.3398	15.5691	15.6844	53.1345	64.7949	62.9092	37.085	39.2669	50.8783	39.5257	39.5232	63.4701	42.2254	52.4915	44.3084	446	371	526	295	658	521	2444	2312	2310	1529	1727	1926	1475	1497	2433	1857
ABRA	-1.63634	0.784269	1	-0.0822326	1	NA	0.228012	1	NA	-2.59817	0.543709	NA	-2.20481	0.575985	NA	0	0	0	0	0	0	0.0434816	0	0	0	0.0227371	0.0264165	0.0267971	0.0264016	0.0782615	0	0.0263644	0.0243989	0	0	0	0	0	0	2	0	0	0	1	1	1	1	3	0
ABRACL	0.0067255	1	1	0.257047	1	1	-0.0685933	1	1	-0.827985	1	1	-1.26022	0.00146777	0.00943249	53.1498	61.3041	49.8686	46.5761	67.671	75.8633	109.834	146.713	132.518	108.587	114.504	116.92	108.528	114.319	150.94	111.009	110.757	109.429	1647	1676	1815	1030	2860	2520	5052	5235	4866	4477	5036	4426	4050	4330	5786	4882
ABT1	0.0443921	1	1	-0.265092	1	1	-0.283944	1	1	-0.150146	1	1	-0.390423	1	1	55.5701	59.5484	52.6162	51.7311	54.1132	76.7063	55.1129	58.9656	53.7588	67.597	61.8221	54.7087	65.5188	61.0141	57.7831	65.6461	55.6289	62.51	1722	1628	1915	1144	2287	2548	2535	2104	1974	2787	2719	2071	2445	2311	2215	2887
ABTB1	-0.109839	1	1	0.364286	1	1	1.66745	0.0239041	0.132708	1.00912	0.977983	1	0.648786	1	1	17.2003	14.375	13.9028	11.8927	13.061	24.0836	28.35	10.0611	12.718	10.4536	6.11628	25.7297	10.3705	8.39572	10.774	5.63915	27.2608	5.24577	533	393	506	263	552	800	1304	359	467	431	269	974	387	318	413	248
ABTB2	0.356384	1	1	0.317947	1	1	2.06681	0.0879968	0.422851	-3.66424	0.0849775	0.40996	0.406425	1	1	0.419519	0.0731552	0.164855	0.226098	0.0236612	0	0.739187	0.112102	0.1634	0.266798	0.250108	0.607581	0.107188	0.184811	0.313046	0.045477	0.606381	0.146393	13	2	6	5	1	0	34	4	6	11	11	23	4	7	12	2
ACAA1	0.0276843	1	1	0.302356	1	1	1.76187	1.61264e-12	2.4689e-11	-0.224733	1	1	-0.299312	1	1	21.8473	17.8499	19.0133	17.7261	19.4732	21.1334	74.8318	26.8484	27.9415	23.4055	19.7358	73.7814	24.2513	19.854	27.8872	19.9189	74.8749	17.738	677	488	692	392	823	702	3442	958	1026	965	868	2793	905	752	1069	876
ACAA2	-0.0937257	1	1	-0.0596547	1	1	0.0502644	1	1	-1.32089	6.48817e-07	8.04542e-06	-1.66516	3.47196e-33	1.49772e-31	31.8189	29.1889	31.1301	28.7596	36.1306	41.5141	93.7028	85.814	85.8942	79.6757	78.9432	92.3523	82.0258	86.0429	90.8094	78.1523	92.4335	84.4446	986	798	1133	636	1527	1379	4310	3062	3154	3285	3472	3496	3061	3259	3481	3437
ACACA	-0.0328204	1	1	-0.450953	1	1	-1.63342	2.3913e-15	4.37382e-14	-0.49452	1	1	-0.692465	1	1	120.628	136.288	141.775	142.894	160.115	152.841	66.8312	148.535	152.235	171.163	194.197	65.8829	173.645	190.884	155.401	197.916	64.83	211.051	3738	3726	5160	3160	6767	5077	3074	5300	5590	7057	8541	2494	6480	7230	5957	8704
ACACB	-0.0877313	1	1	1.22268	0.11717	1	1.1749	0.217723	0.905564	1.65934	1.93457e-05	0.000199151	1.01766	0.896768	1	10.4557	7.79103	10.1386	10.9431	15.7347	15.1125	10.2834	10.9019	10.5121	4.77812	3.8653	10.1175	5.01105	4.03945	10.8262	3.3653	10.2557	3.70863	324	213	369	242	665	502	473	389	386	197	170	383	187	153	415	148
ACAD10	-0.0938124	1	1	0.33538	1	1	1.17404	0.0142583	0.0829828	-0.445398	1	1	-0.304403	1	1	22.1054	18.4351	20.1673	18.54	17.5566	18.7852	52.2866	30.7159	29.2487	20.1554	19.8495	50.5349	22.6703	20.2764	28.2263	20.4647	52.1488	21.5198	685	504	734	410	742	624	2405	1096	1074	831	873	1913	846	768	1082	900
ACAD11	0.113247	1	1	0.468134	1	1	1.2301	0.324285	1	0.765968	1	1	1.42455	0.0553712	0.247178	5.6151	4.49905	5.41274	3.21059	3.43087	2.55888	4.08727	2.52229	2.45101	1.01869	1.90991	3.69832	1.52743	1.45209	1.95654	2.0692	3.74374	1.63473	174	123	197	71	145	85	188	90	90	42	84	140	57	55	75	91
ACAD8	-0.0236036	1	1	-0.0130126	1	1	0.51873	1	1	-0.937609	1	1	-0.868576	1	1	36.7886	34.0903	32.2291	32.1511	32.5341	32.4225	85.4631	59.7783	57.2174	54.3056	52.4772	80.4384	54.1569	53.7801	57.3918	53.0489	81.8087	54.4096	1140	932	1173	711	1375	1077	3931	2133	2101	2239	2308	3045	2021	2037	2200	2333
ACAD9	-0.161526	1	1	-0.0931679	1	1	-0.502935	1	1	-0.0988085	1	1	-0.124122	1	1	43.1782	46.0512	45.8846	49.4702	47.5117	46.9931	33.3939	46.6624	41.0135	40.3836	39.3352	33.6019	46.1713	44.1171	46.4612	38.4281	32.27	41.7709	1338	1259	1670	1094	2008	1561	1536	1665	1506	1665	1730	1272	1723	1671	1781	1690
ACADL	-0.154879	1	1	-0.0475593	1	NA	1.66684	0.898688	NA	-0.154919	1	NA	0.238446	1	NA	0	0	0	0	0	0	0.0217408	0	0	0	0	0.0264165	0	0	0	0	0	0	0	0	0	0	0	0	1	0	0	0	0	1	0	0	0	0
ACADM	-0.00578209	1	1	0.250766	1	1	0.371057	1	1	-0.931013	1	1	-0.939463	1	1	124.565	86.0306	116.113	120.465	123.559	102.596	253.563	244.13	240.471	170.605	198.949	259.331	169.384	196.798	241.28	191.981	262.642	197.021	3860	2352	4226	2664	5222	3408	11663	8711	8830	7034	8750	9817	6321	7454	9249	8443
ACADS	-0.223665	1	1	-0.386557	1	1	0.123226	1	1	-0.945103	1	1	-1.43312	0.00288022	0.0175706	10.0362	10.0588	11.4849	11.0336	12.1382	18.0627	29.1761	22	20.071	25.1033	20.5771	30.2469	30.0931	25.2928	20.6349	19.0549	28.3417	20.2023	311	275	418	244	513	600	1342	785	737	1035	905	1145	1123	958	791	838
ACADSB	-0.0724792	1	1	0.459737	1	1	0.312529	1	1	-0.262063	1	1	-0.321616	1	1	11.9079	11.0099	10.6331	9.99352	13.0373	9.75386	16.2404	16.9834	18.437	9.0954	13.3012	15.1103	11.4959	11.5375	17.948	11.7103	16.0032	12.7606	369	301	387	221	551	324	747	606	677	375	585	572	429	437	688	515
ACADVL	-0.0239467	1	1	0.0277047	1	1	0.468438	1	1	-0.346555	1	1	-0.317284	1	1	125.694	118.621	116.25	110.833	107.587	125.295	195.689	142.369	139.217	126.923	125.145	180.214	137.389	123.665	144.862	127.859	193.04	124.825	3895	3243	4231	2451	4547	4162	9001	5080	5112	5233	5504	6822	5127	4684	5553	5623
ACAN	0.132335	1	1	0.655582	1	1	-2.03075	0.257741	1	3.97034	1.02852e-06	1.24358e-05	2.87199	0.00076706	0.00518171	0.871309	1.4631	0.604468	1.35659	1.65628	2.95024	0	0.252229	0.272334	0.169781	0.136422	0.0528331	0.0535941	0.0528032	0.130436	0.113693	0.0527288	0.268388	27	40	22	30	70	98	0	9	10	7	6	2	2	2	5	5
ACAP1	-0.0173855	1	1	0.319201	1	1	0.132752	1	1	0.304516	1	1	0.180341	1	1	146.509	152.785	145.842	149.089	155.359	170.963	134.576	156.999	154.087	128.864	107.16	138.502	132.431	109.62	154.932	104.279	129.449	102.305	4540	4177	5308	3297	6566	5679	6190	5602	5658	5313	4713	5243	4942	4152	5939	4586
ACAP2	0.0215766	1	1	0.156958	1	1	0.337589	1	1	-0.00572283	1	1	0.381925	1	1	174.455	125.205	176.45	180.878	158.743	93.6551	145.511	130.234	135.296	100.146	118.506	147.563	97.0589	113.342	134.453	117.922	152.492	120.799	5406	3423	6422	4000	6709	3111	6693	4647	4968	4129	5212	5586	3622	4293	5154	5186
ACAP3	-0.265648	1	1	0.473017	1	1	1.64243	8.98254e-11	1.22287e-09	-0.618268	1	1	-0.824708	1	1	8.29357	10.4612	8.49003	9.22478	10.1743	10.9881	49.1342	22.5885	20.4523	12.2	11.7551	43.1382	15.5959	13.7552	20.6349	11.2783	48.4577	12.9802	257	286	309	204	430	365	2260	806	751	503	517	1633	582	521	791	496
ACAT1	-0.113596	1	1	-0.328296	1	1	-1.13062	0.0242261	0.134288	-0.64687	1	1	-0.731198	1	1	62.1856	58.9265	56.4628	56.0722	61.2825	63.5506	41.3727	69.6993	74.9191	74.1457	81.376	41.1042	78.9709	86.7557	75.418	80.3579	41.5503	89.2268	1927	1611	2055	1240	2590	2111	1903	2487	2751	3057	3579	1556	2947	3286	2891	3534
ACAT2	-0.0639961	1	1	-0.529967	1	1	-1.76108	2.00091e-22	5.11429e-21	-0.73524	1	1	-1.16294	0.0245139	0.121476	49.0515	50.916	57.6168	59.1471	73.2077	73.5754	31.5242	83.4598	75.6817	97.5755	103.181	36.5077	103.142	108.115	80.1137	104.529	32.2173	107.575	1520	1392	2097	1308	3094	2444	1450	2978	2779	4023	4538	1382	3849	4095	3071	4597
ACBD3	0.0570451	1	1	-0.00674821	1	1	-0.0235163	1	1	-0.556069	1	1	-0.509815	1	1	40.887	41.0767	39.5652	41.0141	43.8442	35.2825	52.8954	51.9312	54.3034	46.0591	54.8873	52.3576	44.5635	53.3841	57.757	57.5057	54.0997	54.1656	1267	1123	1440	907	1853	1172	2433	1853	1994	1899	2414	1982	1663	2022	2214	2529
ACBD4	-0.0983145	1	1	0.437464	1	1	1.38061	0.0375349	0.200086	2.04078	2.25211e-07	2.93675e-06	1.81069	2.47065e-06	2.32336e-05	17.3294	16.3136	18.2714	18.3591	16.6338	24.9566	12.4357	5.91337	7.67982	4.99641	3.77436	11.4648	5.4934	4.38267	5.73918	3.52447	12.6022	3.29385	537	446	665	406	703	829	572	211	282	206	166	434	205	166	220	155
ACBD5	0.0537358	1	1	0.167331	1	1	0.141307	1	1	-0.416413	1	1	-0.349765	1	1	32.7225	29.4084	33.548	32.4676	37.7396	23.7223	41.6336	42.2904	44.4177	32.792	40.9495	42.0551	31.9153	35.5366	43.9047	37.8369	42.3939	39.8922	1014	804	1221	718	1595	788	1915	1509	1631	1352	1801	1592	1191	1346	1683	1664
ACBD6	0.0422528	1	1	-0.328372	1	1	-0.633629	1	1	-0.545548	1	1	-0.341882	1	1	56.7319	63.8279	64.1835	64.4378	55.7221	53.1947	47.6123	60.507	58.8242	73.6849	70.4622	48.5008	71.6821	67.5617	59.7918	69.6481	46.375	68.2438	1758	1745	2336	1425	2355	1767	2190	2159	2160	3038	3099	1836	2675	2559	2292	3063
ACBD7	0.0464716	1	1	0.872004	1	1	0.632177	1	1	0.771245	1	1	1.04316	0.614265	1	15.1995	16.6428	15.3315	15.6912	13.0137	13.1858	11.0008	13.3962	13.0176	6.5972	7.43503	11.095	6.72606	7.02283	13.3045	6.66238	10.9676	6.29492	471	455	558	347	550	438	506	478	478	272	327	420	251	266	510	293
ACCS	0.124508	1	1	0.50247	1	1	0.854445	1	1	0.408515	1	1	0.699006	1	1	14.425	10.3515	9.67149	10.5362	9.32251	9.18187	11.8922	8.71592	10.7572	6.54869	6.79839	11.7818	7.34239	5.80836	8.47833	6.50321	11.3631	5.05058	447	283	352	233	394	305	547	311	395	270	299	446	274	220	325	286
ACCSL	0.432729	1	1	-1.91122	0.248772	1	-0.918939	1	1	-0.734653	1	1	-0.223746	1	1	0.354978	0.0731552	0.384662	0.135659	0.165628	0.180627	0.108704	0.0560509	0.0544668	0.21829	0.272845	0.264165	0.348362	0.132008	0.104349	0.522986	0.0527288	0.268388	11	2	14	3	7	6	5	2	2	9	12	10	13	5	4	23
ACD	-0.0247354	1	1	-0.190632	1	1	-0.985661	1	1	0.0658012	1	1	0.2704	1	1	39.4671	40.6377	44.8405	44.9482	39.5379	34.6202	17.023	31.5286	27.6691	31.1427	29.4218	15.7178	33.4963	29.0418	28.6959	30.4696	17.0314	29.9863	1223	1111	1632	994	1671	1150	783	1125	1016	1284	1294	595	1250	1100	1100	1340
ACE	0.204296	1	1	2.75006	9.21514e-32	2.59414e-29	3.36503	8.73904e-57	6.29737e-55	1.82416	7.5622e-07	9.31287e-06	1.74352	1.3612e-07	1.45812e-06	44.2754	44.771	41.9006	44.9934	33.2913	60.6004	134.293	86.4866	79.4943	11.9089	13.7787	116.18	9.94171	12.1975	85.6702	14.1434	128.421	12.3946	1372	1224	1525	995	1407	2013	6177	3086	2919	491	606	4398	371	462	3284	622
ACE2	-0.154862	1	1	1.80726	0.734696	NA	4.2308	0.140826	0.632028	1.35091	0.897106	1	2.40548	0.523742	1	0.0322707	0	0	0.0904391	0	0.0301045	0.152186	0	0.0544668	0	0	0.105666	0	0	0	0	0.0263644	0	1	0	0	2	0	1	7	0	2	0	0	4	0	0	0	0
ACER1	-0.154887	1	1	-0.0475664	1	NA	0.807446	1	NA	1.23923	0.961261	NA	2.10546	0.787292	NA	0	0.0365776	0.0549517	0	0.0236612	0	0	0	0	0	0	0	0	0	0	0	0.0263644	0	0	1	2	0	1	0	0	0	0	0	0	0	0	0	0	0
ACER2	-0.3575	1	1	1.07616	0.711446	1	2.65346	6.91197e-17	1.37649e-15	0.684327	1	1	0.676389	1	1	3.42069	3.62118	2.52778	3.57234	2.3188	4.36515	12.7836	4.6242	3.59481	1.18847	1.43244	11.3591	1.71501	1.79531	4.04351	1.56896	11.8112	1.85432	106	99	92	79	98	145	588	165	132	49	63	430	64	68	155	69
ACER3	0.0846581	1	1	0.379045	1	1	1.24113	0.00564541	0.0356173	0.457189	1	1	0.664812	1	1	64.7028	66.5713	65.5848	64.89	61.1169	52.9538	90.7678	51.6229	50.8175	33.7621	42.723	88.0728	31.3794	37.0943	50.5047	38.7692	94.4109	40.063	2005	1820	2387	1435	2583	1759	4175	1842	1866	1392	1879	3334	1171	1405	1936	1705
ACHE	0.0639646	1	1	-1.42553	0.423818	1	-2.38936	0.0218869	0.122647	2.14697	0.0157613	0.0962905	1.03338	0.937103	1	1.03266	1.06075	0.961654	1.13049	1.06475	3.52223	0.0652224	0.112102	0.245101	0.60636	0.295582	0.132083	0.482347	0.343221	0.18261	0.500247	0.0790932	0.512377	32	29	35	25	45	117	3	4	9	25	13	5	18	13	7	22
ACIN1	-0.00288069	1	1	-0.210161	1	1	-0.48033	1	1	-0.741716	1	1	-1.12983	0.0123643	0.0663244	153.189	157.101	159.717	156.007	207.911	204.771	232.866	282.272	274.159	280.551	299.811	223.088	284.129	293.665	287.063	319.408	231.585	322.749	4747	4295	5813	3450	8787	6802	10711	10072	10067	11567	13186	8445	10603	11123	11004	14047
ACKR1	0.127413	1	1	1.07438	0.537798	1	0.535179	1	1	-1.83174	5.54607e-09	8.65331e-08	-1.63817	7.62146e-08	8.36835e-07	12.5856	12.6559	12.1443	11.6666	8.49437	13.246	51.5257	80.349	71.2698	39.3406	35.8109	53.652	37.4623	33.6621	77.4528	34.5171	49.8023	29.2299	390	346	442	258	359	440	2370	2867	2617	1622	1575	2031	1398	1275	2969	1518
ACKR2	-0.0426211	1	1	-1.0133	0.91747	1	-0.909126	1	1	0.138345	1	1	0.437252	1	1	18.6525	21.0687	22.2829	19.4896	14.2204	19.297	7.47883	6.95032	7.40749	12.3455	13.9378	8.05705	14.926	12.2768	6.9131	12.2106	6.93383	12.3946	578	576	811	431	601	641	344	248	272	509	613	305	557	465	265	537
ACKR3	-0.154852	1	1	-0.0475304	1	1	0.807489	1	1	5.12153	0.0122968	0.0769742	5.68198	0.00191551	0.0120626	0.45179	0.402354	0.0824275	0.180878	0.141967	0.240836	0	0	0	0	0	0	0	0	0	0	0.0263644	0	14	11	3	4	6	8	0	0	0	0	0	0	0	0	0	0
ACKR4	-0.403109	1	1	-0.412122	1	1	0.646846	1	1	-4.7093	0.0261951	0.149592	-3.59459	0.0390237	0.18246	0	0	0.0274758	0	0	0	0.239149	0.140127	0.108934	0.0485088	0.0682112	0.211332	0.107188	0.105606	0.0260872	0.136431	0.105458	0.121995	0	0	1	0	0	0	11	5	4	2	3	8	4	4	1	6
ACLY	-0.00302464	1	1	-0.11992	1	1	-0.447943	1	1	-0.19927	1	1	-0.472131	1	1	394.832	441.931	425.051	436.595	517.447	516.503	406.27	530.55	490.419	491.37	508.583	395.271	490.815	499.941	523.465	547.361	407.989	558.296	12235	12082	15470	9655	21869	17157	18687	18931	18008	20259	22368	14963	18316	18936	20066	24072
ACMSD	-0.154903	1	1	0.914201	1	NA	0.807427	1	NA	1.42868	0.941804	NA	0.238423	1	NA	0	0	0	0	0	0.0301045	0	0	0.0272334	0	0	0.0264165	0	0	0	0	0	0	0	0	0	0	0	1	0	0	1	0	0	1	0	0	0	0
ACO1	-0.0269956	1	1	-0.360208	1	1	-0.664814	1	1	0.365041	1	1	0.181495	1	1	121.564	130.033	135.373	134.754	144.972	153.593	68.3748	85.9541	86.4661	92.9186	100.793	68.5774	97.0321	99.1381	82.905	103.392	66.201	106.184	3767	3555	4927	2980	6127	5102	3145	3067	3175	3831	4433	2596	3621	3755	3178	4547
ACO2	0.0228493	1	1	-0.467626	1	1	-0.493566	1	1	0.354126	1	1	0.355966	1	1	123.565	126.924	123.724	132.312	121.761	133.062	66.8747	72.0254	65.224	86.8793	87.8788	62.528	87.2244	83.878	66.4962	89.567	67.2555	88.812	3829	3470	4503	2926	5146	4420	3076	2570	2395	3582	3865	2367	3255	3177	2549	3939
ACOT1	0.0798122	1	1	-0.0624883	1	1	-0.430511	1	1	-0.401402	1	1	-0.4393	1	1	1.96851	1.86546	1.73098	1.76356	1.67994	2.13742	1.84797	2.35414	2.20591	2.03737	2.36466	1.66424	2.54572	2.19133	2.21741	2.50124	1.63459	1.80552	61	51	63	39	71	71	85	84	81	84	104	63	95	83	85	110
ACOT11	0.0608903	1	1	1.00168	0.982207	1	1.81984	2.74843e-28	9.13241e-27	0.724755	1	1	1.02994	0.673613	1	70.3501	61.048	65.0628	62.0864	54.5864	50.7562	106.291	63.9821	54.957	29.6389	27.8075	99.9866	28.0029	26.4808	61.6179	29.4236	106.697	28.7175	2180	1669	2368	1373	2307	1686	4889	2283	2018	1222	1223	3785	1045	1003	2362	1294
ACOT12	-0.154897	1	1	-0.0475766	1	NA	3.20318	0.661029	NA	-0.154936	1	NA	0.238429	1	NA	0	0	0	0	0	0	0.0869632	0	0	0	0	0.0264165	0	0	0	0	0.0263644	0	0	0	0	0	0	0	4	0	0	0	0	1	0	0	0	0
ACOT13	0.0338999	1	1	-0.406799	1	1	-0.285282	1	1	-0.363009	1	1	-0.0132698	1	1	29.3018	28.7134	28.8221	27.1769	23.117	21.9462	20.7407	20.4025	21.4872	27.4317	26.466	24.7523	26.8774	26.164	19.9828	23.6026	20.696	22.6422	908	785	1049	601	977	729	954	728	789	1131	1164	937	1003	991	766	1038
ACOT2	0.0916285	1	1	0.204721	1	1	0.230611	1	1	0.418359	1	1	-0.0235698	1	1	10.8107	10.4978	9.75392	9.7222	12.4931	15.5339	11.0661	11.2102	12.1189	9.50773	9.5041	12.0988	9.16459	9.16136	10.7218	10.0504	10.9149	8.93	335	287	355	215	528	516	509	400	445	392	418	458	342	347	411	442
ACOT4	-0.154863	1	1	0.91425	1	NA	-0.154317	1	NA	2.29441	0.697554	NA	2.31845	0.643779	NA	0	0.0365776	0.0274758	0.0452195	0.0236612	0.0301045	0	0.0280255	0	0	0	0	0	0	0	0	0	0	0	1	1	1	1	1	0	1	0	0	0	0	0	0	0	0
ACOT7	-0.073722	1	1	-0.30702	1	1	-1.57859	3.49735e-08	3.97674e-07	-0.476615	1	1	-0.642508	1	1	82.7098	80.7634	84.4607	85.9623	96.3484	92.2703	40.1552	104.703	92.5664	121.684	100.657	45.0931	128.465	113.052	102.679	102.914	36.9101	100.743	2563	2208	3074	1901	4072	3065	1847	3736	3399	5017	4427	1707	4794	4282	3936	4526
ACOT8	-0.0178684	1	1	-0.230622	1	1	0.957706	1	1	-0.321116	1	1	-0.481275	1	1	20.8791	19.569	19.6452	17.8617	20.5616	23.3611	49.8516	23.2611	22.3042	30.2452	21.7367	48.8178	28.7264	24.0255	20.5306	18.5546	49.3541	18.7384	647	535	715	395	869	776	2293	830	819	1247	956	1848	1072	910	787	816
ACOT9	-0.00680061	1	1	-0.187422	1	1	-0.629008	1	1	-0.458088	1	1	-0.787459	1	1	22.7831	23.812	21.1014	21.7506	27.1394	29.5024	22.8931	31.4726	31.9993	33.5438	33.5372	24.0655	32.88	34.6917	32.9742	33.8804	22.8843	33.7925	706	651	768	481	1147	980	1053	1123	1175	1383	1475	911	1227	1314	1264	1490
ACOX1	0.102421	1	1	0.0457924	1	1	0.567735	1	1	0.0206203	1	1	0.19112	1	1	52.0526	48.6482	50.5555	49.1084	45.4768	44.1934	61.5264	42.0102	43.4918	39.5589	43.496	60.2297	36.2832	37.8863	43.5917	40.9521	60.4272	41.1854	1613	1330	1840	1086	1922	1468	2830	1499	1597	1631	1913	2280	1354	1435	1671	1801
ACOX2	-1.65342	0.695384	1	0.929878	1	1	2.82213	0.134781	0.609467	0.485214	1	1	-0.173266	1	1	0.0322707	0.0365776	0	0.0452195	0	0.0903135	0.195667	0.0280255	0.0817002	0	0	0.132083	0.0535941	0.0264016	0.0521743	0.0227385	0.263644	0	1	1	0	1	0	3	9	1	3	0	0	5	2	1	2	1
ACOX3	-0.0834078	1	1	0.0961685	1	1	0.703363	1	1	0.32571	1	1	-0.129916	1	1	4.55017	5.96215	5.27536	6.2403	7.42962	7.67665	9.15287	6.02548	6.23645	5.11768	5.09311	9.00804	5.33261	5.51794	5.94787	4.63866	9.09571	4.87978	141	163	192	138	314	255	421	215	229	211	224	341	199	209	228	204
ACOXL	-0.895636	1	1	-0.187403	1	1	-0.906621	1	1	-2.86416	0.295582	1	-3.93229	0.0363893	0.171513	0	0	0	0	0	0.0301045	0.0652224	0.0840764	0.108934	0.0242544	0.0909483	0.0792496	0.0535941	0.105606	0.0521743	0.0227385	0	0.0975957	0	0	0	0	0	1	3	3	4	1	4	3	2	4	2	1
ACP1	0.0348843	1	1	-0.185286	1	1	-0.480145	1	1	-0.625617	1	1	-0.604401	1	1	131.6	136.361	140.154	138.01	137.992	133.002	134.902	177.681	168.902	184.333	188.081	143.865	174.502	186.976	173.532	187.092	138.07	184.309	4078	3728	5101	3052	5832	4418	6205	6340	6202	7600	8272	5446	6512	7082	6652	8228
ACP2	0.0290152	1	1	0.227392	1	1	0.381087	1	1	0.309157	1	1	0.455195	1	1	22.9122	30.5423	27.833	32.8294	25.6251	26.2511	26.089	22.8688	22.6037	18.4819	18.5762	24.7787	19.6422	17.3723	23.8176	18.7138	24.888	17.5916	710	835	1013	726	1083	872	1200	816	830	762	817	938	733	658	913	823
ACP5	-1.11663	0.974096	1	-0.0475146	1	NA	0.82192	1	NA	0.438248	1	NA	-0.00195536	1	NA	0	0	0	0.0452195	0	0.0301045	0	0.0280255	0	0	0	0.0528331	0.0267971	0	0	0	0	0	0	0	0	1	0	1	0	1	0	0	0	2	1	0	0	0
ACP6	-0.0236562	1	1	-0.0710925	1	1	1.76678	2.66452e-12	4.00414e-11	-0.142738	1	1	-0.010672	1	1	41.5324	43.2713	34.2074	41.0593	34.3324	39.2262	129.162	36.8255	35.9753	39.4377	32.7869	125.373	40.1688	34.2429	36.4177	31.8794	129.238	31.4014	1287	1183	1245	908	1451	1303	5941	1314	1321	1626	1442	4746	1499	1297	1396	1402
ACPP	-0.0935854	1	1	-0.159482	1	1	0.0337327	1	1	-5.39621	5.12827e-54	5.50998e-52	-6.40695	3.81202e-66	4.08095e-64	0.161354	0.219466	0.219807	0.180878	0.236612	0.60209	16.1752	14.2369	12.6091	12.588	14.3471	15.4008	13.9077	14.5209	15.7045	14.2343	16.2668	15.4445	5	6	8	4	10	20	744	508	463	519	631	583	519	550	602	626
ACPT	1.31248	0.828671	1	-1.35225	0.837762	1	-1.44251	0.796593	1	-3.3398	0.264453	1	-2.94644	0.243525	0.843309	0	0	0	0	0	0	0	0.0560509	0	0.0727632	0.0909483	0.0264165	0.0267971	0.0792049	0	0.15917	0.0263644	0.0243989	0	0	0	0	0	0	0	2	0	3	4	1	1	3	0	7
ACR	-0.466468	1	1	0.486231	1	1	-3.60547	0.0343768	0.184567	-1.14039	0.880053	1	-1.22393	0.778282	1	0.129083	0.0365776	0.109903	0.0904391	0	0.210732	0	0.280255	0.217867	0.0485088	0.227371	0.0264165	0.160782	0.264016	0.36522	0.136431	0.0263644	0.146393	4	1	4	2	0	7	0	10	8	2	10	1	6	10	14	6
ACRBP	-0.0148195	1	1	-1.6985	4.65277e-05	0.00211369	-2.07476	1.21584e-09	1.54063e-08	0.261606	1	1	0.803566	1	1	13.1019	12.1072	11.9245	12.6615	9.48814	7.67665	1.50011	1.7656	2.64164	7.1793	5.93438	1.55858	7.23521	5.91396	1.85219	5.4345	1.68732	5.58735	406	331	434	280	401	255	69	63	97	296	261	59	270	224	71	239
ACRC	0.113025	1	1	0.17741	1	1	-0.054013	1	1	-0.70705	1	1	-0.162684	1	1	1.3231	1.13391	0.851751	0.452195	0.709836	0.60209	0.760928	1.14904	1.27997	0.994431	0.864009	1.18874	0.937897	0.81845	1.0174	1.1824	0.949118	1.04915	41	31	31	10	30	20	35	41	47	41	38	45	35	31	39	52
ACRV1	0.418	1	1	0.227333	1	1	-1.25696	0.658928	1	-6.26472	0.000585766	0.00477095	-3.13305	0.00672588	0.0381047	0	0	0.0824275	0.0904391	0	0	0.195667	0.532484	0.326801	0.339562	0.454742	0.184916	0.428753	0.264016	0.391307	0.522986	0.0527288	0.292787	0	0	3	2	0	0	9	19	12	14	20	7	16	10	15	23
ACSBG1	-0.103773	1	1	-0.22597	1	1	0.715107	1	1	-0.982772	1	1	-1.94205	0.000876158	0.00586455	0.90358	0.475509	0.247282	0.497415	0.709836	1.38481	3.04371	1.87771	1.52507	1.50377	1.5916	3.14357	1.90259	1.71611	1.51306	1.84182	3.08463	1.68353	28	13	9	11	30	46	140	67	56	62	70	119	71	65	58	81
ACSBG2	0.0169595	1	1	-0.0243321	1	1	0.387259	1	1	0.328298	1	1	0.419884	1	1	24.913	24.1778	24.6183	24.0116	21.508	24.8362	21.9147	17.8522	16.9392	16.0322	16.5526	23.5636	16.105	16.4218	16.4088	16.0534	21.4606	15.5177	772	661	896	531	909	825	1008	637	622	661	728	892	601	622	629	706
ACSF2	0.0969602	1	1	0.016921	1	1	0.265098	1	1	0.26202	1	1	0.186705	1	1	58.539	58.5608	57.5893	57.3836	55.8404	67.404	55.3738	47.8955	50.3273	56.5613	44.6784	60.1769	52.951	42.7706	48.7308	41.9298	55.998	38.1599	1814	1601	2096	1269	2360	2239	2547	1709	1848	2332	1965	2278	1976	1620	1868	1844
ACSF3	-0.0943045	1	1	-0.0466172	1	1	-0.35891	1	1	-0.0402213	1	1	-0.00899291	1	1	36.7886	40.8206	38.3288	38.3462	35.7047	40.4303	28.35	36.4611	35.7302	34.0047	28.967	28.0544	36.8728	33.7677	34.8785	32.6298	28.3417	31.377	1140	1116	1395	848	1509	1343	1304	1301	1312	1402	1274	1062	1376	1279	1337	1435
ACSL1	0.00400655	1	1	-0.342405	1	1	-1.60335	7.25231e-14	1.21388e-12	2.12836	4.29028e-49	4.05161e-47	2.36513	1.2e-96	2.19462e-94	152.285	163.868	160.953	149.496	128.386	139.715	8.87024	22.1401	23.339	25.8309	26.9434	9.80054	24.0638	27.7217	22.8784	27.4909	9.41209	28.1807	4719	4480	5858	3306	5426	4641	408	790	857	1065	1185	371	898	1050	877	1209
ACSL3	0.040245	1	1	-0.0804271	1	1	-0.788955	1	1	-0.153924	1	1	-0.266266	1	1	109.72	94.1874	98.7481	106.673	119.962	102.596	66.2007	109.804	105.611	97.0176	118.051	66.3584	96.255	108.695	115.879	117.967	66.7546	118.457	3400	2575	3594	2359	5070	3408	3045	3918	3878	4000	5192	2512	3592	4117	4442	5188
ACSL4	0.0439815	1	1	0.478619	1	1	2.49894	6.97298e-40	3.38152e-38	0.512252	1	1	0.513043	1	1	288.855	207.907	267.615	285.968	306.46	221.328	968.096	241.439	242.023	153.821	175.462	955.751	147.866	168.442	246.132	169.516	985.422	167.035	8951	5684	9740	6324	12952	7352	44529	8615	8887	6342	7717	36180	5518	6380	9435	7455
ACSL5	0.0528077	1	1	0.105244	1	1	-0.743688	1	1	0.308854	1	1	0.636599	1	1	128.276	138.3	127.515	119.199	92.5863	113.735	45.46	85.0012	86.0576	71.0169	76.8968	46.6252	70.1547	70.9148	82.0441	77.5156	46.0322	76.0026	3975	3781	4641	2636	3913	3778	2091	3033	3160	2928	3382	1765	2618	2686	3145	3409
ACSL6	-0.199776	1	1	0.445289	1	1	1.29778	0.322663	1	0.99326	1	1	0.8056	1	1	1.0972	1.68257	0.98913	0.813952	1.06475	1.59554	1.39141	0.980891	0.735302	0.412325	0.522953	1.71708	0.562738	0.528032	0.834789	0.568463	1.42368	0.634372	34	46	36	18	45	53	64	35	27	17	23	65	21	20	32	25
ACSM1	0.587157	1	1	1.17454	0.87346	1	1.57307	0.586987	1	3.84776	0.00484526	0.0332333	4.18655	0.000844409	0.00566933	0.645414	0.475509	0.412137	0.633073	0.378579	0.481672	0.0869632	0.0560509	0.108934	0.0727632	0.0227371	0.132083	0	0.0792049	0.0260872	0.0227385	0.0263644	0	20	13	15	14	16	16	4	2	4	3	1	5	0	3	1	1
ACSM2A	-0.154883	1	1	-0.0475634	1	NA	-0.154337	1	NA	1.23771	0.967766	NA	0.959782	1	NA	0.0322707	0	0	0	0.0236612	0	0	0	0	0	0	0	0	0	0	0	0	0	1	0	0	0	1	0	0	0	0	0	0	0	0	0	0	0
ACSM3	-0.0642762	1	1	-0.459648	1	1	-0.13978	1	1	3.31716	7.68483e-64	1.00649e-61	2.58652	2.09173e-42	1.23237e-40	149.349	115.914	160.843	145.245	283.84	193.06	20.0885	16.535	16.6124	19.9614	20.2133	19.2577	19.803	20.9893	16.0958	19.6233	21.0651	21.6906	4628	3169	5854	3212	11996	6413	924	590	610	823	889	729	739	795	617	863
ACSM4	-2.01885	0.587131	1	-1.91153	0.627108	1	0.381932	1	1	2.01281	0.541681	1	2.93081	0.184528	0.674107	0.290436	0.109733	0.109903	0.0904391	0.0709836	0.0903135	0.0434816	0	0	0	0	0	0	0.0528032	0	0	0.0263644	0	9	3	4	2	3	3	2	0	0	0	0	0	0	2	0	0
ACSS1	-0.0634484	1	1	0.891656	1	1	1.15501	0.205408	0.864767	1.01149	0.933037	1	0.593344	1	1	58.9586	57.8658	58.8807	70.4068	74.0595	91.5779	86.6153	71.7172	73.6664	38.9768	31.0361	82.7366	41.1603	36.4606	70.044	32.4479	84.7615	29.4495	1827	1582	2143	1557	3130	3042	3984	2559	2705	1607	1365	3132	1536	1381	2685	1427
ACSS2	0.0126017	1	1	0.576616	1	1	1.1628	0.0158969	0.0916868	0.637665	1	1	0.477772	1	1	96.2958	97.6988	96.1654	99.1664	102.335	116.866	141.467	97.1363	99.9194	64.2984	61.2082	153.084	64.7953	62.2022	99.8356	59.8705	143.58	56.6787	2984	2671	3500	2193	4325	3882	6507	3466	3669	2651	2692	5795	2418	2356	3827	2633
ACSS3	0.806934	1	1	1.79337	0.746667	NA	1.67617	0.783225	NA	2.1676	0.659238	NA	1.71084	0.761393	NA	0.0322707	0.0365776	0	0	0.0473224	0	0.0217408	0	0.0272334	0.0242544	0	0.0264165	0	0	0.0260872	0	0	0	1	1	0	0	2	0	1	0	1	1	0	1	0	0	1	0
ACTA1	0.0999747	1	1	-0.330782	1	1	0.0341224	1	1	-2.52164	0.232431	0.920641	-1.16861	0.84319	1	0.0322707	0.14631	0.0549517	0.0452195	0	0.060209	0.130445	0.0840764	0.190634	0.0970176	0.0682112	0.132083	0.107188	0.0792049	0.0782615	0.272862	0.184551	0.21959	1	4	2	1	0	2	6	3	7	4	3	5	4	3	3	12
ACTA2	0.10582	1	1	0.82327	1	1	0.489305	1	1	2.20157	7.73819e-05	0.000723158	2.18408	5.09645e-06	4.58864e-05	9.84256	9.36387	10.5232	10.3101	6.60147	13.8782	2.67412	3.25095	4.57521	2.83777	1.63707	2.8794	2.25095	2.42895	3.28698	1.75087	3.111	1.12235	305	256	383	228	279	461	123	116	168	117	72	109	84	92	126	77
ACTB	-0.068388	1	1	-0.0635688	1	1	-0.311305	1	1	-1.01562	0.865626	1	-1.31755	3.93585e-05	0.000315102	2137.87	2443.13	2300.77	2238.64	2719.24	2947.95	4408.36	5438.9	4699.67	4412.68	4566.06	4103.76	4790.27	4812.86	5357.08	5296.07	4320.36	5345.73	66248	66793	83738	49506	114924	97924	202769	194070	172570	181933	200820	155348	178761	182294	205353	232912
ACTC1	-2.94195	0.252548	1	-1.84808	0.581635	1	-2.9101	0.258553	1	-4.81018	0.0678296	0.341427	-3.69547	0.099405	0.406441	0	0.0365776	0	0	0	0	0	0	0.108934	0.0242544	0	0.0264165	0.107188	0.105606	0	0.0227385	0.0263644	0.146393	0	1	0	0	0	0	0	0	4	1	0	1	4	4	0	1
ACTG1	-0.0479561	1	1	-0.26787	1	1	-0.108266	1	1	-1.35275	1.63954e-06	1.94051e-05	-1.78491	3.57688e-37	1.78915e-35	1053.12	1140.01	1105.08	1076.9	1405.85	1569.11	3215.42	3098.94	2746.46	3239.49	3080.94	3379.15	3400.63	3229.97	3073.33	3271.5	3200.14	3278.04	32634	31167	40220	23815	59416	52122	147898	110576	100849	133563	135503	127918	126903	122340	117810	143875
ACTG1P4	-1.63568	0.730097	1	-1.52836	0.774303	NA	0.817832	1	1	-1.1243	0.952068	1	1.17773	0.902758	1	0.0968121	0.109733	0.0549517	0	0	0.0301045	0.0652224	0	0.0272334	0	0	0.0792496	0.0267971	0.0264016	0	0.0227385	0	0.0243989	3	3	2	0	0	1	3	0	1	0	0	3	1	1	0	1
ACTG2	-2.5626	0.476291	1	1.00128	0.999472	NA	-1.60026	0.78438	1	-2.56264	0.52979	1	-0.751066	1	NA	0	0.0365776	0.0274758	0	0	0	0	0.0840764	0.0544668	0	0	0	0	0.0264016	0.0260872	0	0.0263644	0.0487978	0	1	1	0	0	0	0	3	2	0	0	0	0	1	1	0
ACTL10	-0.107157	1	1	0.289447	1	1	-0.0164839	1	1	-0.475653	1	1	-0.55093	1	1	1.16175	2.26781	1.37379	1.22093	1.86923	1.29449	1.89145	2.71847	2.69611	1.77057	1.77349	2.24541	1.98298	2.11213	2.26958	1.84182	1.97733	1.70792	36	62	50	27	79	43	87	97	99	73	78	85	74	80	87	81
ACTL6A	0.00359003	1	1	-0.233619	1	1	-1.20008	0.01042	0.0622803	-0.7759	1	1	-0.669699	1	1	102.459	106.112	104.82	111.602	107.587	91.0661	69.701	138.782	132.518	134.369	160.365	69.317	133.396	153.974	138.079	151.257	66.9128	157.007	3175	2901	3815	2468	4547	3025	3206	4952	4866	5540	7053	2624	4978	5832	5293	6652
ACTL6B	-2.07063	0.579069	1	-0.490578	1	NA	0.675752	1	1	-1.54892	0.800678	1	-1.91775	0.605082	1	0.0322707	0	0	0	0	0.0301045	0.0217408	0.0280255	0	0	0.0227371	0.0792496	0.0803912	0	0.0521743	0	0.0790932	0.0243989	1	0	0	0	0	1	1	1	0	0	1	3	3	0	2	0
ACTL7A	-2.00542	0.847703	1	-0.936322	1	NA	-2.00488	0.847784	NA	-2.00545	0.863778	NA	-1.61211	0.90044	NA	0	0	0	0	0	0	0	0.0280255	0	0	0	0	0.0267971	0	0	0	0	0.0243989	0	0	0	0	0	0	0	1	0	0	0	0	1	0	0	0
ACTL7B	2.28909	0.784874	1	0.914217	1	NA	-0.154342	1	NA	-0.154928	1	NA	0.238438	1	NA	0	0	0	0	0	0	0	0	0	0.0242544	0.0227371	0	0	0	0.0260872	0.0227385	0	0	0	0	0	0	0	0	0	0	0	1	1	0	0	0	1	1
ACTL8	-0.138927	1	1	0.746341	1	1	-0.823854	1	1	-2.85639	0.289671	1	-3.20101	0.109497	0.440219	0.0322707	0	0	0	0	0.0301045	0	0.224204	0.136167	0.0727632	0.136422	0.105666	0.0267971	0.105606	0.104349	0.0227385	0.0527288	0.121995	1	0	0	0	0	1	0	8	5	3	6	4	1	4	4	1
ACTN1	0.0857024	1	1	-0.697737	1	1	-0.933535	1	1	-0.333124	1	1	-0.457719	1	1	267.427	306.52	288.853	275.251	317.391	307.849	193.363	240.038	208.799	347.808	354.789	190.727	324.754	330.337	237.654	389.215	189.112	372.791	8287	8380	10513	6087	13414	10226	8894	8565	7667	14340	15604	7220	12119	12512	9110	17117
ACTN2	2.54514	0.323864	1	3.55032	0.0936968	1	-0.154309	1	1	4.62596	0.0206051	0.1211	4.42379	0.0192494	0.0981874	0.0968121	0.548664	0.247282	0	0.283934	0.240836	0	0.0840764	0.217867	0.0485088	0.0227371	0.0264165	0.0267971	0	0.0521743	0.090954	0	0	3	15	9	0	12	8	0	3	8	2	1	1	1	0	2	4
ACTN3	-1.02147	0.995496	1	-1.87594	0.81785	NA	-0.0442198	1	NA	-1.98329	0.817528	NA	-1.58994	0.868087	NA	0	0	0	0	0	0	0	0	0	0	0.0227371	0.0264165	0	0.0264016	0	0	0.0263644	0.0243989	0	0	0	0	0	0	0	0	0	0	1	1	0	1	0	0
ACTN4	0.125184	1	1	-0.575932	1	1	-0.21659	1	1	-0.517993	1	1	-0.448508	1	1	1041.54	1104.9	1085.13	1054.02	1056.64	1000.79	1213.96	971.307	885.93	1339.5	1353.47	1131.63	1264.31	1225.48	937.312	1504.31	1178.75	1354.33	32275	30207	39494	23309	44657	33244	55838	34658	32531	55227	59527	42838	47181	46417	35930	66157
ACTR10	-0.0546613	1	1	-0.144523	1	1	0.174334	1	1	-0.189503	1	1	-0.0612684	1	1	43.5977	40.6743	41.7083	38.5723	36.2726	39.7982	44.4164	36.0688	37.6366	37.1092	36.5612	46.2025	37.7303	38.7312	37.0959	35.222	45.2676	36.574	1351	1112	1518	853	1533	1322	2043	1287	1382	1530	1608	1749	1408	1467	1422	1549
ACTR1A	0.0540954	1	1	-0.173314	1	1	-0.129354	1	1	-0.416927	1	1	-0.529232	1	1	136.344	137.312	144.248	139.502	158.08	145.314	171.774	173.73	162.257	190.664	177.94	172.368	181.898	172.455	172.123	180.521	170.815	174.281	4225	3754	5250	3085	6681	4827	7901	6199	5958	7861	7826	6525	6788	6532	6598	7939
ACTR1B	-0.126791	1	1	0.291633	1	1	1.0576	0.64781	1	0.0845128	1	1	-0.0116827	1	1	57.7646	53.8057	54.0999	53.0877	55.3199	62.4969	108.139	64.2063	64.2436	52.5836	40.6766	108.915	58.1228	47.7341	63.7831	39.3149	104.245	38.9163	1790	1471	1969	1174	2338	2076	4974	2291	2359	2168	1789	4123	2169	1808	2445	1729
ACTR2	0.00785061	1	1	0.309638	1	1	0.352033	1	1	0.0608877	1	1	0.0813949	1	1	1119.76	1096.34	1107.74	1091.78	1169.34	1022.71	1241.77	1222.11	1204.94	810.437	981.06	1221.21	809.218	949.851	1256.46	971.185	1265.86	985.106	34699	29973	40317	24144	49420	33972	57117	43607	44245	33414	43148	46229	30198	35977	48164	42711
ACTR3	0.0255316	1	1	0.00530735	1	1	0.0524771	1	1	-1.12616	0.0857553	0.412744	-1.1186	0.0537325	0.240905	265.427	262.847	278.358	273.307	280.977	260.013	567.739	570.402	533.176	475.459	551.238	559.767	464.286	533.102	572.483	544.405	574.981	544.462	8225	7186	10131	6044	11875	8637	26114	20353	19578	19603	24244	21190	17326	20192	21945	23942
ACTR3B	-0.171393	1	1	-0.509641	1	1	-1.15019	0.258782	1	-1.11068	0.460583	1	-1.49369	0.000189663	0.00140444	3.35615	3.14567	2.80253	3.16537	3.9041	4.27484	3.69594	5.40891	5.31052	6.03935	7.38955	3.61907	8.1731	7.04923	6.75658	7.00346	3.71738	7.75885	104	86	102	70	165	142	170	193	195	249	325	137	305	267	259	308
ACTR3C	-0.862618	1	1	-0.0205989	1	1	0.395531	1	1	-0.36657	1	1	-0.433428	1	1	0.225895	0.585242	0.412137	0.180878	0.496885	0.240836	0.587001	0.392357	0.490201	0.242544	0.15916	0.713247	0.348362	0.554434	0.469569	0.295601	0.474559	0.365984	7	16	15	4	21	8	27	14	18	10	7	27	13	21	18	13
ACTR5	0.0417936	1	1	-0.471289	1	1	-1.06562	0.479918	1	-0.581518	1	1	-0.684147	1	1	20.6855	18.6912	17.4746	18.8565	17.8642	23.1805	13.7619	21.2994	20.997	27.7956	27.0571	14.3442	26.9846	25.372	20.1393	27.3999	12.5231	27.4732	641	511	636	417	755	770	633	760	771	1146	1190	543	1007	961	772	1205
ACTR6	-0.0140974	1	1	-0.49874	1	1	-0.552121	1	1	-1.17309	0.21141	0.855273	-1.27063	0.0202193	0.102658	21.1373	13.6435	19.0133	17.6808	21.1531	17.3101	25.0454	28.5019	29.6027	38.6373	39.176	30.4583	40.1152	38.6256	28.8524	34.4943	26.8917	34.5977	655	373	692	391	894	575	1152	1017	1087	1593	1723	1153	1497	1463	1106	1517
ACTR8	0.0211207	1	1	0.0294798	1	1	0.293403	1	1	0.0477182	1	1	-0.0750149	1	1	53.8598	59.841	55.0066	54.173	61.0695	61.1723	67.3095	55.9949	58.334	50.7887	52.841	64.9847	49.4138	50.0575	56.3744	53.0944	69.1538	54.8	1669	1636	2002	1198	2581	2032	3096	1998	2142	2094	2324	2460	1844	1896	2161	2335
ACTRT3	0.0730337	1	1	0.189805	1	1	0.0752452	1	1	-0.832457	1	1	-0.958344	1	1	3.06572	3.25541	3.407	2.44185	3.09962	3.70285	6.23961	6.52993	6.59049	5.36022	5.20679	5.78522	4.50191	5.57074	6.31309	5.98023	5.58925	5.63615	95	89	124	54	131	123	287	233	242	221	229	219	168	211	242	263
ACVR1	0.113981	1	1	0.250665	1	1	0.627867	1	1	0.330093	1	1	0.373463	1	1	45.9535	41.6253	44.0987	44.7673	36.9351	49.4617	48.5255	38.1146	40.0059	29.0083	33.6054	48.2366	27.3866	29.913	37.2786	34.3579	50.5405	32.1822	1424	1138	1605	990	1561	1643	2232	1360	1469	1196	1478	1826	1022	1133	1429	1511
ACVR1B	0.0514614	1	1	0.103749	1	1	0.721793	1	1	-0.443798	1	1	-0.323692	1	1	37.9503	39.7599	38.8508	40.0193	38.2365	34.1686	76.4624	52.2955	49.4014	40.4321	47.1567	73.3059	42.0714	41.2657	48.2091	45.9545	76.3249	45.3332	1176	1087	1414	885	1616	1135	3517	1866	1814	1667	2074	2775	1570	1563	1848	2021
ACVR1C	0.0975324	1	1	-0.802062	1	1	1.51992	0.262138	1	2.51031	0.00164652	0.0123406	3.11348	8.17921e-07	8.13465e-06	2.71074	1.86546	1.18146	1.71834	1.34869	1.11387	0.739187	0.0840764	0.108934	0.266798	0.181897	0.422665	0.107188	0.211213	0.156523	0.15917	0.553652	0.243989	84	51	43	38	57	37	34	3	4	11	8	16	4	8	6	7
ACVR2A	0.0837688	1	1	0.250356	1	1	1.45199	0.061319	0.310366	-2.5376	0.000104024	0.000953271	-1.50965	0.069176	0.299439	1.03266	0.256043	0.576992	0.542634	0.40224	0.180627	4.52209	2.15796	1.96081	1.47952	1.54612	4.01532	1.15227	1.47849	1.77393	1.81908	4.77195	1.92751	32	7	21	12	17	6	208	77	72	61	68	152	43	56	68	80
ACVR2B	-0.0506872	1	1	-0.382481	1	1	-0.215454	1	1	-0.794219	1	1	-0.572328	1	1	39.822	43.125	42.3402	45.0839	42.8977	30.4658	52.1779	45.5694	48.2848	49.6488	55.9787	48.1574	52.8974	55.3906	44.5308	55.2546	52.3333	58.1426	1234	1179	1541	997	1813	1012	2400	1626	1773	2047	2462	1823	1974	2098	1707	2430
ACVR2B-AS1	-0.118217	1	1	-0.105068	1	1	0.235886	1	1	-1.03566	0.925765	1	0.196758	1	1	1.00039	0.658397	0.879226	1.04005	0.449563	0.301045	0.847891	0.644586	0.735302	0.703378	0.54569	0.898163	0.723521	0.712844	0.678266	0.636678	0.817296	0.609973	31	18	32	23	19	10	39	23	27	29	24	34	27	27	26	28
ACVRL1	-0.0582516	1	1	1.34756	0.00404306	0.120954	3.05616	1.09243e-68	1.0052e-66	1.37499	0.00475744	0.0326935	1.19963	0.0839859	0.353607	16.813	13.9361	14.9194	15.5103	14.386	20.5313	53.1562	15.8064	16.7485	5.67553	5.07037	50.1122	6.29731	5.43873	15.7045	6.07118	51.7269	5.75814	521	381	543	343	608	682	2445	564	615	234	223	1897	235	206	602	267
ACY1	-0.246155	1	1	-0.384087	1	1	-0.453663	1	1	-0.924486	1	1	-0.765679	1	1	2.77528	2.59701	2.88496	3.07493	2.67372	2.40836	3.52201	3.58726	3.56758	3.97772	3.18319	2.90582	4.50191	4.43547	3.33916	3.50173	3.37464	3.70863	86	71	105	68	113	80	162	128	131	164	140	110	168	168	128	154
ACY3	0.806939	1	1	1.81751	0.655522	1	2.68092	0.319524	1	3.91381	0.0867938	0.416847	4.49346	0.0228266	0.114048	0.0322707	0.256043	0.109903	0.0904391	0.0473224	0.120418	0.0434816	0.0280255	0.0272334	0	0.0227371	0.0264165	0	0	0	0	0.0263644	0	1	7	4	2	2	4	2	1	1	0	1	1	0	0	0	0
ACYP1	-0.0252911	1	1	-0.319085	1	1	-1.19085	0.0645309	0.324767	-0.204182	1	1	-0.600507	1	1	9.71348	9.65649	9.80887	10.717	13.6052	12.7342	6.39179	11.9108	10.8389	13.6552	13.1648	6.47205	13.8541	13.8609	11.687	12.1651	5.61561	11.9555	301	264	357	237	575	423	294	425	398	563	579	245	517	525	448	535
ACYP2	0.0187507	1	1	0.748317	1	1	1.51591	4.80779e-06	4.49069e-05	0.523033	1	1	0.709789	1	1	10.9398	10.0588	9.97373	9.22478	9.29885	8.48947	15.7838	9.86496	9.15043	6.18487	5.32048	17.4878	5.30582	5.99317	10.4349	4.91152	16.0559	4.90418	339	275	363	204	393	282	726	352	336	255	234	662	198	227	400	216
ADA	-0.101347	1	1	0.764696	1	1	0.300514	1	1	1.21497	0.298493	1	0.876705	1	1	31.2058	31.5665	27.6682	32.7842	37.0298	41.4238	18.8275	27.0446	27.07	18.5304	11.5959	20.3672	18.8383	14.7321	27.0524	10.869	18.6396	10.4671	967	863	1007	725	1565	1376	866	965	994	764	510	771	703	558	1037	478
ADAD2	-1.64389	0.725459	1	1.17067	0.909829	NA	0.5989	1	1	-0.0817212	1	1	-0.789727	1	1	0	0	0.0274758	0.0452195	0	0.060209	0.0217408	0.0560509	0.108934	0.0242544	0	0.0792496	0.0535941	0	0.0260872	0	0.0263644	0.0243989	0	0	1	1	0	2	1	2	4	1	0	3	2	0	1	0
ADAL	0.0443981	1	1	0.0174929	1	1	0.164517	1	1	-0.803159	1	1	-0.724316	1	1	21.2987	19.8251	23.0522	22.0219	21.721	19.3271	36.3941	32.7618	36.4928	30.415	32.605	36.4813	29.5572	31.2859	33.522	33.6757	38.9929	32.8165	660	542	839	487	918	642	1674	1169	1340	1254	1434	1381	1103	1185	1285	1481
ADAM10	0.050498	1	1	0.102595	1	1	0.784689	1	1	0.41344	1	1	0.406025	1	1	371.274	258.494	365.236	382.15	401.01	295.024	414.662	257.022	273.369	210.14	250.017	412.177	206.927	231.727	263.611	247.645	425.178	243.892	11505	7067	13293	8451	16948	9800	19073	9171	10038	8664	10996	15603	7722	8777	10105	10891
ADAM11	0.268422	1	1	3.93571	2.70975e-56	1.45412e-53	3.37444	7.92577e-37	3.57317e-35	3.87501	2.16825e-50	2.19802e-48	3.96995	2.06653e-59	1.88969e-57	13.5537	13.2777	11.7322	11.938	11.1917	12.674	8.23976	11.6025	12.3095	0.800395	0.93222	7.92496	0.696723	0.765647	11.2175	0.818586	7.19748	0.658771	420	363	427	264	473	421	379	414	452	33	41	300	26	29	430	36
ADAM12	0.366277	1	1	0.711728	1	1	0.0962148	1	1	-3.56779	0.0954604	0.450393	-2.18542	0.197433	0.710314	0.0322707	0	0.0274758	0.0904391	0	0.0301045	0.130445	0.30828	0.245101	0.169781	0.227371	0.211332	0.187579	0.0792049	0.18261	0.136431	0.131822	0.146393	1	0	1	2	0	1	6	11	9	7	10	8	7	3	7	6
ADAM15	0.0421165	1	1	-0.0811151	1	1	-2.00831	1.93534e-32	7.50016e-31	-0.309081	1	1	-0.349074	1	1	53.3112	51.2818	54.5395	58.1975	56.5739	55.874	15.0881	64.1223	59.9952	65.2444	58.7071	17.9104	64.8757	56.3939	62.1135	63.2813	15.1859	60.4361	1652	1402	1985	1287	2391	1856	694	2288	2203	2690	2582	678	2421	2136	2381	2783
ADAM17	0.0572782	1	1	0.0755225	1	1	-0.160041	1	1	0.412818	1	1	0.441527	1	1	69.4465	75.4596	71.2448	79.4055	73.8229	71.9799	44.373	54.3134	56.3732	43.7549	52.4999	44.6968	44.2419	47.4701	52.5656	52.6851	47.2186	51.2133	2152	2063	2593	1756	3120	2391	2041	1938	2070	1804	2309	1692	1651	1798	2015	2317
ADAM18	-0.689459	1	1	-0.218947	1	1	-3.37729	0.125256	0.571731	-2.91651	0.283547	1	-3.22496	0.11168	0.447358	0	0	0.0274758	0	0.0236612	0	0.0217408	0.0280255	0.0817002	0.0242544	0.0454742	0	0.107188	0.0792049	0.130436	0.090954	0	0.0731967	0	0	1	0	1	0	1	1	3	1	2	0	4	3	5	4
ADAM19	-0.43683	1	1	1.25558	0.695137	1	3.27013	0.000175045	0.00136617	-1.45146	0.664777	1	-3.34914	0.0446819	0.204778	0	0	0.0274758	0	0.0473224	0.0301045	0.978336	0.196178	0.354034	0.0727632	0.0454742	0.977412	0.0267971	0.132008	0.18261	0.090954	0.949118	0.121995	0	0	1	0	2	1	45	7	13	3	2	37	1	5	7	4
ADAM1A	0.140749	1	1	0.520815	1	1	0.388868	1	1	-1.99506	0.000159303	0.00140737	-1.25111	0.22371	0.784438	2.54939	1.64599	1.5936	1.94444	1.67994	0.571986	5.73957	5.54904	7.32579	3.90496	4.38826	5.94372	4.07315	4.03945	5.8957	5.02521	5.14106	3.95262	79	45	58	43	71	19	264	198	269	161	193	225	152	153	226	221
ADAM20	1.75785	0.714193	1	-0.0475145	1	NA	1.76047	0.713248	1	-1.11667	0.963342	1	-0.00195515	1	NA	0.0322707	0	0	0	0	0	0.0217408	0	0.0272334	0.0485088	0.0227371	0.0528331	0.0267971	0	0	0.0227385	0.0263644	0	1	0	0	0	0	0	1	0	1	2	1	2	1	0	0	1
ADAM20P1	-0.17016	1	1	0.17941	1	1	1.40375	0.596579	1	-0.510456	1	1	0.51719	1	1	0.161354	0.0365776	0.274758	0.135659	0.118306	0.0301045	0.28263	0.112102	0.190634	0.0970176	0.0454742	0.211332	0.160782	0.105606	0.0521743	0.113693	0.316373	0.0243989	5	1	10	3	5	1	13	4	7	4	2	8	6	4	2	5
ADAM21	-0.0907928	1	1	-0.192496	1	1	0.410028	1	1	-1.48708	0.170747	0.721723	-1.27206	0.349996	1	0.516331	0.512087	0.494565	0.406976	0.473224	0.361254	1.56534	1.00892	1.11657	0.970176	1.02317	1.47933	0.991491	0.81845	0.808702	0.90954	1.31822	1.26874	16	14	18	9	20	12	72	36	41	40	45	56	37	31	31	40
ADAM21P1	-0.0254955	1	1	-0.657598	1	1	-0.33391	1	1	-1.83096	0.39088	1	-1.16203	0.828405	1	0.0322707	0.14631	0.164855	0.0452195	0.118306	0	0.108704	0.0840764	0.272334	0.21829	0.15916	0.264165	0.160782	0.211213	0.0521743	0.204647	0.131822	0.21959	1	4	6	1	5	0	5	3	10	9	7	10	6	8	2	9
ADAM22	-0.0333502	1	1	0.268904	1	1	-0.110563	1	1	1.13087	0.224771	0.897632	1.09018	0.32781	1	31.4317	38.0407	35.279	35.0451	38.757	33.5966	14.2402	17.9363	20.0438	12.3697	15.4157	14.3442	13.4789	14.1249	18.3915	14.439	13.9995	15.5421	974	1040	1284	775	1638	1116	655	640	736	510	678	543	503	535	705	635
ADAM23	-0.141915	1	1	-2.47755	0.569877	NA	-1.62253	0.810787	NA	-1.06314	0.982675	NA	-1.4702	0.845603	NA	0.0322707	0	0	0	0	0.0301045	0	0	0	0.0242544	0.0454742	0.0264165	0	0.0528032	0	0	0	0.0243989	1	0	0	0	0	1	0	0	0	1	2	1	0	2	0	0
ADAM28	0.382592	1	1	1.14615	0.737471	1	2.21967	0.00306815	0.0202248	-0.749233	1	1	0.955795	1	1	0.645414	0.438931	0.467089	0.316537	0.118306	0.180627	1.15226	0.420382	0.571902	0.363816	0.250108	0.950996	0.133985	0.211213	0.54783	0.227385	1.08094	0.292787	20	12	17	7	5	6	53	15	21	15	11	36	5	8	21	10
ADAM32	0.0267116	1	1	-0.7086	1	1	-1.52284	0.603575	1	-3.58015	0.122078	0.551471	-1.27225	0.772503	1	0.0322707	0	0.164855	0.0452195	0.0236612	0	0	0.140127	0.108934	0.169781	0.136422	0.0792496	0.160782	0.0792049	0.0260872	0.113693	0.0790932	0.170792	1	0	6	1	1	0	0	5	4	7	6	3	6	3	1	5
ADAM33	-1.11663	0.96077	1	1.42042	0.849891	NA	-1.11608	0.960953	1	0.29189	1	1	2.28017	0.533868	NA	0.0968121	0.0365776	0.0274758	0.0452195	0.0236612	0	0	0	0.0544668	0	0	0	0	0	0.0260872	0	0	0.0243989	3	1	1	1	1	0	0	0	2	0	0	0	0	0	1	0
ADAM3A	-0.154887	1	1	-0.0475673	1	NA	0.807442	1	NA	-0.154927	1	NA	1.67357	0.8911	NA	0.0645414	0	0	0	0	0	0	0	0	0	0	0	0	0	0	0	0.0263644	0	2	0	0	0	0	0	0	0	0	0	0	0	0	0	0	0
ADAM8	-0.0752662	1	1	0.329358	1	1	1.00275	0.981792	1	0.237962	1	1	-0.161754	1	1	8.06768	8.12023	8.02294	9.22478	9.98502	12.2224	18.4579	11.014	11.7104	8.46479	7.52597	16.5368	9.70053	7.18124	10.6436	7.27632	17.2687	7.61246	250	222	292	204	422	406	849	393	430	349	331	626	362	272	408	320
ADAM9	-0.108948	1	1	-0.257007	1	1	-0.272664	1	1	0.379994	1	1	0.543869	1	1	68.3171	54.9396	66.0794	68.7337	67.9786	47.7758	33.633	32.8739	36.874	33.5924	38.1528	34.4736	35.5865	39.18	35.6872	36.177	34.4055	41.5026	2117	1502	2405	1520	2873	1587	1547	1173	1354	1385	1678	1305	1328	1484	1368	1591
ADAMDEC1	-0.154892	1	1	-0.0475722	1	NA	2.59541	0.758484	NA	-0.154932	1	NA	0.238433	1	NA	0	0	0	0	0	0	0.0652224	0	0	0	0	0	0	0	0	0	0.0263644	0	0	0	0	0	0	0	3	0	0	0	0	0	0	0	0	0
ADAMTS1	-3.25623	0.416898	1	-0.279387	1	NA	-0.737668	1	1	-3.25627	0.473145	1	-2.14156	0.657762	NA	0	0.0365776	0	0	0	0	0	0.0560509	0.0272334	0	0	0	0	0	0.0260872	0	0.0790932	0.121995	0	1	0	0	0	0	0	2	1	0	0	0	0	0	1	0
ADAMTS10	-0.0909612	1	1	2.26939	0.000193256	0.00773565	3.64173	2.12472e-15	3.90613e-14	-0.79542	1	1	-1.11496	0.783337	1	0.258166	0.182888	0.274758	0.226098	0.118306	0.511777	5.93524	2.07388	2.77781	0.388071	0.409267	5.54748	0.777115	0.396024	2.2435	0.477509	6.56473	0.195191	8	5	10	5	5	17	273	74	102	16	18	210	29	15	86	21
ADAMTS13	0.20723	1	1	1.60772	0.00859958	0.237797	2.7936	1.34113e-15	2.48337e-14	0.816296	1	1	1.32461	0.14724	0.562711	3.45296	2.1215	3.35205	3.43668	1.65628	2.76961	8.45717	3.78344	3.62204	1.43101	1.13685	7.13247	1.28626	1.21447	3.31307	1.1824	8.35751	0.756366	107	58	122	76	70	92	389	135	133	59	50	270	48	46	127	52
ADAMTS14	0.381572	1	1	2.13489	3.25815e-10	2.57829e-08	0.76513	1	1	3.39877	2.16211e-34	1.35646e-32	3.37282	1.11943e-44	7.09525e-43	44.824	36.2118	32.6962	34.6382	31.0198	45.0965	5.67435	13.4802	17.4294	4.70535	3.41056	6.68339	3.53721	3.11539	13.8784	4.13841	4.6665	2.75708	1389	990	1190	766	1311	1498	261	481	640	194	150	253	132	118	532	182
ADAMTS15	-2.52578	0.585686	1	0.770075	1	NA	-0.699407	1	NA	-2.52581	0.628727	NA	-2.13245	0.663467	NA	0	0	0	0	0	0	0.0217408	0.0560509	0.0544668	0	0	0	0	0	0.0260872	0	0.0263644	0.0731967	0	0	0	0	0	0	1	2	2	0	0	0	0	0	1	0
ADAMTS16	-0.154815	1	1	-1.00928	0.998473	NA	0.703728	1	NA	-1.11663	0.982832	NA	-0.723277	1	NA	0	0	0	0	0	0	0.0217408	0	0	0	0	0	0	0	0	0.0227385	0.0263644	0.0243989	0	0	0	0	0	0	1	0	0	0	0	0	0	0	0	1
ADAMTS17	-0.163849	1	1	-1.04976	0.952892	1	-0.638631	1	1	0.402577	1	1	0.350674	1	1	0.225895	0.219466	0.192331	0.0452195	0.212951	0.150523	0.0652224	0.0280255	0.136167	0.0727632	0.113685	0.0792496	0.107188	0.15841	0.0260872	0.136431	0.105458	0.0975957	7	6	7	1	9	5	3	1	5	3	5	3	4	6	1	6
ADAMTS19	-0.240167	1	1	1.56452	0.00730414	0.205955	2.91501	3.37847e-21	8.21407e-20	-2.73843	5.00823e-05	0.000481837	-3.01305	1.29691e-07	1.3935e-06	0.0645414	0.14631	0.137379	0.361756	0.165628	0.240836	10.153	3.39108	3.94884	0.776141	1.18233	8.87596	0.884303	1.08247	3.78264	0.977756	8.83207	1.48833	2	4	5	8	7	8	467	121	145	32	52	336	33	41	145	43
ADAMTS2	-0.154858	1	1	2.40571	0.550799	NA	1.67521	0.781493	NA	2.29206	0.619568	NA	1.7103	0.759411	NA	0.0322707	0	0	0.0452195	0.0236612	0.0301045	0.0217408	0.0280255	0.0544668	0	0	0	0	0	0	0	0.0263644	0	1	0	0	1	1	1	1	1	2	0	0	0	0	0	0	0
ADAMTS20	2.04785	0.675919	1	-0.0475131	1	NA	0.711478	1	NA	-1.11667	0.969085	NA	-0.723299	1	NA	0	0	0	0	0	0	0.0217408	0	0.0272334	0.0242544	0.0682112	0	0	0	0	0.0227385	0.0263644	0.0243989	0	0	0	0	0	0	1	0	1	1	3	0	0	0	0	1
ADAMTS3	-0.0915926	1	1	0.116696	1	1	0.62608	1	1	-1.30839	0.000652654	0.00527979	-1.40838	1.03824e-07	1.12521e-06	15.3286	13.8263	14.6721	15.7364	16.1606	15.9253	55.6564	40.1885	41.5854	28.9598	33.8555	55.2898	31.5133	34.4277	40.1221	34.6535	59.6099	37.7695	475	378	534	348	683	529	2560	1434	1527	1194	1489	2093	1176	1304	1538	1524
ADAMTS4	-0.0577899	1	1	-0.310835	1	1	-0.261556	1	1	4.51901	1.07126e-20	3.81569e-19	2.89864	1.62867e-08	1.9025e-07	4.71152	4.68193	3.35205	4.52195	6.93273	19.8389	0.500038	0.448407	0.381268	0.436579	0.568427	0.554748	0.482347	0.422426	0.495656	0.45477	0.290008	0.609973	146	128	122	100	293	659	23	16	14	18	25	21	18	16	19	20
ADAMTS6	0.047157	1	1	0.366018	1	1	2.24491	2.57812e-05	0.000220597	0.533831	1	1	0.700414	1	1	0.774497	1.02417	1.31884	1.08527	0.662513	1.26439	3.17416	0.728662	0.980403	0.60636	0.477479	2.32466	0.643129	0.554434	0.678266	0.682155	3.111	0.512377	24	28	48	24	28	42	146	26	36	25	21	88	24	21	26	30
ADAMTS7	-0.156246	1	1	2.5342	0.000190364	0.00767354	0.874363	1	1	6.96468	1.30663e-49	1.28818e-47	6.27307	4.43943e-43	2.66928e-41	14.6186	14.4847	12.529	16.2338	16.7048	30.4055	0.347853	0.728662	1.36167	0.145526	0.136422	0.290582	0.160782	0.211213	0.991312	0.15917	0.316373	0.121995	453	396	456	359	706	1010	16	26	50	6	6	11	6	8	38	7
ADAMTS7P1	0.190479	1	1	1.16464	0.713042	1	1.39445	0.371841	1	-6.1378	0.000676276	0.00546104	-5.74443	1.49585e-05	0.00012675	0	0	0	0	0	0	0.913113	0.728662	0.599135	0.509343	0.295582	0.607581	0.294768	0.264016	0.860876	0.227385	1.00185	0.341585	0	0	0	0	0	0	42	26	22	21	13	23	11	10	33	10
ADAMTS8	-0.154879	1	1	-0.0475593	1	NA	1.66684	0.898688	NA	-0.154919	1	NA	0.238446	1	NA	0	0	0	0	0	0	0.0217408	0	0	0	0	0.0264165	0	0	0	0	0	0	0	0	0	0	0	0	1	0	0	0	0	1	0	0	0	0
ADAMTS9	1.43607	0.744041	1	1.95693	0.46264	1	0.433896	1	1	3.5838	0.0444442	0.237004	3.74975	0.022722	0.11372	0.225895	0.329199	0.384662	0.0904391	0.260273	0.210732	0.0217408	0.0840764	0.0272334	0.0485088	0.0909483	0.0264165	0	0.0264016	0.104349	0	0.0263644	0.0243989	7	9	14	2	11	7	1	3	1	2	4	1	0	1	4	0
ADAMTSL1	-0.154846	1	1	1.42974	0.865032	NA	2.0053	0.684748	1	1.77354	0.778172	1	-0.723311	1	NA	0	0	0	0	0.0709836	0	0.0652224	0	0.0817002	0.0242544	0	0.0264165	0	0	0	0	0.0263644	0.0243989	0	0	0	0	3	0	3	0	3	1	0	1	0	0	0	0
ADAMTSL2	-0.177237	1	1	0.211642	1	1	0.686896	1	1	0.978763	1	1	0.854177	1	1	6.71231	5.52322	6.84148	6.87337	6.17557	8.12822	5.60912	4.09172	3.56758	3.00755	2.47834	5.20406	3.96596	2.66656	4.17395	2.86505	5.35197	2.80588	208	151	249	152	261	270	258	146	131	124	109	197	148	101	160	126
ADAMTSL3	0.267895	1	1	0.986774	1	1	1.81748	0.0401095	0.212422	1.88666	0.0379162	0.206348	2.14785	0.00272652	0.0167434	1.06493	1.02417	0.98913	1.67312	0.946448	1.02355	0.913113	0.448407	0.626368	0.291053	0.272845	0.739663	0.214376	0.105606	0.417395	0.272862	0.949118	0.365984	33	28	36	37	40	34	42	16	23	12	12	28	8	4	16	12
ADAMTSL4	0.0177121	1	1	0.960882	1	1	0.343229	1	1	1.20654	0.0811756	0.394955	1.21204	0.0337276	0.160781	88.2604	89.1396	84.7629	80.0386	72.8055	99.1341	45.1121	63.1414	77.7786	31.3609	31.3544	41.3683	34.0055	30.6523	64.0179	35.6767	44.714	32.4018	2735	2437	3085	1770	3077	3293	2075	2253	2856	1293	1379	1566	1269	1161	2454	1569
ADAMTSL4-AS1	-1.04357	0.961976	1	-0.562625	1	1	-0.860234	1	1	0.925304	1	1	0.412458	1	1	0.225895	0.182888	0.164855	0.0904391	0.354918	0.120418	0.0869632	0.112102	0.0272334	0.0242544	0.0454742	0.105666	0.0803912	0.0792049	0.104349	0.090954	0	0.170792	7	5	6	2	15	4	4	4	1	1	2	4	3	3	4	4
ADAMTSL5	0.127555	1	1	0.372315	1	1	1.29487	0.00932505	0.0563935	0.0679731	1	1	0.160565	1	1	6.48641	5.30375	5.85235	6.55683	5.67869	5.71986	12.4792	6.38981	6.61772	4.72961	4.95668	11.7289	5.22543	4.30346	6.88701	5.82106	12.8658	4.66019	201	145	213	145	240	190	574	228	243	195	218	444	195	163	264	256
ADAP1	-0.169586	1	1	0.196769	1	1	0.0685206	1	1	1.40844	0.0998054	0.466313	0.889095	1	1	4.45336	3.69434	3.92904	3.4819	4.35366	6.95414	1.91319	2.49427	2.64164	2.01312	1.56886	2.13974	2.27775	1.84811	1.74784	1.34157	2.13552	1.41514	138	101	143	77	184	231	88	89	97	83	69	81	85	70	67	59
ADAP2	-1.24355	0.757497	1	-0.363834	1	1	-0.49571	1	1	2.83655	0.00372473	0.0261372	3.25966	5.95022e-05	0.000466792	1.12947	2.01177	1.78593	0.678293	1.04109	1.08376	0.130445	0.140127	0.190634	0.121272	0.0227371	0.0792496	0.160782	0.105606	0	0.0227385	0.0790932	0.121995	35	55	65	15	44	36	6	5	7	5	1	3	6	4	0	1
ADAR	-0.005123	1	1	0.041026	1	1	0.49111	1	1	0.019294	1	1	-0.102969	1	1	370.919	418.411	384.304	393.41	368.547	491.456	560.586	410.237	415.881	343.394	375.435	542.226	346.861	361.913	407.716	385.19	553.863	397.946	11494	11439	13987	8700	15576	16325	25785	14638	15271	14158	16512	20526	12944	13708	15629	16940
ADARB1	0.00363357	1	1	0.514658	1	1	0.635697	1	1	0.606799	1	1	0.143924	1	1	66.0904	61.4138	56.7925	56.027	59.0583	108.015	78.9626	75.893	71.5966	46.1319	49.294	78.0873	47.404	46.0972	73.7484	47.9783	79.4623	49.3834	2048	1679	2067	1239	2496	3588	3632	2708	2629	1902	2168	2956	1769	1746	2827	2110
ADARB2	-0.15484	1	1	2.6402	0.369509	NA	1.37828	0.844295	1	-1.11667	0.960445	1	2.06472	0.554447	1	0.0645414	0	0.0274758	0.0904391	0	0	0	0.0280255	0.0544668	0	0.0227371	0.0528331	0.0267971	0	0.104349	0	0.0263644	0	2	0	1	2	0	0	0	1	2	0	1	2	1	0	4	0
ADAT1	0.125404	1	1	0.343778	1	1	0.986105	1	1	1.36321	0.000742254	0.00594035	1.18321	0.0543147	0.24308	14.8123	16.8257	16.3481	15.2842	17.0597	19.1465	12.8923	8.71592	8.46959	6.11211	7.38955	12.3894	6.10973	5.99317	8.03485	6.50321	13.3931	6.22172	459	460	595	338	721	636	593	311	311	252	325	469	228	227	308	286
ADAT2	0.0119173	1	1	-0.140922	1	1	-0.481817	1	1	-0.394289	1	1	-0.251054	1	1	38.1762	29.701	30.8279	28.8048	34.4034	23.6019	24.3497	32.0892	34.5592	30.512	34.0829	25.8882	29.7983	34.7181	31.3829	36.086	25.8371	35.232	1183	812	1122	637	1454	784	1120	1145	1269	1258	1499	980	1112	1315	1203	1587
ADAT3	-0.117642	1	1	0.161682	1	1	0.233341	1	1	0.791534	1	1	0.182104	1	1	2.03305	1.35337	2.22554	1.71834	1.91656	3.79317	1.45663	1.70955	1.85187	1.52803	1.2278	1.92841	1.12548	2.03292	1.6174	1.1824	1.97733	1.12235	63	37	81	38	81	126	67	61	68	63	54	73	42	77	62	52
ADCK1	-0.108577	1	1	0.321103	1	1	1.2264	0.166842	0.729447	0.855042	1	1	0.774608	1	1	5.0665	3.98696	4.58846	5.83332	4.35366	6.0209	6.23961	2.99872	3.78544	2.47395	2.43287	6.02297	2.59931	2.34974	3.28698	2.00099	6.27472	2.48869	157	109	167	129	184	200	287	107	139	102	107	228	97	89	126	88
ADCK2	-0.157304	1	1	-0.0645429	1	1	0.170755	1	1	1.31552	0.0171024	0.103079	0.961355	1	1	20.9114	21.1419	19.4529	20.5749	23.7558	29.1412	11.8705	10.0892	9.66786	9.8958	7.43503	10.3553	9.45936	9.87421	8.9479	7.50371	10.9412	8.36883	648	578	708	455	1004	968	546	360	355	408	327	392	353	374	343	330
ADCK3	-0.0914915	1	1	-0.538698	1	1	-0.825824	1	1	-0.556922	1	1	-0.510662	1	1	83.8715	83.653	84.3783	87.3189	76.8279	88.718	61.0482	80.7974	78.4867	111.158	92.7673	67.7056	119.247	101.145	77.6354	93.9783	62.1145	96.9369	2599	2287	3071	1931	3247	2947	2808	2883	2882	4583	4080	2563	4450	3831	2976	4133
ADCK4	-0.132554	1	1	0.0473465	1	1	0.585897	1	1	-0.629145	1	1	-1.15826	0.108574	0.437311	19.5883	20.7395	21.2388	19.987	29.0796	30.255	64.3962	46.0739	41.6944	40.2138	34.333	62.7657	46.3321	38.652	46.2525	34.6308	64.2236	34.6465	607	567	773	442	1229	1005	2962	1644	1531	1658	1510	2376	1729	1464	1773	1523
ADCK5	-0.265444	1	1	0.106678	1	1	0.596763	1	1	-0.891261	1	1	-1.04955	0.672376	1	6.42187	5.81584	4.86322	5.60722	6.67246	6.0209	16.6969	12.051	11.1657	9.26518	7.98072	16.2198	11.7639	9.68939	12.7044	8.39051	16.6887	9.34478	199	159	177	124	282	200	768	430	410	382	351	614	439	367	487	369
ADCY1	0.622628	1	1	0.727243	1	1	0.806494	1	1	3.11232	0.0081966	0.0534611	3.00284	0.00625037	0.0357362	0.839038	0.548664	0.32971	0.497415	0.425902	0.782717	0.195667	0.112102	0.0544668	0.0970176	0.113685	0.0264165	0.107188	0	0.156523	0.0682155	0.105458	0.0731967	26	15	12	11	18	26	9	4	2	4	5	1	4	0	6	3
ADCY10	-0.251496	1	1	0.211531	1	1	0.166458	1	1	0.176976	1	1	0.036972	1	1	0.225895	0.76813	0.714371	0.271317	0.496885	0.632195	0.54352	0.504458	0.626368	0.315307	0.363793	0.528331	0.45555	0.501631	0.495656	0.409293	0.474559	0.341585	7	21	26	6	21	21	25	18	23	13	16	20	17	19	19	18
ADCY10P1	-0.126524	1	1	0.534031	1	1	1.10294	0.635482	1	0.155442	1	1	-0.633827	1	1	1.51672	0.731552	1.12651	1.17571	1.82191	2.16752	3.65245	2.60637	2.88674	1.33399	1.45517	3.69832	1.17907	1.6633	1.8261	1.478	3.29555	1.80552	47	20	41	26	77	72	168	93	106	55	64	140	44	63	70	65
ADCY2	-0.450599	1	1	-0.752414	1	1	-0.131616	1	1	-1.88216	0.647976	1	-0.47521	1	1	0	0.109733	0.0274758	0	0.0236612	0	0.0434816	0.0280255	0.0272334	0.0242544	0.0454742	0.0528331	0.0267971	0	0.0260872	0.0227385	0.0263644	0.0975957	0	3	1	0	1	0	2	1	1	1	2	2	1	0	1	1
ADCY3	-0.0579544	1	1	-0.388921	1	1	-0.892135	1	1	0.176387	1	1	0.252117	1	1	91.8747	98.5401	97.4018	99.5282	93.1068	91.9693	42.7424	60.507	58.6608	64.5895	67.6656	39.0437	69.592	68.1954	57.7309	73.2635	40.8121	75.8806	2847	2694	3545	2201	3935	3055	1966	2159	2154	2663	2976	1478	2597	2583	2213	3222
ADCY4	0.995194	1	1	2.93852	1.55667e-06	8.37967e-05	4.92512	2.58415e-23	6.92051e-22	3.0373	2.25282e-06	2.61803e-05	3.788	4.54593e-13	7.49417e-12	5.35694	4.68193	2.6102	2.62273	1.67994	2.92014	8.00061	1.70955	2.53271	0.679123	0.363793	6.39281	0.267971	0.343221	1.80001	0.409293	9.12208	0.121995	166	128	95	58	71	97	368	61	93	28	16	242	10	13	69	18
ADCY5	-0.25863	1	1	0.139771	1	1	1.09104	0.890294	1	-0.399976	1	1	0.670927	1	1	0.258166	0.182888	0.247282	0.180878	0.118306	0.0903135	0.195667	0.140127	0.136167	0.145526	0.0909483	0.184916	0.214376	0.0264016	0.156523	0.0682155	0.448195	0.121995	8	5	9	4	5	3	9	5	5	6	4	7	8	1	6	3
ADCY6	0.0286511	1	1	0.720375	1	1	1.67283	1.13239e-20	2.69835e-19	0.25052	1	1	0.278569	1	1	91.4874	94.6629	88.7469	89.6703	82.199	98.0805	228.887	118.043	121.488	69.3676	65.551	212.072	70.2887	64.3936	113.218	66.6466	229.871	62.7784	2835	2588	3230	1983	3474	3258	10528	4212	4461	2860	2883	8028	2623	2439	4340	2931
ADCY7	-0.00405664	1	1	-0.165012	1	1	0.549122	1	1	-0.746774	1	1	-0.738582	1	1	190.074	183.437	173.29	177.034	187.444	174.907	433.446	261.422	249.322	240.385	261.908	381.164	248.811	256.36	256.254	290.212	422.226	288.493	5890	5015	6307	3915	7922	5810	19937	9328	9155	9911	11519	14429	9285	9710	9823	12763
ADCY9	-0.219115	1	1	0.49073	1	1	0.161713	1	1	1.58238	6.37145e-05	0.000604563	1.3648	0.00450071	0.0265521	11.0366	10.2783	10.1111	10.9883	10.7185	14.1792	4.54383	5.96942	5.03818	3.17733	2.77392	4.25306	3.6176	3.2738	5.45222	3.34256	4.06012	3.90383	342	281	368	243	453	471	209	213	185	131	122	161	135	124	209	147
ADCYAP1	0.00391422	1	1	5.31041	1.41411e-29	3.73585e-27	4.30227	9.82572e-18	2.03348e-16	6.56277	6.42799e-47	5.79585e-45	6.53033	5.48916e-49	3.80922e-47	17.5553	17.5938	12.0069	14.7416	16.5865	15.2329	3.08719	6.47388	6.59049	0.145526	0.181897	2.64165	0.241174	0.105606	5.84352	0.113693	3.50646	0.0975957	544	481	437	326	701	506	142	231	242	6	8	100	9	4	224	5
ADCYAP1R1	-0.0587716	1	1	-0.917513	1	NA	-1.98608	0.739168	NA	-1.98666	0.766563	NA	0.741694	1	NA	0	0	0.0824275	0.0452195	0	0	0	0	0	0.0485088	0	0	0	0.0264016	0.0260872	0	0	0.0243989	0	0	3	1	0	0	0	0	0	2	0	0	0	1	1	0
ADD1	0.00903019	1	1	0.485365	1	1	1.3058	1.08249e-05	9.70182e-05	0.400261	1	1	0.388366	1	1	180.619	203.664	179.142	186.802	174.336	206.999	334.895	192.535	184.261	125.686	129.465	318.055	123.32	124.352	194.741	124.243	339.231	129.07	5597	5568	6520	4131	7368	6876	15404	6870	6766	5182	5694	12040	4602	4710	7465	5464
ADD2	-0.402703	1	1	-0.627268	1	1	-2.32667	0.000374953	0.00281733	-2.58376	0.00031457	0.00266871	-3.36361	7.98273e-09	9.65905e-08	0.290436	0.182888	0.137379	0.316537	0.307596	0.481672	0.326112	1.17707	1.634	2.27991	1.09138	0.581164	2.67971	1.79531	1.46088	1.22788	0.395466	1.61033	9	5	5	7	13	16	15	42	60	94	48	22	100	68	56	54
ADD3	-0.0581353	1	1	1.60277	5.14787e-10	3.99997e-08	2.89088	7.01596e-89	9.46522e-87	0.82692	1	1	0.547162	1	1	15.8772	11.1928	11.7322	12.6615	15.4271	16.0457	60.7438	24.5783	25.0003	7.32483	7.38955	60.4939	7.61036	7.84128	26.5567	7.52645	61.5608	7.68566	492	306	427	280	652	533	2794	877	918	302	325	2290	284	297	1018	331
ADD3-AS1	0.806908	1	1	0.914229	1	NA	2.60266	0.63872	NA	2.14126	0.765782	NA	0.238446	1	NA	0	0	0	0	0.0473224	0	0.0652224	0	0.0272334	0.0242544	0	0.0264165	0	0	0	0	0	0	0	0	0	0	2	0	3	0	1	1	0	1	0	0	0	0
ADGB	0.253529	1	1	0.375214	1	1	3.26287	0.0877457	0.421984	1.37128	0.806768	1	3.34975	0.0655794	0.286372	0.354978	0.182888	0	0.678293	0.118306	0.0301045	0.28263	0	0.0817002	0	0	0.211332	0.0267971	0	0.0260872	0.090954	0.290008	0.0487978	11	5	0	15	5	1	13	0	3	0	0	8	1	0	1	4
ADH1C	0.806881	1	1	0.914201	1	NA	-0.154357	1	NA	1.42868	0.941804	NA	0.238423	1	NA	0	0	0	0	0	0.0301045	0	0	0	0	0.0227371	0	0	0	0.0260872	0	0	0	0	0	0	0	0	1	0	0	0	0	1	0	0	0	1	0
ADH4	-0.154905	1	1	-0.0475854	1	NA	-0.154359	1	NA	2.82664	0.751682	NA	0.95976	1	NA	0	0	0.0274758	0	0.0473224	0.0301045	0	0	0	0	0	0	0	0	0	0	0	0	0	0	1	0	2	1	0	0	0	0	0	0	0	0	0	0
ADH5	-0.0888264	1	1	-0.256361	1	1	-0.0374728	1	1	-0.474711	1	1	-0.662443	1	1	73.5449	66.8639	71.5745	68.8241	79.0994	82.0649	97.964	87.9719	88.2907	96.7266	93.1311	106.327	102.633	98.3724	88.8007	84.9056	98.9719	91.0811	2279	1828	2605	1522	3343	2726	4506	3139	3242	3988	4096	4025	3830	3726	3404	3734
ADH6	0.806882	1	1	-0.0475813	1	NA	2.2924	0.803771	NA	-0.154941	1	NA	0.238424	1	NA	0	0	0	0	0	0	0.0217408	0	0	0.0242544	0	0	0	0	0	0	0.0527288	0	0	0	0	0	0	0	1	0	0	1	0	0	0	0	0	0
ADHFE1	0.602491	1	1	-1.5116	0.755228	1	1.43106	0.728276	1	2.83399	0.145761	0.63621	1.77358	0.515029	1	0.0645414	0.0731552	0.0549517	0.226098	0.0946448	0.33115	0.0869632	0	0	0.0485088	0.0454742	0.105666	0	0.0264016	0.0260872	0.0227385	0.0263644	0.0487978	2	2	2	5	4	11	4	0	0	2	2	4	0	1	1	1
ADI1	0.00752959	1	1	0.493456	1	1	0.622596	1	1	-0.863448	1	1	-1.0303	0.510481	1	38.7248	41.479	40.2796	39.8836	45.1456	45.518	116.378	111.149	106.483	71.5748	72.3039	119.165	71.441	73.0269	110.688	72.6268	117.453	70.7569	1200	1134	1466	882	1908	1512	5353	3966	3910	2951	3180	4511	2666	2766	4243	3194
ADIPOQ	1.04298	0.969839	1	0.942912	1	1	1.83659	0.438347	1	2.58706	0.151147	0.655557	3.59734	0.00956371	0.0523247	0.419519	0.256043	0.357186	0.406976	0.260273	0.0903135	0.0869632	0.0280255	0.108934	0	0.0682112	0.0792496	0.0535941	0.0264016	0.0260872	0.090954	0.131822	0	13	7	13	9	11	3	4	1	4	0	3	3	2	1	1	4
ADIPOQ-AS1	1.32553	0.854213	1	-1.00932	0.996201	1	1.36637	0.835669	1	3.77909	0.102693	0.476746	4.0377	0.0507598	0.229108	0.258166	0.14631	0.274758	0	0.141967	0.150523	0	0	0	0.0242544	0.0454742	0.0264165	0	0	0	0	0.0527288	0.0243989	8	4	10	0	6	5	0	0	0	1	2	1	0	0	0	0
ADIPOR1	0.0208383	1	1	-0.524685	1	1	-0.272883	1	1	-0.517183	1	1	-0.579279	1	1	99.9101	106.697	107.623	101.111	106.452	112.199	118.857	101.312	101.009	137.28	136.945	122.203	138.085	133.117	105.079	140.115	118.772	136.829	3096	2917	3917	2236	4499	3727	5467	3615	3709	5660	6023	4626	5153	5042	4028	6162
ADIPOR2	0.0231694	1	1	-0.316624	1	1	0.636226	1	1	-0.734138	1	1	-0.668205	1	1	170.325	196.678	180.214	179.974	171.686	178.429	427.663	216.945	220.618	236.505	268.093	410.275	232.009	255.304	223.567	268.565	419.932	272.682	5278	5377	6559	3980	7256	5927	19671	7741	8101	9751	11791	15531	8658	9670	8570	11811
ADIRF	0.293675	1	1	0.0431404	1	1	-0.158643	1	1	-2.60312	0.195431	0.804084	-2.21026	0.20124	0.721576	0.0322707	0	0.0549517	0.0452195	0.0473224	0	0.130445	0.196178	0.108934	0.0970176	0.15916	0.184916	0.160782	0.105606	0.156523	0.250124	0.0790932	0.146393	1	0	2	1	2	0	6	7	4	4	7	7	6	4	6	11
ADK	0.0285945	1	1	-0.277713	1	1	-0.722012	1	1	-0.841054	1	1	-0.938698	1	1	28.8823	29.9205	31.9544	35.5426	36.6039	31.2184	35.1549	49.2127	45.3709	50.1096	56.1833	34.0509	51.1824	53.8329	47.3743	55.8913	33.3246	53.7996	895	818	1163	786	1547	1037	1617	1756	1666	2066	2471	1289	1910	2039	1816	2458
ADM	0.300506	1	1	0.346609	1	1	6.40737	4.91138e-102	8.08485e-100	2.04651	0.000243623	0.00209255	2.26809	6.00849e-07	6.06619e-06	2.90436	4.68193	2.80253	2.89405	2.36612	3.40181	59.3306	0.756688	1.17104	0.800395	0.568427	48.2366	0.562738	0.765647	0.573918	0.864063	56.1034	0.487978	90	128	102	64	100	113	2729	27	43	33	25	1826	21	29	22	38
ADM2	-0.0647593	1	1	-0.788269	1	1	-1.51982	0.440825	1	2.00686	0.174526	0.735366	2.2937	0.0374113	0.175576	15.1027	18.2522	17.4746	16.9121	15.995	11.9816	0.478297	0.868789	3.81268	5.2147	2.0236	2.19257	4.5287	2.85138	1.04349	1.38705	0.711838	1.68353	468	499	636	374	676	398	22	31	140	215	89	83	169	108	40	61
ADM5	0.12816	1	1	0.150873	1	1	-0.973879	1	1	-3.10355	7.91897e-33	4.55417e-31	-2.66716	7.3445e-33	3.12979e-31	3.22707	2.74332	3.13224	3.43668	3.07596	1.47512	10.2834	22.3923	20.0983	17.827	19.1446	8.6118	16.8821	16.0522	20.3219	20.1463	9.38572	19.2507	100	75	114	76	130	49	473	799	738	735	842	326	630	608	779	886
ADNP	-0.0411872	1	1	0.143175	1	1	-0.0796982	1	1	0.365347	1	1	0.382522	1	1	192.43	220.6	211.426	204.89	209.425	203.537	141.206	164.622	167.458	122.533	141.629	138.713	128.545	138.978	168.575	143.002	141.735	150.883	5963	6031	7695	4531	8851	6761	6495	5874	6149	5052	6229	5251	4797	5264	6462	6289
ADNP2	-0.0617901	1	1	-0.310192	1	1	-0.723908	1	1	-0.225705	1	1	-0.352134	1	1	105.912	118.731	102.155	100.071	105.458	129.51	78.6799	106.048	100.41	102.499	116.55	74.1777	109.091	118.094	106.618	124.721	78.1704	131.144	3282	3246	3718	2213	4457	4302	3619	3784	3687	4226	5126	2808	4071	4473	4087	5485
ADO	-0.00345503	1	1	0.131586	1	1	0.29974	1	1	0.260247	1	1	0.589243	1	1	33.0452	31.1641	30.9927	29.7997	24.442	25.7695	23.5453	21.5236	21.814	16.9781	18.4398	22.6918	16.8018	19.4316	21.548	19.1458	25.4416	18.4212	1024	852	1128	659	1033	856	1083	768	801	700	811	859	627	736	826	842
ADORA1	0.257047	1	1	-0.49121	1	1	-2.47521	0.200531	0.847019	-4.91529	0.0201491	0.118887	-3.08823	0.0915359	0.380198	0.0645414	0	0	0	0	0	0.0217408	0.0840764	0.136167	0.121272	0.0909483	0	0.133985	0.105606	0.0782615	0.250124	0.0527288	0.146393	2	0	0	0	0	0	1	3	5	5	4	0	5	4	3	11
ADORA2A	-0.154857	1	1	0.914258	1	NA	3.17619	0.326585	1	1.34977	0.896684	1	2.69063	0.43405	NA	0.0322707	0.0365776	0.0274758	0.0452195	0	0.0301045	0.108704	0	0.0272334	0	0	0	0	0	0	0	0.0263644	0	1	1	1	1	0	1	5	0	1	0	0	0	0	0	0	0
ADORA2A-AS1	-1.04732	0.961551	1	-0.758924	1	1	1.39333	0.644158	1	-0.679035	1	1	-0.585156	1	1	0.0645414	0	0.109903	0.180878	0.0473224	0.120418	0.347853	0.140127	0.0544668	0.121272	0	0.369832	0.187579	0.132008	0.0260872	0.045477	0.237279	0.0243989	2	0	4	4	2	4	16	5	2	5	0	14	7	5	1	2
ADORA2B	0.0650717	1	1	-0.186922	1	1	-2.00433	2.34997e-12	3.54331e-11	-0.338902	1	1	-0.80533	1	1	16.1676	16.716	15.2766	17.2286	17.6513	27.937	5.95698	22.5885	24.7007	27.5773	25.079	8.1363	25.484	25.636	24.1306	25.8309	5.85289	23.8865	501	457	556	381	746	928	274	806	907	1137	1103	308	951	971	925	1136
ADORA3	0.843232	1	1	2.61736	0.000513512	0.0192955	5.41077	2.51376e-23	6.74205e-22	3.91537	4.20737e-10	7.30812e-09	4.17425	6.64102e-13	1.0796e-11	2.74301	2.34097	2.52778	2.3062	1.34869	2.89003	5.67435	0.644586	0.789769	0.194035	0.250108	4.96631	0.187579	0.0528032	0.965225	0.204647	5.74744	0.121995	85	64	92	51	57	96	261	23	29	8	11	188	7	2	37	9
ADPGK	0.039797	1	1	-0.184389	1	1	-0.276887	1	1	0.0231932	1	1	-0.190707	1	1	77.9983	75.8254	77.6742	80.536	81.2525	101.211	65.8963	73.3707	72.7677	80.5974	79.6253	71.9058	78.8905	76.4591	76.9571	80.4261	67.941	78.5645	2417	2073	2827	1781	3434	3362	3031	2618	2672	3323	3502	2722	2944	2896	2950	3537
ADPGK-AS1	1.04489	0.960502	1	0.352555	1	1	0.203986	1	1	-0.951717	1	1	-1.16618	0.872951	1	0.0968121	0.0365776	0	0.0452195	0.0946448	0	0.152186	0.168153	0.108934	0.0970176	0.227371	0.0528331	0.107188	0	0.0782615	0.204647	0.105458	0.146393	3	1	0	1	4	0	7	6	4	4	10	2	4	0	3	9
ADPRH	0.011009	1	1	-0.104241	1	1	0.455938	1	1	0.770678	1	1	0.761966	1	1	42.6941	50.9892	46.3792	44.2247	37.2191	56.4158	34.6983	22.5885	25.9807	23.0417	24.9881	37.036	23.635	24.6591	23.5045	24.0573	32.6918	23.179	1323	1394	1688	978	1573	1874	1596	806	954	950	1099	1402	882	934	901	1058
ADPRHL1	0.016428	1	1	0.512012	1	1	1.9495	6.64035e-05	0.000543805	-0.423367	1	1	0.381311	1	1	2.61393	1.97519	2.77506	2.35142	1.56164	1.23428	6.52224	2.99872	2.26037	2.1829	1.4097	7.58155	2.35814	1.37288	2.34784	1.38705	6.1429	1.19555	81	54	101	52	66	41	300	107	83	90	62	287	88	52	90	61
ADPRHL2	-0.0374206	1	1	-0.513335	1	1	-0.707375	1	1	-1.16587	0.0922603	0.438002	-1.2455	0.00311241	0.018817	23.8158	26.4822	23.9864	25.1421	23.8032	29.2014	33.9809	39.8802	39.2433	52.438	47.4296	33.6019	56.649	49.635	38.4264	51.0252	33.4037	48.4562	738	724	873	556	1006	970	1563	1423	1441	2162	2086	1272	2114	1880	1473	2244
ADPRM	0.054725	1	1	-0.196787	1	1	-0.317143	1	1	0.711615	1	1	0.562113	1	1	13.9732	14.5579	14.9194	12.3902	12.8954	18.4842	6.82661	7.73503	8.74193	9.60475	8.23082	7.10605	8.25349	8.71253	7.09571	8.04943	7.38203	7.95405	433	398	543	274	545	614	314	276	321	396	362	269	308	330	272	354
ADRA1A	-0.169514	1	1	0.512844	1	1	-0.236948	1	1	-0.189903	1	1	0.89696	1	1	0.45179	0.219466	0.274758	0.135659	0.165628	0.0903135	0.0652224	0.252229	0.272334	0.0485088	0.181897	0.211332	0.0803912	0.211213	0.0782615	0.113693	0.0790932	0.0975957	14	6	10	3	7	3	3	9	10	2	8	8	3	8	3	5
ADRA1D	-0.585356	1	1	-2.16001	0.0574891	1	0.245617	1	1	1.85461	0.0461016	0.244668	2.12682	0.00273975	0.0168071	1.38764	2.34097	1.26389	1.71834	1.51432	1.26439	0.304371	0.0280255	0.190634	0.145526	0.227371	0.581164	0.294768	0.343221	0.0260872	0.295601	0.395466	0.365984	43	64	46	38	64	42	14	1	7	6	10	22	11	13	1	13
ADRA2A	0.175178	1	1	1.64062	6.45541e-11	5.54261e-09	-1.33109	0.00366758	0.0239474	1.13887	0.204522	0.83441	1.64466	4.23428e-12	6.50404e-11	36.9822	35.3706	40.1147	35.4973	24.1581	28.4789	4.3699	35.7044	36.9285	10.0413	12.0961	4.64931	9.67374	10.7455	32.609	13.0519	4.16557	10.7111	1146	967	1460	785	1021	946	201	1274	1356	414	532	176	361	407	1250	574
ADRA2B	0.813154	1	1	-0.0475152	1	NA	-1.11608	0.970524	NA	0.282761	1	NA	0.759031	1	NA	0.0322707	0.0365776	0	0	0.0236612	0	0	0.0280255	0	0.0485088	0	0	0	0	0	0	0	0.0243989	1	1	0	0	1	0	0	1	0	2	0	0	0	0	0	0
ADRB1	0.377454	1	1	1.75541	0.00429232	0.127082	5.45565	1.42441e-75	1.54898e-73	0.926937	1	1	1.99499	9.83072e-05	0.000753045	1.90397	1.68257	2.25302	1.76356	0.686175	1.20418	19.958	1.68153	1.33444	0.460834	0.659375	18.7822	0.482347	0.448828	1.6174	0.522986	20.4588	0.341585	59	46	82	39	29	40	918	60	49	19	29	711	18	17	62	23
ADRB2	-0.167463	1	1	1.85561	0.298005	1	1.03528	0.966638	1	-4.33802	0.0462501	0.245377	-3.94466	0.0202811	0.102942	0	0	0	0	0	0	0.195667	0.61656	0.272334	0.0485088	0.0682112	0.237749	0.107188	0.0792049	0.130436	0.113693	0.131822	0.0731967	0	0	0	0	0	0	9	22	10	2	3	9	4	3	5	5
ADRBK1	-0.0175219	1	1	0.326211	1	1	0.416736	1	1	0.430383	1	1	0.328398	1	1	389.766	394.855	389.113	393.41	407.801	439.556	404.792	375.373	375.821	283.728	259.453	374.323	303.637	263.805	363.394	267.291	387.266	252.26	12078	10795	14162	8700	17235	14601	18619	13394	13800	11698	11411	14170	11331	9992	13930	11755
ADRBK2	0.00724428	1	1	-0.166983	1	1	-0.788463	1	1	0.946866	1	1	0.939445	1	1	77.3206	90.3101	80.5042	82.9326	75.077	92.752	23.7844	34.6114	39.0799	34.6595	39.9491	23.4843	36.6584	38.0711	35.8698	39.5877	22.6997	38.7455	2396	2469	2930	1834	3173	3081	1094	1235	1435	1429	1757	889	1368	1442	1375	1741
ADRM1	0.0656982	1	1	-0.279937	1	1	-0.80408	1	1	0.0386939	1	1	0.181939	1	1	268.815	275.612	278.303	281.356	255.423	248.121	129.684	201.335	176.636	242.447	206.043	130.049	225.283	208.652	192.862	220.836	130.53	205.488	8330	7535	10129	6222	10795	8242	5965	7184	6486	9996	9062	4923	8407	7903	7393	9712
ADSL	0.0206908	1	1	-0.601132	1	1	-1.5732	2.96761e-08	3.39374e-07	-1.51036	1.03367e-05	0.000110663	-1.33586	0.00051768	0.00361101	73.4481	73.3381	75.2288	78.5915	74.1305	59.8779	54.5911	118.211	116.859	188.99	162.934	66.7546	179.353	164.588	121.123	153.576	57.1844	154.396	2276	2005	2738	1738	3133	1989	2511	4218	4291	7792	7166	2527	6693	6234	4643	6754
ADSS	-0.0428638	1	1	-0.26195	1	1	-1.36227	3.66734e-06	3.45786e-05	-1.07535	0.387775	1	-1.18365	0.0122687	0.065832	60.0235	60.1702	62.5899	62.5386	71.3148	61.7443	50.0908	108.178	109.533	107.18	122.416	49.2933	107.965	126.332	113.244	126.426	52.3597	132.071	1860	1645	2278	1383	3014	2051	2304	3860	4022	4419	5384	1866	4029	4785	4341	5560
ADSSL1	-0.0372479	1	1	1.8703	0.0173671	0.431735	2.28248	0.000385884	0.00289462	-0.0378028	1	1	0.817204	1	1	1.25856	0.694975	0.741847	0.768732	0.59153	0.361254	2.32627	1.73758	2.06974	0.60636	0.204634	2.56241	0.616332	0.264016	1.33045	0.45477	1.81914	0.414782	39	19	27	17	25	12	107	62	76	25	9	97	23	10	51	20
ADTRP	0.806888	1	1	-0.0475791	1	NA	2.2079	0.779391	NA	2.13272	0.81385	NA	0.238427	1	NA	0	0	0	0	0.0473224	0	0.0434816	0	0	0.0242544	0	0.0264165	0	0	0	0	0	0	0	0	0	0	2	0	2	0	0	1	0	1	0	0	0	0
AEBP1	-0.0335711	1	1	0.545233	1	1	0.190949	1	1	1.20431	0.126716	0.568983	0.66005	1	1	115.271	130.655	122.13	127.971	141.447	223.406	88.5285	114.232	104.522	64.8078	66.8698	78.3779	67.341	64.4464	107.583	70.1483	84.0233	74.5631	3572	3572	4445	2830	5978	7421	4072	4076	3838	2672	2941	2967	2513	2441	4124	3085
AEBP2	0.0363022	1	1	0.0867395	1	1	0.0957643	1	1	-0.341361	1	1	-0.270518	1	1	41.8874	37.2726	40.8291	39.8836	43.0634	33.4461	48.1776	49.4369	47.604	37.8854	45.8834	48.0253	37.8106	44.4867	48.8091	46.4093	48.0623	44.4792	1298	1019	1486	882	1820	1111	2216	1764	1748	1562	2018	1818	1411	1685	1871	2041
AEN	0.0584452	1	1	-0.645888	1	1	-2.21142	3.15171e-47	1.87878e-45	-1.12964	0.1562	0.671948	-1.14242	0.0634384	0.278517	53.4403	52.3426	51.1325	51.3694	58.6324	47.0232	22.4148	71.8293	63.5356	102.548	102.749	23.8806	95.3707	99.5869	73.8267	109.6	23.227	107.209	1656	1431	1861	1136	2478	1562	1031	2563	2333	4228	4519	904	3559	3772	2830	4820
AES	0.07899	1	1	0.485705	1	1	1.20307	0.0115886	0.0687377	0.333955	1	1	0.306764	1	1	217.892	226.598	216.372	218.772	218.7	232.919	391.508	234.769	241.833	182.054	156.863	369.805	169.197	158.463	232.776	154.599	384.973	139.537	6752	6195	7875	4838	9243	7737	18008	8377	8880	7506	6899	13999	6314	6002	8923	6799
AFAP1	-0.542086	1	1	0.510452	1	1	0.612187	1	1	2.84481	0.000283675	0.00241804	2.9937	1.72904e-05	0.000145109	1.51672	1.35337	1.48369	0.904391	0.922787	1.50523	0.26089	0.140127	0.245101	0.0485088	0.181897	0.211332	0.107188	0.132008	0.286959	0.0682155	0.237279	0.195191	47	37	54	20	39	50	12	5	9	2	8	8	4	5	11	3
AFAP1-AS1	0.110317	1	1	0.276124	1	1	-0.488776	1	1	3.53129	1.67354e-65	2.36444e-63	3.1218	9.20358e-61	8.68749e-59	47.6638	48.4288	38.7684	41.602	50.1854	67.976	3.28286	5.38089	5.77348	4.29303	4.59289	3.32849	4.07315	4.8579	6.31309	5.50272	3.50646	4.3918	1477	1324	1411	920	2121	2258	151	192	212	177	202	126	152	184	242	242
AFAP1L1	0.0303973	1	1	0.127623	1	1	-0.358713	1	1	0.737312	1	1	0.935017	1	1	34.3038	38.4065	37.6694	35.5426	29.2452	35.0115	14.1315	19.8701	20.3161	16.5173	18.0078	13.8423	16.9893	15.2865	19.2523	16.781	13.7095	17.8844	1063	1050	1371	786	1236	1163	650	709	746	681	792	524	634	579	738	738
AFAP1L2	-0.15485	1	1	1.85959	0.607378	1	3.72288	0.0797193	0.388432	3.72971	0.096884	0.455911	2.6532	0.29023	0.969477	0.161354	0	0.0549517	0.0452195	0.0473224	0.240836	0.152186	0.0560509	0.0544668	0.0242544	0	0.158499	0	0	0	0	0.0790932	0.0243989	5	0	2	1	2	8	7	2	2	1	0	6	0	0	0	0
AFF1	-0.00139831	1	1	-0.136088	1	1	0.466737	1	1	0.101982	1	1	0.197186	1	1	122.725	141.958	133.065	130.775	111.823	137.698	149.62	98.7617	100.273	87.3159	107.66	144.419	92.2891	99.5077	99.9138	108.44	152.202	111.405	3803	3881	4843	2892	4726	4574	6882	3524	3682	3600	4735	5467	3444	3769	3830	4769
AFF2	1.16642	0.846234	1	3.31079	0.00239053	0.0760188	2.92799	0.0120347	0.071126	9.06994	1.78074e-28	8.47528e-27	9.15351	3.23641e-29	1.21155e-27	22.3313	23.1171	22.173	21.8863	20.8928	21.6752	0.28263	0.420382	0.354034	0.0485088	0.0682112	0.396248	0.0803912	0.0264016	0.339133	0.113693	0.158186	0	692	632	807	484	883	720	13	15	13	2	3	15	3	1	13	5
AFF3	0.615976	1	1	-0.268874	1	1	1.34605	0.654731	1	2.0862	0.173593	0.732027	2.54183	0.0315899	0.151827	0.613143	0.365776	0.302234	0.316537	0.260273	0.33115	0.195667	0.0280255	0.108934	0.0485088	0.0909483	0.132083	0.0267971	0.105606	0.0260872	0.136431	0.158186	0.0487978	19	10	11	7	11	11	9	1	4	2	4	5	1	4	1	6
AFF4	0.049013	1	1	-0.0445035	1	1	0.372734	1	1	0.0555321	1	1	0.220758	1	1	101.33	117.268	114.574	115.4	111.16	90.2533	113.574	86.4305	91.4226	77.1048	93.1084	117.184	75.2729	85.0132	88.1224	92.0682	118.323	92.8867	3140	3206	4170	2552	4698	2998	5224	3084	3357	3179	4095	4436	2809	3220	3378	4049
AFG3L1P	-0.00327396	1	1	0.120269	1	1	-0.0404302	1	1	-0.582085	1	1	-0.520382	1	1	10.3266	8.66889	8.92964	8.45605	9.46448	8.06801	13.0227	13.5643	13.9707	9.87154	11.8233	10.144	10.4776	11.6431	12.9392	12.6199	12.3649	12.2239	320	237	325	187	400	268	599	484	513	407	520	384	391	441	496	555
AFG3L2	-0.0363932	1	1	-0.388793	1	1	-0.637234	1	1	-1.60108	4.1823e-12	8.47944e-11	-1.66989	3.88423e-20	9.78413e-19	36.6595	40.1988	34.6745	35.5878	40.7682	36.8479	72.723	86.5146	82.953	90.8328	103.795	66.966	94.5936	102.253	85.0963	105.711	70.9202	110.771	1136	1099	1262	787	1723	1224	3345	3087	3046	3745	4565	2535	3530	3873	3262	4649
AFMID	0.0329476	1	1	-0.575745	1	1	-1.12711	0.0508303	0.261782	-0.766894	1	1	-0.968576	1	1	25.8488	27.104	25.9647	28.1718	32.2265	29.5626	21.7408	33.8828	33.1703	48.4846	46.0426	22.4805	46.9752	45.8068	32.8698	46.1364	22.8316	44.6256	801	741	945	623	1362	982	1000	1209	1218	1999	2025	851	1753	1735	1260	2029
AFP	0.346597	1	1	-1.94526	0.826861	NA	-1.09025	0.983339	NA	-2.05261	0.827881	NA	-1.65926	0.870269	NA	0	0	0	0	0	0	0.0217408	0	0	0	0.0682112	0	0.0267971	0.0264016	0	0	0	0	0	0	0	0	0	0	1	0	0	0	3	0	1	1	0	0
AFTPH	0.0426719	1	1	-0.0161227	1	1	0.484696	1	1	0.771384	1	1	0.767759	1	1	90.6161	86.8718	88.8293	90.8008	85.5825	94.7991	68.7879	46.4662	52.0431	42.1057	48.9757	67.0188	40.1956	47.6021	49.2004	51.0707	69.602	50.0422	2808	2375	3233	2008	3617	3149	3164	1658	1911	1736	2154	2537	1500	1803	1886	2246
AGA	0.186939	1	1	0.0404083	1	1	0.664113	1	1	0.74271	1	1	0.713913	1	1	11.9402	10.9001	10.1386	11.3501	10.9551	11.801	9.58769	6.41783	6.89005	6.88825	6.73018	9.85337	6.83325	5.33313	6.44353	6.57143	10.493	5.56295	370	298	369	251	463	392	441	229	253	284	296	373	255	202	247	289
AGAP1	-0.0108716	1	1	0.728894	1	1	-0.588267	1	1	0.427169	1	1	0.117196	1	1	70.221	82.0802	76.163	82.6613	98.0993	96.0033	45.8948	114.764	113.046	60.1994	62.8908	44.1156	61.6868	62.0966	110.583	64.0544	43.4221	64.5839	2176	2244	2772	1828	4146	3189	2111	4095	4151	2482	2766	1670	2302	2352	4239	2817
AGAP11	0.196139	1	1	-0.137447	1	1	0.191371	1	1	1.47948	0.342454	1	2.06944	0.0143198	0.0753863	1.35537	1.42653	0.934178	1.22093	1.25404	0.361254	0.304371	0.224204	0.354034	0.315307	0.318319	0.396248	0.187579	0.237615	0.18261	0.250124	0.237279	0.341585	42	39	34	27	53	12	14	8	13	13	14	15	7	9	7	11
AGAP2	0.0551864	1	1	0.842914	1	1	0.857045	1	1	0.418351	1	1	0.340692	1	1	81.0317	90.493	79.9547	82.1187	80.1168	97.4182	115.444	113.867	107.708	59.8356	59.3665	108.625	57.4529	58.5324	114.914	60.8028	109.939	57.1423	2511	2474	2910	1816	3386	3236	5310	4063	3955	2467	2611	4112	2144	2217	4405	2674
AGAP2-AS1	1.32435	0.724119	1	1.94946	0.288261	1	2.71802	0.0475707	0.247552	2.43519	0.123584	0.557574	1.98893	0.254481	0.87094	0.354978	0	0.302234	0.0904391	0.236612	0.301045	0.347853	0.112102	0.245101	0.0727632	0.113685	0.290582	0.0535941	0.0264016	0.18261	0.136431	0.263644	0.0487978	11	0	11	2	10	10	16	4	9	3	5	11	2	1	7	6
AGAP3	0.000214865	1	1	-0.184002	1	1	-0.783518	1	1	-1.31814	2.97363e-05	0.000295929	-1.58875	9.9218e-20	2.46041e-18	32.303	30.9812	31.6247	33.5981	39.9401	37.9919	53.3519	85.0853	75.7361	85.8849	79.8299	51.9878	89.0198	81.7394	81.1833	88.1799	51.6478	82.8831	1001	847	1151	743	1688	1262	2454	3036	2781	3541	3511	1968	3322	3096	3112	3878
AGAP4	0.0365747	1	1	0.0634524	1	1	-0.0390399	1	1	-0.899629	1	1	0.039128	1	1	0.580873	0.841285	0.412137	0.768732	0.260273	0.421463	0.434816	0.672611	0.626368	0.557851	0.522953	0.633997	0.589535	0.528032	0.54783	0.591201	0.632745	0.512377	18	23	15	17	11	14	20	24	23	23	23	24	22	20	21	26
AGAP5	0.164985	1	1	0.135499	1	1	0.206074	1	1	0.121019	1	1	0.36391	1	1	2.9689	2.70674	2.44535	2.0801	2.4371	1.89658	2.10886	2.21401	1.87911	1.52803	2.22823	2.03407	1.8222	1.47849	2.13915	2.11468	2.2937	1.92751	92	74	89	46	103	63	97	79	69	63	98	77	68	56	82	93
AGAP6	0.041998	1	1	-0.113342	1	1	-0.418613	1	1	-0.743519	1	1	-0.653942	1	1	6.45414	7.31552	6.42934	6.60205	6.7671	5.84027	7.34839	8.96815	9.9402	8.94988	9.18578	7.29097	8.52146	9.34617	8.81746	10.3688	7.40839	9.78396	200	200	234	146	286	194	338	320	365	369	404	276	318	354	338	456
AGAP9	0.70854	1	1	0.978135	1	1	0.114929	1	1	1.94558	0.419057	1	1.5038	0.632873	1	0.387248	0.0731552	0.0824275	0	0.141967	0.240836	0.0434816	0.196178	0.0544668	0.0970176	0.0909483	0.0528331	0.0267971	0.0528032	0.0260872	0.0227385	0.0527288	0.0487978	12	2	3	0	6	8	2	7	2	4	4	2	1	2	1	1
AGBL1	-0.913294	1	1	1.53898	0.616134	1	2.35246	0.195363	0.828505	-1.88589	0.615992	1	-2.94847	0.166468	0.621845	0	0	0	0	0	0.0301045	0.28263	0.168153	0.190634	0	0	0.211332	0.0535941	0.0528032	0.0521743	0.0682155	0.210915	0.0243989	0	0	0	0	0	1	13	6	7	0	0	8	2	2	2	3
AGBL2	-2.02849	0.768495	1	-0.959381	1	NA	0.336895	1	NA	-2.02853	0.792928	NA	-0.913823	1	NA	0	0.0365776	0	0	0	0	0.0434816	0	0.0272334	0	0	0	0	0.0528032	0	0	0.0263644	0	0	1	0	0	0	0	2	0	1	0	0	0	0	2	0	0
AGBL3	0.21017	1	1	-0.609947	1	1	-0.578451	1	1	0.146615	1	1	0.231013	1	1	0.387248	0.475509	0.439613	0.0904391	0.212951	0.481672	0.130445	0.196178	0.245101	0.315307	0.318319	0.158499	0.267971	0.316819	0.130436	0.295601	0.290008	0.21959	12	13	16	2	9	16	6	7	9	13	14	6	10	12	5	13
AGBL4	-0.154879	1	1	-0.0475593	1	NA	1.66495	0.898975	NA	-0.154919	1	NA	0.238446	1	NA	0	0	0	0	0	0	0.0217408	0	0	0	0	0	0	0	0	0	0.0263644	0	0	0	0	0	0	0	1	0	0	0	0	0	0	0	0	0
AGBL5	0.0493844	1	1	0.153981	1	1	0.0224046	1	1	0.231649	1	1	-0.0511878	1	1	73.7385	83.1775	79.2952	74.8835	93.1305	97.659	77.2016	89.177	81.8092	79.5545	69.8938	74.5475	76.3984	68.3274	84.5746	69.8754	77.564	67.1458	2285	2274	2886	1656	3936	3244	3551	3182	3004	3280	3074	2822	2851	2588	3242	3073
AGBL5-AS1	0.706036	1	1	-1.00931	0.997673	NA	0.708108	1	NA	0.282418	1	NA	-0.00195625	1	NA	0.0322707	0	0	0	0.0236612	0	0.0217408	0	0	0	0	0	0	0	0	0.045477	0.0263644	0.0243989	1	0	0	0	1	0	1	0	0	0	0	0	0	0	0	2
AGER	-0.0253418	1	1	0.51807	1	1	1.07538	0.465829	1	-0.828151	1	1	-1.06038	0.557453	1	15.7158	13.5337	10.6606	10.8075	14.599	15.4436	55.3738	36.5172	35.6485	21.8775	22.9645	47.4177	23.7422	23.5502	35.7655	23.5571	53.2824	22.2518	487	370	388	239	617	513	2547	1303	1309	902	1010	1795	886	892	1371	1036
AGFG1	0.0274285	1	1	-0.499759	1	1	-0.684712	1	1	-0.74142	1	1	-0.542458	1	1	89.4867	87.7863	96.8798	88.8112	86.6	72.582	74.8753	88.084	90.7417	103.421	124.213	76.8722	102.579	118.094	87.5746	127.222	78.5922	127.021	2773	2400	3526	1964	3660	2411	3444	3143	3332	4264	5463	2910	3828	4473	3357	5595
AGFG2	0.0177169	1	1	0.341488	1	1	0.96758	1	1	1.29857	0.020361	0.11994	1.5719	1.75932e-07	1.87772e-06	36.8854	33.3954	32.8611	31.2015	24.7023	31.399	22.7409	12.4994	15.6047	10.6234	9.41315	19.2048	10.7724	9.18776	12.7044	10.0504	19.8787	9.73517	1143	913	1196	690	1044	1043	1046	446	573	438	414	727	402	348	487	442
AGGF1	-0.0579355	1	1	0.209436	1	1	0.350932	1	1	0.450852	1	1	0.475098	1	1	60.6689	51.7573	60.227	65.4779	64.8553	52.8334	50.4821	46.186	49.4014	32.889	37.9027	50.1386	33.8447	38.9424	45.3917	37.4048	52.2015	39.7214	1880	1415	2192	1448	2741	1755	2322	1648	1814	1356	1667	1898	1263	1475	1740	1645
AGK	-0.0420329	1	1	-0.264212	1	1	-0.773664	1	1	-0.233514	1	1	-0.379299	1	1	42.2746	40.1622	42.0655	43.3655	50.9189	42.3871	30.0023	42.0102	42.5658	43.3184	47.3613	29.0846	45.0994	48.0774	44.8177	48.7741	30.2663	50.2374	1310	1098	1531	959	2152	1408	1380	1499	1563	1786	2083	1101	1683	1821	1718	2145
AGL	0.0124543	1	1	-0.138285	1	1	0.277819	1	1	-1.36876	0.0310291	0.174149	-1.24702	0.0841579	0.354246	27.2365	16.277	25.6624	25.7751	26.5479	17.2499	62.7439	46.0458	47.8763	44.5311	53.3412	63.3469	45.0459	51.2191	51.7308	51.5937	64.9618	51.7257	844	445	934	570	1122	573	2886	1643	1758	1836	2346	2398	1681	1940	1983	2269
AGMAT	-0.0629451	1	1	0.0939664	1	1	-0.797595	1	1	0.56541	1	1	0.431644	1	1	22.5895	22.9342	22.4752	20.9819	22.7384	26.5823	9.10939	17.5159	15.0056	13.728	13.0511	9.11371	13.8273	15.2865	17.661	14.8028	8.35751	14.2978	700	627	818	464	961	883	419	625	551	566	574	345	516	579	677	651
AGMO	-0.176408	1	1	-0.477207	1	1	0.311392	1	1	1.64662	0.489465	1	1.67309	0.415707	1	0.290436	0.438931	0.109903	0.180878	0.260273	0.240836	0.0434816	0.0280255	0.136167	0.0485088	0.0682112	0.158499	0.133985	0.0528032	0	0.0682155	0.0790932	0.0243989	9	12	4	4	11	8	2	1	5	2	3	6	5	2	0	3
AGO1	-0.0232586	1	1	-0.0648509	1	1	-0.114811	1	1	-0.267292	1	1	-0.132797	1	1	88.5508	100.332	101.798	94.1923	86.9076	89.8619	91.3766	98.5936	94.4999	82.756	96.2006	88.5483	89.2878	90.98	94.4616	94.524	93.0926	97.2541	2744	2743	3705	2083	3673	2985	4203	3518	3470	3412	4231	3352	3332	3446	3621	4157
AGO2	-0.0128113	1	1	-0.318839	1	1	-0.410198	1	1	0.470955	1	1	0.558233	1	1	49.471	58.3779	51.2424	50.9172	51.5577	47.9866	25.1758	26.9605	27.6147	30.0755	30.6496	23.4843	27.735	31.1803	26.8959	32.2887	26.4962	34.8416	1533	1596	1865	1126	2179	1594	1158	962	1014	1240	1348	889	1035	1181	1031	1420
AGO3	0.0820554	1	1	-0.0993118	1	1	-0.0230623	1	1	-0.769455	1	1	-0.592818	1	1	14.5541	16.1307	17.1724	16.686	15.1905	13.5169	22.8278	22.2802	21.1604	20.1312	24.4651	21.5031	18.7847	21.5437	21.2871	23.216	22.7261	23.6425	451	441	625	369	642	449	1050	795	777	830	1076	814	701	816	816	1021
AGO4	-0.0320752	1	1	0.801402	1	1	0.91872	1	1	1.37101	0.00019536	0.0017008	1.41996	7.49007e-07	7.49733e-06	53.3757	59.2557	58.8807	55.4844	52.5279	58.1318	38.916	32.8458	40.5506	17.3662	19.7131	35.9529	18.356	19.062	32.035	17.5314	37.4374	18.3724	1654	1620	2143	1227	2220	1931	1790	1172	1489	716	867	1361	685	722	1228	771
AGPAT1	-0.0693248	1	1	-0.437334	1	1	-0.694952	1	1	0.0420029	1	1	0.0844642	1	1	179.167	178.974	184.198	185.264	173.437	182.493	100.203	123.088	116.94	145.041	139.833	99.8281	157.888	142.965	120.862	145.163	96.6782	149.931	5552	4893	6704	4097	7330	6062	4609	4392	4294	5980	6150	3779	5892	5415	4633	6384
AGPAT2	-0.00958282	1	1	0.361947	1	1	0.1565	1	1	0.571414	1	1	0.603243	1	1	59.7653	62.8769	56.5453	54.3539	53.7109	61.4734	39.7422	47.335	45.7794	37.5701	30.877	41.1834	37.5427	33.5301	47.6352	31.9249	39.072	29.9619	1852	1719	2058	1202	2270	2042	1828	1689	1681	1549	1358	1559	1401	1270	1826	1404
AGPAT3	-0.0307717	1	1	-0.156126	1	1	-0.375306	1	1	-0.589555	1	1	-0.700218	1	1	157.836	170.561	162.272	161.253	165.084	189.749	195.624	229.052	217.05	216.519	223.278	186.131	226.462	222.302	230.976	242.506	190.008	247.454	4891	4663	5906	3566	6977	6303	8998	8173	7970	8927	9820	7046	8451	8420	8854	10665
AGPAT4	0.0508324	1	1	-0.186523	1	1	-0.0471265	1	1	-1.28792	0.00079962	0.00636821	-1.17311	0.0159795	0.082979	36.8854	32.298	34.6745	30.7493	28.63	34.2288	68.0052	64.935	62.8819	63.5708	70.3258	67.8905	62.6515	66.3209	62.4788	73.3544	70.1293	70.8544	1143	883	1262	680	1210	1137	3128	2317	2309	2621	3093	2570	2338	2512	2395	3226
AGPAT4-IT1	-0.0732723	1	1	-0.458409	1	1	-0.211003	1	1	-0.269132	1	1	0.662639	1	1	4.5179	3.87723	4.69837	3.84366	2.08219	2.43846	2.34801	1.62548	2.23314	2.13439	2.2055	1.98124	2.49213	2.11213	1.72175	2.38754	2.16188	2.46429	140	106	171	85	88	81	108	58	82	88	97	75	93	80	66	105
AGPAT5	0.0196423	1	1	0.146846	1	1	-0.785931	1	1	-0.928526	1	1	-0.852533	1	1	105.654	99.6008	110.783	107.577	120.672	81.4628	100.073	202.456	197.143	154.646	179.305	105.376	155.289	174.7	203.48	176.383	105.115	172.842	3274	2723	4032	2379	5100	2706	4603	7224	7239	6376	7886	3989	5795	6617	7800	7757
AGPAT6	0.00570602	1	1	0.0755647	1	1	0.00614	1	1	-0.118044	1	1	0.132195	1	1	111.205	109.367	108.612	108.21	95.4966	89.591	96.0943	100.415	100.682	84.4781	87.8106	91.8768	83.2585	85.2772	98.453	91.2724	92.539	93.6918	3446	2990	3953	2393	4036	2976	4420	3583	3697	3483	3862	3478	3107	3230	3774	4014
AGPAT9	0.0752702	1	1	2.70723	4.89166e-15	5.83684e-13	2.6946	6.72153e-15	1.19529e-13	5.87351	3.03225e-106	9.06794e-104	5.41871	3.97112e-103	8.40011e-101	38.0794	38.882	32.2291	36.9444	39.3959	61.5938	4.65253	4.82038	5.47392	0.727632	0.864009	5.44181	0.535941	0.950458	5.58265	0.773109	5.4047	0.756366	1180	1063	1173	817	1665	2046	214	172	201	30	38	206	20	36	214	34
AGPS	-0.10855	1	1	-0.250786	1	1	-0.420742	1	1	-1.10056	0.328658	1	-1.14003	0.104587	0.424171	87.5827	83.397	86.6038	94.8254	102.95	79.1748	133.141	155.681	153.923	142.228	166.185	136.494	149.554	177.789	155.036	165.514	136.33	183.089	2714	2280	3152	2097	4351	2630	6124	5555	5652	5864	7309	5167	5581	6734	5943	7279
AGRN	-0.164855	1	1	0.595533	1	1	0.47096	1	1	1.03371	0.793732	1	0.361302	1	1	12.3919	13.3874	14.3973	14.7868	18.5977	25.6189	14.5663	14.7134	16.0405	8.73159	7.86703	13.1554	9.16459	8.76534	15.261	8.48146	13.7358	10.1499	384	366	524	327	786	851	670	525	589	360	346	498	342	332	585	373
AGRP	0.181819	1	1	1.09769	0.945509	1	-0.549344	1	1	0.0903168	1	1	-0.731951	1	1	0.0322707	0	0.0549517	0	0	0.0903135	0	0.0840764	0.0817002	0.0970176	0.0227371	0.0264165	0.0535941	0.0528032	0.0782615	0	0.0527288	0	1	0	2	0	0	3	0	3	3	4	1	1	2	2	3	0
AGT	0.0384222	1	1	0.636075	1	1	-1.32273	0.606733	1	-2.64697	0.0686415	0.344666	-0.930662	1	1	0.322707	0.14631	0.164855	0.0452195	0.0236612	0.0903135	0.0652224	0.280255	0.653602	0.291053	0.409267	0.211332	0.294768	0.343221	0.54783	0.204647	0.105458	0.243989	10	4	6	1	1	3	3	10	24	12	18	8	11	13	21	9
AGTPBP1	-0.0661753	1	1	-0.158617	1	1	-0.135798	1	1	-0.529756	1	1	-0.492128	1	1	18.1361	15.8015	18.8759	20.8914	20.4433	15.5339	22.3495	21.1592	22.985	20.0099	23.4874	22.1899	21.1429	23.0486	21.8871	21.5334	21.3815	23.8133	562	432	687	462	864	516	1028	755	844	825	1033	840	789	873	839	947
AGTR1	-0.154854	1	1	0.914263	1	1	2.30584	0.404636	1	6.52747	6.71455e-05	0.000634101	5.58856	0.000611342	0.00420554	0.354978	0.182888	0.274758	0.226098	0.496885	0.511777	0	0	0.0272334	0	0	0.0528331	0	0	0	0	0.0263644	0	11	5	10	5	21	17	0	0	1	0	0	2	0	0	0	0
AGTRAP	-0.122379	1	1	-0.602641	1	1	1.46937	0.000146489	0.00115283	-7.91142	4.12923e-21	1.49981e-19	-7.53162	6.7513e-36	3.22099e-34	0	0	0.0549517	0.271317	0	0.120418	33.3939	8.74395	6.72665	10.4536	9.82242	31.1979	12.7822	10.7455	8.34789	10.4142	33.8782	9.85716	0	0	2	6	0	4	1536	312	247	431	432	1181	477	407	320	458
AHCTF1	0.0180425	1	1	-0.658507	1	1	-1.62442	3.69461e-05	0.000310503	-1.45508	0.00715672	0.0474725	-1.45041	0.00147357	0.00946631	54.3116	38.3333	58.0564	61.589	63.0807	43.2602	43.112	86.7108	84.2329	109.533	140.311	42.3986	110.136	127.678	90.5225	136.658	46.0849	143.295	1683	1048	2113	1362	2666	1437	1983	3094	3093	4516	6171	1605	4110	4836	3470	6010
AHCTF1P1	0.0248018	1	1	-0.629271	1	1	-1.55223	0.000162822	0.00127243	-1.51449	0.00185234	0.0137796	-1.62263	8.97931e-06	7.78133e-05	3.7434	3.69434	4.01147	4.92893	5.37109	3.3717	4.08727	7.84713	7.87046	10.1383	11.8005	4.04173	9.80772	10.6135	7.35658	11.5966	3.82284	12.4922	116	101	146	109	227	112	188	280	289	418	519	153	366	402	282	510
AHCY	-0.0410249	1	1	-0.500391	1	1	-1.25236	0.0198169	0.11231	-0.713184	1	1	-0.774701	1	1	589.521	609.383	617.739	605.399	642.662	630.629	382.029	701.954	699.599	1019.49	830.586	456.927	1033.11	892.56	685.205	794.575	378.909	795.575	18268	16660	22483	13388	27161	20948	17572	25047	25689	42033	36530	17297	38553	33807	26266	34944
AHCYL1	0.00326812	1	1	-0.509072	1	1	-0.805173	1	1	-1.28226	0.000139089	0.00124286	-1.06465	0.296476	0.986586	158.449	178.791	183.374	180.109	153.727	149.89	193.776	240.683	245.4	297.529	330.756	197.754	299.939	321.968	247.75	338.872	195.94	341.951	4910	4888	6674	3983	6497	4979	8913	8588	9011	12267	14547	7486	11193	12195	9497	14903
AHCYL2	0.0458952	1	1	0.0194189	1	1	0.415821	1	1	-0.0295376	1	1	0.0196354	1	1	24.3321	31.8957	29.9487	27.6744	25.4831	30.0744	34.0243	24.6344	29.2487	23.4783	26.6933	34.817	22.2684	26.1904	27.2872	26.1948	36.1719	25.4481	754	872	1090	612	1077	999	1565	879	1074	968	1174	1318	831	992	1046	1152
AHDC1	0.0532914	1	1	0.486141	1	1	0.509134	1	1	-0.170801	1	1	-0.538506	1	1	61.992	66.7541	70.6953	61.0011	65.0446	104.583	133.162	132.364	120.671	81.6888	81.9672	114.119	80.3108	80.0497	124.566	94.7741	129.871	88.4217	1921	1825	2573	1349	2749	3474	6125	4723	4431	3368	3605	4320	2997	3032	4775	4168
AHI1	-0.136415	1	1	-0.324351	1	1	-0.394975	1	1	-0.899653	1	1	-0.710035	1	1	14.1991	9.03467	12.8037	15.7816	13.061	9.69365	15.5881	16.7032	16.0405	14.6497	18.5762	14.8725	16.1318	18.6659	15.3393	17.395	14.5268	20.7635	440	247	466	349	552	322	717	596	589	604	817	563	602	707	588	765
AHNAK	0.602118	1	1	2.56186	1.17719e-12	1.1891e-10	4.09682	9.83197e-48	5.98017e-46	7.31282	7.27219e-178	6.52424e-175	7.05799	3.10184e-192	2.017e-189	115.335	112.769	91.9066	119.967	116.815	147.602	13.3488	4.11974	6.12752	1.04294	1.18233	12.0459	0.616332	0.871253	3.6522	1.06871	14.1313	0.68317	3574	3083	3345	2653	4937	4903	614	147	225	43	52	456	23	33	140	47
AHNAK2	-0.378976	1	1	1.73289	0.360179	1	3.67021	0.000431791	0.00322414	-2.37661	0.391919	1	-0.634307	1	1	0.0645414	0	0	0.135659	0.0236612	0	0.978336	0.140127	0.190634	0	0.0909483	0.739663	0.0267971	0.0528032	0.313046	0.045477	0.711838	0.0975957	2	0	0	3	1	0	45	5	7	0	4	28	1	2	12	2
AHR	0.0443543	1	1	0.0849457	1	1	3.26296	4.25853e-152	1.69802e-149	1.58131	1.87713e-09	3.05916e-08	1.6119	1.32304e-13	2.29759e-12	66.9617	64.8155	60.804	56.7053	56.8105	66.2901	179.405	19.8981	22.168	16.2747	19.6221	180.584	16.2122	18.7452	19.5915	19.4642	188.347	18.6652	2075	1772	2213	1254	2401	2202	8252	710	814	671	863	6836	605	710	751	856
AHRR	0.081047	1	1	0.936634	1	1	4.79117	1.33903e-103	2.3555e-101	0.811045	1	1	1.38632	0.0252158	0.124218	9.0358	6.62055	8.2977	8.72737	5.30011	5.74996	85.3978	4.48407	7.87046	2.25566	2.95582	73.6493	2.59931	2.87778	4.69569	3.47899	83.0478	2.73268	280	181	302	193	224	191	3928	160	289	93	130	2788	97	109	180	153
AHSA1	0.0649596	1	1	-0.570887	1	1	-1.04841	0.573249	1	-0.328118	1	1	-0.773217	1	1	83.5811	94.9555	91.3846	95.5941	137.022	113.464	71.0924	101.004	95.5076	130.828	146.199	70.3473	126.161	134.833	102.992	153.098	70.0238	149.687	2590	2596	3326	2114	5791	3769	3270	3604	3507	5394	6430	2663	4708	5107	3948	6733
AHSA2	-0.124917	1	1	0.38314	1	1	0.87593	1	1	-0.195409	1	1	-0.198414	1	1	47.9543	36.5776	29.6189	29.1666	37.3374	34.9212	72.8534	50.1376	53.7043	31.652	33.6054	66.8603	35.5061	35.959	48.8352	33.8804	71.3948	36.5252	1486	1000	1078	645	1578	1160	3351	1789	1972	1305	1478	2531	1325	1362	1872	1490
AHSP	-1.81572	0.724642	1	-3.53597	0.287587	NA	-3.64275	0.267773	1	-2.12886	0.674099	1	-0.939739	1	NA	0.0968121	0	0.0274758	0	0	0.0301045	0	0	0	0	0.0227371	0	0.107188	0.0528032	0	0.0227385	0	0	3	0	1	0	0	1	0	0	0	0	1	0	4	2	0	1
AICDA	0.0217047	1	1	1.07111	0.818271	1	-1.00731	0.984899	1	3.48128	2.40153e-16	6.67037e-15	4.195	1.36052e-31	5.62041e-30	10.1975	10.132	8.38013	8.81781	5.39475	6.14132	0.26089	0.868789	1.60677	0.388071	0.454742	0.237749	0.45555	0.580836	0.600005	0.522986	0.210915	0.317186	316	277	305	195	228	204	12	31	59	16	20	9	17	22	23	23
AIDA	-0.0798551	1	1	-0.425399	1	1	-0.865899	1	1	-0.565655	1	1	-0.494295	1	1	85.9046	79.3734	92.099	91.9313	91.9947	75.2311	61.5264	82.9554	91.9128	95.7564	105.318	64.2186	100.409	109.804	86.0876	105.188	63.2482	113.162	2662	2170	3352	2033	3888	2499	2830	2960	3375	3948	4632	2431	3747	4159	3300	4626
AIF1	0.016361	1	1	0.123458	1	1	-0.595484	1	1	0.23651	1	1	0.131999	1	1	333.905	342.476	340.343	331.595	361.827	368.479	182.21	323.05	305.45	280.575	273.209	205.864	280.619	265.6	326.142	264.494	182.152	262.288	10347	9363	12387	7333	15292	12240	8381	11527	11216	11568	12016	7793	10472	10060	12502	11632
AIF1L	-0.0392822	1	1	1.19855	0.051883	1	1.84096	1.27083e-16	2.48122e-15	-0.27119	1	1	-0.496522	1	1	20.6855	22.9342	25.0854	24.3733	23.6139	31.3388	109.813	71.6331	72.2502	29.3236	28.7624	108.255	31.7813	27.9857	70.8266	25.9446	111.337	26.5216	641	627	913	539	998	1041	5051	2556	2653	1209	1265	4098	1186	1060	2715	1141
AIFM1	0.0363457	1	1	-0.135541	1	1	-0.521289	1	1	-0.622933	1	1	-0.588786	1	1	69.737	73.1187	68.0576	69.6381	68.9724	68.9694	68.5052	92.0076	88.209	89.426	96.3143	67.3094	88.7251	91.4024	93.2094	98.8216	69.9183	97.0345	2161	1999	2477	1540	2915	2291	3151	3283	3239	3687	4236	2548	3311	3462	3573	4346
AIFM2	-0.0727728	1	1	-0.443743	1	1	0.615116	1	1	-1.71782	0.132169	0.588974	-2.8361	0.000275015	0.00199687	0.0645414	0.14631	0.0824275	0.135659	0.212951	0.240836	1.174	0.560509	0.381268	0.800395	0.54569	0.950996	0.669926	0.633639	0.600005	0.500247	1.02821	0.634372	2	4	3	3	9	8	54	20	14	33	24	36	25	24	23	22
AIFM3	0.3729	1	1	1.65671	0.00502486	0.146997	0.84404	1	1	0.0386338	1	1	-0.632178	1	1	0.548602	1.35337	0.824275	0.678293	0.99377	1.77617	2.21756	3.86751	4.13948	1.6493	1.38696	2.24541	1.28626	1.08247	3.83481	1.45526	2.16188	1.09795	17	37	30	15	42	59	102	138	152	68	61	85	48	41	147	64
AIG1	-0.147887	1	1	0.382794	1	1	0.756449	1	1	-1.31671	0.0537064	0.278996	-0.976552	1	1	6.35733	6.40108	5.52264	6.96381	4.80322	5.20808	19.0449	14.4892	16.6941	11.7391	9.23126	19.2841	12.4338	10.9567	14.7392	8.34503	20.1424	9.1008	197	175	201	154	203	173	876	517	613	484	406	730	464	415	565	367
AIM1	-0.611285	1	1	-0.157602	1	1	0.312001	1	1	3.37556	2.61584e-06	3.00102e-05	3.19629	2.99718e-06	2.78126e-05	1.54899	1.57284	1.18146	1.13049	1.39601	1.71596	0.195667	0.112102	0.108934	0.0970176	0.0909483	0.132083	0.241174	0.132008	0.156523	0.0682155	0.184551	0.0243989	48	43	43	25	59	57	9	4	4	4	4	5	9	5	6	3
AIM1L	-0.155263	1	1	1.59206	0.177625	1	1.71087	0.101908	0.478674	2.40768	0.00196519	0.0145769	2.25104	0.00251584	0.0155421	1.03266	0.804708	1.42874	1.22093	0.899125	1.65575	0.717446	0.728662	0.544668	0.242544	0.136422	0.607581	0.321565	0.132008	0.756528	0.181908	0.84366	0.170792	32	22	52	27	38	55	33	26	20	10	6	23	12	5	29	8
AIM2	0.253196	1	1	0.271656	1	1	0.581486	1	1	-1.14005	0.476696	1	-0.635917	1	1	2.87209	2.52386	2.47282	3.12015	2.12951	1.71596	5.78305	4.34395	5.99135	4.51132	4.36552	6.07581	4.20714	3.221	4.25221	4.41127	5.90562	3.70863	89	69	90	69	90	57	266	155	220	186	192	230	157	122	163	194
AIMP1	0.0251454	1	1	-0.563653	1	1	-0.507652	1	1	-0.265727	1	1	-0.121385	1	1	81.2899	71.6555	76.4378	75.3357	80.4717	58.1318	52.6127	51.4828	56.4821	68.3732	77.6017	55.7389	67.7966	73.8981	51.7569	75.9239	54.8379	76.1246	2519	1959	2782	1666	3401	1931	2420	1837	2074	2819	3413	2110	2530	2799	1984	3339
AIMP2	0.0462226	1	1	-0.490212	1	1	-1.26182	0.00108284	0.00762533	0.583183	1	1	0.766203	1	1	69.1238	73.6673	65.6947	66.8345	58.5851	63.6409	15.1751	26.6522	26.2802	38.2249	33.9465	15.9292	36.3636	34.3485	29.1133	37.7232	16.1877	35.6468	2142	2014	2391	1478	2476	2114	698	951	965	1576	1493	603	1357	1301	1116	1659
AIP	0.00319639	1	1	-0.23825	1	1	0.121615	1	1	-0.371799	1	1	-0.2051	1	1	72.5768	79.2637	71.5196	84.1535	73.4207	64.5139	89.8112	71.3248	72.9038	97.1874	70.6214	93.8052	93.9505	77.7	69.8353	65.2368	86.3697	61.0461	2249	2167	2603	1861	3103	2143	4131	2545	2677	4007	3106	3551	3506	2943	2677	2869
AIPL1	0.500088	1	1	-0.0473692	1	1	-0.0720422	1	1	1.99564	0.135088	0.599972	1.98516	0.100807	0.411024	0.645414	0.475509	0.384662	0.361756	0.496885	0.451568	0.173926	0.140127	0.136167	0.121272	0.136422	0.0528331	0.187579	0.0264016	0.0521743	0.181908	0.0790932	0.0975957	20	13	14	8	21	15	8	5	5	5	6	2	7	1	2	8
AIRE	-0.161732	1	1	-0.957371	1	1	-2.02594	0.577981	1	2.00471	0.533675	1	2.08852	0.453169	1	0.0968121	0.109733	0.0824275	0.0452195	0.0709836	0.0903135	0	0	0	0.0242544	0	0	0.0267971	0.0264016	0.0260872	0.0227385	0	0	3	3	3	1	3	3	0	0	0	1	0	0	1	1	1	1
AJUBA	-0.0681935	1	1	0.171221	1	1	1.30971	0.00478857	0.0305444	1.17954	0.139089	0.614062	1.55065	1.32449e-07	1.42227e-06	19.0397	18.362	20.7992	18.6304	13.2503	16.8284	15.1099	7.09044	7.78876	5.38448	5.77522	15.0574	6.08293	5.62355	6.20874	5.32081	15.4232	5.56295	590	502	757	412	560	559	695	253	286	222	254	570	227	213	238	234
AK1	0.0386058	1	1	0.361224	1	1	1.72429	1.54776e-05	0.000136001	-0.282364	1	1	0.0052079	1	1	12.1661	11.2659	12.9686	11.3953	6.67246	13.1858	37.8507	14.9095	14.4609	12.2485	9.66326	34.4472	11.4691	10.9039	14.2436	10.2551	37.9647	8.9544	377	308	472	252	282	438	1741	532	531	505	425	1304	428	413	546	451
AK2	-0.0142793	1	1	-0.268736	1	1	-0.826473	1	1	-0.516129	1	1	-0.557317	1	1	483.899	526.315	513.276	521.381	539.002	520.898	391.573	590.525	588.596	645.652	665.105	405.124	647.953	659.618	600.135	649.207	391.485	670.385	14995	14389	18681	11530	22780	17303	18011	21071	21613	26620	29252	15336	24180	24984	23005	28551
AK3	-0.0512238	1	1	0.0609859	1	1	0.560411	1	1	0.293947	1	1	0.460363	1	1	608.335	594.715	600.045	582.247	531.596	539.021	592.806	410.573	458.72	350.961	376.844	595.852	358.518	398.823	419.142	372.957	601.161	382.307	18851	16259	21839	12876	22467	17905	27267	14650	16844	14470	16574	22556	13379	15106	16067	16402
AK4	0.0789188	1	1	0.355786	1	1	-1.43063	0.000154922	0.00121546	-0.299275	1	1	-0.385397	1	1	126.63	145.872	135.703	143.075	172.206	122.405	62.0482	220.28	210.65	146.327	178.395	62.7393	137.978	158.753	225.55	176.269	62.299	176.965	3924	3988	4939	3164	7278	4066	2854	7860	7735	6033	7846	2375	5149	6013	8646	7752
AK5	0.255357	1	1	0.683285	1	1	1.27612	0.833742	1	0.891003	1	1	2.17052	0.341221	1	0	0.182888	0.247282	0.0904391	0.0236612	0.0903135	0.0434816	0	0.108934	0.0242544	0.0454742	0.0528331	0.0267971	0.0264016	0.0260872	0.0227385	0.105458	0.0243989	0	5	9	2	1	3	2	0	4	1	2	2	1	1	1	1
AK6	-0.0278957	1	1	-0.869488	1	1	-1.49842	8.2062e-06	7.48571e-05	-0.820821	1	1	-0.637526	1	1	26.0102	20.52	26.7065	23.5142	23.8978	18.9658	11.9357	20.7669	18.9	33.2285	34.0147	13.7102	34.7022	33.5565	19.0697	29.9239	11.7058	30.7426	806	561	972	520	1010	630	549	741	694	1370	1496	519	1295	1271	731	1316
AK7	-0.474487	1	1	2.71417	0.03871	0.847713	3.42963	0.00280413	0.0186143	2.40068	0.113929	0.519827	1.58459	0.491521	1	0.0645414	0.0365776	0.192331	0.316537	0.307596	0.210732	0.456557	0.30828	0.217867	0.0485088	0	0.528331	0.0267971	0.0792049	0.391307	0.045477	0.500923	0.0243989	2	1	7	7	13	7	21	11	8	2	0	20	1	3	15	2
AK8	0.607686	1	1	-0.127181	1	1	0.64826	1	1	0.542909	1	1	0.0612388	1	1	0.354978	0.109733	0.137379	0.316537	0.165628	0.481672	0.391334	0.0280255	0.299568	0.412325	0.15916	0.316999	0.241174	0.132008	0.234784	0.295601	0.237279	0.195191	11	3	5	7	7	16	18	1	11	17	7	12	9	5	9	13
AK9	0.0288524	1	1	0.431705	1	1	0.876031	1	1	-0.23833	1	1	0.586266	1	1	4.22746	3.1091	4.45108	3.97932	2.93399	1.50523	4.28294	2.94267	4.30288	2.32842	2.70571	4.7814	2.94768	2.13853	2.86959	2.02373	4.45558	1.82992	131	85	162	88	124	50	197	105	158	96	119	181	110	81	110	89
AKAP1	0.010592	1	1	-0.346367	1	1	-0.927608	1	1	-0.304632	1	1	-0.211933	1	1	103.718	109.001	99.2152	98.3977	81.3472	112.741	57.0696	87.5235	88.1546	97.4785	106.114	59.9392	95.2635	102.333	90.6007	111.51	57.9489	114.87	3214	2980	3611	2176	3438	3745	2625	3123	3237	4019	4667	2269	3555	3876	3473	4904
AKAP10	0.0113721	1	1	-0.339712	1	1	0.180765	1	1	0.206845	1	1	0.38472	1	1	39.1766	36.7239	37.1748	38.3914	31.635	35.8846	30.9806	22.3363	22.6037	23.3812	27.2845	30.1941	23.8762	24.8439	20.348	26.2175	30.82	27.4488	1214	1004	1353	849	1337	1192	1425	797	830	964	1200	1143	891	941	780	1153
AKAP11	-0.0431677	1	1	-0.139764	1	1	1.11487	0.463793	1	0.928986	1	1	1.06906	0.638557	1	88.6153	50.9892	75.586	90.3486	81.0869	58.1619	74.5709	29.2586	33.3337	28.2564	32.173	71.9058	28.2173	33.134	31.3829	32.4024	73.873	34.2073	2746	1394	2751	1998	3427	1932	3430	1044	1224	1165	1415	2722	1053	1255	1203	1425
AKAP12	0.0589359	1	1	-1.09397	0.439399	1	-2.05879	1.53531e-14	2.66423e-13	3.596	2.6918e-128	1.34164e-125	2.96404	1.70234e-95	2.98879e-93	62.0888	67.1565	59.0181	65.2066	93.2961	104.553	1.63056	3.53121	3.51311	6.62145	7.6624	2.32466	7.12802	6.70601	3.78264	7.95848	1.52913	7.49047	1924	1836	2148	1442	3943	3473	75	126	129	273	337	88	266	254	145	350
AKAP13	0.0539905	1	1	1.28499	0.0139611	0.358475	2.25359	2.38546e-27	7.60254e-26	1.94723	2.32024e-13	5.23674e-12	1.7828	5.36453e-13	8.79412e-12	294.954	322.322	264.922	285.109	262.403	397.199	386.312	195.197	200.601	69.028	79.8754	361.22	68.922	73.8453	193.149	82.9728	385.21	80.2724	9140	8812	9642	6305	11090	13194	17769	6965	7366	2846	3513	13674	2572	2797	7404	3649
AKAP2	-0.154851	1	1	-0.04753	1	1	-0.154305	1	1	7.71107	1.77074e-07	2.32936e-06	7.25784	6.27317e-07	6.31888e-06	0.742226	0.731552	0.741847	1.13049	0.828142	1.47512	0	0	0	0	0	0	0	0	0	0	0	0	23	20	27	25	35	49	0	0	0	0	0	0	0	0	0	0
AKAP3	0.525579	1	1	0.662198	1	1	1.56373	0.145132	0.64924	0.892378	1	1	1.60375	0.108403	0.436887	1.12947	0.91444	0.796799	0.723513	0.425902	0.692404	0.82615	0.392357	0.544668	0.388071	0.38653	0.898163	0.160782	0.369623	0.391307	0.341078	0.711838	0.243989	35	25	29	16	18	23	38	14	20	16	17	34	6	14	15	15
AKAP4	-0.0598495	1	1	-4.17422	0.00566764	0.163846	-3.70007	0.00610885	0.0383389	-3.12824	0.0359083	0.196553	-1.25714	0.674359	1	0.161354	0.14631	0.164855	0.0904391	0.0473224	0.0301045	0.0217408	0.0280255	0	0.412325	0.272845	0.0528331	0.294768	0.290418	0.0260872	0.181908	0	0.317186	5	4	6	2	2	1	1	1	0	17	12	2	11	11	1	8
AKAP5	-0.0802806	1	1	0.691876	1	1	2.39882	1.16686e-32	4.56145e-31	0.246411	1	1	0.218781	1	1	9.97165	7.53499	9.67149	9.81264	10.2926	8.63999	39.0465	13.1159	10.9478	6.0636	7.0485	37.9077	5.84176	7.04923	12.4958	6.66238	40.3902	7.97845	309	206	352	217	435	287	1796	468	402	250	310	1435	218	267	479	293
AKAP6	-0.039618	1	1	-0.291039	1	1	1.03198	0.924316	1	0.0101254	1	1	1.19462	0.54717	1	1.03266	0.987596	1.23641	1.22093	0.638852	0.33115	1.00008	0.448407	0.299568	0.363816	0.432005	1.03025	0.321565	0.396024	0.391307	0.45477	0.764567	0.561175	32	27	45	27	27	11	46	16	11	15	19	39	12	15	15	20
AKAP7	-0.136791	1	1	0.490893	1	1	0.98408	1	1	1.2747	0.0081146	0.0530034	1.10286	0.257633	0.879499	20.266	17.5573	18.9858	22.5645	22.7621	22.0967	16.9578	11.7707	12.9631	7.27632	7.59419	16.5896	8.14631	8.73894	12.1305	7.16263	17.4532	7.34407	628	480	691	499	962	734	780	420	476	300	334	628	304	331	465	315
AKAP8	0.0325994	1	1	0.0537721	1	1	-0.294486	1	1	-0.785027	1	1	-0.868978	1	1	35.6591	44.9173	37.7793	39.9741	43.5839	40.8819	57.3522	73.735	66.6129	60.5147	64.2323	51.4066	58.7659	62.9415	73.331	69.83	56.2352	68.317	1105	1228	1375	884	1842	1358	2638	2631	2446	2495	2825	1946	2193	2384	2811	3071
AKAP8L	0.0594959	1	1	-0.00999094	1	1	0.405104	1	1	-0.154259	1	1	0.273955	1	1	110.753	109.111	100.809	103.96	79.3597	79.5361	108.269	81.442	85.7852	83.1441	77.8972	105.93	76.9076	77.1455	81.1311	79.5166	111.258	76.6614	3432	2983	3669	2299	3354	2642	4980	2906	3150	3428	3426	4010	2870	2922	3110	3497
AKAP9	-0.0080135	1	1	0.0132822	1	1	0.458035	1	1	0.366123	1	1	0.407739	1	1	85.4528	41.0767	57.3695	81.983	74.1779	55.4525	63.6136	45.8497	50.6541	40.2138	46.3154	64.4564	38.8557	44.8564	47.1656	44.2491	64.0918	47.6755	2648	1123	2088	1813	3135	1842	2926	1636	1860	1658	2037	2440	1450	1699	1808	1946
AKIP1	-0.124699	1	1	-0.101213	1	1	0.811619	1	1	0.645399	1	1	0.414711	1	1	22.6218	23.0805	24.6733	24.9612	26.3113	30.0744	30.1327	15.8904	16.2311	16.2019	14.006	30.062	18.3828	16.3162	15.3653	12.8927	27.6562	12.2971	701	631	898	552	1112	999	1386	567	596	668	616	1138	686	618	589	567
AKIRIN1	0.089746	1	1	-0.156635	1	1	-0.613778	1	1	-0.707928	1	1	-0.556024	1	1	222.474	246.497	251.816	225.736	223.291	205.975	210.82	292.614	293.277	300.148	333.712	213.499	280.833	306.206	303.811	341.373	212.734	328.385	6894	6739	9165	4992	9437	6842	9697	10441	10769	12375	14677	8082	10480	11598	11646	15013
AKIRIN2	0.0175454	1	1	-0.0689642	1	1	0.0690509	1	1	0.193498	1	1	0.180324	1	1	50.0519	52.8181	49.5664	56.4792	52.1256	53.8871	44.286	39.7121	44.1726	40.4564	41.2905	45.7799	37.891	42.3482	41.0612	40.7474	45.0831	40.6974	1551	1444	1804	1249	2203	1790	2037	1417	1622	1668	1816	1733	1414	1604	1574	1792
AKNA	-0.126608	1	1	0.672784	1	1	1.21587	0.0315872	0.170714	1.36243	0.00116223	0.00900818	1.40442	1.8474e-05	0.000154158	72.6413	75.4596	72.2889	69.9546	61.7557	80.4994	62.5483	42.3185	40.5506	22.5809	20.9181	55.1049	27.2258	22.0982	41.6873	22.5793	60.7172	22.7398	2251	2063	2631	1547	2610	2674	2877	1510	1489	931	920	2086	1016	837	1598	993
AKNAD1	-0.154889	1	1	-0.0475693	1	NA	1.66494	0.898977	NA	-0.154929	1	NA	0.959776	1	NA	0	0	0.0274758	0	0	0	0.0217408	0	0	0	0	0	0	0	0	0	0.0263644	0	0	0	1	0	0	0	1	0	0	0	0	0	0	0	0	0
AKR1A1	-0.1194	1	1	0.120448	1	1	0.176957	1	1	-0.340728	1	1	-0.450729	1	1	79.0632	76.4106	74.3496	78.5011	83.2401	84.3227	108.16	104.899	113.618	99.4431	79.648	117.791	109.144	93.6466	107.714	75.5146	107.461	73.8067	2450	2089	2706	1736	3518	2801	4975	3743	4172	4100	3503	4459	4073	3547	4129	3321
AKR1B1	-0.0385499	1	1	-0.107912	1	1	-1.32901	0.0199472	0.112954	-1.07637	0.62874	1	-1.19333	0.144077	0.552789	58.7004	60.3531	59.5126	63.0812	67.3634	64.6043	45.6557	120.846	120.018	142.883	110.616	60.309	143.847	119.467	124.305	99.5265	48.0359	99.4256	1819	1650	2166	1395	2847	2146	2100	4312	4407	5891	4865	2283	5368	4525	4765	4377
AKR1B10	-1.4962	0.73304	1	-1.37857	0.794354	1	-2.37986	0.378536	1	1.66921	0.572666	1	1.24198	0.820826	1	0.0645414	0.182888	0.164855	0.0452195	0.165628	0.150523	0	0	0.0544668	0	0.0227371	0	0.0535941	0.0528032	0	0.0227385	0.0263644	0.0243989	2	5	6	1	7	5	0	0	2	0	1	0	2	2	0	1
AKR1B15	0.806943	1	1	-0.0475308	1	1	0.807489	1	1	6.64114	1.68359e-05	0.000174693	6.72196	6.72807e-06	5.94189e-05	0.516331	0.548664	0.714371	0.497415	0.520546	0.571986	0.0217408	0	0	0	0.0227371	0	0	0	0	0	0	0	16	15	26	11	22	19	1	0	0	0	1	0	0	0	0	0
AKR1C1	-0.401127	1	1	-0.305723	1	1	-1.81416	0.315105	1	-5.26501	0.00637695	0.0427744	0.447163	1	1	0.225895	0.219466	0.302234	0.271317	0	0	0.0217408	0.0840764	0.1634	0.169781	0.113685	0.0792496	0.187579	0.184811	0.18261	0.090954	0.0527288	0.121995	7	6	11	6	0	0	1	3	6	7	5	3	7	7	7	4
AKR1C2	-0.0774474	1	1	0.0366955	1	1	-0.487363	1	1	-3.73182	0.0777578	0.380788	-0.918545	1	1	0.0968121	0.182888	0.0824275	0	0	0.0301045	0.0434816	0.196178	0.1634	0.121272	0.181897	0.184916	0.133985	0.15841	0.156523	0.136431	0.131822	0.170792	3	5	3	0	0	1	2	7	6	5	8	7	5	6	6	6
AKR1C3	0.422829	1	1	0.34257	1	1	1.74829	0.0286335	0.156304	-2.13919	0.0422233	0.226559	-1.44594	0.28563	0.957754	0.484061	0.14631	0.164855	0.135659	0.0709836	0.240836	1.69578	1.00892	0.762536	0.897413	0.682112	2.50957	0.509144	0.607237	0.573918	0.704894	1.89824	0.585574	15	4	6	3	3	8	78	36	28	37	30	95	19	23	22	31
AKR1C4	3.01268	0.276966	1	-0.0475323	1	NA	-0.154308	1	1	3.35068	0.234644	0.926137	3.97642	0.0866948	0.363001	0.161354	0.0365776	0.0549517	0.0904391	0.0236612	0.0903135	0	0	0	0.0242544	0.0682112	0	0	0	0	0.0227385	0	0	5	1	2	2	1	3	0	0	0	1	3	0	0	0	0	1
AKR1C6P	1.32587	0.85523	1	1.44193	0.804455	1	1.24256	0.892662	1	2.4318	0.427639	1	3.62234	0.0970874	0.399476	0.129083	0.0731552	0.219807	0.0904391	0	0.120418	0.0652224	0.0560509	0	0.0242544	0.0227371	0	0	0.0264016	0.0260872	0.0227385	0	0	4	2	8	2	0	4	3	2	0	1	1	0	0	1	1	1
AKR1D1	1.11484	0.919995	1	0.505762	1	1	0.63488	1	1	2.42679	0.222822	0.891039	2.72107	0.0994806	0.406581	0.193624	0.329199	0.302234	0.226098	0.165628	0.270941	0.0434816	0.0560509	0	0	0.181897	0.0792496	0.107188	0	0.104349	0.045477	0.0527288	0	6	9	11	5	7	9	2	2	0	0	8	3	4	0	4	2
AKR7A2	-0.161257	1	1	0.273045	1	1	-0.103468	1	1	-0.476332	1	1	-0.629424	1	1	30.8185	32.993	32.0093	32.8294	37.9052	34.0783	42.9163	57.256	55.7196	44.5311	37.1751	43.0061	48.8778	43.7475	58.2526	35.1765	43.7385	38.0867	955	902	1165	726	1602	1132	1974	2043	2046	1836	1635	1628	1824	1657	2233	1547
AKR7A2P1	0.00127076	1	1	-0.0617535	1	1	-1.67572	0.479419	1	-5.11796	0.013163	0.0820364	-4.7246	0.00278399	0.0170486	0	0	0	0	0	0	0.0434816	0.168153	0.190634	0.21829	0.136422	0.0792496	0.241174	0.132008	0.104349	0.090954	0.0263644	0.0731967	0	0	0	0	0	0	2	6	7	9	6	3	9	5	4	4
AKR7A3	0.448725	1	1	0.758581	1	1	-1.07072	0.906235	1	-3.09388	0.0353251	0.193775	-1.44986	0.45888	1	0.193624	0.0731552	0.0274758	0.226098	0.0473224	0.0301045	0.108704	0.364331	0.571902	0.363816	0.54569	0.237749	0.267971	0.422426	0.678266	0.295601	0.105458	0.195191	6	2	1	5	2	1	5	13	21	15	24	9	10	16	26	13
AKR7L	-0.306084	1	1	0.551799	1	1	-1.6544	0.0834918	0.403908	-2.88438	0.000684266	0.00552059	-2.55196	0.000295434	0.00213806	0.0968121	0.219466	0.0824275	0.316537	0.141967	0.120418	0.28263	1.62548	1.33444	0.630615	0.750324	0.343415	0.669926	0.950458	1.09566	0.682155	0.237279	0.927159	3	6	3	7	6	4	13	58	49	26	33	13	25	36	42	30
AKT1	-0.0439764	1	1	0.039906	1	1	-0.279017	1	1	-0.0773203	1	1	-0.346474	1	1	152.06	148.834	139.962	146.059	170.952	185.323	146.837	191.666	173.205	161.025	152.475	140.985	171.689	156.086	181.28	162.285	142.552	162.302	4712	4069	5094	3230	7225	6156	6754	6839	6360	6639	6706	5337	6407	5912	6949	7137
AKT1S1	-0.000374212	1	1	-0.112707	1	1	-0.208047	1	1	-0.648069	1	1	-0.469582	1	1	42.436	44.6613	41.8732	39.0697	38.3785	36.4264	47.9602	52.3796	47.5768	52.5108	47.134	46.1233	53.1386	49.2918	53.4004	53.4355	47.0341	50.5789	1315	1221	1524	864	1622	1210	2206	1869	1747	2165	2073	1746	1983	1867	2047	2350
AKT2	-0.00626424	1	1	0.0609336	1	1	0.18826	1	1	-1.24891	0.000182142	0.00159656	-1.24889	8.30152e-06	7.2336e-05	70.9633	69.7169	67.4257	64.5283	71.8354	65.4171	178.231	165.322	155.993	141.621	137.537	164.998	146.446	136.681	160.28	145.299	173.794	142.782	2199	1906	2454	1427	3036	2173	8198	5899	5728	5839	6049	6246	5465	5177	6144	6390
AKT3	-0.0612969	1	1	0.249572	1	1	-0.486491	1	1	0.686192	1	1	0.33401	1	1	5.64737	5.26718	5.82488	4.88371	7.0747	6.89393	2.65238	4.65223	5.47392	3.27434	4.13815	3.06432	3.6444	3.96024	4.48699	3.45625	2.92645	3.73303	175	144	212	108	299	229	122	166	201	135	182	116	136	150	172	152
AKTIP	-0.153907	1	1	0.271778	1	1	1.00329	0.986118	1	0.865255	1	1	0.505951	1	1	4.96969	2.96279	3.2971	4.1602	5.67869	4.18453	4.86994	2.66242	3.78544	2.11013	2.27371	5.44181	2.25095	2.45535	2.8435	2.00099	4.85105	2.39109	154	81	120	92	240	139	224	95	139	87	100	206	84	93	109	88
ALAD	0.0684988	1	1	0.898237	1	1	1.04568	0.558521	1	-0.124571	1	1	-0.227348	1	1	23.9126	23.8852	25.7448	22.9715	24.2054	28.2079	57.2218	48.8484	52.7239	26.316	24.9653	50.8519	26.1003	25.0551	48.7308	26.786	55.4707	23.2522	741	653	937	508	1023	937	2632	1743	1936	1085	1098	1925	974	949	1868	1178
ALAS1	0.0434051	1	1	0.651016	1	1	3.35149	3.97379e-270	4.19422e-267	0.612256	1	1	0.295252	1	1	145.638	148.651	143.891	141.311	164.706	199.232	1160.89	173.057	185.487	108.441	105.591	1054.92	104.643	103.706	169.801	106.007	1159.08	102.012	4513	4064	5237	3125	6961	6618	53397	6175	6811	4471	4644	39934	3905	3928	6509	4662
ALAS2	0.0694492	1	1	-8.34859	1.55574e-51	7.42087e-49	-4.4958	1.08576e-26	3.41188e-25	-6.08596	1.84083e-36	1.2559e-34	-5.44108	1.19519e-43	7.31145e-42	1.03266	0.658397	1.51117	1.04005	0.686175	0.692404	2.04363	0.0280255	0.354034	56.3672	38.221	1.98124	46.9216	39.3648	0.0260872	33.2664	1.74005	35.7688	32	18	55	23	29	23	94	1	13	2324	1681	75	1751	1491	1	1463
ALB	-0.217268	1	1	-0.11176	1	NA	1.11962	0.951495	1	-0.556603	1	1	1.33837	0.856478	1	0.0322707	0	0.0824275	0.0904391	0	0.0301045	0.0434816	0	0	0	0	0.0792496	0.0535941	0	0.0521743	0.045477	0	0	1	0	3	2	0	1	2	0	0	0	0	3	2	0	2	2
ALCAM	-2.15486	0.33762	1	-0.043873	1	1	-1.15616	0.871379	1	4.54103	2.00047e-07	2.62194e-06	4.67325	6.66728e-09	8.13464e-08	2.0976	1.35337	2.36292	2.21576	2.69738	0.963344	0.0217408	0.112102	0.0817002	0.0242544	0.0227371	0.0264165	0.0535941	0.105606	0.0260872	0	0.0527288	0.0487978	65	37	86	49	114	32	1	4	3	1	1	1	2	4	1	0
ALDH16A1	-0.0921086	1	1	0.0866525	1	1	0.191777	1	1	-0.354787	1	1	-0.651085	1	1	64.9932	66.8273	68.0576	64.1665	77.0172	86.4601	113.596	111.121	94.391	91.4391	77.397	107.964	95.8263	92.5641	108.105	86.9066	110.098	84.1519	2014	1827	2477	1419	3255	2872	5225	3965	3466	3770	3404	4087	3576	3506	4144	3822
ALDH18A1	0.00652866	1	1	-0.153214	1	1	-0.693123	1	1	-0.366681	1	1	-0.81504	1	1	89.5512	105.38	99.1603	101.473	134.419	137.487	101.073	150.216	143.357	146.545	155.431	99.0621	145.669	151.889	152.114	157.964	101.213	159.862	2775	2881	3609	2244	5681	4567	4649	5360	5264	6042	6836	3750	5436	5753	5831	6947
ALDH1A1	0.314873	1	1	2.3371	3.91522e-28	9.74379e-26	4.25329	2.90273e-159	1.24009e-156	0.33242	1	1	0.312648	1	1	27.656	26.1896	23.849	24.509	21.8866	30.4055	367.941	98.1732	97.196	25.3944	22.5324	360.348	20.1246	18.6395	100.67	19.305	370.024	15.2981	857	716	868	542	925	1010	16924	3503	3569	1047	991	13641	751	706	3859	849
ALDH1A2	0.209853	1	1	-0.410887	1	1	0.798039	1	1	3.30637	1.92216e-12	4.00108e-11	2.61059	6.61713e-08	7.31593e-07	2.4203	3.32856	3.07729	3.9341	4.0224	6.38215	0.891373	0.504458	0.408501	0.60636	0.500216	0.713247	0.348362	0.554434	0.208697	0.477509	0.922753	0.463579	75	91	112	87	170	212	41	18	15	25	22	27	13	21	8	21
ALDH1A3	-0.0731179	1	1	0.266114	1	1	-0.957851	1	1	1.30548	0.355637	1	0.798411	1	1	0.93585	2.1215	1.64855	1.6279	2.29514	2.22773	0.391334	1.00892	0.980403	0.703378	0.818535	0.660414	0.616332	0.765647	1.12175	0.750371	0.263644	1.00036	29	58	60	36	97	74	18	36	36	29	36	25	23	29	43	33
ALDH1B1	-0.0425857	1	1	-0.141808	1	1	-1.14516	0.392025	1	0.12591	1	1	-0.824381	1	1	22.7831	25.7506	22.4752	24.4185	29.9787	63.099	17.9362	36.4051	35.6213	32.4281	37.1524	17.0387	34.0591	36.487	37.0438	38.4053	18.5078	40.5266	706	704	818	540	1267	2096	825	1299	1308	1337	1634	645	1271	1382	1420	1689
ALDH1L1	0.347649	1	1	0.996512	1	1	1.16729	0.376954	1	-2.39453	6.53636e-08	9.0634e-07	-1.54566	0.00604238	0.0346686	2.06532	2.1215	2.44535	1.40181	0.709836	1.62564	13.7837	11.8267	11.3836	6.91251	5.36595	10.3289	5.17183	4.54108	10.5914	7.6174	13.2613	5.90454	64	58	89	31	30	54	634	422	418	285	236	391	193	172	406	335
ALDH1L2	0.411452	1	1	0.536936	1	1	0.409742	1	1	2.42973	0.163849	0.697826	2.73957	0.062464	0.275202	0.193624	0.292621	0.219807	0.361756	0.18929	0.240836	0.0652224	0.0840764	0.0272334	0	0.0909483	0	0.0535941	0.0264016	0.0521743	0.045477	0.0790932	0.0243989	6	8	8	8	8	8	3	3	1	0	4	0	2	1	2	2
ALDH2	-0.268493	1	1	0.898413	1	1	3.98604	2.72811e-12	4.09286e-11	8.28648	4.43341e-67	6.46738e-65	7.86719	1.79968e-61	1.72661e-59	28.85	33.7611	28.0528	28.4883	37.432	42.8989	1.6523	0.252229	0.326801	0.145526	0.0682112	1.84916	0.0535941	0.132008	0.104349	0.0682155	2.18824	0.146393	894	923	1021	630	1582	1425	76	9	12	6	3	70	2	5	4	3
ALDH3A1	0.422547	1	1	1.18855	0.810655	1	1.37488	0.628188	1	1.55998	0.500414	1	1.91169	0.214405	0.758015	0.290436	0.402354	0.0824275	0.452195	0.283934	0.180627	0.130445	0.112102	0.217867	0.0970176	0.113685	0.237749	0.133985	0.0264016	0.18261	0.0682155	0.210915	0.0487978	9	11	3	10	12	6	6	4	8	4	5	9	5	1	7	3
ALDH3A2	-0.07859	1	1	0.228349	1	1	-0.0780057	1	1	-0.365918	1	1	-0.574181	1	1	17.3294	17.8133	15.8536	16.7312	19.2129	20.17	22.5887	27.7172	27.533	20.1554	21.5775	21.1861	21.0357	23.4446	28.722	20.9649	22.9634	21.6906	537	487	577	370	812	670	1039	989	1011	831	949	802	785	888	1101	922
ALDH3B1	-0.20796	1	1	0.441645	1	1	0.00214453	1	1	1.13974	0.535576	1	1.23892	0.212794	0.753384	9.39077	9.8028	11.4849	10.9883	8.84929	10.7774	3.3046	5.96942	5.63732	4.29303	3.02403	5.46823	4.93066	3.35301	5.4783	2.72862	3.63829	3.31825	291	268	418	243	374	358	152	213	207	177	133	207	184	127	210	120
ALDH3B2	0.806936	1	1	1.81027	0.636251	1	1.69018	0.687418	1	7.58559	4.19343e-06	4.67927e-05	5.93077	0.00033091	0.00237948	0.354978	0.0731552	0.686896	0.180878	0.780819	1.3246	0.0217408	0.0280255	0	0	0	0	0	0	0.0260872	0.0227385	0.0263644	0	11	2	25	4	33	44	1	1	0	0	0	0	0	0	1	1
ALDH4A1	-0.154343	1	1	-0.0407962	1	1	0.10678	1	1	-0.1646	1	1	-1.07055	0.433897	1	13.2955	15.1797	13.1334	14.832	25.838	27.3048	30.5676	29.0904	24.7824	24.9335	22.1004	29.428	27.7082	26.0056	27.9394	22.784	29.0799	23.9597	412	415	478	328	1092	907	1406	1038	910	1028	972	1114	1034	985	1071	1002
ALDH5A1	-0.0501429	1	1	0.593452	1	1	0.171426	1	1	0.177794	1	1	-0.249188	1	1	47.4702	54.5738	47.5057	51.2789	62.6548	73.3948	62.7874	86.7668	86.112	47.6842	51.4313	61.4449	49.1726	53.9385	83.4528	52.435	63.8018	53.6532	1471	1492	1729	1134	2648	2438	2888	3096	3162	1966	2262	2326	1835	2043	3199	2306
ALDH6A1	-0.155013	1	1	0.242424	1	1	0.584093	1	1	0.701933	1	1	0.152821	1	1	16.0063	15.4358	17.7769	13.792	20.2067	26.492	19.958	15.8064	17.9741	11.3511	12.0507	20.3407	13.0502	12.0919	14.1653	10.1869	19.3778	12.2239	496	422	647	305	854	880	918	564	660	468	530	770	487	458	543	448
ALDH7A1	-0.0515585	1	1	0.159198	1	1	-0.560533	1	1	-1.58201	1.1115e-08	1.67594e-07	-1.5906	6.70117e-12	1.01425e-10	5.97008	6.47424	6.64915	6.73771	6.27022	6.83372	11.7835	20.1503	20.3161	17.0023	15.9387	12.4158	17.2841	16.4218	21.2871	16.349	12.7076	17.3232	185	177	242	149	265	227	542	719	746	701	701	470	645	622	816	719
ALDH8A1	0.520262	1	1	0.29723	1	1	-0.474652	1	1	-0.107786	1	1	0.14792	1	1	1.06493	0.694975	0.961654	0.813952	0.804481	0.692404	0.587001	1.03694	0.735302	0.921667	0.954957	0.475498	0.616332	0.792049	1.04349	1.15966	0.553652	0.707569	33	19	35	18	34	23	27	37	27	38	42	18	23	30	40	51
ALDH9A1	-0.0339964	1	1	0.545471	1	1	0.560732	1	1	-0.921891	1	1	-1.09357	0.0658851	0.287509	38.9507	40.8938	39.3179	39.7932	46.6835	43.3204	114.639	121.49	112.501	70.2165	72.5313	118.531	72.5932	75.0334	118.384	75.0598	116.952	75.1731	1207	1118	1431	880	1973	1439	5273	4335	4131	2895	3190	4487	2709	2842	4538	3301
ALDOA	0.00529222	1	1	-0.253301	1	1	-0.813062	1	1	-0.769099	1	1	-0.926519	1	1	589.457	596.325	630.955	622.447	772.514	597.243	628.331	977.22	839.688	1072.29	967.554	618.174	1090.35	990.298	952.729	1018.73	601.003	964.879	18266	16303	22964	13765	32649	19839	28901	34869	30833	44210	42554	23401	40689	37509	36521	44802
ALDOB	-0.154838	1	1	2.82783	0.382735	NA	0.715431	1	1	0.382049	1	1	-0.723304	1	NA	0	0	0	0	0	0.0301045	0.0217408	0.0280255	0.0544668	0	0	0	0.0267971	0	0.130436	0.0227385	0.0263644	0	0	0	0	0	0	1	1	1	2	0	0	0	1	0	5	1
ALDOC	0.0120185	1	1	-0.128182	1	1	0.174554	1	1	0.466573	1	1	-0.0249341	1	1	102.653	105.417	99.4625	103.01	140.406	150.342	112.813	92.2879	87.392	88.5286	90.3799	105.111	91.0296	88.4718	92.4007	98.0712	111.943	94.863	3181	2882	3620	2278	5934	4994	5189	3293	3209	3650	3975	3979	3397	3351	3542	4313
ALG1	-0.0702919	1	1	-0.35254	1	1	-0.786516	1	1	0.255184	1	1	0.252938	1	1	21.105	18.1425	21.7059	19.5348	21.437	19.1766	9.13113	13.256	11.9282	15.1347	13.665	9.37788	14.926	14.9697	12.574	13.5976	8.96389	14.5906	654	496	790	432	906	637	420	473	438	624	601	355	557	567	482	598
ALG10	0.0553937	1	1	0.0198134	1	1	-0.242334	1	1	0.71563	1	1	0.893414	1	1	12.876	10.6807	10.1111	13.0232	11.2154	9.42271	4.69601	6.0535	5.96412	5.16619	6.27543	4.96631	5.27902	5.17472	6.05222	5.66189	5.16742	5.97773	399	292	368	288	474	313	216	216	219	213	276	188	197	196	232	249
ALG10B	-0.03163	1	1	0.0227934	1	1	0.171394	1	1	0.739004	1	1	0.946284	1	1	50.9877	39.5038	40.5543	46.2596	47.1331	29.954	22.9583	21.6076	22.8216	18.6516	20.7135	23.907	17.8468	21.0949	22.0697	19.7825	25.5998	21.471	1580	1080	1476	1023	1992	995	1056	771	838	769	911	905	666	799	846	870
ALG11	0.0878948	1	1	-0.175346	1	1	-0.152251	1	1	-0.660962	1	1	-0.27351	1	1	10.3589	9.58334	10.6881	10.5814	8.13945	7.70675	10.2182	9.97707	10.267	10.1383	12.2098	10.5138	10.6652	10.8511	11.1653	12.4834	10.6776	11.2235	321	262	389	234	344	256	470	356	377	418	537	398	398	411	428	549
ALG12	-0.0485252	1	1	-0.00835072	1	1	0.00966351	1	1	0.592088	1	1	0.375078	1	1	18.4911	18.3985	22.0906	21.3888	23.6612	23.3912	14.2185	16.0586	12.5001	12.6123	12.3917	13.6309	13.8273	12.9368	15.3132	14.4162	15.845	13.9562	573	503	804	473	1000	777	654	573	459	520	545	516	516	490	587	634
ALG13	-0.0805331	1	1	-0.263924	1	1	-0.035648	1	1	-0.0836547	1	1	-0.00463254	1	1	27.8173	25.6775	24.0139	24.2377	25.2938	23.1504	22.5887	21.1312	20.4795	19.258	22.0777	23.7221	20.9553	23.4446	18.9654	22.17	23.4379	22.691	862	702	874	536	1069	769	1039	754	752	794	971	898	782	888	727	975
ALG14	0.0936951	1	1	-0.244955	1	1	0.411369	1	1	-1.32691	0.0155868	0.0953281	-0.979052	1	1	4.292	3.87723	4.45108	3.66278	3.4782	2.98035	10.3051	6.61401	6.56325	7.39759	7.86703	9.66846	6.67247	7.04923	6.28701	7.45823	10.1503	7.53926	133	106	162	81	147	99	474	236	241	305	346	366	249	267	241	328
ALG1L	-0.678317	1	1	0.574859	1	1	1.55393	0.259464	1	3.32883	3.20062e-06	3.62098e-05	2.9403	2.1311e-05	0.000176739	2.19441	0.841285	1.29136	1.76356	1.75093	2.25784	0.369594	0.252229	0.217867	0.0970176	0.136422	0.76608	0.241174	0.184811	0.36522	0.090954	0.500923	0.0975957	68	23	47	39	74	75	17	9	8	4	6	29	9	7	14	4
ALG1L2	0.684728	1	1	0.944484	1	1	2.13229	0.0917042	0.437852	1.90275	0.214877	0.8656	1.17686	0.796864	1	0.193624	0.14631	0.164855	0.316537	0.307596	0.361254	0.347853	0.0560509	0.190634	0.194035	0.136422	0.369832	0.0803912	0.0792049	0.234784	0.045477	0.369101	0.0731967	6	4	6	7	13	12	16	2	7	8	6	14	3	3	9	2
ALG1L9P	0.577213	1	1	0.723599	1	1	1.10167	0.811875	1	2.00981	0.0205565	0.120854	1.93836	0.0185235	0.0947604	0.93585	0.76813	0.961654	0.94961	1.08842	0.812822	0.326112	0.336306	0.408501	0.242544	0.341056	0.554748	0.267971	0.15841	0.36522	0.341078	0.553652	0.195191	29	21	35	21	46	27	15	12	15	10	15	21	10	6	14	15
ALG2	0.0834443	1	1	-0.171025	1	1	0.235392	1	1	-0.201787	1	1	0.0988915	1	1	22.1054	24.7996	21.1014	20.6201	19.0946	17.0994	22.9583	16.2828	19.0634	17.4874	20.6453	22.5333	16.5606	17.7683	17.0349	19.5779	22.7261	20.0559	685	678	768	456	807	568	1056	581	700	721	908	853	618	673	653	861
ALG3	0.0582372	1	1	-0.32772	1	1	-1.35164	1.83501e-06	1.78361e-05	-0.160082	1	1	0.0197282	1	1	87.0018	90.0175	95.5884	94.7349	80.5664	82.8175	31.9155	70.8484	65.2513	84.7934	77.3061	34.3151	84.7859	75.1918	69.5223	85.9743	33.2191	78.0765	2696	2461	3479	2095	3405	2751	1468	2528	2396	3496	3400	1299	3164	2848	2665	3781
ALG5	0.0367856	1	1	-0.369806	1	1	-1.12895	0.120071	0.551146	-0.19643	1	1	-0.188961	1	1	45.4694	44.515	51.3798	48.3397	51.4631	43.501	21.9799	40.4688	39.8969	44.9919	51.886	23.8541	43.706	48.2094	38.896	49.1607	23.4643	50.2862	1409	1217	1870	1069	2175	1445	1011	1444	1465	1855	2282	903	1631	1826	1491	2162
ALG6	-0.0425669	1	1	0.311909	1	1	-0.00999093	1	1	0.564094	1	1	0.537672	1	1	26.8492	21.4711	26.1295	26.0465	26.6662	24.8362	14.6098	20.3465	20.888	13.9948	14.8473	17.5934	14.8724	15.0753	19.9828	15.3712	16.0032	15.5421	832	587	951	576	1127	825	672	726	767	577	653	666	555	571	766	676
ALG8	0.0439229	1	1	-0.176883	1	1	-1.06457	0.304391	1	-0.303801	1	1	-0.123421	1	1	76.8043	77.9469	73.4704	68.7789	62.8441	69.3909	36.4376	66.5325	70.6979	68.3247	76.4193	36.2435	69.1632	69.3307	66.7831	74.8552	35.671	74.2459	2380	2131	2674	1521	2656	2305	1676	2374	2596	2817	3361	1372	2581	2626	2560	3292
ALG9	0.0197488	1	1	0.0931332	1	1	-0.299663	1	1	0.687665	1	1	1.1532	0.00237996	0.0147414	79.1923	74.911	73.9375	73.0748	54.0658	55.8438	25.7628	35.0038	33.2792	29.5419	31.3544	25.7561	28.8336	29.4642	34.5916	29.4009	25.4944	30.6694	2454	2048	2691	1616	2285	1855	1185	1249	1222	1218	1379	975	1076	1116	1326	1293
ALK	-0.154899	1	1	-0.0475793	1	NA	3.10639	0.683846	NA	-0.154939	1	NA	0.238426	1	NA	0	0	0	0	0	0	0.130445	0	0	0	0	0	0	0	0	0	0	0	0	0	0	0	0	0	6	0	0	0	0	0	0	0	0	0
ALKBH1	0.0805202	1	1	-0.430076	1	1	-0.527469	1	1	0.251007	1	1	0.328021	1	1	16.684	19.2764	18.5187	16.4147	16.0896	17.8821	9.60943	10.7618	9.69509	11.9817	14.0743	9.29863	11.9515	13.0688	9.46964	13.302	8.54206	12.1751	517	527	674	363	680	594	442	384	356	494	619	352	446	495	363	585
ALKBH2	0.0645105	1	1	-0.376815	1	1	-1.35796	0.000119437	0.000952473	-1.04019	0.696029	1	-1.21788	0.0129901	0.0691742	13.4892	14.0092	11.8696	12.2997	15.782	13.547	11.5661	22.2802	21.6233	29.6874	26.5797	10.8572	27.2526	26.6128	21.9654	26.2857	10.3348	25.0577	418	383	432	272	667	450	532	795	794	1224	1169	411	1017	1008	842	1156
ALKBH3	0.0494559	1	1	-0.191268	1	1	-0.0437397	1	1	0.58351	1	1	0.736091	1	1	39.7898	37.4921	41.1313	33.6433	34.8293	34.2589	20.8277	18.4127	19.4991	21.0528	21.3046	20.0237	19.7762	20.118	19.2002	19.9644	21.3288	20.2755	1233	1025	1497	744	1472	1138	958	657	716	868	937	758	738	762	736	878
ALKBH3-AS1	-0.154881	1	1	0.914223	1	NA	0.807449	1	NA	-0.15492	1	NA	0.238445	1	NA	0	0	0	0	0	0	0	0	0.0272334	0	0	0	0	0	0	0	0.0263644	0	0	0	0	0	0	0	0	0	1	0	0	0	0	0	0	0
ALKBH4	-0.0307853	1	1	-0.0556321	1	1	0.0105142	1	1	-0.103623	1	1	-0.255964	1	1	9.00353	8.22996	8.65489	9.4961	10.0087	9.72375	10.4791	10.0611	9.74956	9.11966	8.41272	9.80054	9.16459	8.89735	9.07833	9.59565	9.38572	9.61317	279	225	315	210	423	323	482	359	358	376	370	371	342	337	348	422
ALKBH5	0.0227863	1	1	-0.0817359	1	1	0.139146	1	1	0.215847	1	1	0.109808	1	1	72.835	75.6059	73.7451	79.1342	78.2476	85.0753	74.2666	64.1503	61.956	59.8841	59.2074	69.9246	60.8025	61.7006	61.6701	67.3515	70.8411	60.8509	2257	2067	2684	1750	3307	2826	3416	2289	2275	2469	2604	2647	2269	2337	2364	2962
ALKBH6	-0.0703364	1	1	-0.216588	1	1	0.0762606	1	1	0.263602	1	1	0.111775	1	1	12.9406	13.9726	12.0894	11.531	14.2914	13.9986	11.4574	9.50063	9.64063	10.9872	8.98115	11.0157	11.228	10.3494	9.5479	9.34553	12.0749	9.19839	401	382	440	255	604	465	527	339	354	453	395	417	419	392	366	411
ALKBH7	-0.100393	1	1	-0.173256	1	1	0.336449	1	1	-0.354876	1	1	-0.600173	1	1	18.5234	17.7767	17.9967	19.4444	19.8991	24.1438	33.3721	23.1771	23.8837	29.2023	19.5539	33.3641	28.78	26.3224	23.5045	19.6006	32.0064	18.2748	574	486	655	430	841	802	1535	827	877	1204	860	1263	1074	997	901	862
ALKBH8	-0.0949153	1	1	-0.209984	1	1	-0.404038	1	1	0.722708	1	1	0.607838	1	1	31.593	23.8486	29.5365	33.7338	34.0011	30.5862	13.4141	14.7414	15.986	13.9705	17.1665	14.5027	15.6763	17.0026	17.1393	16.781	13.2349	18.4212	979	652	1075	746	1437	1016	617	526	587	576	755	549	585	644	657	738
ALMS1	-0.186281	1	1	-0.069797	1	1	0.246352	1	1	0.188962	1	1	0.131176	1	1	39.1444	27.0674	43.137	49.0632	54.4681	28.3283	38.9812	33.1541	32.1627	25.2488	29.922	39.8362	27.8957	31.0747	32.7133	28.4004	41.1548	36.0128	1213	740	1570	1085	2302	941	1793	1183	1181	1041	1316	1508	1041	1177	1254	1249
ALMS1-IT1	-0.227816	1	1	-0.548839	1	1	-0.402689	1	1	-0.317696	1	1	-0.718065	1	1	1.19402	1.60942	0.934178	1.58268	2.3188	1.11387	1.47837	1.23312	1.57954	1.40676	1.56886	1.69066	1.98298	1.90092	1.38262	1.86456	1.39731	1.78112	37	44	34	35	98	37	68	44	58	58	69	64	74	72	53	82
ALMS1P	-0.154858	1	1	2.38494	0.467045	1	3.55135	0.154891	0.684536	2.83978	0.359031	1	4.01458	0.0788796	0.335487	0	0.0365776	0.137379	0.180878	0.0473224	0.0301045	0.0217408	0	0.0544668	0	0	0.0792496	0	0	0.0260872	0	0.0790932	0	0	1	5	4	2	1	1	0	2	0	0	3	0	0	1	0
ALOX12	-0.0995854	1	1	-1.47297	1.73038e-06	9.25672e-05	-3.65876	8.65862e-117	1.80653e-114	-0.242552	1	1	-0.176048	1	1	39.2734	42.8324	46.0495	45.4004	45.3349	38.0521	3.06545	17.4038	15.6864	39.7045	39.6989	4.49081	42.3661	42.2954	17.2175	40.9748	3.37464	44.2108	1217	1171	1676	1004	1916	1264	141	621	576	1637	1746	170	1581	1602	660	1802
ALOX12B	0.252175	1	1	0.233012	1	1	-2.40585	0.095374	0.452843	2.83401	0.000129851	0.00116729	3.30595	1.13849e-07	1.23082e-06	2.51711	1.90204	1.64855	1.26615	1.34869	1.3246	0.0434816	0.224204	0.190634	0.291053	0.136422	0.0264165	0.160782	0.105606	0.208697	0.15917	0.0263644	0.21959	78	52	60	28	57	44	2	8	7	12	6	1	6	4	8	7
ALOX12P2	0.806853	1	1	-0.0476105	1	NA	1.79215	0.879589	NA	2.44909	0.802422	NA	0.238395	1	NA	0	0	0	0	0	0.060209	0	0	0	0	0	0.0528331	0	0	0	0.0227385	0	0	0	0	0	0	0	2	0	0	0	0	0	2	0	0	0	1
ALOX15	-0.144973	1	1	2.70934	0.03197	0.730039	1.49884	0.547053	1	2.18867	0.170579	0.721184	1.39943	0.621646	1	0.258166	0.329199	0.0824275	0.0452195	0.212951	0.421463	0.195667	0.420382	0.354034	0.0485088	0	0.237749	0.0267971	0.0528032	0.495656	0.113693	0.105458	0.0975957	8	9	3	1	9	14	9	15	13	2	0	9	1	2	19	5
ALOX15B	1.73796	0.701017	1	0.914262	1	NA	2.71681	0.336784	1	2.28744	0.521949	1	3.67288	0.108938	0.438374	0.0322707	0.0731552	0.0824275	0.0904391	0.0236612	0.0301045	0.0217408	0	0	0.0485088	0	0.0264165	0	0	0.0260872	0	0.0527288	0	1	2	3	2	1	1	1	0	0	2	0	1	0	0	1	0
ALOX15P1	1.29421	0.898374	1	-1.00931	0.996962	NA	1.3935	0.863783	1	1.87224	0.724294	1	-0.00196031	1	NA	0	0	0	0.0452195	0.0473224	0.0301045	0	0	0	0	0.0227371	0.0528331	0	0	0	0.045477	0.0263644	0.0243989	0	0	0	1	2	1	0	0	0	0	1	2	0	0	0	2
ALOX5	-0.11337	1	1	2.0889	4.01453e-19	6.26705e-17	3.2481	1.48127e-77	1.68218e-75	1.41618	0.00221294	0.01624	1.49205	2.36766e-05	0.000195068	30.8185	25.3483	21.074	23.5594	22.0522	26.1307	80.9627	35.4802	38.2085	8.00395	6.91207	76.0797	8.68225	7.55086	34.8003	6.84429	81.0441	7.29528	955	693	767	521	932	868	3724	1266	1403	330	304	2880	324	286	1334	301
ALOX5AP	0.0611385	1	1	2.18017	0.00136969	0.0458687	4.99913	1.32597e-27	4.29456e-26	2.43236	0.000483547	0.00399277	2.58784	4.33153e-06	3.93016e-05	23.5576	26.0433	21.7883	18.9922	14.8119	26.1307	110.552	15.3299	17.2387	5.09343	3.16045	115.308	4.82347	3.51142	15.9914	2.02373	110.862	1.53713	730	712	793	420	626	868	5085	547	633	210	139	4365	180	133	613	89
ALOXE3	-0.173185	1	1	-1.06682	0.962765	1	-1.18119	0.899333	1	3.29943	0.0355957	0.19514	3.59063	0.00891687	0.0491534	0.709955	0.585242	0.467089	0.135659	0.165628	0.632195	0.0217408	0	0.0272334	0.0242544	0.0682112	0	0.0535941	0.0528032	0.0260872	0	0.0263644	0	22	16	17	3	7	21	1	0	1	1	3	0	2	2	1	0
ALPK1	-0.00648027	1	1	0.482326	1	1	1.18957	0.218577	0.908851	1.50099	0.00332721	0.0235875	1.55065	0.000142215	0.00107024	30.3022	27.3966	30.7729	26.363	19.9464	36.1254	21.2625	12.9758	14.4609	7.90694	8.68557	20.9219	8.57506	9.05576	11.6088	9.0954	20.4324	8.14924	939	749	1120	583	843	1200	978	463	531	326	382	792	320	343	445	400
ALPK2	0.65661	1	1	0.268677	1	1	2.6267	0.0186863	0.10634	-1.00137	0.998995	1	0.790457	1	1	0.129083	0.109733	0.164855	0.135659	0.0473224	0.0301045	0.413075	0.0280255	0.136167	0.145526	0.0909483	0.475498	0.0535941	0.105606	0.104349	0.090954	0.474559	0.0487978	4	3	6	3	2	1	19	1	5	6	4	18	2	4	4	4
ALPK3	0.227411	1	1	-0.137873	1	1	-1.22795	0.141011	0.632699	-0.110009	1	1	0.040433	1	1	6.61549	7.46183	7.94051	5.15503	5.72601	6.74341	2.39149	5.91337	6.01858	6.28189	6.61649	2.90582	5.62738	6.12518	5.32178	7.6174	2.68917	5.75814	205	204	289	114	242	224	110	211	221	259	291	110	210	232	204	335
ALPL	0.398005	1	1	-0.753514	1	1	-2.67087	7.78707e-08	8.551e-07	-2.93491	2.9526e-07	3.78418e-06	-2.65237	3.32411e-08	3.76768e-07	0.0968121	0.804708	0.549517	0.271317	0.283934	0.451568	0.434816	1.4293	1.60677	3.12882	3.09224	0.369832	2.11697	2.29694	1.59132	3.27435	0.395466	2.78148	3	22	20	6	12	15	20	51	59	129	136	14	79	87	61	144
ALPP	-0.731321	1	1	0.186424	1	1	0.068884	1	1	0.674648	1	1	1.77637	0.364022	1	0.129083	0.219466	0.192331	0.271317	0.0709836	0.120418	0.0652224	0.0560509	0.0817002	0.0242544	0.0227371	0.0792496	0	0.0792049	0.0521743	0.045477	0.0263644	0.0731967	4	6	7	6	3	4	3	2	3	1	1	3	0	3	2	2
ALPPL2	-1.94511	0.752211	1	0.0385218	1	NA	0.936706	1	NA	-1.94515	0.778346	NA	-1.55178	0.843417	NA	0	0	0	0	0	0	0.0217408	0.0280255	0.0272334	0	0	0.0264165	0	0	0	0	0.0527288	0.0487978	0	0	0	0	0	0	1	1	1	0	0	1	0	0	0	0
ALS2	0.0773311	1	1	0.224646	1	1	0.0395188	1	1	0.227326	1	1	0.0740017	1	1	60.8948	58.3413	55.2814	54.4895	58.4195	70.0231	52.2214	60.3669	59.8046	45.4285	53.705	50.6669	43.5452	47.1533	60.8874	51.9348	53.6515	52.2869	1887	1595	2012	1205	2469	2326	2402	2154	2196	1873	2362	1918	1625	1786	2334	2284
ALS2CL	-0.00763806	1	1	0.524902	1	1	1.18247	0.197878	0.837588	0.140845	1	1	-0.0508484	1	1	16.1031	14.7774	11.6772	11.2144	12.8244	18.2132	31.2633	18.1045	21.2148	12.6851	11.6869	28.0808	13.8005	11.1415	17.8175	12.0741	29.1854	11.6627	499	404	425	248	542	605	1438	646	779	523	514	1063	515	422	683	531
ALS2CR11	0.806937	1	1	1.79288	0.752903	NA	3.29204	0.334347	NA	-0.154897	1	NA	0.959819	1	NA	0	0.0365776	0	0	0	0	0.0434816	0	0.0272334	0	0.0227371	0.0264165	0	0	0.0260872	0	0.0790932	0	0	1	0	0	0	0	2	0	1	0	1	1	0	0	1	0
ALS2CR12	-0.659642	1	1	-0.293316	1	1	-0.459714	1	1	-2.11691	0.0421193	0.226136	-2.65734	0.00105289	0.00695731	0.225895	0.109733	0.109903	0.0452195	0.165628	0.210732	0.478297	0.61656	0.462968	0.266798	0.636638	0.475498	0.723521	0.528032	0.782615	0.432032	0.685474	0.853962	7	3	4	1	7	7	22	22	17	11	28	18	27	20	30	19
ALX1	-1.11663	0.969488	1	1.43377	0.882428	NA	1.82415	0.776161	NA	-1.11666	0.972699	NA	-0.723299	1	NA	0	0	0	0	0	0	0	0.0280255	0.0272334	0	0	0.0792496	0	0	0.0260872	0	0.0263644	0.0243989	0	0	0	0	0	0	0	1	1	0	0	3	0	0	1	0
ALX3	0.12519	1	1	-0.233039	1	1	-1.31851	0.276322	1	-4.25087	3.76609e-07	4.76887e-06	-6.45837	5.47413e-08	6.09058e-07	0.0322707	0	0	0.0452195	0	0.180627	0.500038	1.09299	1.44337	1.35825	1.56886	0.660414	1.23266	1.29368	1.14784	1.43253	0.553652	1.46393	1	0	0	1	0	6	23	39	53	56	69	25	46	49	44	63
ALX4	-0.0433402	1	1	0.404021	1	1	-0.317464	1	1	-0.266342	1	1	-0.247362	1	1	44.6626	48.1361	48.6322	49.4249	44.2228	50.7562	41.851	73.1184	66.9125	47.6357	46.5201	42.2136	51.1556	48.7902	73.3571	50.3885	43.1849	48.871	1384	1316	1770	1093	1869	1686	1925	2609	2457	1964	2046	1598	1909	1848	2812	2216
ALYREF	0.0813692	1	1	-0.332032	1	1	-1.36544	0.000743651	0.00535876	-0.605884	1	1	-0.982899	1	1	63.3151	72.4603	72.8934	72.2156	108.226	75.3516	50.7213	110.953	95.208	130.998	122.735	49.6103	124.446	121.236	107.975	132.611	50.5669	119.237	1962	1981	2653	1597	4574	2503	2333	3959	3496	5401	5398	1878	4644	4592	4139	5832
AMACR	0.0773671	1	1	0.405673	1	1	0.535287	1	1	-0.135822	1	1	-0.576284	1	1	1.74262	1.71915	1.53865	2.35142	2.38978	2.55888	3.50027	3.50318	3.51311	2.08588	2.88761	3.56623	2.27775	2.00652	3.15655	2.50124	3.87556	2.78148	54	47	56	52	101	85	161	125	129	86	127	135	85	76	121	110
AMBN	0.806933	1	1	3.11616	0.397013	NA	1.67332	0.797494	NA	1.24881	0.933606	NA	0.238469	1	NA	0	0	0	0	0.0236612	0	0.0217408	0.0280255	0.0272334	0	0	0	0	0	0.0782615	0.0227385	0.0263644	0	0	0	0	0	1	0	1	1	1	0	0	0	0	0	3	1
AMBRA1	0.0141479	1	1	-0.137979	1	1	0.377703	1	1	0.116129	1	1	0.076166	1	1	43.0168	48.063	43.8789	45.0387	39.7271	53.6763	53.3737	36.9936	36.4655	37.4245	37.6071	50.0065	37.3015	35.563	37.0438	38.3599	51.8851	39.3067	1333	1314	1597	996	1679	1783	2455	1320	1339	1543	1654	1893	1392	1347	1420	1687
AMD1	0.0126985	1	1	-0.234704	1	1	-0.926906	1	1	-0.412037	1	1	-0.32846	1	1	220.441	180.547	212.526	211.492	204.527	187.28	125.64	213.498	201.282	204.222	240.99	128.147	201.728	234.658	211.802	242.37	127.445	244.355	6831	4936	7735	4677	8644	6221	5779	7618	7391	8420	10599	4851	7528	8888	8119	10659
AMDHD1	0.516958	1	1	0.436397	1	1	0.986508	1	1	-1.93391	0.218414	0.877128	0.607433	1	1	0.548602	0.182888	0.522041	0.542634	0.141967	0	0.456557	0.364331	0.435735	0.315307	0.454742	0.554748	0.375159	0.132008	0.339133	0.341078	0.632745	0.268388	17	5	19	12	6	0	21	13	16	13	20	21	14	5	13	15
AMDHD2	-0.357505	1	1	-0.352584	1	1	-0.214876	1	1	-0.144056	1	1	-0.41871	1	1	6.26052	4.97456	6.20954	5.83332	7.35863	6.83372	6.52224	6.47388	5.63732	5.45724	4.68384	6.26072	7.87833	6.5476	5.29569	5.86654	6.01108	6.07533	194	136	226	129	311	227	300	231	207	225	206	237	294	248	203	258
AMELX	0.806903	1	1	-0.0475607	1	NA	0.807449	1	NA	-0.15492	1	NA	0.238445	1	NA	0	0	0	0	0	0	0.0217408	0	0	0.0242544	0	0	0	0	0	0	0	0	0	0	0	0	0	0	1	0	0	1	0	0	0	0	0	0
AMER1	-0.0423648	1	1	-0.338135	1	1	-0.864953	1	1	-0.636638	1	1	-0.636971	1	1	11.1979	12.3267	12.1993	13.4754	11.7833	12.975	9.52247	14.0968	14.5154	14.1888	16.6435	10.1175	15.4887	15.7882	14.374	17.9179	9.70209	18.836	347	337	444	298	498	431	438	503	533	585	732	383	578	598	551	788
AMER2	0.80694	1	1	0.914261	1	1	2.71626	0.336621	1	3.58989	0.161331	0.690053	3.79437	0.0922946	0.382896	0.0968121	0.0731552	0.0824275	0.0452195	0.0709836	0.060209	0.0217408	0	0.0272334	0.0242544	0	0	0	0	0	0	0.0790932	0	3	2	3	1	3	2	1	0	1	1	0	0	0	0	0	0
AMER3	-2.64339	0.274475	1	-1.64003	0.64365	1	-0.764796	1	1	-0.163879	1	1	1.00478	0.99611	1	0.129083	0.0731552	0.137379	0.135659	0.0473224	0.060209	0.0434816	0.0280255	0	0	0	0.0264165	0.0535941	0.0792049	0.0260872	0.0227385	0.0263644	0.0243989	4	2	5	3	2	2	2	1	0	0	0	1	2	3	1	1
AMFR	0.0200262	1	1	0.197115	1	1	-0.297293	1	1	0.504935	1	1	0.585011	1	1	166.84	160.393	150.045	151.305	136.312	163.317	77.3103	110.196	123.612	102.475	89.2203	84.665	98.8275	89.7919	108.392	87.4068	76.7204	86.5917	5170	4385	5461	3346	5761	5425	3556	3932	4539	4225	3924	3205	3688	3401	4155	3844
AMH	0.351214	1	1	1.33333	0.455024	1	1.11282	0.80122	1	-0.573559	1	1	-0.756925	1	1	0.484061	0.109733	0.164855	0.135659	0.331257	0.180627	0.978336	0.868789	1.19827	0.315307	0.477479	0.660414	0.509144	0.237615	0.704353	0.500247	0.685474	0.268388	15	3	6	3	14	6	45	31	44	13	21	25	19	9	27	22
AMHR2	0.0636659	1	1	-0.770364	1	1	2.37843	1.28833e-47	7.78334e-46	0.120344	1	1	0.310718	1	1	33.0452	33.5417	31.6247	32.7389	28.1568	29.6529	129.727	14.1248	15.6047	26.3888	23.2146	121.252	26.6631	22.7054	14.3479	22.8977	133.193	19.9827	1024	917	1151	724	1190	985	5967	504	573	1088	1021	4590	995	860	550	1007
AMICA1	0.0870332	1	1	-0.0479996	1	1	4.71662	4.53301e-14	7.63716e-13	4.5863	1.75003e-12	3.6726e-11	4.30936	1.27282e-11	1.8922e-10	2.74301	1.68257	2.08816	2.03488	2.15317	3.10076	3.00023	0.0560509	0.0544668	0.0970176	0.113685	2.50957	0.0535941	0.132008	0.18261	0.090954	2.42552	0.0975957	85	46	76	45	91	103	138	2	2	4	5	95	2	5	7	4
AMIGO1	-0.088146	1	1	0.959098	1	1	1.32403	0.53125	1	-4.03055	0.0425926	0.228199	-3.64161	0.0148503	0.0777822	0	0	0.0274758	0.0452195	0.0236612	0	0.456557	0.420382	0.354034	0.145526	0.136422	0.475498	0.107188	0.237615	0.417395	0.250124	0.580016	0.21959	0	0	1	1	1	0	21	15	13	6	6	18	4	9	16	11
AMIGO2	0.0915817	1	1	-2.51683	9.36922e-12	8.6499e-10	0.956	1	1	-1.91147	6.52826e-05	0.000618788	-2.47488	2.11851e-12	3.32096e-11	0.93585	0.548664	0.851751	0.813952	0.875464	1.53533	7.50057	0.784713	0.653602	3.51689	4.13815	8.16271	3.51041	3.80183	0.756528	4.70687	8.30478	4.26981	29	15	31	18	37	51	345	28	24	145	182	309	131	144	29	207
AMIGO3	0.239799	1	1	0.39487	1	1	0.478553	1	1	-0.934952	1	1	-0.517937	1	1	4.48563	5.96215	4.8907	3.9341	4.94519	2.25784	9.93554	8.77197	8.22449	6.81549	7.20766	8.10988	6.13653	5.75555	8.92181	7.48097	8.93753	6.29492	139	163	178	87	209	75	457	313	302	281	317	307	229	218	342	329
AMMECR1	-0.0818965	1	1	-1.44545	3.95162e-07	2.3399e-05	-1.55261	3.1618e-10	4.13199e-09	-1.85643	7.72045e-18	2.31265e-16	-1.8483	2.6145e-24	7.96922e-23	27.8819	28.9329	30.141	29.7092	30.097	28.2982	33.4591	36.7694	34.532	76.6924	90.6528	34.6321	80.3376	94.6762	38.5307	93.9555	32.1646	101.207	864	791	1097	657	1272	940	1539	1312	1268	3162	3987	1311	2998	3586	1477	4132
AMMECR1L	0.0795132	1	1	-0.0676052	1	1	-0.600879	1	1	-0.664996	1	1	-0.646684	1	1	38.6603	40.0159	39.3179	38.7079	38.3311	39.6476	38.1551	55.2942	57.3808	54.0388	56.5244	37.353	49.7889	53.3577	54.1048	59.9842	37.7274	58.0694	1198	1094	1431	856	1620	1317	1755	1973	2107	2228	2486	1414	1858	2021	2074	2638
AMN	-0.74906	1	1	-0.0553235	1	NA	-1.6271	0.729845	1	1.15548	0.92371	1	0.185109	1	1	0.0645414	0.0365776	0.0274758	0	0.0709836	0.060209	0	0	0.0272334	0	0.0227371	0	0	0.0528032	0.0521743	0.0227385	0.0263644	0.0243989	2	1	1	0	3	2	0	0	1	0	1	0	0	2	2	1
AMN1	-0.231534	1	1	0.0243077	1	1	0.284249	1	1	-1.35502	0.0371	0.202275	-1.47045	0.00117491	0.00770558	3.1948	3.9138	4.12137	2.48707	3.95142	3.61254	10.153	8.29554	10.9206	7.1308	8.04893	11.0685	8.14631	8.79174	8.68703	6.38952	11.6267	8.36883	99	107	150	55	167	120	467	296	401	294	354	419	304	333	333	281
AMOT	0.106923	1	1	0.951512	1	1	2.29317	0.00392082	0.0254527	6.37265	1.96123e-35	1.27041e-33	5.79234	1.10372e-30	4.42421e-29	7.51907	10.2052	6.84148	8.13952	10.7658	13.8782	0.913113	0.224204	0.272334	0.121272	0.0909483	0.607581	0.160782	0.105606	0.313046	0.204647	0.474559	0.121995	233	279	249	180	455	461	42	8	10	5	4	23	6	4	12	9
AMOTL1	0.0239472	1	1	-0.389209	1	1	-0.645143	1	1	0.666716	1	1	0.754333	1	1	351.622	382.858	352.707	348.869	296.569	384.766	128.619	154.056	157.273	173.37	197.267	124.765	172.707	184.283	151.827	199.235	127.815	202.804	10896	10467	12837	7715	12534	12781	5916	5497	5775	7148	8676	4723	6445	6980	5820	8762
AMOTL2	0.0285419	1	1	1.18734	0.512202	1	0.839955	1	1	3.10319	2.16109e-13	4.89602e-12	2.90628	2.08881e-13	3.54673e-12	5.13104	4.38931	4.58846	5.06459	3.92776	7.19498	1.08704	1.23312	1.5523	0.436579	0.522953	1.08308	0.562738	0.554434	1.35653	0.750371	1.02821	0.561175	159	120	167	112	166	239	50	44	57	18	23	41	21	21	52	33
AMPD1	0.867064	1	1	-0.0571379	1	NA	0.437636	1	1	-2.0075	0.689003	1	-1.61414	0.767977	NA	0	0	0	0	0	0	0.0217408	0	0.0272334	0.0485088	0.0454742	0.0264165	0.0267971	0	0.0260872	0	0.0263644	0.0243989	0	0	0	0	0	0	1	0	1	2	2	1	1	0	1	0
AMPD2	0.0386275	1	1	-0.0187181	1	1	0.504097	1	1	-1.23723	0.000384055	0.00321864	-1.1319	0.0183289	0.0939014	121.241	129.009	122.789	125.258	120.223	112.982	372.811	264.42	246.68	239.925	235.579	344.842	243.13	230.829	256.515	262.22	366.465	243.501	3757	3527	4469	2770	5081	3753	17148	9435	9058	9892	10361	13054	9073	8743	9833	11532
AMPD3	0.076409	1	1	1.26329	0.013292	0.344789	3.24222	2.7229e-102	4.5238e-100	1.14074	0.23344	0.923213	1.11055	0.272359	0.920997	36.2723	31.6396	32.4764	33.5077	28.7247	40.2798	140.119	35.7325	33.6333	12.4668	15.484	129.732	12.8358	13.9401	36.5742	15.0529	140.707	13.9562	1124	865	1182	741	1214	1338	6445	1275	1235	514	681	4911	479	528	1402	662
AMPH	-2.34748	0.392265	1	-2.22185	0.436679	1	0.258485	1	1	-4.18764	0.102373	0.475629	-2.35921	0.363587	1	0.0645414	0	0	0	0	0	0.0869632	0.0280255	0	0	0.0454742	0.0528331	0.0535941	0.132008	0.0260872	0	0.158186	0.0487978	2	0	0	0	0	0	4	1	0	0	2	2	2	5	1	0
AMT	-0.0108573	1	1	1.3148	0.173728	1	2.2421	3.12605e-08	3.57038e-07	0.326889	1	1	0.868709	1	1	3.29161	1.4631	2.14311	2.44185	1.82191	1.38481	6.0222	3.13885	3.21354	0.994431	1.36422	5.54748	1.15227	1.16167	2.71307	0.977756	5.35197	1.04915	102	40	78	54	77	46	277	112	118	41	60	210	43	44	104	43
AMY2B	0.410114	1	1	0.84128	1	1	1.53046	0.181162	0.781393	2.02618	0.0151423	0.0930486	2.61657	1.31099e-05	0.000111734	3.35615	1.49968	1.75845	1.854	1.86923	0.93324	1.04356	0.61656	0.571902	0.388071	0.432005	0.871746	0.375159	0.316819	0.573918	0.386555	0.870025	0.21959	104	41	64	41	79	31	48	22	21	16	19	33	14	12	22	17
AMZ1	3.27083	0.266526	1	1.82333	0.708715	NA	0.807484	1	1	2.29053	0.5813	1	0.959819	1	NA	0	0.0365776	0	0	0.0236612	0.0301045	0	0.0280255	0.0272334	0.0242544	0.0227371	0.0264165	0	0	0	0.090954	0	0	0	1	0	0	1	1	0	1	1	1	1	1	0	0	0	4
AMZ2	0.02966	1	1	-0.0950851	1	1	0.395073	1	1	0.669437	1	1	0.550007	1	1	66.8003	71.875	67.5631	68.7337	68.3335	82.3057	56.8304	42.5707	40.0331	41.475	43.5643	59.9656	42.5269	41.2129	42.6003	41.043	56.1034	39.6726	2070	1965	2459	1520	2888	2734	2614	1519	1470	1710	1916	2270	1587	1561	1633	1805
AMZ2P1	0.0855124	1	1	0.444207	1	1	1.14072	0.2506	1	1.02221	0.869824	1	0.968589	1	1	11.0689	8.96152	10.3309	8.77259	9.79574	10.7774	10.153	6.22165	7.32579	4.87514	4.88847	10.2496	4.68949	4.62028	5.92179	4.2521	10.5985	3.90383	343	245	376	194	414	358	467	222	269	201	215	388	175	175	227	187
ANAPC1	-0.00968845	1	1	-0.123505	1	1	-1.03024	0.660414	1	-0.578252	1	1	-0.421558	1	1	161.934	169.208	168.427	161.162	155.17	143.358	99.8772	194.441	192.241	173.225	202.701	99.7225	174.824	197.379	192.08	202.873	103.849	209.782	5018	4626	6130	3564	6558	4762	4594	6938	7059	7142	8915	3775	6524	7476	7363	8922
ANAPC10	-0.113867	1	1	-0.807387	1	1	-0.506479	1	1	0.381004	1	1	0.32921	1	1	20.1369	22.0197	21.7609	23.062	23.5192	21.8258	10.4573	9.52866	9.39553	15.9837	13.5058	12.6799	16.239	15.8938	9.23486	12.5289	10.9939	13.3462	624	602	792	510	994	725	481	340	345	659	594	480	606	602	354	551
ANAPC11	-0.024685	1	1	-0.374789	1	1	-0.51639	1	1	-0.603348	1	1	-0.673563	1	1	33.5293	33.8709	34.6745	30.1614	37.0061	32.9343	34.0461	40.1605	36.1115	53.9903	41.6771	34.6321	52.8706	46.8101	39.6525	40.5655	34.6428	38.9651	1039	926	1262	667	1564	1094	1566	1433	1326	2226	1833	1311	1973	1773	1520	1784
ANAPC13	-0.024251	1	1	-0.0472592	1	1	-0.00671701	1	1	-0.157352	1	1	0.124379	1	1	52.8594	42.9787	53.4954	52.3642	46.7545	36.6372	41.9597	38.8993	45.3436	39.1951	41.1086	43.5609	40.0348	41.4769	43.2786	39.3376	43.3958	40.063	1638	1175	1947	1158	1976	1217	1930	1388	1665	1616	1808	1649	1494	1571	1659	1730
ANAPC15	0.00352603	1	1	-0.168058	1	1	-0.333667	1	1	-0.152989	1	1	-0.284515	1	1	18.7493	21.0321	20.442	18.2687	22.904	20.4109	17.11	20.3465	19.3902	23.4783	20.1905	18.8878	22.054	21.3589	20.948	19.4187	17.2159	19.5191	581	575	744	404	968	678	787	726	712	968	888	715	823	809	803	854
ANAPC16	0.0870912	1	1	0.0469644	1	1	0.927068	1	1	0.457559	1	1	1.02134	0.827765	1	110.947	106.331	104.326	103.327	68.8541	75.9838	91.6809	46.4662	58.7697	55.0818	48.8847	92.907	50.2713	45.8068	48.8613	42.089	94.0418	41.4294	3438	2907	3797	2285	2910	2524	4217	1658	2158	2271	2150	3517	1876	1735	1873	1851
ANAPC1P1	-0.975293	1	1	0.319264	1	1	-2.85823	0.193483	0.821695	1.73376	0.430047	1	2.10378	0.177969	0.655327	0.129083	0.475509	0.192331	0.406976	0.165628	0.301045	0.0217408	0.112102	0.0817002	0	0.0454742	0	0.0535941	0.0792049	0.0521743	0.045477	0	0.0487978	4	13	7	9	7	10	1	4	3	0	2	0	2	3	2	2
ANAPC2	-0.0311307	1	1	0.014053	1	1	0.3615	1	1	-0.627485	1	1	-0.737899	1	1	20.1046	18.9472	20.0299	18.3591	19.0473	23.2407	41.1553	31.2204	29.2759	27.747	26.3068	36.085	30.3611	26.9033	32.5046	29.1962	39.0457	27.7172	623	518	729	406	805	772	1893	1114	1075	1144	1157	1366	1133	1019	1246	1284
ANAPC4	-0.160218	1	1	-0.156293	1	1	-0.479809	1	1	-0.215158	1	1	-0.326352	1	1	29.2373	26.8114	24.9755	26.4986	32.1556	26.1608	22.0669	29.0344	28.9764	23.5995	27.0571	23.0352	27.4402	29.4906	28.0959	28.6733	22.5415	31.5966	906	733	909	586	1359	869	1015	1036	1064	973	1190	872	1024	1117	1077	1261
ANAPC5	-0.00672136	1	1	-0.0930972	1	1	-0.650678	1	1	-1.11809	0.0678363	0.341427	-1.14687	0.00679533	0.0384573	126.856	130.472	119.712	125.303	129.924	128.095	161.578	245.223	245.455	254.696	236.716	170.651	254.438	241.205	251.819	236.139	163.696	234.962	3931	3567	4357	2771	5491	4255	7432	8750	9013	10501	10411	6460	9495	9136	9653	10385
ANAPC7	-0.0586679	1	1	-0.0522717	1	1	-0.495887	1	1	-0.618778	1	1	-0.5324	1	1	69.5434	68.6928	71.2998	68.598	64.9736	67.133	65.4398	91.8955	91.8855	83.0956	87.8334	67.1773	88.5375	86.6237	92.7138	83.2912	67.2819	89.3488	2155	1878	2595	1517	2746	2230	3010	3279	3374	3426	3863	2543	3304	3281	3554	3663
ANG	0.844684	1	1	0.621263	1	1	0.535695	1	1	2.79916	0.00988471	0.0633927	1.30179	0.652387	1	0.225895	0.329199	0.302234	0.0904391	0.662513	0.722508	0.0652224	0.0840764	0.190634	0.194035	0.136422	0.211332	0.160782	0.0264016	0.156523	0.136431	0.131822	0.0731967	7	9	11	2	28	24	3	3	7	8	6	8	6	1	6	6
ANGEL1	0.0315968	1	1	-0.0887567	1	1	0.551652	1	1	0.49504	1	1	0.686484	1	1	71.9637	64.6692	69.5963	72.6678	56.7869	66.3202	61.2873	39.2357	38.8893	36.891	37.6981	58.0636	39.4721	36.3286	37.8786	41.8616	58.318	37.9891	2230	1768	2533	1607	2400	2203	2819	1400	1428	1521	1658	2198	1473	1376	1452	1841
ANGEL2	0.0895757	1	1	0.388038	1	1	0.481338	1	1	0.0981496	1	1	0.350001	1	1	40.4675	38.5528	40.1422	42.642	36.6512	31.6097	40.3292	37.1057	42.0756	27.3105	31.2408	40.2588	25.1088	29.121	39.0525	30.2422	43.3958	29.1323	1254	1054	1461	943	1549	1050	1855	1324	1545	1126	1374	1524	937	1103	1497	1330
ANGPT1	0.125408	1	1	1.20057	0.0899232	1	1.80127	1.08158e-11	1.56759e-10	1.90125	6.99062e-12	1.39215e-10	1.37077	0.000825955	0.00555605	116.368	75.3865	105.232	111.602	155.478	141.28	127.336	84.4968	85.6218	33.2528	40.3583	129.89	30.763	36.487	88.1224	39.6787	127.709	36.4764	3606	2061	3830	2468	6571	4693	5857	3015	3144	1371	1775	4917	1148	1382	3378	1745
ANGPT2	-0.212839	1	1	3.20147	1.27116e-17	1.78921e-15	2.74552	1.81803e-11	2.59928e-10	3.96668	1.4464e-28	6.93926e-27	2.97538	4.96091e-15	9.45697e-14	5.13104	2.96279	4.01147	4.65761	8.63634	8.09811	3.28286	4.98853	4.19395	0.388071	0.38653	3.69832	0.643129	0.396024	4.74786	0.432032	3.00554	0.365984	159	81	146	103	365	269	151	178	154	16	17	140	24	15	182	19
ANGPT4	0.806937	1	1	2.79114	0.4021	NA	3.29142	0.274086	1	-0.154897	1	1	2.23975	0.555361	NA	0	0.0731552	0.0274758	0	0	0	0.0434816	0	0.0544668	0	0.0227371	0.0264165	0	0	0.0521743	0	0.0790932	0	0	2	1	0	0	0	2	0	2	0	1	1	0	0	2	0
ANGPTL1	-0.186321	1	1	-1.10775	0.954684	1	1.91815	0.573863	1	-3.0596	0.363503	1	-2.66624	0.361254	1	0	0	0	0	0	0	0.217408	0	0.0272334	0.0485088	0.0454742	0.132083	0.107188	0	0.0260872	0	0.0790932	0	0	0	0	0	0	0	10	0	1	2	2	5	4	0	1	0
ANGPTL2	1.33415	0.82308	1	2.8482	0.168855	1	4.59814	0.00464922	0.0297613	9.16557	9.18103e-11	1.67755e-09	7.95062	1.95213e-08	2.2593e-07	2.77528	3.14567	2.14311	2.39664	2.55541	9.72375	0.217408	0.0840764	0.0544668	0.0727632	0	0.211332	0	0.0264016	0.0782615	0	0.290008	0	86	86	78	53	108	323	10	3	2	3	0	8	0	1	3	0
ANGPTL3	0.806893	1	1	0.914213	1	NA	1.78891	0.867463	NA	-0.154933	1	NA	0.238433	1	NA	0	0	0	0	0	0	0	0.0280255	0	0	0.0227371	0.0264165	0	0	0	0	0.0263644	0	0	0	0	0	0	0	0	1	0	0	1	1	0	0	0	0
ANGPTL4	-0.413113	1	1	0.635894	1	1	0.526645	1	1	1.30592	0.601938	1	1.54006	0.286477	0.95986	0.548602	0.987596	0.906702	0.904391	0.425902	1.02355	0.369594	0.392357	0.490201	0.412325	0.0454742	0.343415	0.321565	0.316819	0.391307	0.113693	0.448195	0.121995	17	27	33	20	18	34	17	14	18	17	2	13	12	12	15	5
ANGPTL6	-0.190961	1	1	-0.146027	1	1	1.00996	0.947464	1	1.25327	0.125058	0.563234	1.40403	0.0046387	0.0272796	10.3266	11.1196	9.8913	9.17956	8.99125	9.42271	7.32665	2.99872	4.19395	3.08031	2.54655	6.78905	3.88557	3.221	2.68698	3.20613	7.48749	2.97667	320	304	360	203	380	313	337	107	154	127	112	257	145	122	103	141
ANGPTL7	0.806879	1	1	0.914199	1	NA	1.53148	0.919327	NA	-0.154944	1	NA	0.238421	1	NA	0	0	0	0	0	0	0.0434816	0.0280255	0	0	0	0	0	0	0	0.0227385	0	0	0	0	0	0	0	0	2	1	0	0	0	0	0	0	0	1
ANHX	-0.154894	1	1	0.914209	1	NA	1.79044	0.879849	NA	-0.154934	1	NA	0.238431	1	NA	0	0	0	0	0	0	0	0	0.0272334	0	0	0.0264165	0	0	0	0	0.0263644	0	0	0	0	0	0	0	0	0	1	0	0	1	0	0	0	0
ANK1	-0.0367488	1	1	-0.950158	1	1	-2.32501	1.24655e-100	2.03334e-98	-0.351458	1	1	-0.42722	1	1	189.881	207.834	200.793	208.417	204.835	223.707	50.9604	136.176	133.416	230.49	225.029	52.7803	237.368	229.087	130.436	240.141	47.8514	246.551	5884	5682	7308	4609	8657	7431	2344	4859	4899	9503	9897	1998	8858	8677	5000	10561
ANK2	-0.18204	1	1	-1.51224	4.32953e-07	2.55487e-05	-1.57202	1.4792e-08	1.7302e-07	-1.64468	2.22461e-08	3.25315e-07	-1.00853	0.92651	1	11.4884	13.3874	11.5948	11.1692	8.11579	7.28529	7.43535	7.53885	8.46959	16.5658	18.5762	7.10605	20.0174	20.8045	7.9305	20.4647	8.04114	22.1786	356	366	422	247	343	242	342	269	311	683	817	269	747	788	304	900
ANK3	0.246739	1	1	-0.0700491	1	1	2.4603	0.290603	1	-2.60496	0.431028	1	-2.21159	0.460809	1	0	0	0	0	0	0	0.217408	0	0.0272334	0.0242544	0.0454742	0.0792496	0.0535941	0	0.0521743	0.0227385	0.158186	0.0243989	0	0	0	0	0	0	10	0	1	1	2	3	2	0	2	1
ANKAR	0.0644575	1	1	0.102288	1	1	0.729104	1	1	-0.202761	1	1	-0.155275	1	1	2.03305	2.19466	3.46195	2.44185	2.65005	2.31805	4.80472	2.27006	3.51311	2.35268	2.88761	4.35873	2.54572	2.32334	2.92176	2.59219	4.03375	2.61068	63	60	126	54	112	77	221	81	129	97	127	165	95	88	112	114
ANKDD1A	0.279668	1	1	0.411152	1	1	0.613898	1	1	-1.32841	0.0222481	0.129736	-1.31024	0.0106281	0.0576632	2.80755	3.65776	3.43448	2.75839	2.88667	3.49212	11.5009	9.78089	9.25936	8.02821	8.73104	10.6987	6.86005	6.91722	10.8523	8.45873	11.6267	6.97809	87	100	125	61	122	116	529	349	340	331	384	405	256	262	416	372
ANKDD1B	-0.118852	1	1	0.114042	1	1	-0.0176245	1	1	-0.569578	1	1	-0.587936	1	1	0.419519	0.14631	0.247282	0.316537	0.354918	0.210732	0.478297	0.644586	0.299568	0.436579	0.272845	0.369832	0.375159	0.448828	0.36522	0.318339	0.316373	0.292787	13	4	9	7	15	7	22	23	11	18	12	14	14	17	14	14
ANKEF1	0.0583981	1	1	-0.57556	1	1	0.142771	1	1	0.6378	1	1	0.561099	1	1	18.0393	18.874	18.0241	19.0374	19.0709	20.2001	13.1532	7.11847	8.27896	10.8417	12.0507	12.3101	10.3169	10.7719	8.50442	11.392	13.2086	11.7847	559	516	656	421	806	671	605	254	304	447	530	466	385	408	326	501
ANKFN1	-0.217266	1	1	-1.03228	0.910069	1	-0.827983	1	1	0.877116	1	1	1.66708	0.00969741	0.0529407	17.1035	17.9962	18.2439	16.2338	9.15688	11.1387	2.19582	1.73758	4.13948	5.4815	4.25183	3.69832	5.78816	4.77869	1.77393	2.63767	2.76826	3.83063	530	492	664	359	387	370	101	62	152	226	187	140	216	181	68	116
ANKFY1	0.0194632	1	1	0.408623	1	1	0.632936	1	1	-0.126587	1	1	-0.276555	1	1	56.6351	56.4393	55.5286	54.8965	58.3485	66.7116	100.638	86.1783	83.6883	56.4885	59.4347	92.4579	55.9523	57.7403	86.0876	64.6228	100.791	64.2179	1755	1543	2021	1214	2466	2216	4629	3075	3073	2329	2614	3500	2088	2187	3300	2842
ANKH	-0.111831	1	1	-1.67082	5.88022e-21	1.05182e-18	-0.30861	1	1	-6.61909	1.17171e-114	4.12234e-112	-5.98967	5.08772e-202	3.8837e-199	1.00039	0.731552	0.686896	0.542634	0.567869	0.391359	37.3072	14.0968	14.4609	37.2063	39.7672	35.2925	40.3832	40.8961	14.2175	39.4286	35.4337	44.3572	31	20	25	12	24	13	1716	503	531	1534	1749	1336	1507	1549	545	1734
ANKHD1	0.0665993	1	1	0.0605432	1	1	-0.134083	1	1	-0.107024	1	1	-0.104593	1	1	6.71231	7.71788	7.58333	7.32556	8.32874	6.35205	7.1962	7.98726	7.40749	6.18487	7.61692	5.67956	6.51168	6.99643	8.03485	7.93574	7.22384	7.22208	208	211	276	162	352	211	331	285	272	255	335	215	243	265	308	349
ANKHD1-EIF4EBP3	-0.22281	1	1	-0.229563	1	1	0.106757	1	1	0.138173	1	1	0.416269	1	1	1.48445	1.24364	2.00574	1.80878	1.04109	1.71596	1.15226	1.09299	1.1438	1.06719	0.886746	1.24158	0.937897	1.34648	0.756528	0.818586	1.31822	0.951558	46	34	73	40	44	57	53	39	42	44	39	47	35	51	29	36
ANKIB1	0.0262374	1	1	0.0563799	1	1	0.310775	1	1	-0.134538	1	1	0.103027	1	1	49.4064	44.2223	48.5498	46.0787	41.62	38.7746	52.1562	44.4484	40.8501	34.1017	41.6771	48.7914	35.0238	37.9655	44.5308	41.7479	51.2787	42.2345	1531	1209	1767	1019	1759	1288	2399	1586	1500	1406	1833	1847	1307	1438	1707	1836
ANKK1	2.68054	0.324145	1	0.914259	1	1	2.715	0.313296	1	3.33929	0.185856	0.772844	4.32826	0.0324045	0.155274	0.0968121	0.0365776	0.164855	0.135659	0.0236612	0.0903135	0.0217408	0	0	0	0.0227371	0.0528331	0	0	0.0260872	0.0682155	0.0263644	0	3	1	6	3	1	3	1	0	0	0	1	2	0	0	1	3
ANKLE1	0.0131961	1	1	-0.603602	1	1	-2.79384	2.1133e-76	2.35521e-74	-0.623704	1	1	-1.19432	0.0231188	0.115279	32.7225	32.042	31.8994	32.7389	41.8567	55.0912	9.95728	47.2509	44.4177	61.8245	64.9371	10.6723	61.928	61.9382	47.0612	69.7845	9.2539	70.6593	1014	876	1161	724	1769	1830	458	1686	1631	2549	2856	404	2311	2346	1804	3069
ANKLE2	0.0705283	1	1	0.121955	1	1	-0.181748	1	1	-0.413398	1	1	-0.553286	1	1	74.9648	73.3381	68.1675	70.0451	75.1006	84.0217	86.6805	113.447	102.615	95.2228	98.1105	86.5406	89.7433	90.98	109.644	96.957	86.1852	95.473	2323	2005	2481	1549	3174	2791	3987	4048	3768	3926	4315	3276	3349	3446	4203	4264
ANKMY1	0.0585591	1	1	0.160707	1	1	0.575072	1	1	-0.52181	1	1	-0.618142	1	1	10.2298	9.10783	8.51751	7.82298	10.127	9.09156	19.371	13.6484	15.3869	11.4966	12.4372	17.7255	12.4606	11.2471	14.6871	13.6886	20.1688	12.3702	317	249	310	173	428	302	891	487	565	474	547	671	465	426	563	602
ANKMY2	-0.0647315	1	1	0.588138	1	1	0.280537	1	1	-1.06767	0.550421	1	-1.41856	1.64418e-05	0.000138317	12.5856	12.1072	12.1168	10.6718	17.6986	12.7342	34.8722	43.972	45.4253	25.5641	27.6028	36.4548	24.8677	28.6722	46.8525	26.8769	36.9101	30.1083	390	331	441	236	748	423	1604	1569	1668	1054	1214	1380	928	1086	1796	1182
ANKRA2	-0.147484	1	1	-0.224797	1	1	0.466377	1	1	0.887889	1	1	0.987641	1	1	19.0074	16.0942	17.09	17.3191	16.0423	16.6478	11.4139	6.41783	8.03386	6.69422	6.75291	11.0157	8.49467	7.18124	6.9131	7.36728	11.4685	7.36847	589	440	622	383	678	553	525	229	295	276	297	417	317	272	265	324
ANKRD1	-1.11658	0.982343	1	-1.00926	0.998597	NA	0.826994	1	NA	-1.11662	0.984202	NA	-0.723262	1	NA	0	0	0	0	0	0	0	0	0	0	0	0	0.0267971	0	0	0	0.0527288	0	0	0	0	0	0	0	0	0	0	0	0	0	1	0	0	0
ANKRD10	-0.0194736	1	1	0.151229	1	1	0.290446	1	1	-0.193588	1	1	-0.375833	1	1	58.6681	54.5372	53.9625	55.8461	64.4768	62.8281	83.3977	75.7528	75.1642	61.8972	62.6179	82.8951	62.5979	61.7006	77.7919	63.1448	81.2814	65.7063	1818	1491	1964	1235	2725	2087	3836	2703	2760	2552	2754	3138	2336	2337	2982	2777
ANKRD11	0.0226191	1	1	-0.0378778	1	1	0.0517359	1	1	0.865341	1	1	1.26392	4.75353e-05	0.000376955	296.374	327.553	279.017	279.231	220.712	231.203	124.683	109.748	118.683	105.288	109.274	112.033	108.582	104.022	113.244	114.488	120.538	110.942	9184	8955	10155	6175	9328	7680	5735	3916	4358	4341	4806	4241	4052	3940	4341	5035
ANKRD12	0.00757101	1	1	-0.0806166	1	1	0.795752	1	1	0.193868	1	1	0.154035	1	1	35.0137	17.3744	26.5416	29.1666	28.3225	27.5155	38.1116	20.1223	23.5024	19.1852	22.7826	39.2022	18.5168	22.9958	21.6784	22.17	40.4957	22.2274	1085	475	966	645	1197	914	1753	718	863	791	1002	1484	691	871	831	975
ANKRD13A	-0.0412317	1	1	0.612624	1	1	0.963581	1	1	0.332917	1	1	0.480125	1	1	87.9377	89.7615	87.2083	76.9184	71.5278	84.2926	112.313	88.1961	87.9095	52.1227	52.7046	111.584	53.8085	52.7768	91.0181	51.9575	110.994	54.6048	2725	2454	3174	1701	3023	2800	5166	3147	3228	2149	2318	4224	2008	1999	3489	2285
ANKRD13B	-0.0354325	1	1	-0.140503	1	1	-1.73183	3.02534e-12	4.53119e-11	0.293903	1	1	-0.282924	1	1	16.9098	16.0942	16.2657	17.9522	27.7309	22.5483	6.08742	18.4688	17.5656	16.7355	17.0301	5.99656	18.1416	16.765	16.7219	18.6228	5.08833	18.714	524	440	592	397	1172	749	280	659	645	690	749	227	677	635	641	819
ANKRD13C	0.0657128	1	1	-0.0485288	1	1	0.658106	1	1	-0.516501	1	1	-0.283718	1	1	41.8874	38.5528	38.9332	38.9792	36.3673	31.3689	73.6578	44.028	43.6007	39.5347	45.9516	69.2378	39.3649	43.0082	45.1047	47.2734	69.9974	44.3084	1298	1054	1417	862	1537	1042	3388	1571	1601	1630	2021	2621	1469	1629	1729	2079
ANKRD13D	-0.0727242	1	1	0.158692	1	1	0.934056	1	1	0.512629	1	1	0.397359	1	1	66.5422	64.0474	57.5893	55.9366	58.7508	74.5688	86.9632	49.8853	47.4406	41.6448	35.3562	75.5513	45.1798	37.0151	50.0091	38.8146	85.3679	39.5262	2062	1751	2096	1237	2483	2477	4000	1780	1742	1717	1555	2860	1686	1402	1917	1707
ANKRD16	0.14349	1	1	-0.279858	1	1	-1.254	0.0785067	0.383932	-0.429508	1	1	-0.64901	1	1	4.55017	4.53562	3.70924	3.61756	4.70858	4.93714	2.78282	4.76433	5.47392	6.25764	6.79839	2.32466	5.4934	6.23078	4.8783	5.66189	2.42552	5.22137	141	124	135	80	199	164	128	170	201	258	299	88	205	236	187	249
ANKRD17	0.0276739	1	1	-0.149514	1	1	-0.0149862	1	1	-0.38043	1	1	-0.332624	1	1	144.185	153.516	160.706	156.143	160.683	138.722	182.123	164.145	166.178	149.722	187.308	169.33	149.956	168.706	166.775	182.613	184.893	190.336	4468	4197	5849	3453	6791	4608	8377	5857	6102	6173	8238	6410	5596	6390	6393	8031
ANKRD18A	-0.16369	1	1	0.533381	1	1	-0.107228	1	1	1.22156	0.883862	1	0.190952	1	1	0	0.182888	0	0	0.0946448	0.0903135	0	0.0280255	0.108934	0.0242544	0.0454742	0.0264165	0.0267971	0.0528032	0.0260872	0.0227385	0.0790932	0.0243989	0	5	0	0	4	3	0	1	4	1	2	1	1	2	1	1
ANKRD18B	-0.0398002	1	1	-0.0886575	1	1	-2.02193	3.11817e-09	3.85857e-08	-0.113102	1	1	-0.627369	1	1	8.35811	7.97392	7.52838	8.59171	14.528	8.6701	2.67412	11.2943	10.9478	8.61031	11.6641	3.3549	9.83452	11.2207	11.2697	11.7785	2.61007	11.8335	259	218	274	190	614	288	123	403	402	355	513	127	367	425	432	518
ANKRD18DP	-0.0721278	1	1	-0.480565	1	1	-1.6342	0.0117778	0.0697225	0.453701	1	1	0.637079	1	1	6.84139	5.45006	4.78079	6.2403	6.95639	3.28139	1.15226	2.41019	2.42377	3.0318	3.41056	0.950996	2.54572	3.66983	2.79133	2.91053	1.26549	3.61104	212	149	174	138	294	109	53	86	89	125	150	36	95	139	107	128
ANKRD19P	0.18336	1	1	0.196501	1	1	-1.14025	0.655437	1	1.64179	0.0294234	0.16576	1.34123	0.185331	0.676336	4.35654	4.02354	2.03321	2.57751	3.80945	4.24473	0.54352	1.37325	1.7157	1.13996	1.31875	0.607581	1.12548	1.26728	1.09566	1.36431	0.474559	0.975957	135	110	74	57	161	141	25	49	63	47	58	23	42	48	42	60
ANKRD2	-1.94074	0.777717	1	1.32105	0.919699	NA	-1.9402	0.777843	NA	-0.542836	1	NA	-0.826073	1	NA	0	0.0365776	0	0	0.0236612	0	0	0.0280255	0	0	0	0	0	0	0.104349	0	0	0.0487978	0	1	0	0	1	0	0	1	0	0	0	0	0	0	4	0
ANKRD20A1	-1.11658	0.982343	1	-0.0474807	1	NA	-0.154255	1	NA	-1.11662	0.984202	NA	-0.723262	1	NA	0	0	0	0	0	0	0	0	0	0	0	0.0264165	0.0267971	0	0.0260872	0	0	0	0	0	0	0	0	0	0	0	0	0	0	1	1	0	1	0
ANKRD20A11P	-0.315576	1	1	-1.02196	0.978653	1	0.571355	1	1	-0.092556	1	1	-0.253246	1	1	0.225895	0.109733	0.0549517	0.135659	0.141967	0.150523	0.195667	0.0840764	0.0544668	0.145526	0.0909483	0.290582	0.0535941	0.0792049	0.0782615	0.090954	0.158186	0.268388	7	3	2	3	6	5	9	3	2	6	4	11	2	3	3	4
ANKRD20A12P	-0.223851	1	1	0.267245	1	1	0.540861	1	1	-4.1114	1.47867e-07	1.9624e-06	-3.36609	2.23344e-09	2.81295e-08	0.225895	0.0731552	0.109903	0.226098	0.0946448	0.0903135	2.1306	2.15796	1.634	0.921667	1.36422	2.27182	1.28626	1.5577	1.66958	1.2961	2.08279	1.34194	7	2	4	5	4	3	98	77	60	38	60	86	48	59	64	57
ANKRD20A19P	-0.900144	1	1	-2.25923	0.416365	1	-0.488873	1	1	0.0743724	1	1	0.938876	1	1	0.129083	0.0731552	0.0824275	0.0904391	0.0709836	0.0301045	0.0434816	0	0.0272334	0	0.0454742	0.0264165	0.0267971	0.0528032	0	0.0227385	0.0263644	0.0487978	4	2	3	2	3	1	2	0	1	0	2	1	1	2	0	1
ANKRD20A4	-0.498408	1	1	0.845022	1	1	0.368334	1	1	-2.52603	0.231352	0.918394	-2.51951	0.151953	0.576706	0.0645414	0	0	0.0452195	0.0473224	0	0.217408	0.252229	0.326801	0.0485088	0.113685	0.211332	0.107188	0.237615	0.18261	0.113693	0.105458	0.0487978	2	0	0	1	2	0	10	9	12	2	5	8	4	9	7	5
ANKRD20A5P	-0.217403	1	1	0.21349	1	1	1.99932	0.00115643	0.00808957	-0.10065	1	1	-0.175437	1	1	0.548602	0.438931	0.384662	0.361756	0.496885	0.421463	1.56534	0.532484	0.544668	0.339562	0.409267	2.13974	0.482347	0.448828	0.54783	0.363816	1.81914	0.365984	17	12	14	8	21	14	72	19	20	14	18	81	18	17	21	16
ANKRD20A8P	-0.00664653	1	1	1.50123	0.228333	1	-1.08524	0.850976	1	-0.632651	1	1	-1.621	0.169838	0.631612	0.387248	0.256043	0.137379	0.542634	1.08842	0.150523	0.521779	3.13885	2.15144	0.703378	1.02317	0.343415	0.884303	0.712844	2.60872	0.841325	0.42183	0.975957	12	7	5	12	46	5	24	112	79	29	45	13	33	27	100	37
ANKRD20A9P	0.0369796	1	1	0.0262561	1	1	0.42234	1	1	-0.287292	1	1	-0.00397686	1	1	10.7461	8.96152	8.73731	7.8682	7.31131	7.76696	11.1313	7.79108	10.1308	6.79123	9.61779	11.5704	7.36919	7.92049	8.55659	8.23134	11.5476	8.68601	333	245	318	174	309	258	512	278	372	280	423	438	275	300	328	362
ANKRD22	-0.135558	1	1	1.29349	0.663673	1	0.345911	1	1	1.07285	0.922035	1	1.16586	0.799161	1	0.484061	0.256043	0.247282	0.226098	0.331257	0.240836	0.239149	0.392357	0.190634	0.121272	0.181897	0.0792496	0.0803912	0.0528032	0.36522	0.0227385	0.158186	0.21959	15	7	9	5	14	8	11	14	7	5	8	3	3	2	14	1
ANKRD23	-0.307504	1	1	0.0834282	1	1	-0.201751	1	1	-0.521504	1	1	-0.685943	1	1	2.74301	2.15808	2.22554	2.3062	2.65005	2.6793	3.26112	3.86751	3.67651	2.47395	2.68298	2.82657	3.59081	3.2738	3.91307	2.91053	3.13736	3.12306	85	59	81	51	112	89	150	138	135	102	118	107	134	124	150	128
ANKRD24	-0.136566	1	1	1.1418	0.823538	1	2.80203	0.00261289	0.0174741	-1.3851	0.685999	1	-0.986763	1	1	0.0322707	0.0731552	0.0549517	0.135659	0.0473224	0.060209	1.00008	0.252229	0.354034	0.242544	0	0.84533	0.133985	0.132008	0.260872	0.090954	0.84366	0.0975957	1	2	2	3	2	2	46	9	13	10	0	32	5	5	10	4
ANKRD26	0.00569014	1	1	0.973415	1	1	4.04072	5.11816e-32	1.94566e-30	2.63843	1.01151e-08	1.53419e-07	2.1652	3.16448e-06	2.92877e-05	6.9382	3.98696	5.44021	7.95864	10.1743	6.7133	21.6321	1.87771	3.59481	1.3825	1.15959	20.1558	1.12548	1.47849	2.08697	1.02323	20.406	0.951558	215	109	198	176	430	223	995	67	132	57	51	763	42	56	80	45
ANKRD26P1	0.122091	1	1	-1.34632	0.767323	1	-3.66012	0.0819203	0.397484	-4.6225	0.043742	0.23366	0.00272598	1	1	0.258166	0.0365776	0.0549517	0.135659	0	0	0	0	0.0817002	0.0485088	0.15916	0.0264165	0.214376	0.0528032	0.0521743	0.136431	0	0.0487978	8	1	2	3	0	0	0	0	3	2	7	1	8	2	2	6
ANKRD26P3	-0.154861	1	1	0.914253	1	NA	-0.154315	1	NA	2.92681	0.506161	NA	3.10786	0.397916	NA	0.0645414	0.0365776	0.0824275	0	0.0236612	0.060209	0	0	0.0272334	0	0	0	0	0	0	0	0	0	2	1	3	0	1	2	0	0	1	0	0	0	0	0	0	0
ANKRD27	-0.00208904	1	1	0.537746	1	1	-0.21872	1	1	-0.605601	1	1	-1.03467	0.471299	1	89.7125	84.8235	84.4057	86.8215	121.855	112.35	141.967	243.653	246.163	144.823	159.046	139.162	147.196	154.397	242.298	161.33	144.82	163.741	2780	2319	3072	1920	5150	3732	6530	8694	9039	5971	6995	5268	5493	5848	9288	7095
ANKRD28	-0.0158823	1	1	-0.193683	1	1	0.112972	1	1	-0.86987	1	1	-0.822953	1	1	85.8401	85.7745	90.0932	90.8008	94.8341	76.8568	157.795	129.422	133.035	120.835	143.812	151.103	121.364	137.288	125.923	141.343	163.196	151.322	2660	2345	3279	2008	4008	2553	7258	4618	4885	4982	6325	5720	4529	5200	4827	6216
ANKRD30A	-1.48573	0.716992	1	0.787235	1	1	3.18024	0.01468	0.0852715	-0.942368	1	1	-0.559253	1	1	0.0322707	0.0365776	0.0549517	0	0.0473224	0	0.413075	0.0840764	0.0544668	0.0242544	0.0227371	0.475498	0.0535941	0.0792049	0.104349	0	0.369101	0	1	1	2	0	2	0	19	3	2	1	1	18	2	3	4	0
ANKRD30B	0.806936	1	1	2.41341	0.460882	1	3.61854	0.147316	0.657208	2.19735	0.57235	1	3.48851	0.156722	0.591099	0.0645414	0.0365776	0.0549517	0.0904391	0.0473224	0	0.130445	0.0560509	0.0272334	0.0242544	0	0.0528331	0	0	0	0	0	0	2	1	2	2	2	0	6	2	1	1	0	2	0	0	0	0
ANKRD30BL	0.557642	1	1	-0.623165	1	1	-0.420055	1	1	1.49767	0.254434	0.989876	1.73212	0.0511271	0.230696	2.19441	2.63359	2.06069	1.67312	1.49066	2.19763	0.478297	0.420382	0.490201	1.3825	0.636638	0.554748	0.803912	0.607237	0.286959	0.477509	0.316373	0.292787	68	72	75	37	63	73	22	15	18	57	28	21	30	23	11	21
ANKRD30BP2	-0.555192	1	1	-0.234847	1	1	-2.1562	0.359506	1	1.57453	0.50347	1	1.70904	0.352967	1	0.290436	0.256043	0.247282	0.226098	0.283934	0.180627	0.0217408	0.0280255	0.108934	0.0727632	0	0.0264165	0.0535941	0.0528032	0.0521743	0.0682155	0	0.0975957	9	7	9	5	12	6	1	1	4	3	0	1	2	2	2	3
ANKRD30BP3	0.806891	1	1	-0.0475726	1	NA	1.66494	0.898977	NA	-0.154932	1	NA	0.238433	1	NA	0	0	0	0	0	0	0.0217408	0	0	0.0242544	0	0	0	0	0	0	0.0263644	0	0	0	0	0	0	0	1	0	0	1	0	0	0	0	0	0
ANKRD31	0.603261	1	1	0.900032	1	1	0.818342	1	1	0.57927	1	1	1.22458	0.591393	1	0.677685	0.365776	1.07156	0.587854	0.544208	0.33115	0.456557	0.476433	0.462968	0.291053	0.432005	0.475498	0.294768	0.237615	0.626092	0.45477	0.527288	0.243989	21	10	39	13	23	11	21	17	17	12	19	18	11	9	24	20
ANKRD32	-0.0637173	1	1	-0.276569	1	1	-1.03229	0.824888	1	0.292544	1	1	-0.297205	1	1	12.2951	7.6813	13.8203	12.0736	17.391	17.4305	6.23961	11.0701	11.1112	10.866	12.8919	6.65697	11.1208	12.4088	11.0088	11.7785	6.43291	13.5658	381	210	503	267	735	579	287	395	408	448	567	252	415	470	422	518
ANKRD33B	0.0611264	1	1	0.210275	1	1	-1.87603	2.51823e-16	4.82227e-15	1.05147	0.632605	1	1.09282	0.30846	1	59.1845	66.2055	59.4577	56.4792	53.8765	64.4236	7.10924	30.3796	31.8903	23.3327	26.7161	7.13247	21.7324	24.5535	31.0176	27.6728	7.35566	28.1075	1834	1810	2164	1249	2277	2140	327	1084	1171	962	1175	270	811	930	1189	1217
ANKRD34A	-0.0659481	1	1	-0.901686	1	1	0.380727	1	1	0.560801	1	1	-0.47408	1	1	0.580873	0.694975	0.604468	0.406976	0.662513	1.74606	0.891373	0.364331	0.626368	0.557851	0.432005	0.977412	0.830709	0.765647	0.234784	1.02323	1.05458	0.512377	18	19	22	9	28	58	41	13	23	23	19	37	31	29	9	45
ANKRD34C	2.31844	0.538553	1	1.79557	0.721133	NA	-0.15431	1	1	1.25505	0.920517	1	3.56862	0.192466	NA	0.0968121	0.0731552	0.0824275	0	0.0236612	0	0	0	0.0272334	0.0485088	0	0	0	0	0.0260872	0.0227385	0	0	3	2	3	0	1	0	0	0	1	2	0	0	0	0	1	1
ANKRD35	0.050487	1	1	0.461621	1	1	-0.562432	1	1	-0.682985	1	1	-0.761298	1	1	5.87327	7.05948	5.63254	6.60205	6.50683	6.80362	6.17439	13.5363	13.6167	9.65325	9.34494	7.31738	9.0842	9.87421	14.4001	9.86851	6.64383	8.9056	182	193	205	146	275	226	284	483	500	398	411	277	339	374	552	434
ANKRD36	-0.195218	1	1	-0.123576	1	1	-1.17275	0.321642	1	-1.34377	0.0820792	0.397974	-1.29863	0.0718273	0.309846	6.42187	3.62118	4.06642	5.20025	5.63136	3.70285	5.23953	10.2573	9.8585	8.53755	10.3226	4.57006	9.111	10.2174	10.8262	8.34503	4.87741	11.7847	199	99	148	115	238	123	241	366	362	352	454	173	340	387	415	367
ANKRD36B	-0.177101	1	1	-0.125079	1	1	-1.25172	0.0797717	0.38846	-2.01685	1.10578e-08	1.66871e-07	-1.84569	7.24944e-09	8.81429e-08	2.6462	1.68257	2.72011	2.71317	2.38978	1.95679	3.3046	7.93121	7.97939	6.50018	7.4805	3.80398	6.67247	8.31651	7.06962	6.48048	3.24282	8.12484	82	46	99	60	101	65	152	283	293	268	329	144	249	315	271	285
ANKRD36BP1	0.0829124	1	1	0.149755	1	1	0.185271	1	1	-7.57593	7.02603e-15	1.78314e-13	-8.7672	3.40559e-15	6.54895e-14	0.0322707	0	0.0274758	0	0.0709836	0	8.30498	7.45477	8.11556	5.77255	7.79882	7.63438	5.73457	7.12844	8.19137	7.39002	7.98841	6.90489	1	0	1	0	3	0	382	266	298	238	343	289	214	270	314	325
ANKRD36BP2	-0.968145	1	1	-1.82261	0.875269	NA	-1.92938	0.859239	NA	-1.92996	0.87402	NA	-1.53661	0.912769	NA	0	0	0	0	0	0	0	0	0	0.0242544	0	0	0	0	0	0	0	0.0487978	0	0	0	0	0	0	0	0	0	1	0	0	0	0	0	0
ANKRD37	0.841378	1	1	-0.363761	1	1	0.110835	1	1	0.461223	1	1	0.296068	1	1	0.354978	0.76813	0.906702	0.723513	1.11208	0.421463	0.739187	0.420382	0.354034	0.945922	1.00043	0.369832	0.589535	0.501631	0.469569	0.704894	0.580016	0.390383	11	21	33	16	47	14	34	15	13	39	44	14	22	19	18	31
ANKRD39	-0.0728927	1	1	-0.592675	1	1	-0.678256	1	1	-0.472325	1	1	-0.906237	1	1	4.61471	4.93798	4.86322	4.61239	6.45951	6.50257	4.78297	6.1656	4.98371	7.95545	6.82112	5.28331	8.2267	7.55086	5.71309	7.54919	5.58925	7.68566	143	135	177	102	273	216	220	220	183	328	300	200	307	286	219	332
ANKRD40	0.0135184	1	1	-0.293929	1	1	-0.89185	1	1	-0.193221	1	1	-0.139803	1	1	108.494	117.707	120.482	117.526	112.817	112.561	64.0266	99.6305	100.355	102.742	118.46	64.2979	101.695	115.137	97.2529	118.672	64.6982	119.481	3362	3218	4385	2599	4768	3739	2945	3555	3685	4236	5210	2434	3795	4361	3728	5219
ANKRD42	-0.0391633	1	1	-0.177903	1	1	0.148643	1	1	1.35145	0.082032	0.397918	1.19793	0.269525	0.913171	4.292	4.5722	3.98399	3.9341	4.25902	5.17797	1.78275	1.40127	1.90634	1.40676	1.36422	2.03407	1.58103	1.79531	1.30436	1.91003	1.87187	1.43954	133	125	145	87	180	172	82	50	70	58	60	77	59	68	50	84
ANKRD44	0.180897	1	1	1.10419	0.637078	1	1.72358	0.000604276	0.00441651	4.25385	3.18313e-55	3.48262e-53	4.53727	3.32486e-75	4.11088e-73	20.4919	21.5442	19.9749	17.2739	15.2615	17.6412	2.65238	2.12994	1.44337	0.679123	0.750324	2.66807	0.884303	0.607237	1.66958	1.11419	2.58371	0.756366	635	589	727	382	645	586	122	76	53	28	33	101	33	23	64	49
ANKRD44-IT1	-0.154861	1	1	0.914253	1	NA	-0.154315	1	1	3.5871	0.34338	1	3.016	0.40067	NA	0.0322707	0	0.0549517	0.0904391	0.0709836	0.060209	0	0.0280255	0	0	0	0	0	0	0	0	0	0	1	0	2	2	3	2	0	1	0	0	0	0	0	0	0	0
ANKRD45	0.255447	1	1	-0.043077	1	1	1.96612	0.0170296	0.0976863	-0.657296	1	1	0.745392	1	1	0.516331	0.512087	0.631944	0.723513	0.212951	0.240836	1.28271	0.392357	0.354034	0.291053	0.659375	1.32083	0.267971	0.369623	0.234784	0.15917	1.26549	0.292787	16	14	23	16	9	8	59	14	13	12	29	50	10	14	9	7
ANKRD46	-0.0776789	1	1	-0.0842989	1	1	-0.513234	1	1	-0.503372	1	1	-0.385167	1	1	36.8854	33.0662	40.4444	34.7738	36.5565	30.7969	30.5458	41.5057	42.4024	38.8313	40.9722	32.0433	38.3734	43.3515	43.6699	38.5645	30.5827	43.1129	1143	904	1472	769	1545	1023	1405	1481	1557	1601	1802	1213	1432	1642	1674	1696
ANKRD49	-0.0138064	1	1	-0.131266	1	1	0.0339295	1	1	0.511551	1	1	0.592224	1	1	32.5289	26.0798	32.339	33.6433	27.376	32.0011	18.6319	17.8522	18.1647	19.258	18.1897	20.6049	18.9991	18.2435	17.6871	16.3263	19.9842	17.0304	1008	713	1177	744	1157	1063	857	637	667	794	800	780	709	691	678	718
ANKRD50	0.0256441	1	1	0.131697	1	1	0.805839	1	1	0.239636	1	1	0.0927878	1	1	19.2656	16.3868	16.458	18.0426	21.7446	17.2198	27.089	16.563	17.4566	12.5638	15.8932	25.5712	12.6482	14.7849	17.2436	15.5531	27.7353	15.7373	597	448	599	399	919	572	1246	591	641	518	699	968	472	560	661	684
ANKRD52	0.0290869	1	1	0.00553228	1	1	-0.0528627	1	1	-1.7496	2.64661e-18	8.15946e-17	-1.5098	1.12253e-12	1.79656e-11	80.8058	73.9599	82.6748	68.4624	66.4643	64.1226	201.081	211.004	204.986	180.526	192.333	186.052	179.46	186.158	207.471	212.696	201.371	207.562	2504	2022	3009	1514	2809	2130	9249	7529	7527	7443	8459	7043	6697	7051	7953	9354
ANKRD53	0.278454	1	1	-1.14346	0.85976	1	-0.654766	1	1	-1.33534	0.720958	1	-1.4887	0.548772	1	0.0968121	0	0.0549517	0.0904391	0.0473224	0.0903135	0.0652224	0.0560509	0.108934	0.21829	0.204634	0.132083	0.187579	0.15841	0.0521743	0.113693	0.105458	0.0975957	3	0	2	2	2	3	3	2	4	9	9	5	7	6	2	5
ANKRD54	0.0516274	1	1	0.268193	1	1	0.802009	1	1	0.0181119	1	1	-0.140964	1	1	13.6828	11.5585	12.8312	14.5607	15.2141	14.2695	23.6105	16.4229	16.0405	14.4314	12.0507	23.4315	13.7737	12.4616	17.1654	12.961	23.5961	11.8091	424	316	467	322	643	474	1086	586	589	595	530	887	514	472	658	570
ANKRD55	0.0890923	1	1	0.71834	1	1	1.15475	0.248155	1	1.72073	1.08917e-06	1.31514e-05	1.53831	1.90078e-05	0.000158387	37.2404	39.0283	32.7512	31.0206	31.5877	48.6489	25.2193	20.0943	17.2115	10.963	11.3231	24.8844	10.4776	9.66299	19.2002	11.4602	25.0725	11.5407	1154	1067	1192	686	1335	1616	1160	717	632	452	498	942	391	366	736	504
ANKRD6	0.0683981	1	1	0.459361	1	1	0.865351	1	1	0.942457	1	1	0.968366	1	1	28.3982	27.4698	27.2835	27.2674	22.7384	32.0613	23.9149	18.721	18.546	12.2727	12.5054	23.5371	11.3887	12.9368	18.0001	14.1434	24.5189	12.7606	880	751	993	603	961	1065	1100	668	681	506	550	891	425	490	690	622
ANKRD61	-0.327565	1	1	-0.342996	1	1	-0.930487	1	1	-2.91822	0.0226648	0.131781	-2.1654	0.0579636	0.257442	0.258166	0.14631	0.0274758	0	0.0709836	0.060209	0.326112	0.448407	0.354034	0.266798	0.409267	0.158499	0.401956	0.237615	0.313046	0.363816	0.237279	0.658771	8	4	1	0	3	2	15	16	13	11	18	6	15	9	12	16
ANKRD62	0.135093	1	1	-0.640682	1	1	-0.172524	1	1	1.4663	0.558378	1	1.74299	0.291332	0.972787	0.354978	0.256043	0.302234	0.271317	0.307596	0.180627	0.0869632	0.0280255	0.0817002	0.121272	0.113685	0.0264165	0.107188	0.0792049	0.0521743	0.0227385	0.105458	0.0487978	11	7	11	6	13	6	4	1	3	5	5	1	4	3	2	1
ANKRD62P1-PARP4P3	0.806897	1	1	-0.0475667	1	NA	-0.154341	1	NA	1.2377	0.967767	NA	0.238439	1	NA	0	0	0	0	0.0236612	0	0	0	0	0	0.0227371	0	0	0	0	0	0	0	0	0	0	0	1	0	0	0	0	0	1	0	0	0	0	0
ANKRD63	-0.323929	1	1	2.30223	0.0302995	0.694663	1.31617	0.616874	1	2.00664	0.118025	0.535725	3.17264	0.000149111	0.00111973	0.709955	0.91444	0.796799	0.768732	0.354918	0.361254	0.195667	0.280255	0.462968	0.0727632	0.0454742	0.184916	0.0803912	0.0792049	0.495656	0.0682155	0.237279	0.0731967	22	25	29	17	15	12	9	10	17	3	2	7	3	3	19	3
ANKRD65	-0.150697	1	1	-0.0534167	1	1	1.73285	0.456338	1	2.53983	0.128256	0.575037	2.22189	0.194658	0.702057	0.129083	0.182888	0.164855	0.271317	0.165628	0.301045	0.152186	0.0280255	0	0.0485088	0.0227371	0.0792496	0.0267971	0.0528032	0.0782615	0.0227385	0.131822	0.0243989	4	5	6	6	7	10	7	1	0	2	1	3	1	2	3	1
ANKRD7	0.0191778	1	1	0.23086	1	1	-0.281652	1	1	1.48825	0.55958	1	1.1942	0.792026	1	0.290436	0.731552	0.0274758	0.226098	0.473224	0.301045	0.130445	0.140127	0.190634	0.0485088	0.181897	0.105666	0.160782	0.0792049	0.130436	0.136431	0.0790932	0.121995	9	20	1	5	20	10	6	5	7	2	8	4	6	3	5	6
ANKRD9	-0.0537801	1	1	0.00836224	1	1	0.223987	1	1	1.78101	0.000192566	0.00167892	1.31454	0.0797412	0.338577	13.8764	11.8877	13.1609	12.8876	16.5155	19.5679	5.78305	3.95159	7.02622	5.09343	4.43373	6.04939	5.17183	4.9635	3.96525	3.6609	5.19378	3.56224	430	325	479	285	698	650	266	141	258	210	195	229	193	188	152	161
ANKS1A	0.0335428	1	1	-0.133853	1	1	-0.333033	1	1	0.336657	1	1	0.266385	1	1	48.761	45.9415	48.0827	47.164	46.5179	54.0978	28.7413	34.6675	33.5243	32.3069	35.5608	28.7148	32.7996	34.1373	34.3307	38.4963	30.3454	36.8424	1511	1256	1750	1043	1966	1797	1322	1237	1231	1332	1564	1087	1224	1293	1316	1693
ANKS1B	-1.62203	0.83777	1	-1.51471	0.865465	NA	-1.62149	0.83791	NA	-1.04337	0.989809	NA	-2.1905	0.673636	NA	0	0	0	0	0	0.0301045	0.0217408	0	0.0272334	0	0.0227371	0	0	0.0528032	0	0	0	0.0243989	0	0	0	0	0	1	1	0	1	0	1	0	0	2	0	0
ANKS3	0.272173	1	1	0.10373	1	1	0.0445609	1	1	-1.18079	0.268944	1	-1.01511	0.911796	1	5.0665	3.87723	3.73671	3.79844	3.5965	3.82327	8.91373	8.94012	8.68746	8.65882	7.93524	7.71363	7.61036	8.0789	7.90441	9.89125	7.40839	6.24612	157	106	136	84	152	127	410	319	319	357	349	292	284	306	303	435
ANKS4B	-1.54971	0.621193	1	-0.224647	1	1	-0.544807	1	1	1.68857	0.419879	1	2.17788	0.116617	0.464694	0.580873	0.256043	0.219807	0.361756	0.236612	0.270941	0.0217408	0.0840764	0.0544668	0.0485088	0	0.0528331	0.0535941	0.0264016	0.0521743	0.0227385	0.0790932	0.121995	18	7	8	8	10	9	1	3	2	2	0	2	2	1	2	1
ANKS6	-0.0151812	1	1	0.479166	1	1	-0.356367	1	1	0.413979	1	1	-0.081764	1	1	26.3329	28.75	23.7116	24.4185	31.6823	41.7549	20.719	37.9465	35.1856	25.5156	22.2369	19.9181	24.2245	23.6295	35.2959	23.2842	19.0615	23.9109	816	786	863	540	1339	1387	953	1354	1292	1052	978	754	904	895	1353	1024
ANKUB1	-0.154879	1	1	-0.0475593	1	NA	1.66495	0.898975	NA	-0.154919	1	NA	0.238446	1	NA	0	0	0	0	0	0	0.0217408	0	0	0	0	0	0	0	0	0	0.0263644	0	0	0	0	0	0	0	1	0	0	0	0	0	0	0	0	0
ANKZF1	-0.0501013	1	1	-0.399781	1	1	-0.365318	1	1	-0.816546	1	1	-0.78594	1	1	36.0786	33.5783	34.8668	34.186	33.6699	34.7707	43.112	43.3554	44.4449	53.8448	47.2931	43.0061	56.8902	51.6416	41.3742	50.7524	43.8967	48.6514	1118	918	1269	756	1423	1155	1983	1547	1632	2220	2080	1628	2123	1956	1586	2232
ANLN	-0.0582233	1	1	-0.149434	1	1	-0.690104	1	1	-0.252129	1	1	0.0329587	1	1	67.349	48.5019	75.009	71.4016	66.8665	41.3034	38.0681	54.986	54.0583	47.2476	57.3429	35.0019	50.7	55.9978	55.4352	57.392	38.0702	61.7049	2087	1326	2730	1579	2826	1372	1751	1962	1985	1948	2522	1325	1892	2121	2125	2524
ANO1	-0.190735	1	1	-0.480301	1	NA	0.638228	1	1	-3.04161	0.357526	1	-1.9269	0.603406	1	0	0.0365776	0	0	0	0	0.0434816	0.0560509	0	0.0242544	0.0227371	0.132083	0.0535941	0.0528032	0.0260872	0.045477	0	0	0	1	0	0	0	0	2	2	0	1	1	5	2	2	1	2
ANO10	0.0497396	1	1	-0.0219727	1	1	-0.0902686	1	1	0.75807	1	1	0.377738	1	1	56.7964	64.1206	59.2654	61.589	70.0135	88.6879	41.2423	43.4114	43.1377	43.2941	41.4952	41.0249	42.4465	39.0216	43.9569	41.8389	40.0739	40.7706	1760	1753	2157	1362	2959	2946	1897	1549	1584	1785	1825	1553	1584	1478	1685	1840
ANO2	-0.725797	1	1	0.675259	1	1	1.68736	0.615623	1	0.903768	1	1	1.42566	0.750181	1	0.0322707	0.0731552	0.192331	0	0.0236612	0.0903135	0.130445	0	0.0272334	0.0242544	0.0227371	0.0528331	0	0.0528032	0.104349	0	0.0790932	0.0243989	1	2	7	0	1	3	6	0	1	1	1	2	0	2	4	0
ANO3	0.394173	1	1	0.18543	1	1	1.22058	0.431522	1	1.17738	0.562339	1	1.78696	0.00299683	0.0181871	1.90397	1.97519	2.28049	2.26098	1.41967	1.3547	1.21748	0.532484	0.735302	0.582106	0.613901	1.55858	0.669926	0.422426	0.704353	0.90954	1.21276	0.512377	59	54	83	50	60	45	56	19	27	24	27	59	25	16	27	40
ANO4	-0.12484	1	1	0.623957	1	NA	0.928001	1	1	-1.95214	0.746197	1	-1.55878	0.81907	NA	0	0	0	0	0	0	0.0217408	0.0560509	0.0272334	0	0	0.0264165	0	0	0	0.045477	0.0527288	0.0487978	0	0	0	0	0	0	1	2	1	0	0	1	0	0	0	2
ANO5	-2.00542	0.847703	1	-0.936322	1	NA	-2.00488	0.847784	NA	-2.00545	0.863778	NA	-1.61211	0.90044	NA	0	0	0	0	0	0	0	0	0.0272334	0	0	0	0.0267971	0	0	0	0	0.0243989	0	0	0	0	0	0	0	0	1	0	0	0	1	0	0	0
ANO6	-0.00645089	1	1	0.203393	1	1	0.778006	1	1	-0.144572	1	1	-0.281447	1	1	66.8003	72.8626	68.1401	71.4016	79.4543	75.0505	135.358	92.1477	94.5816	67.6455	75.7372	134.672	66.7783	75.271	91.4877	78.8572	137.2	80.9312	2070	1992	2480	1579	3358	2493	6226	3288	3473	2789	3331	5098	2492	2851	3507	3468
ANO7	-0.409801	1	1	0.0259025	1	1	0.190694	1	1	0.148971	1	1	-0.310514	1	1	2.93663	2.85305	1.67603	2.3062	2.76836	4.0039	3.26112	2.7465	2.50547	1.9161	2.00086	3.1964	2.51892	2.58736	3.46959	2.04647	3.16373	2.80588	91	78	61	51	117	133	150	98	92	79	88	121	94	98	133	90
ANO8	0.118014	1	1	1.28519	0.0120609	0.320109	2.34777	3.10953e-34	1.28855e-32	0.602819	1	1	0.197513	1	1	7.29318	7.49841	7.83061	6.69249	8.25776	11.4999	31.872	14.8535	15.3324	6.08786	6.13901	28.028	5.65418	5.70275	14.374	6.09392	31.5318	5.51415	226	205	285	148	349	382	1466	530	563	251	270	1061	211	216	551	268
ANO9	-0.174968	1	1	0.979784	1	1	1.18411	0.742039	1	-1.62211	0.43234	1	-2.10382	0.126249	0.495653	0.161354	0.0365776	0.0274758	0.0452195	0.0236612	0.180627	0.652224	0.420382	0.680835	0.412325	0.15916	0.528331	0.294768	0.132008	0.54783	0.113693	0.685474	0.341585	5	1	1	1	1	6	30	15	25	17	7	20	11	5	21	5
ANP32A	-0.0116786	1	1	-0.0260588	1	1	-0.989369	1	1	-1.13255	0.0701261	0.351179	-1.17778	0.00372842	0.0222804	272.816	309.373	301.712	297.228	319.663	294.332	312.937	633.488	608.095	533.573	593.643	314.568	549.929	592.32	628.179	618.033	315.16	615.048	8454	8458	10981	6573	13510	9777	14394	22604	22329	21999	26109	11908	20522	22435	24080	27180
ANP32A-IT1	-0.0568559	1	1	0.167965	1	1	1.02074	0.959681	1	1.11249	0.802267	1	1.97506	0.0105883	0.0574649	2.61393	1.17048	1.15398	1.854	0.99377	0.873031	0.630483	0.280255	0.462968	0.266798	0.477479	0.792496	0.241174	0.396024	0.626092	0.341078	1.02821	0.487978	81	32	42	41	42	29	29	10	17	11	21	30	9	15	24	15
ANP32AP1	0.186847	1	1	0.280772	1	1	-0.744126	1	1	-5.4197	0.00276079	0.0198385	-3.40216	0.000652822	0.00446324	0	0	0	0.271317	0.0236612	0	0.26089	0.672611	0.626368	0.460834	0.613901	0.369832	0.348362	0.396024	0.652179	0.61394	0.316373	0.731967	0	0	0	6	1	0	12	24	23	19	27	14	13	15	25	27
ANP32B	-0.012662	1	1	-0.313115	1	1	-1.69625	1.62032e-28	5.44447e-27	-0.447675	1	1	-0.388387	1	1	381.311	429.86	394.745	394.179	395.899	377.811	143.163	387.957	419.503	447.227	458.584	163.888	453.808	458.702	393.942	460.25	145.663	464.433	11816	11752	14367	8717	16732	12550	6585	13843	15404	18439	20169	6204	16935	17374	15101	20241
ANP32C	-0.2409	1	1	-1.88171	0.538891	1	-1.56649	0.679806	1	-3.01929	0.289852	1	-4.04503	0.0429117	0.198211	0	0	0	0	0.0236612	0	0.0217408	0.0280255	0.0544668	0.121272	0.0682112	0.0792496	0.0267971	0.0792049	0	0.045477	0	0.170792	0	0	0	0	1	0	1	1	2	5	3	3	1	3	0	2
ANP32D	-0.154861	1	1	-0.04754	1	NA	-0.154315	1	1	3.72142	0.307148	1	4.24812	0.158047	0.59533	0.0645414	0.14631	0.109903	0.0904391	0.141967	0	0	0	0	0	0	0	0	0	0	0	0	0	2	4	4	2	6	0	0	0	0	0	0	0	0	0	0	0
ANP32E	-0.00842351	1	1	-0.094479	1	1	-0.937498	1	1	-1.69956	1.63079e-08	2.40834e-07	-1.7342	1.4303e-12	2.27256e-11	145.702	136.252	152.711	152.616	181.813	120.809	234.692	432.517	424.46	379.339	450.399	239.123	385.234	448.722	446.064	448.881	240.259	450.55	4515	3725	5558	3375	7684	4013	10795	15433	15586	15640	19809	9052	14376	16996	17099	19741
ANPEP	0.0299925	1	1	0.881734	1	1	2.46539	1.81358e-20	4.2593e-19	0.977832	1	1	0.577843	1	1	376.631	410.035	330.946	320.742	320.065	637.162	1302.1	414.02	445.294	212.566	213.228	1151.79	213.573	202.316	405.916	221.45	1272.77	217.419	11671	11210	12045	7093	13527	21165	59892	14773	16351	8764	9378	43601	7970	7663	15560	9739
ANTXR1	0.0327739	1	1	-0.26614	1	1	0.277679	1	1	0.229109	1	1	1.22664	0.00318301	0.0192108	99.1679	108.197	110.865	98.1716	55.1069	49.9434	50.6561	33.07	38.8348	36.9152	40.563	47.9196	36.5512	38.6784	33.6003	42.3846	52.5442	41.7953	3073	2958	4035	2171	2329	1659	2330	1180	1426	1522	1784	1814	1364	1465	1288	1864
ANTXR2	0.0212963	1	1	2.04729	9.52054e-13	9.78963e-11	4.43741	5.93637e-125	1.47939e-122	1.90289	2.62355e-08	3.81169e-07	1.84595	1.24403e-09	1.5931e-08	24.2676	24.2144	21.4311	20.0775	19.4022	27.8768	126.031	22.2242	28.4317	5.53	5.66153	122.626	6.80645	5.12191	23.1132	5.52546	131.216	4.5382	752	662	780	444	820	926	5797	793	1044	228	249	4642	254	194	886	243
ANTXRL	0.697516	1	1	1.55056	0.564662	1	2.38659	0.132012	0.598155	3.42801	0.0112267	0.0709549	2.24843	0.165197	0.618629	0.419519	0.109733	0.247282	0.135659	0.141967	0.93324	0.239149	0.140127	0.1634	0.0485088	0.113685	0.211332	0.0267971	0.0264016	0.104349	0.045477	0.263644	0.0731967	13	3	9	3	6	31	11	5	6	2	5	8	1	1	4	2
ANTXRLP1	-0.168571	1	1	1.74819	0.566129	1	2.99218	0.106016	0.495583	3.34206	0.0667104	0.336423	2.10754	0.376465	1	0.0645414	0.0731552	0.109903	0.0904391	0.165628	0.240836	0.173926	0.0280255	0.0817002	0	0.0454742	0.105666	0.0267971	0.0264016	0.0782615	0	0.158186	0	2	2	4	2	7	8	8	1	3	0	2	4	1	1	3	0
ANXA1	0.600293	1	1	2.43524	5.86278e-11	5.05908e-09	8.42784	1.2075e-270	1.35413e-267	3.23854	4.49353e-22	1.6903e-20	3.22511	1.07062e-26	3.56001e-25	12.6824	6.91317	8.95712	11.3049	9.41716	10.8075	346.048	4.96051	6.80835	1.16421	1.29601	329.679	1.09868	0.81845	4.61743	1.7736	348.695	0.878361	393	189	326	250	398	359	15917	177	250	48	57	12480	41	31	177	78
ANXA10	-0.154898	1	1	-0.047578	1	NA	3.01202	0.697437	NA	-0.154938	1	NA	0.238428	1	NA	0	0	0	0	0	0	0.0434816	0	0	0	0	0	0	0	0	0	0.0790932	0	0	0	0	0	0	0	2	0	0	0	0	0	0	0	0	0
ANXA11	0.00575431	1	1	0.354029	1	1	0.534227	1	1	0.135604	1	1	-0.0544793	1	1	108.171	112.403	112.349	104.819	116.271	135.53	159.751	141.052	132.926	104.464	97.6103	148.646	110.136	94.6234	139.958	98.0712	152.623	93.9358	3352	3073	4089	2318	4914	4502	7348	5033	4881	4307	4293	5627	4110	3584	5365	4313
ANXA2	-0.0246634	1	1	-0.232083	1	1	-1.73232	4.00711e-16	7.60037e-15	-1.23024	0.020963	0.123042	-1.9982	1.80147e-31	7.40711e-30	25.9456	23.5194	22.2554	23.7855	35.3025	46.7222	25.5889	77.8267	74.1021	82.5863	84.3546	29.3752	84.1428	83.7459	79.2006	79.4938	25.3889	82.6147	804	643	810	526	1492	1552	1177	2777	2721	3405	3710	1112	3140	3172	3036	3496
ANXA2P1	2.2897	0.770619	1	1.81302	0.855426	NA	-0.154344	1	NA	-0.15493	1	NA	0.238437	1	NA	0	0	0	0	0	0	0	0.0280255	0	0.0242544	0	0	0	0	0.0260872	0.045477	0	0	0	0	0	0	0	0	0	1	0	1	0	0	0	0	1	2
ANXA2P2	0.109223	1	1	-0.183497	1	1	-1.74128	2.1559e-08	2.48768e-07	-1.41229	0.00446908	0.0308893	-2.1331	4.36107e-17	9.3261e-16	2.12987	2.19466	2.47282	1.98966	3.07596	4.36515	2.56541	8.23949	8.19726	9.21667	9.45863	2.95865	8.36068	8.1053	7.95658	8.9135	2.63644	9.0764	66	60	90	44	130	145	118	294	301	380	416	112	312	307	305	392
ANXA2R	-0.0149698	1	1	0.443017	1	1	1.38386	0.0465693	0.242764	0.192233	1	1	0.0438272	1	1	3.51751	2.59701	3.73671	2.53229	3.28891	3.70285	7.91365	4.00764	4.11225	3.2986	2.52382	7.10605	3.37643	2.40255	3.62612	2.0692	7.11838	2.1959	109	71	136	56	139	123	364	143	151	136	111	269	126	91	139	91
ANXA3	0.0191659	1	1	-0.807915	1	1	-2.6549	1.18054e-17	2.43476e-16	-0.696007	1	1	0.119751	1	1	68.3816	69.7169	70.6678	66.7892	38.2365	40.6411	6.82661	32.2293	38.508	64.2014	55.8423	14.3442	61.7404	56.7107	32.5046	48.7514	7.06566	48.1391	2119	1906	2572	1477	1616	1350	314	1150	1414	2647	2456	543	2304	2148	1246	2144
ANXA4	0.0141375	1	1	0.231086	1	1	0.636658	1	1	-0.272989	1	1	0.383007	1	1	72.8027	72.8626	77.0422	71.5825	43.5603	50.6659	80.7236	60.7312	65.6053	54.4754	48.8393	83.2914	53.5405	49.3446	62.4266	46.523	81.7296	45.4552	2256	1992	2804	1583	1841	1683	3713	2167	2409	2246	2148	3153	1998	1869	2393	2046
ANXA5	-0.0350231	1	1	0.110345	1	1	0.628551	1	1	-0.405923	1	1	-0.521904	1	1	67.9621	68.1075	69.349	70.859	74.3908	76.4052	133.575	101.172	100.246	93.2339	83.7634	151.869	89.4486	87.8382	103.488	77.3564	143.87	83.3223	2106	1862	2524	1567	3144	2538	6144	3610	3681	3844	3684	5749	3338	3327	3967	3402
ANXA6	-0.0580443	1	1	2.30651	3.67128e-24	7.78311e-22	4.14601	2.25771e-133	6.1379e-131	2.23564	5.53361e-18	1.67154e-16	1.26469	0.030753	0.148676	33.4002	33.6514	28.6848	36.7183	62.8205	67.7953	228.039	68.214	62.6096	13.7522	11.0275	222.454	14.4972	11.6695	63.1048	9.95947	231.743	10.0036	1035	920	1044	812	2655	2252	10489	2434	2299	567	485	8421	541	442	2419	438
ANXA7	0.0850623	1	1	-0.0953075	1	1	0.0284091	1	1	-0.145405	1	1	-0.238725	1	1	86.2273	88.9933	91.7418	89.399	94.5975	96.9967	101.116	94.0535	92.5664	95.8049	99.3383	99.3262	90.3329	92.9865	93.7834	98.2986	99.8156	93.0819	2672	2433	3339	1977	3998	3222	4651	3356	3399	3950	4369	3760	3371	3522	3595	4323
ANXA9	-0.0904396	1	1	0.576553	1	1	1.04045	0.841384	1	-0.126393	1	1	-0.487073	1	1	1.29083	1.4631	1.34632	1.44703	1.23038	2.40836	3.43505	2.46624	2.91398	1.62505	1.54612	3.80398	1.90259	1.47849	2.8435	1.61443	3.92829	1.70792	40	40	49	32	52	80	158	88	107	67	68	144	71	56	109	71
AOAH	0.0679035	1	1	1.94105	0.0486278	1	2.79615	0.000114354	0.000915188	1.50584	0.336201	1	1.46455	0.321568	1	0.677685	0.585242	0.357186	0.94961	0.307596	1.02355	1.39141	0.784713	0.735302	0.21829	0.227371	1.58499	0.321565	0.15841	0.965225	0.181908	1.45004	0.121995	21	16	13	21	13	34	64	28	27	9	10	60	12	6	37	8
AOC1	-0.154866	1	1	5.26551	0.00113994	0.0390486	5.97146	0.000124161	0.000987951	6.84157	8.81486e-06	9.51083e-05	6.12187	6.43232e-05	0.000501698	0.516331	0.438931	0.357186	0.180878	0.307596	0.963344	0.369594	0.140127	0.245101	0	0	0.290582	0	0	0.208697	0	0.290008	0	16	12	13	4	13	32	17	5	9	0	0	11	0	0	8	0
AOC2	0.125076	1	1	-0.385849	1	1	-1.42896	0.166217	0.727423	-1.00342	0.991848	1	-0.445405	1	1	1.0972	1.28022	0.98913	0.904391	0.899125	0.541881	0.369594	1.23312	1.00764	1.01869	1.61433	0.660414	1.07188	1.18807	0.939138	1.54622	0.500923	1.56153	34	35	36	20	38	18	17	44	37	42	71	25	40	45	36	68
AOC3	0.168566	1	1	-0.649144	1	1	-1.76086	0.0085684	0.052187	-3.43436	8.01137e-08	1.10067e-06	-2.44373	2.78938e-06	2.60081e-05	0.225895	0.76813	0.274758	0.316537	0.260273	0.120418	0.587001	1.2051	1.33444	1.9161	2.0236	0.713247	2.06337	1.76891	1.30436	2.31933	0.448195	1.73232	7	21	10	7	11	4	27	43	49	79	89	27	77	67	50	102
AOC4P	0.806941	1	1	-0.0475315	1	NA	-0.154307	1	1	2.8351	0.435441	1	3.84499	0.156237	NA	0.0645414	0.14631	0.0549517	0.0452195	0.0473224	0.0301045	0	0	0	0	0.0227371	0	0	0	0	0	0	0	2	4	2	1	2	1	0	0	0	0	1	0	0	0	0	0
AOX1	-0.475838	1	1	0.951608	1	1	0.955052	1	1	-3.34258	0.201843	0.82517	-2.94922	0.175069	0.647502	0	0	0	0	0	0	0.108704	0.140127	0.0544668	0.0485088	0.0227371	0.0792496	0.0535941	0.0528032	0.0782615	0.0227385	0.0790932	0.0243989	0	0	0	0	0	0	5	5	2	2	1	3	2	2	3	1
AOX2P	1.75985	0.749741	1	-0.0475398	1	NA	2.22565	0.597881	1	2.92204	0.439009	1	2.30293	0.557838	NA	0	0.0365776	0.0274758	0.0452195	0.0236612	0.060209	0.0434816	0	0	0.0485088	0	0.0264165	0	0	0	0	0	0	0	1	1	1	1	2	2	0	0	2	0	1	0	0	0	0
AP1AR	0.018165	1	1	0.0698115	1	1	0.228856	1	1	0.139457	1	1	0.312058	1	1	36.0464	27.5429	31.5972	33.779	32.2975	25.1373	28.0891	25.335	26.4436	21.1013	24.5333	27.4996	21.8396	23.207	25.8002	23.5116	29.5545	23.1546	1117	753	1150	747	1365	835	1292	904	971	870	1079	1041	815	879	989	1034
AP1B1	-0.0243833	1	1	-0.122934	1	1	-0.079232	1	1	0.428045	1	1	0.275971	1	1	252.647	250.264	241.348	236.95	261.575	287.769	183.231	179.055	180.013	185.013	163.912	176.568	188.089	171.822	171.027	174.768	177.169	172.452	7829	6842	8784	5240	11055	9559	8428	6389	6610	7628	7209	6684	7019	6508	6556	7686
AP1B1P1	0.806906	1	1	-0.0475574	1	NA	-0.154331	1	NA	-0.154917	1	NA	0.959788	1	NA	0	0.0365776	0	0	0	0	0	0	0	0.0242544	0	0	0	0	0	0	0	0	0	1	0	0	0	0	0	0	0	1	0	0	0	0	0	0
AP1G1	0.0632275	1	1	0.0801574	1	1	0.234517	1	1	-0.16351	1	1	0.0171906	1	1	98.1675	107.355	104.408	97.8551	94.8814	86.3397	108.987	103.862	98.6667	81.3493	96.7918	107.621	80.3376	88.6038	101.009	99.1626	115.476	96.0829	3042	2935	3800	2164	4010	2868	5013	3706	3623	3354	4257	4074	2998	3356	3872	4361
AP1G2	0.134017	1	1	0.407239	1	1	1.25449	0.00143246	0.00989321	0.69741	1	1	0.848724	1	1	75.2875	67.1199	66.7937	69.005	65.2103	60.8412	90.8548	48.7363	50.5997	36.4301	35.0833	77.7175	34.5146	31.0219	46.5395	39.9288	89.2698	35.8908	2333	1835	2431	1526	2756	2021	4179	1739	1858	1502	1543	2942	1288	1175	1784	1756
AP1M1	-0.0221301	1	1	-0.120523	1	1	-0.218099	1	1	0.0528619	1	1	-0.0658085	1	1	114.012	118.841	119.437	117.797	127.794	129.329	101.421	109.748	103.16	109.63	101.498	95.8392	109.252	107.191	109.436	107.485	98.8401	106.916	3533	3249	4347	2605	5401	4296	4665	3916	3788	4520	4464	3628	4077	4060	4195	4727
AP1M2	0.101075	1	1	0.347511	1	1	0.808773	1	1	0.540564	1	1	0.811095	1	1	11.7465	12.0706	11.9795	10.6266	9.10956	10.3861	10.5225	7.8191	7.65259	6.28189	6.38912	10.1968	6.08293	5.59714	8.55659	6.04844	11.8376	5.75814	364	330	436	235	385	345	484	279	281	259	281	386	227	212	328	266
AP1S1	-0.0899229	1	1	-0.288174	1	1	-0.169365	1	1	-0.358652	1	1	-0.686484	1	1	24.7516	25.6043	25.8548	28.5787	31.5877	34.6202	34.6766	32.9299	32.4078	37.7884	34.6741	36.4548	39.9008	39.2856	32.8959	31.5383	33.72	31.499	767	700	941	632	1335	1150	1595	1175	1190	1558	1525	1380	1489	1488	1261	1387
AP1S2	-0.0203784	1	1	0.543122	1	1	0.769981	1	1	1.01567	0.865612	1	1.15736	0.0469837	0.214036	40.7902	39.0649	40.1422	35.1808	35.4918	35.4631	26.6107	22.7567	25.1364	15.3773	16.0069	29.745	16.2658	14.9433	24.4176	13.8023	26.8653	14.5906	1264	1068	1461	778	1500	1178	1224	812	923	634	704	1126	607	566	936	607
AP1S3	-0.00217102	1	1	-0.744058	1	1	-0.899279	1	1	-1.41007	0.0834176	0.403223	-1.1904	0.331506	1	1.93624	1.93861	2.14311	2.03488	1.63262	1.86648	2.2393	2.43822	2.72334	3.49263	3.79709	2.13974	2.7065	4.30346	2.66089	4.79783	2.53098	5.07497	60	53	78	45	69	62	103	87	100	144	167	81	101	163	102	211
AP2A1	-0.0933672	1	1	-0.114131	1	1	-0.20414	1	1	-0.0483637	1	1	-0.338383	1	1	162.483	168.733	172.273	170.93	207.13	208.263	176.97	194.525	175.165	177.639	167.368	166.266	200.549	182.277	191.375	180.589	174.98	177.38	5035	4613	6270	3780	8754	6918	8140	6941	6432	7324	7361	6294	7484	6904	7336	7942
AP2A2	0.0247505	1	1	0.353578	1	1	0.691879	1	1	0.153134	1	1	0.177029	1	1	41.3065	39.9428	44.0712	43.6368	42.0223	41.6646	59.3089	45.093	44.6356	34.3685	30.6496	52.0934	32.4512	31.946	46.2525	34.9491	57.5271	33.7925	1280	1092	1604	965	1776	1384	2728	1609	1639	1417	1348	1972	1211	1210	1773	1537
AP2B1	0.0272343	1	1	-0.175929	1	1	-0.531077	1	1	-0.01313	1	1	-0.023984	1	1	546.892	589.485	565.59	567.324	565.952	586.105	369.159	482.29	485.272	477.836	533.412	373.187	468.734	508.442	487.517	536.515	375.798	539.997	16947	16116	20585	12546	23919	19469	16980	17209	17819	19701	23460	14127	17492	19258	18688	23595
AP2M1	0.0309545	1	1	-0.254652	1	1	0.0368665	1	1	-0.850405	1	1	-0.849024	1	1	313.994	305.204	312.84	306.046	305.561	317.482	536.65	449.865	437.069	551.424	476.205	533.931	534.735	482.727	444.29	469.027	530.979	447.183	9730	8344	11386	6768	12914	10546	24684	16052	16049	22735	20944	20212	19955	18284	17031	20627
AP2S1	-0.00397036	1	1	-0.597296	1	1	-0.720315	1	1	-1.08853	0.429372	1	-1.26681	0.00452584	0.0266913	81.2899	76.8496	82.8946	81.8926	88.7058	95.3711	109.139	125.722	114.571	194.157	162.115	116.629	188.115	171.795	125.401	152.53	104.377	150.395	2519	2101	3017	1811	3749	3168	5020	4486	4207	8005	7130	4415	7020	6507	4807	6708
AP3B1	-0.031931	1	1	0.250421	1	1	0.304884	1	1	-0.113987	1	1	-0.0419506	1	1	88.8412	85.1527	92.099	93.4236	101.317	70.6854	105.725	103.33	103.623	69.9497	85.1504	105.006	73.2632	84.3268	106.566	83.2002	109.307	85.7134	2753	2328	3352	2066	4282	2348	4863	3687	3805	2884	3745	3975	2734	3194	4085	3659
AP3B2	-0.163635	1	1	0.936227	1	1	3.39438	0.0535808	0.274109	-1.19967	0.916812	1	-1.50825	0.743943	1	0.0322707	0	0	0	0.0236612	0	0.173926	0.0840764	0.0544668	0.0485088	0	0.475498	0.0803912	0	0.0260872	0.0227385	0.237279	0	1	0	0	0	1	0	8	3	2	2	0	18	3	0	1	1
AP3D1	0.0366935	1	1	-0.12167	1	1	-0.0849337	1	1	-0.112785	1	1	-0.119396	1	1	184.943	191.484	186.176	191.369	191.892	189.568	188.471	185.388	169.201	176.669	180.851	169.806	173.886	174.884	181.436	195.119	182.204	189.433	5731	5235	6776	4232	8110	6297	8669	6615	6213	7284	7954	6428	6489	6624	6955	8581
AP3M1	0.0677228	1	1	0.0413941	1	1	0.374376	1	1	0.149392	1	1	0.357345	1	1	123.145	112.476	127.982	124.67	121.051	91.608	111.291	91.8675	95.2352	79.0694	88.2654	116.391	76.318	84.802	92.2442	95.5472	118.165	89.3976	3816	3075	4658	2757	5116	3043	5119	3278	3497	3260	3882	4406	2848	3212	3536	4202
AP3M2	-0.00138152	1	1	0.166403	1	1	-0.291466	1	1	0.0128283	1	1	-0.237072	1	1	29.4954	25.8604	30.3608	32.1511	36.0597	34.4094	25.8715	35.5643	37.8	28.5959	31.3317	26.8128	27.2794	32.5268	37.5394	31.2655	26.7071	31.4014	914	707	1105	711	1524	1143	1190	1269	1388	1179	1378	1015	1018	1232	1439	1375
AP3S1	-0.098138	1	1	-0.0837217	1	1	0.29302	1	1	-0.271043	1	1	-0.335903	1	1	42.081	44.1492	41.2137	38.2105	43.8442	43.5311	58.5697	46.8306	48.0125	39.9713	44.0872	59.5693	45.0994	47.1005	45.8873	44.613	61.4817	45.4064	1304	1207	1500	845	1853	1446	2694	1671	1763	1648	1939	2255	1683	1784	1759	1962
AP3S2	-0.056024	1	1	-0.146637	1	1	-0.16592	1	1	-0.632305	1	1	-0.440086	1	1	5.03423	4.09669	6.09963	5.24547	4.14071	4.96724	5.47868	5.80127	6.07305	6.35465	5.97985	6.47205	5.94895	6.4684	6.07831	5.32081	5.48379	5.92894	156	112	222	116	175	165	252	207	223	262	263	245	222	245	233	234
AP4B1	0.0774867	1	1	-0.118078	1	1	-0.425032	1	1	-0.888175	1	1	-1.09223	0.249105	0.856547	21.5568	21.6905	16.9526	17.4095	23.3536	21.615	28.6326	35.6764	35.8664	37.1092	38.4029	28.3714	34.5682	36.0382	37.0177	39.3149	29.2645	38.1111	668	593	617	385	987	718	1317	1273	1317	1530	1689	1074	1290	1365	1419	1729
AP4B1-AS1	0.325387	1	1	0.640981	1	1	-0.470489	1	1	-1.68511	0.108865	0.501118	-1.9491	0.0117066	0.0630853	0.290436	0.256043	0.137379	0.361756	0.331257	0.270941	0.760928	1.45732	1.33444	0.921667	1.25054	0.818913	0.669926	0.924057	1.51306	1.02323	0.369101	0.951558	9	7	5	8	14	9	35	52	49	38	55	31	25	35	58	45
AP4E1	-0.00491737	1	1	-0.0691441	1	1	0.048648	1	1	-0.602505	1	1	-0.180505	1	1	46.5021	50.3674	50.0335	53.766	44.7433	30.526	53.7867	51.3707	50.7631	42.906	52.3408	53.7313	43.706	52.2224	52.2265	53.9585	57.1316	53.58	1441	1377	1821	1189	1891	1014	2474	1833	1864	1769	2302	2034	1631	1978	2002	2373
AP4M1	-0.16942	1	1	-0.287487	1	1	-0.0918563	1	1	0.0642304	1	1	-0.259704	1	1	8.29357	8.92494	7.85809	8.00386	10.3399	10.5065	8.43543	7.93121	7.84322	8.70733	7.09397	8.74388	9.80772	8.60693	7.33049	7.34454	8.83207	7.61246	257	244	286	177	437	349	388	283	288	359	312	331	366	326	281	323
AP4S1	-0.0624294	1	1	-0.170945	1	1	0.664925	1	1	-0.034783	1	1	0.150138	1	1	14.2314	15.1066	14.4248	12.0284	11.4757	13.4266	18.3057	10.3694	10.9206	10.3081	11.2094	19.3897	11.362	10.9831	10.6436	10.2778	18.3496	10.8331	441	413	525	266	485	446	842	370	401	425	493	734	424	416	408	452
AP5B1	-0.0228398	1	1	0.20232	1	1	0.32327	1	1	1.02364	0.739688	1	1.0605	0.323045	1	56.2478	54.3178	57.0123	51.2789	55.0123	52.5324	30.5893	28.6701	27.0972	21.8775	22.7598	30.4319	23.1259	22.1246	30.3133	23.3979	31.0309	23.7889	1743	1485	2075	1134	2325	1745	1407	1023	995	902	1001	1152	863	838	1162	1029
AP5M1	-0.0443946	1	1	-0.226418	1	1	-0.0853783	1	1	-0.129479	1	1	-0.180451	1	1	33.852	22.8244	32.5039	29.257	32.1792	29.5927	29.9806	26.5121	28.35	23.8663	31.5363	28.6884	27.5206	30.7315	26.8698	30.3104	29.8972	29.9863	1049	624	1183	647	1360	983	1379	946	1041	984	1387	1086	1027	1164	1030	1333
AP5S1	-0.093908	1	1	-0.20017	1	1	0.85757	1	1	0.6953	1	1	0.578702	1	1	20.4274	21.1419	20.8816	20.4844	21.437	23.9331	24.241	11.4344	11.547	12.5395	10.6864	22.6654	13.1842	12.0127	11.4523	11.0054	23.517	11.3211	633	578	760	453	906	795	1115	408	424	517	470	858	492	455	439	484
AP5Z1	0.0704275	1	1	0.233587	1	1	0.595666	1	1	-0.297133	1	1	-0.190858	1	1	25.9134	24.3241	24.0139	21.7506	22.3835	22.6085	40.5901	33.2943	27.9687	26.025	24.7152	35.0812	24.8677	24.8967	30.6263	25.0351	40.3902	22.3738	803	665	874	481	946	751	1867	1188	1027	1073	1087	1328	928	943	1174	1101
APAF1	-0.00446482	1	1	0.188806	1	1	0.0102072	1	1	-0.0417333	1	1	-0.170804	1	1	49.6001	52.562	53.99	54.987	58.2539	58.0114	54.5259	64.9911	66.041	47.4659	53.9551	56.3201	45.421	54.1761	61.9048	54.4587	56.7098	56.6055	1537	1437	1965	1216	2462	1927	2508	2319	2425	1957	2373	2132	1695	2052	2373	2395
APBA1	-0.154847	1	1	-0.047526	1	1	1.65317	0.699431	1	4.76069	0.0205452	0.120827	3.80655	0.0652308	0.285103	0.193624	0.0365776	0.219807	0.135659	0.18929	0.391359	0.0869632	0	0	0	0.0227371	0	0.0267971	0	0.0260872	0	0	0	6	1	8	3	8	13	4	0	0	0	1	0	1	0	1	0
APBA2	0.0295504	1	1	0.760613	1	1	0.0257018	1	1	-0.0315883	1	1	-0.038652	1	1	136.795	145.03	133.505	135.071	120.175	158.711	138.858	231.995	222.47	135.97	117.892	134.275	132.297	119.837	227.767	125.38	129.792	119.286	4239	3965	4859	2987	5079	5272	6387	8278	8169	5606	5185	5083	4937	4539	8731	5514
APBA3	-0.108937	1	1	-0.260773	1	1	-0.0436473	1	1	1.11374	0.438868	1	0.989548	1	1	19.4915	19.5324	18.4912	21.8863	19.3549	24.2341	9.08765	7.98726	7.73429	9.79878	6.84386	9.69487	9.35217	9.16136	8.00876	7.68562	8.33115	7.73446	604	534	673	484	818	805	418	285	284	404	301	367	349	347	307	338
APBB1	-0.0315458	1	1	-0.682772	1	1	-1.6032	0.0198051	0.112291	1.42056	0.0633413	0.322421	1.41974	0.0330821	0.158133	4.5179	4.9014	6.12711	5.69766	4.21169	6.56278	0.500038	1.34522	1.0621	1.79483	1.61433	0.739663	1.92939	1.6105	1.12175	1.70539	0.606381	1.68353	140	134	223	126	178	218	23	48	39	74	71	28	72	61	43	75
APBB1IP	0.174302	1	1	0.530318	1	1	-1.27347	0.00168512	0.0115405	0.282953	1	1	0.670176	1	1	218.699	245.18	271.599	233.695	170.29	203.446	56.9826	210.359	205.776	140.239	156.772	62.4223	123.936	136.945	210.81	155.6	57.1316	139.806	6777	6703	9885	5168	7197	6758	2621	7506	7556	5782	6895	2363	4625	5187	8081	6843
APBB2	-0.869632	1	1	-0.979534	1	1	-0.704495	1	1	-1.44902	0.59981	1	-1.00956	0.988893	1	0.0645414	0.182888	0.109903	0.135659	0.141967	0.0301045	0.130445	0.112102	0.190634	0.194035	0.113685	0.184916	0.187579	0.184811	0.0521743	0.045477	0.105458	0.268388	2	5	4	3	6	1	6	4	7	8	5	7	7	7	2	2
APBB3	-0.13039	1	1	0.330443	1	1	1.00864	0.948885	1	-0.558974	1	1	-0.412002	1	1	5.87327	4.38931	4.50604	4.52195	4.99251	3.73296	12.7184	7.65095	7.21685	4.80237	5.11584	11.8346	6.61887	5.22752	8.1392	5.52546	11.6267	5.05058	182	120	164	100	211	124	585	273	265	198	225	448	247	198	312	243
APC	0.0062594	1	1	-0.139678	1	1	-0.0850764	1	1	0.0283241	1	1	-0.0491826	1	1	58.7972	32.0054	52.3964	63.7595	51.8417	57.9512	48.308	43.7478	47.6857	41.6448	49.8624	43.9043	40.276	47.2589	46.7221	49.7746	48.8005	52.97	1822	875	1907	1410	2191	1925	2222	1561	1751	1717	2193	1662	1503	1790	1791	2189
APC2	-0.256829	1	1	0.116434	1	1	0.516264	1	1	2.36265	0.00042506	0.00353259	3.28213	1.61584e-11	2.37202e-10	4.09838	3.54803	4.0939	4.70283	1.23038	3.19108	0.652224	0.560509	0.326801	0.315307	0.341056	0.501914	0.267971	0.475229	0.417395	0.272862	0.527288	0.365984	127	97	149	104	52	106	30	20	12	13	15	19	10	18	16	12
APCDD1L-AS1	0.0938741	1	1	0.423372	1	1	-0.480921	1	1	0.0494946	1	1	-0.953071	1	1	0.0645414	0.0365776	0	0	0.0709836	0.0301045	0.0217408	0.0560509	0.0817002	0.0485088	0.0682112	0.0528331	0.0267971	0.105606	0.0521743	0.0227385	0.0263644	0	2	1	0	0	3	1	1	2	3	2	3	2	1	4	2	1
APEH	-0.106497	1	1	-0.135977	1	1	-0.0181246	1	1	-0.316946	1	1	-0.344083	1	1	208.34	214.784	206.481	213.753	213.921	218.95	248.932	240.935	218.957	230.393	211	242.372	249.4	234.71	233.819	212.105	248.722	219.127	6456	5872	7515	4727	9041	7273	11450	8597	8040	9499	9280	9175	9307	8890	8963	9328
APELA	-1.11659	0.982341	1	-1.00927	0.998595	NA	-0.154263	1	NA	0.467013	1	NA	-0.72327	1	NA	0	0	0	0	0	0.0301045	0	0	0	0	0	0	0	0.0264016	0	0	0.0263644	0	0	0	0	0	0	1	0	0	0	0	0	0	0	1	0	0
APEX1	0.00439075	1	1	-0.216552	1	1	-0.516749	1	1	-0.179362	1	1	-0.318683	1	1	130.148	141.738	135.318	135.975	144.168	157.326	109.117	137.913	140.198	167.234	140.856	115.863	163.757	147.506	137.271	138.341	106.591	133.804	4033	3875	4925	3007	6093	5226	5019	4921	5148	6895	6195	4386	6111	5587	5262	6084
APEX2	-0.0675058	1	1	-0.695901	1	1	-0.941786	1	1	-0.0704229	1	1	-0.713448	1	1	34.8846	38.882	33.9876	37.2157	52.7645	61.2627	28.437	36.5452	32.4895	50.7645	47.7024	29.9564	54.6392	50.3479	35.3481	50.525	28.1572	51.0181	1081	1063	1237	823	2230	2035	1308	1304	1193	2093	2098	1134	2039	1907	1355	2222
APH1A	-0.0438979	1	1	-0.16143	1	1	-0.388815	1	1	-0.952973	1	1	-1.0962	0.272918	0.922175	108.171	107.648	113.42	108.889	116.508	127.312	166.056	200.046	195.291	224.863	188.718	174.798	228.632	205.035	201.21	183.227	160.032	181.577	3352	2943	4128	2408	4924	4229	7638	7138	7171	9271	8300	6617	8532	7766	7713	8058
APH1B	0.00607804	1	1	0.777759	1	1	1.56353	8.83686e-09	1.05355e-07	0.106598	1	1	0.032047	1	1	42.8878	43.0519	33.0534	35.4973	36.0123	46.0298	105.291	58.6573	63.59	31.7005	34.1284	103.923	31.5401	34.4277	62.1918	33.9486	103.296	33.3045	1329	1177	1203	785	1522	1529	4843	2093	2335	1307	1501	3934	1177	1304	2384	1493
API5	-0.00829191	1	1	-0.112286	1	1	-0.315848	1	1	-0.173084	1	1	-0.00491424	1	1	148.316	148.944	161.585	158.585	158.057	118.491	114.4	137.521	135.023	119.138	142.357	117.025	121.766	140.641	135.705	144.094	117.058	144.978	4596	4072	5881	3507	6680	3936	5262	4907	4958	4912	6261	4430	4544	5327	5202	6337
APIP	0.0040588	1	1	-0.0282876	1	1	0.111453	1	1	0.0843215	1	1	0.103502	1	1	32.5289	35.4071	31.6796	31.0206	33.4806	31.399	30.2197	29.2586	27.7781	25.2731	28.3077	32.2018	25.216	27.0353	27.9133	26.6495	29.5808	27.6684	1008	968	1153	686	1415	1043	1390	1044	1020	1042	1245	1219	941	1024	1070	1172
APITD1	-0.2379	1	1	-0.0351073	1	1	-0.887008	1	1	-1.03326	0.84597	1	-0.919121	1	1	5.22785	4.46247	2.93991	4.65761	4.0224	3.94369	3.7829	6.95032	7.59812	5.65128	6.38912	4.38515	6.69926	7.78848	7.95658	6.02571	4.11284	6.8073	162	122	107	103	170	131	174	248	279	233	281	166	250	295	305	265
APITD1-CORT	-0.11356	1	1	0.079271	1	1	-1.17048	0.551008	1	-2.57706	0.000118885	0.00107409	-3.04623	5.40363e-08	6.01976e-07	0.161354	0.219466	0.192331	0.226098	0.378579	0.150523	0.608742	1.68153	1.52507	1.55228	1.04591	0.898163	1.39345	1.39929	1.69567	1.36431	0.527288	1.48833	5	6	7	5	16	5	28	60	56	64	46	34	52	53	65	60
APLF	0.0745323	1	1	0.21618	1	1	0.908713	1	1	1.45042	0.0113859	0.0718848	1.87556	8.62844e-09	1.03974e-07	17.2326	12.7656	17.2823	14.1085	12.3985	10.6269	6.91357	3.95159	5.69178	4.09899	3.54698	6.89472	3.80518	4.17146	4.22612	3.9565	8.22569	3.04986	534	349	629	312	524	353	318	141	209	169	156	261	142	158	162	174
APLN	0.551532	1	1	5.16612	1.23578e-56	6.84543e-54	1.57412	0.0449777	0.235287	1.58626	0.0559344	0.288981	1.0285	0.922369	1	1.00039	0.512087	1.09903	0.859171	1.11208	1.53533	1.34793	15.4981	13.9163	0.436579	0.591164	1.13591	0.482347	0.343221	14.8436	0.636678	1.1073	0.317186	31	14	40	19	47	51	62	553	511	18	26	43	18	13	569	28
APLNR	-0.0183408	1	1	0.924708	1	1	-1.20775	0.429862	1	-1.31593	0.283835	1	-1.61095	0.0135622	0.0719372	10.6816	8.19339	13.051	11.3049	18.0062	8.63999	13.7402	57.5643	63.6173	34.32	26.1022	12.3894	37.3283	28.0913	57.4178	25.1488	13.894	21.2271	331	224	475	250	761	287	632	2054	2336	1415	1148	469	1393	1064	2201	1106
APLP1	-0.0513715	1	1	0.547803	1	1	-1.32002	0.150244	0.667945	4.05002	6.79339e-80	1.20687e-77	3.58628	4.83222e-68	5.33581e-66	19.1043	20.1908	18.7385	23.4237	26.9264	29.5325	0.652224	2.15796	2.50547	1.33399	1.54612	0.68683	1.44704	1.6633	2.37393	1.40979	0.553652	1.34194	592	552	682	518	1138	981	30	77	92	55	68	26	54	63	91	62
APLP2	0.0399597	1	1	-0.346914	1	1	-0.0346691	1	1	-0.419043	1	1	-0.547715	1	1	204.015	227.513	211.069	207.874	205.616	263.264	281.587	228.548	235.651	271.213	284.418	284.902	260.36	273.838	232.306	285.459	283.496	283.247	6322	6220	7682	4597	8690	8745	12952	8155	8653	11182	12509	10785	9716	10372	8905	12554
APMAP	-0.0423309	1	1	-0.0328229	1	1	-0.495506	1	1	0.0341354	1	1	-0.022072	1	1	85.6787	87.8594	87.1258	82.8874	91.3559	88.5975	56.8087	84.8331	77.0161	75.4797	74.2138	60.3882	77.0147	75.9047	81.1311	73.1953	56.1561	76.4418	2655	2402	3171	1833	3861	2943	2613	3027	2828	3112	3264	2286	2874	2875	3110	3219
APOA1	-0.230381	1	1	0.925093	1	1	4.34379	2.75244e-36	1.21643e-34	-0.843149	1	1	-0.897092	1	1	0.193624	0.512087	0.302234	0.271317	0.307596	0.361254	11.74	1.03694	1.25274	0.533597	0.363793	9.08729	0.616332	0.580836	0.913051	0.432032	12.7867	0.365984	6	14	11	6	13	12	540	37	46	22	16	344	23	22	35	19
APOA1BP	-0.025074	1	1	-0.297184	1	1	-0.976335	1	1	-0.991214	1	1	-1.02778	0.754629	1	44.3077	46.8925	48.2476	50.058	47.7246	50.1842	44.96	74.884	73.0945	94.2769	77.9882	48.448	92.2623	84.8812	75.9136	77.0835	44.0549	76.6126	1373	1282	1756	1107	2017	1667	2068	2672	2684	3887	3430	1834	3443	3215	2910	3390
APOA2	2.69644	0.357875	1	1.82026	0.67847	NA	3.05094	0.258259	1	2.28816	0.534269	1	0.959822	1	NA	0	0.0365776	0	0	0.0236612	0.0301045	0.0217408	0.0280255	0.0272334	0.0242544	0.0227371	0.0528331	0	0	0	0.045477	0.0527288	0	0	1	0	0	1	1	1	1	1	1	1	2	0	0	0	2
APOA4	-0.154893	1	1	0.914211	1	NA	1.66494	0.898977	NA	-0.154932	1	NA	0.238433	1	NA	0	0	0	0	0	0	0.0217408	0.0280255	0	0	0	0	0	0	0	0	0.0263644	0	0	0	0	0	0	0	1	1	0	0	0	0	0	0	0	0
APOA5	-0.154879	1	1	-0.0475578	1	NA	3.52819	0.4939	NA	1.24092	0.955152	NA	0.238449	1	NA	0	0	0	0	0.0236612	0	0.0434816	0	0	0	0	0.0528331	0	0	0	0	0.0790932	0	0	0	0	0	1	0	2	0	0	0	0	2	0	0	0	0
APOB	0.806896	1	1	-0.0475692	1	NA	1.66551	0.888791	NA	-0.154929	1	NA	0.959778	1	NA	0.0322707	0	0	0	0	0	0.0217408	0	0	0	0.0227371	0	0	0	0	0	0.0263644	0	1	0	0	0	0	0	1	0	0	0	1	0	0	0	0	0
APOBEC1	0.806889	1	1	-0.0475747	1	NA	-0.154349	1	NA	-0.154935	1	NA	2.20944	0.804889	NA	0	0	0.0549517	0.0452195	0	0	0	0	0	0.0242544	0	0	0	0	0	0	0	0	0	0	2	1	0	0	0	0	0	1	0	0	0	0	0	0
APOBEC2	-1.23309	0.809214	1	-1.36312	0.714411	1	0.495013	1	1	-4.91306	0.0203155	0.119712	-0.754083	1	1	0.0645414	0.256043	0.0274758	0	0	0	0.108704	0.0560509	0.0544668	0.0970176	0.0454742	0.211332	0.107188	0.132008	0.0521743	0.0227385	0.263644	0.146393	2	7	1	0	0	0	5	2	2	4	2	8	4	5	2	1
APOBEC3A	-0.644517	1	1	-0.27058	1	1	-0.375829	1	1	1.6722	0.479711	1	1.44628	0.601727	1	0.193624	0.109733	0.219807	0.226098	0.118306	0.33115	0.0434816	0.0560509	0.0272334	0.0242544	0.0454742	0.105666	0.0267971	0.105606	0.0782615	0.045477	0	0.0487978	6	3	8	5	5	11	2	2	1	1	2	4	1	4	3	2
APOBEC3B	-0.104299	1	1	-0.522938	1	1	-1.03985	0.661656	1	-0.737263	1	1	-1.19623	0.0232465	0.11585	21.2987	23.4463	23.3545	21.1627	32.5815	29.2315	22.4148	35.6204	30.9644	44.3128	40.1082	24.9372	48.3955	43.061	34.9046	40.8156	22.4097	43.0885	660	641	850	468	1377	971	1031	1271	1137	1827	1764	944	1806	1631	1338	1795
APOBEC3B-AS1	-0.99412	1	1	-0.393236	1	1	0.133314	1	1	-1.11604	0.929672	1	-0.256631	1	1	0.0968121	0	0.137379	0.0452195	0.0236612	0.060209	0.108704	0.0560509	0.0817002	0.0242544	0.0682112	0.158499	0.0535941	0.0528032	0.0521743	0.0227385	0	0.121995	3	0	5	1	1	2	5	2	3	1	3	6	2	2	2	1
APOBEC3C	-0.0097162	1	1	-0.519525	1	1	-0.125632	1	1	-0.226962	1	1	-0.343263	1	1	40.3384	44.4418	44.4284	41.5115	44.8853	48.4984	46.5688	37.7503	34.7498	45.7923	48.43	46.5988	48.5831	45.8068	35.2177	47.4098	45.9268	48.0415	1250	1215	1617	918	1897	1611	2142	1347	1276	1888	2130	1764	1813	1735	1350	2085
APOBEC3D	0.0712443	1	1	-0.310023	1	1	0.866676	1	1	1.12397	0.270086	1	1.02803	0.775097	1	16.0708	15.8381	15.0568	17.7261	16.3735	18.3939	12.5879	6.2777	6.31815	7.22781	6.8666	14.714	7.3156	6.75882	5.58265	7.75383	13.1031	6.7097	498	433	548	392	692	611	579	224	232	298	302	557	273	256	214	341
APOBEC3F	0.0382437	1	1	-0.555972	1	1	0.528172	1	1	0.643834	1	1	0.578564	1	1	29.205	29.9205	29.7563	28.1718	25.8617	36.0351	26.5238	12.079	13.3171	16.7113	18.4398	26.2052	18.5436	16.3954	12.6001	17.827	26.4435	16.5913	905	818	1083	623	1093	1197	1220	431	489	689	811	992	692	621	483	784
APOBEC3G	-0.062692	1	1	-0.861407	1	1	-0.0606533	1	1	-0.617988	1	1	-0.645055	1	1	22.7186	21.7637	22.2829	19.1731	20.6799	23.6019	28.5457	17.0115	18.0013	30.1725	28.5578	32.0961	31.8081	28.9362	17.7914	26.0583	29.8181	27.766	704	595	811	424	874	784	1313	607	661	1244	1256	1215	1187	1096	682	1146
APOBEC3H	-0.0943936	1	1	0.672812	1	1	2.49988	3.0625e-05	0.00025977	0.633408	1	1	0.84872	1	1	1.03266	0.658397	0.824275	0.587854	0.425902	0.963344	2.43497	0.61656	0.789769	0.485088	0.341056	2.29824	0.535941	0.422426	0.573918	0.250124	2.16188	0.195191	32	18	30	13	18	32	112	22	29	20	15	87	20	16	22	11
APOBEC4	-0.154915	1	1	1.85955	0.869489	NA	2.29491	0.803394	NA	-0.154954	1	NA	0.238411	1	NA	0	0	0	0	0	0	0.0217408	0.0560509	0	0	0	0.0528331	0	0	0	0	0	0	0	0	0	0	0	0	1	2	0	0	0	2	0	0	0	0
APOBR	0.035263	1	1	-0.0258966	1	1	-0.11127	1	1	-0.0849658	1	1	-0.459308	1	1	61.637	71.4727	60.0072	66.5632	72.3086	97.4182	81.2888	86.2624	78.2144	74.2912	78.1474	71.2719	70.905	77.9904	85.2268	88.3164	78.8031	85.811	1910	1954	2184	1472	3056	3236	3739	3078	2872	3063	3437	2698	2646	2954	3267	3884
APOC1	-0.025946	1	1	-1.8961	0.00249488	0.0790444	-1.9206	0.00188252	0.0128336	-0.651986	1	1	-0.375837	1	1	35.4655	34.1635	32.8611	33.9146	27.3523	29.382	8.23976	10.6497	11.7648	53.6507	33.6054	15.5329	49.9765	38.6784	11.4523	26.5586	8.96389	27.4488	1099	934	1196	750	1156	976	379	380	432	2212	1478	588	1865	1465	439	1168
APOC1P1	0.313198	1	1	-0.814795	1	1	-0.925979	1	1	1.08071	0.869226	1	1.30293	0.479494	1	0.677685	0.694975	0.824275	0.587854	0.473224	0.752613	0.130445	0.140127	0.217867	0.339562	0.204634	0.184916	0.294768	0.15841	0.104349	0.386555	0.105458	0.292787	21	19	30	13	20	25	6	5	8	14	9	7	11	6	4	17
APOC3	0.826848	1	1	-1.00928	0.998595	NA	-0.154268	1	NA	-1.11663	0.9842	NA	-0.723275	1	NA	0	0	0	0	0	0	0.0217408	0	0	0.0485088	0	0	0.0267971	0	0	0	0	0	0	0	0	0	0	0	1	0	0	2	0	0	1	0	0	0
APOC4-APOC2	-0.790282	1	1	-0.13004	1	1	0.489407	1	1	-2.08401	0.261369	1	-1.23818	0.738074	1	0.0322707	0.109733	0.0824275	0.180878	0.0236612	0.0903135	0.413075	0.140127	0.136167	0.0727632	0.204634	0.264165	0.241174	0.237615	0.313046	0.0682155	0.210915	0.121995	1	3	3	4	1	3	19	5	5	3	9	10	9	9	12	3
APOD	0.806924	1	1	3.4203	0.447138	NA	0.80747	1	NA	-0.154908	1	NA	0.238461	1	NA	0	0	0	0	0	0	0	0.112102	0.0272334	0.0242544	0	0.0264165	0	0	0.0260872	0	0	0	0	0	0	0	0	0	0	4	1	1	0	1	0	0	1	0
APOE	0.0442602	1	1	0.693093	1	1	1.67438	0.00134501	0.00931439	-2.45416	1.41204e-07	1.88094e-06	-2.02771	3.88204e-06	3.54615e-05	1.48445	2.30439	1.56612	1.08527	0.709836	1.77617	20.0233	9.97707	11.8465	7.30058	5.68427	19.2841	6.27051	6.09877	8.63485	4.91152	19.7469	5.00178	46	63	57	24	30	59	921	356	435	301	250	730	234	231	331	216
APOF	0.751165	1	1	1.4254	0.82734	NA	2.32922	0.474423	1	-1.11667	0.960738	1	0.736629	1	NA	0.0322707	0	0	0.0452195	0	0	0.0434816	0.0280255	0	0.0242544	0.0227371	0.0528331	0	0	0.0521743	0	0.0527288	0.0243989	1	0	0	1	0	0	2	1	0	1	1	2	0	0	2	0
APOL1	-0.109307	1	1	0.961872	1	1	2.23921	3.34633e-13	5.4093e-12	1.71656	0.000156628	0.00138647	1.12983	0.427419	1	11.3593	11.3391	11.9795	12.0736	12.5168	22.9697	24.0453	8.60382	11.6014	4.60834	4.36552	22.6126	5.06464	4.8315	9.44355	4.04745	23.9389	4.14782	352	310	436	267	529	763	1106	307	426	190	192	856	189	183	362	178
APOL2	0.0287067	1	1	0.0139822	1	1	0.970178	1	1	0.928625	1	1	0.692654	1	1	14.3605	15.07	13.7104	15.1033	15.5217	19.0561	17.2622	8.60382	9.74956	8.12523	7.41229	15.5858	7.42278	8.23731	7.53919	8.59516	16.4514	7.97845	445	412	499	334	656	633	794	307	358	335	326	590	277	312	289	378
APOL3	0.0120385	1	1	-0.0902498	1	1	1.46726	0.00725346	0.0448789	1.27367	0.15841	0.679339	0.887507	1	1	17.9748	19.1667	16.3206	17.4095	16.7521	30.0142	25.5454	7.53885	10.7027	8.68308	8.50367	24.0919	9.62014	8.42212	7.40875	8.2086	24.4925	7.12448	557	524	594	385	708	997	1175	269	393	358	374	912	359	319	284	361
APOL4	0.0640772	1	1	0.853475	1	1	1.22543	0.391001	1	2.09031	0.00019825	0.00172428	1.37369	0.128978	0.505347	48.5029	44.8442	47.5881	40.6976	41.2415	109.34	36.5245	28.9783	33.5243	17.5117	16.5299	40.4966	17.954	15.5242	27.7307	14.0979	37.7011	12.541	1503	1226	1732	900	1743	3632	1680	1034	1231	722	727	1533	670	588	1063	620
APOL6	-0.125145	1	1	0.361896	1	1	1.82381	4.36688e-06	4.08737e-05	3.43498	1.76156e-34	1.11295e-32	3.49377	5.08068e-50	3.67084e-48	148.445	157.613	147.765	150.943	129.001	163.648	42.7207	13.1439	23.0667	12.7578	11.0957	46.3346	13.4521	11.6959	13.0175	8.48146	44.0285	10.1255	4600	4309	5378	3338	5452	5436	1965	469	847	526	488	1754	502	443	499	373
APOLD1	-0.139901	1	1	0.218248	1	1	0.547587	1	1	0.21414	1	1	1.21668	0.174848	0.64682	5.16331	6.14504	6.31944	7.00903	3.45453	2.6793	3.97857	2.94267	3.18631	1.96461	2.47834	3.59265	2.22416	2.42895	2.6348	1.86456	3.21646	2.2935	160	168	230	155	146	89	183	105	117	81	109	136	83	92	101	82
APOM	0.0144962	1	1	-0.307747	1	1	-0.172366	1	1	-0.840719	1	1	-0.765199	1	1	1.25856	1.4631	1.64855	1.94444	1.49066	1.50523	2.45671	1.6535	1.82464	2.61948	2.36466	2.21899	2.67971	2.37615	2.6348	2.09194	1.9246	1.95191	39	40	60	43	63	50	113	59	67	108	104	84	100	90	101	92
APOO	-0.0431487	1	1	-0.385206	1	1	-0.967944	1	1	-0.672009	1	1	-0.590665	1	1	7.93859	8.26654	8.70984	9.22478	7.97382	8.24863	5.89176	9.69681	8.60576	10.3324	10.8456	6.15506	11.0404	10.9303	9.65225	11.5512	6.32745	11.7115	246	226	317	204	337	274	271	346	316	426	477	233	412	414	370	508
APOOL	-0.0150372	1	1	-0.395257	1	1	-0.352847	1	1	-0.0230829	1	1	0.137384	1	1	48.8256	39.2478	51.6546	51.0981	49.4282	36.3963	31.7198	29.8751	33.9601	33.4711	39.3806	32.0433	34.0323	37.3055	30.1046	40.1107	31.2945	42.6493	1513	1073	1880	1130	2089	1209	1459	1066	1247	1380	1732	1213	1270	1413	1154	1764
APOOP5	1.72394	0.844358	1	0.914234	1	NA	2.2106	0.739982	NA	-0.154917	1	NA	0.238451	1	NA	0	0	0	0	0	0	0.0434816	0	0	0.0242544	0	0.0264165	0	0	0.0260872	0.0227385	0	0	0	0	0	0	0	0	2	0	0	1	0	1	0	0	1	1
APOPT1	0.0423607	1	1	-0.431742	1	1	-0.290376	1	1	0.271128	1	1	0.17196	1	1	18.4588	21.5076	19.865	19.0374	19.2839	23.3611	12.5444	12.5834	11.9555	17.7542	15.6204	13.8951	16.6678	16.4482	12.4436	14.0297	13.6831	12.9314	572	588	723	421	815	776	577	449	439	732	687	526	622	623	477	617
APP	-3.2492	0.05773	1	-0.466445	1	1	-0.922965	1	1	-1.52945	0.625856	1	-4.56254	0.00579373	0.0333948	0	0.0365776	0	0	0.165628	0	0.130445	0.140127	0.217867	0	0.0227371	0.0528331	0.0803912	0.15841	0.156523	0.045477	0.184551	0.414782	0	1	0	0	7	0	6	5	8	0	1	2	3	6	6	2
APPBP2	0.089846	1	1	0.570802	1	1	0.895799	1	1	0.812106	1	1	1.00723	0.917481	1	92.5524	88.1155	93.3903	91.3435	81.2052	79.5361	78.8539	62.5528	64.4615	37.9824	44.7011	76.0797	34.3538	42.797	65.2962	44.6357	81.8614	42.3565	2868	2409	3399	2020	3432	2642	3627	2232	2367	1566	1966	2880	1282	1621	2503	1963
APPL1	0.0129447	1	1	0.288777	1	1	-0.251307	1	1	-0.40035	1	1	-0.168289	1	1	59.604	54.2446	59.8149	58.3332	57.1655	42.1463	49.8516	74.5477	76.6348	51.6376	59.9122	50.0858	48.7706	59.5621	75.6267	61.5759	53.3879	63.0712	1847	1483	2177	1290	2416	1400	2293	2660	2814	2129	2635	1896	1820	2256	2899	2708
APPL2	-0.160453	1	1	-0.0897785	1	1	1.58925	1.15952e-09	1.47346e-08	-1.12536	0.336677	1	-0.407333	1	1	6.74458	7.3521	6.20954	6.64727	3.71481	4.57588	25.415	7.707	7.97939	6.35465	7.0485	23.8541	7.34239	7.49806	8.16528	7.57192	25.8107	8.56402	209	201	226	147	157	152	1169	275	293	262	310	903	274	284	313	333
APRT	-0.080788	1	1	-0.310523	1	1	-0.523681	1	1	-0.496664	1	1	-0.544604	1	1	74.6099	72.6431	71.2723	69.819	73.2551	76.917	68.0487	81.5541	78.8407	100.098	80.6484	70.2416	103.41	93.4353	81.1311	80.4034	66.5173	79.3941	2312	1986	2594	1544	3096	2555	3130	2910	2895	4127	3547	2659	3859	3539	3110	3536
APTR	0.108344	1	1	0.068378	1	1	0.422503	1	1	0.252183	1	1	0.378034	1	1	6.45414	4.75509	4.91817	5.87854	4.70858	5.44891	5.15257	4.14777	4.54798	4.09899	4.27457	5.67956	3.48362	3.66983	3.91307	3.59268	5.00923	3.92823	200	130	179	130	199	181	237	148	167	169	188	215	130	139	150	158
APTX	-0.0225541	1	1	-0.467285	1	1	-0.646647	1	1	-0.273251	1	1	-0.277057	1	1	26.2361	25.6409	26.734	23.8759	27.4943	24.2642	18.9362	22.2522	21.2693	26.3403	27.4664	18.4652	25.8592	27.6425	20.6349	26.8087	18.2442	28.3027	813	701	973	528	1162	806	871	794	781	1086	1208	699	965	1047	791	1179
AQP1	-0.205762	1	1	-1.20155	0.602189	1	-3.30348	1.18649e-07	1.28558e-06	-2.48576	0.00131769	0.0100867	-2.27031	0.000869826	0.00582661	1.19402	0.585242	0.741847	0.271317	0.212951	1.05366	0.434816	1.12102	1.82464	3.05606	2.06907	0.211332	3.34963	2.85138	1.30436	2.68314	0.316373	2.80588	37	16	27	6	9	35	20	40	67	126	91	8	125	108	50	118
AQP10	-0.107453	1	1	-2.54478	9.33795e-40	3.41173e-37	0.226217	1	1	-0.194882	1	1	-0.538078	1	1	12.5533	12.1803	12.0069	12.3902	14.0548	17.4305	18.5884	3.05478	2.96844	14.5041	14.0288	19.4954	16.239	16.1578	2.68698	14.9847	20.3269	14.4686	389	333	437	274	594	579	855	109	109	598	617	738	606	612	103	659
AQP11	-0.0891999	1	1	0.91418	1	1	2.23273	1.49675e-05	0.000131842	0.591239	1	1	-0.126407	1	1	1.12947	0.841285	0.824275	0.452195	0.828142	1.95679	4.39164	1.48535	1.57954	0.776141	0.841272	3.77757	0.803912	0.660041	1.77393	0.61394	3.69101	0.90276	35	23	30	10	35	65	202	53	58	32	37	143	30	25	68	27
AQP2	0.547858	1	1	-0.205656	1	1	7.35795	0	0	-0.0246681	1	1	1.19456	0.24761	0.852577	4.48563	4.53562	6.01721	4.02454	1.84557	2.34815	344.2	1.17707	2.28761	2.32842	2.70571	286.804	1.71501	2.00652	1.72175	3.04696	334.485	1.80552	139	124	219	89	78	78	15832	42	84	96	119	10857	64	76	66	134
AQP3	0.122135	1	1	-0.102999	1	1	-0.32795	1	1	-0.430435	1	1	-0.428351	1	1	8.42265	6.54739	5.98973	5.06459	5.56038	7.61644	6.39179	7.56688	8.82363	7.34909	8.68557	7.76647	7.52997	7.39245	6.9131	9.11814	5.43106	8.14924	261	179	218	112	235	253	294	270	324	303	382	294	281	280	265	401
AQP4-AS1	1.58502	0.599219	1	1.19094	0.868317	1	1.72719	0.510245	1	2.44312	0.203204	0.829979	2.41998	0.176594	0.65177	0.258166	0.0731552	0.0824275	0.226098	0.141967	0.180627	0.0869632	0.0840764	0.0817002	0.0485088	0.0909483	0.105666	0	0.0264016	0.0260872	0.090954	0.0790932	0.0487978	8	2	3	5	6	6	4	3	3	2	4	4	0	1	1	4
AQP5	0.740669	1	1	1.84696	0.548734	1	8.35563	1.47375e-09	1.85569e-08	1.31724	0.842115	1	-0.00196495	1	1	0.0322707	0	0	0	0.0236612	0.0301045	3.43505	0.0280255	0.0272334	0.0242544	0	2.90582	0	0.0264016	0.0521743	0.0227385	3.34828	0	1	0	0	0	1	1	158	1	1	1	0	110	0	1	2	1
AQP6	0.955788	1	1	2.08284	0.17239	1	3.72923	0.000314164	0.00238454	1.99338	0.241214	0.947693	2.90937	0.0111611	0.0603498	0.613143	0.475509	0.274758	0.406976	0.283934	0.180627	0.521779	0.252229	0.381268	0.0242544	0.113685	0.792496	0.0535941	0	0.0782615	0.15917	0.870025	0.0975957	19	13	10	9	12	6	24	9	14	1	5	30	2	0	3	7
AQP7	1.19071	0.917455	1	1.77185	0.669494	NA	-1.99504	0.633652	1	-1.99562	0.672083	1	0.734739	1	1	0.0968121	0	0.0274758	0	0	0	0	0.0560509	0.0544668	0.0485088	0.0682112	0	0	0.0264016	0.0782615	0	0	0.0243989	3	0	1	0	0	0	0	2	2	2	3	0	0	1	3	0
AQP7P1	0.0577193	1	1	1.76251	0.108725	1	-1.22052	0.715427	1	-0.502758	1	1	-1.0474	0.934095	1	0.129083	0.14631	0.137379	0.0904391	0.141967	0.240836	0.152186	0.92484	0.953169	0.315307	0.15916	0.0528331	0.241174	0.132008	0.678266	0.250124	0.105458	0.317186	4	4	5	2	6	8	7	33	35	13	7	2	9	5	26	11
AQP7P3	-0.0121496	1	1	1.60221	0.239979	1	-2.19709	0.0919819	0.438828	-0.118284	1	1	-0.374465	1	1	0.45179	0.329199	0.109903	0.0904391	0.212951	0.391359	0.0869632	1.03694	1.08934	0.291053	0.250108	0.0264165	0.133985	0.290418	0.652179	0.295601	0.0790932	0.414782	14	9	4	2	9	13	4	37	40	12	11	1	5	11	25	13
AQP8	1.32634	0.901859	1	0.829772	1	NA	0.611609	1	NA	0.286004	1	NA	-0.723305	1	NA	0	0	0	0	0.0236612	0	0.0434816	0	0.0272334	0.0242544	0.0454742	0	0	0	0.0260872	0	0	0.0243989	0	0	0	0	1	0	2	0	1	1	2	0	0	0	1	0
AQP9	0.806889	1	1	-0.0475744	1	NA	1.79044	0.879849	NA	-0.154934	1	NA	0.238431	1	NA	0	0	0	0	0	0	0	0	0	0.0242544	0	0.0264165	0	0	0	0	0.0263644	0	0	0	0	0	0	0	0	0	0	1	0	1	0	0	0	0
AQR	-0.0253616	1	1	-0.182539	1	1	-0.57589	1	1	-0.852272	1	1	-0.732721	1	1	92.4556	97.6988	104.271	112.823	109.67	78.934	103.747	139.819	141.205	129.252	154.703	105.006	132.324	149.776	143.688	153.826	109.096	162.863	2865	2671	3795	2495	4635	2622	4772	4989	5185	5329	6804	3975	4938	5673	5508	6765
AR	-0.733472	1	1	1.11517	0.864642	1	1.71857	0.265233	1	4.22435	3.33217e-07	4.24036e-06	4.21937	4.96778e-08	5.5483e-07	2.0976	1.17048	1.64855	1.6279	1.01743	2.31805	0.304371	0.196178	0.1634	0.0242544	0.0682112	0.343415	0.0267971	0.0528032	0.18261	0.045477	0.158186	0.146393	65	32	60	36	43	77	14	7	6	1	3	13	1	2	7	2
ARAF	-0.00871692	1	1	-0.180149	1	1	-0.220213	1	1	-0.0339595	1	1	0.167756	1	1	58.1195	60.2433	60.8864	60.7751	49.026	56.2352	44.0251	46.214	44.4994	47.6114	44.8603	41.7381	49.6549	44.0907	43.6177	47.1824	42.6048	46.6263	1801	1647	2216	1344	2072	1868	2025	1649	1634	1963	1973	1580	1853	1670	1672	2075
ARAP1	-0.0574295	1	1	0.518657	1	1	1.28853	0.00131724	0.00914674	0.67463	1	1	0.343409	1	1	192.107	179.889	179.252	185.445	195.3	271.783	342.983	204.278	192.486	121.296	117.96	314.489	132.887	123.507	195.471	127.586	335.17	124.947	5953	4918	6524	4101	8254	9028	15776	7289	7068	5001	5188	11905	4959	4678	7493	5611
ARAP2	0.0327188	1	1	-1.02111	0.947702	1	0.938457	1	1	1.02679	0.930171	1	0.969265	1	1	3.13026	1.57284	2.30797	2.03488	1.86923	2.92014	2.15234	0.532484	0.680835	0.776141	1.18233	2.03407	0.803912	1.32008	0.417395	1.15966	2.03006	0.927159	97	43	84	45	79	97	99	19	25	32	52	77	30	50	16	51
ARAP3	-0.016328	1	1	-0.181599	1	1	-0.772074	1	1	-0.247085	1	1	-0.306306	1	1	64.1219	67.8515	58.9356	57.7453	55.2489	75.472	43.5033	67.177	64.4343	64.3955	65.0281	41.1042	65.5188	63.8391	61.5396	70.6031	41.4448	72.7332	1987	1855	2145	1277	2335	2507	2001	2397	2366	2655	2860	1556	2445	2418	2359	3105
ARC	-0.206105	1	1	0.112307	1	1	-0.937971	1	1	-2.39494	0.164741	0.700796	-4.77688	0.00151243	0.00970177	0	0.0365776	0	0	0	0.120418	0.108704	0.224204	0.326801	0.363816	0.15916	0.211332	0.375159	0.290418	0.339133	0.136431	0.105458	0.0975957	0	1	0	0	0	4	5	8	12	15	7	8	14	11	13	6
ARCN1	0.0402644	1	1	0.0100874	1	1	0.0624145	1	1	-0.136096	1	1	-0.14265	1	1	436.3	492.225	476.815	465.716	493.88	453.133	504.756	490.109	490.964	416.012	486.846	491.876	407.932	453.527	501.082	496.109	514.053	497.25	13520	13457	17354	10299	20873	15052	23217	17488	18028	17152	21412	18620	15223	17178	19208	21818
AREG	-0.213189	1	1	-1.9224	0.836096	NA	-1.06739	0.987941	NA	-2.02975	0.836625	NA	-1.6364	0.878561	NA	0	0	0	0	0	0	0	0	0	0	0.0227371	0	0	0.0528032	0	0.0227385	0.0263644	0	0	0	0	0	0	0	0	0	0	0	1	0	0	2	0	1
AREL1	0.0675862	1	1	-0.255415	1	1	-0.176483	1	1	-0.756117	1	1	-0.829015	1	1	49.0837	53.5862	51.8194	48.611	52.8591	54.8805	76.5711	71.7452	71.1609	79.4574	83.3087	72.8568	74.2814	78.756	72.5484	86.179	74.2157	84.2739	1521	1465	1886	1075	2234	1823	3522	2560	2613	3276	3664	2758	2772	2983	2781	3790
ARF1	0.0344685	1	1	-0.228194	1	1	-0.338101	1	1	-0.96455	1	1	-1.0238	0.683619	1	281.788	299.827	273	277.422	311.239	282.741	426.794	484.056	438.649	525.593	499.011	423.352	521.096	490.621	476.691	525.532	424.73	500.69	8732	8197	9936	6135	13154	9392	19631	17272	16107	21670	21947	16026	19446	18583	18273	23112
ARF3	-0.025938	1	1	-0.0775902	1	1	0.0621878	1	1	-0.717291	1	1	-0.784303	1	1	242.192	257.909	250.552	245.271	246.526	279.4	416.88	394.178	376.121	364.35	371.66	420.525	375.025	375.273	387.577	372.275	416.584	377.134	7505	7051	9119	5424	10419	9281	19175	14065	13811	15022	16346	15919	13995	14214	14857	16372
ARF4	0.0557426	1	1	-0.207196	1	1	0.113864	1	1	-0.76699	1	1	-0.684909	1	1	99.9746	112.037	106.634	105.588	105.978	95.7925	171.817	136.652	141.886	145.648	162.547	169.33	140.041	150.067	142.332	158.351	175.64	158.276	3098	3063	3881	2335	4479	3182	7903	4876	5210	6005	7149	6410	5226	5684	5456	6964
ARF5	-0.0246913	1	1	-0.126952	1	1	0.0914638	1	1	-0.786985	1	1	-0.725384	1	1	41.7583	41.9179	43.8239	39.2506	39.9164	40.611	69.4836	62.9172	58.6063	72.1569	55.3648	69.1057	69.2972	61.595	58.3831	50.434	67.1501	50.2618	1294	1146	1595	868	1687	1349	3196	2245	2152	2975	2435	2616	2586	2333	2238	2218
ARF6	-0.0461012	1	1	0.0497083	1	1	0.257384	1	1	0.7027	1	1	0.5925	1	1	140.119	143.018	139.138	141.718	143.411	163.377	105.617	91.9796	92.2123	71.4535	82.24	100.515	73.9599	85.5941	91.5399	84.7237	106.828	86.3234	4342	3910	5064	3134	6061	5427	4858	3282	3386	2946	3617	3805	2760	3242	3509	3726
ARFGAP1	0.0470998	1	1	-0.0136322	1	1	0.16192	1	1	-1.04289	0.624661	1	-0.926389	1	1	42.6941	42.3569	38.4387	35.0904	36.9351	36.8178	81.3975	73.6509	68.0018	67.209	65.3236	72.4342	65.0097	64.42	71.1919	72.4904	82.4414	68.8293	1323	1158	1399	776	1561	1223	3744	2628	2497	2771	2873	2742	2426	2440	2729	3188
ARFGAP2	-0.024091	1	1	-0.210272	1	1	-0.214528	1	1	-0.283347	1	1	-0.203213	1	1	115.303	120.889	125.51	119.153	117.265	111.868	113.096	114.26	110.459	121.199	112.844	110.263	126.723	117.065	116.192	124.084	110.757	120.067	3573	3305	4568	2635	4956	3716	5202	4077	4056	4997	4963	4174	4729	4434	4454	5457
ARFGAP3	-0.0197037	1	1	-0.00280286	1	1	0.326103	1	1	0.686399	1	1	0.906073	1	1	85.2269	90.8222	86.7961	87.0024	74.6274	76.7364	56.4391	42.879	48.3665	37.2305	40.5857	52.4369	36.8995	41.7938	41.5308	43.3623	54.9434	44.0156	2641	2483	3159	1924	3154	2549	2596	1530	1776	1535	1785	1985	1377	1583	1592	1907
ARFGEF1	-0.0064125	1	1	-0.103159	1	1	0.0329463	1	1	-0.0390687	1	1	0.127596	1	1	143.088	117.231	144.111	143.708	139.53	106.088	117.596	107.982	113.999	96.4355	117.369	116.603	97.3001	113.078	110.557	114.875	124.967	119.335	4434	3205	5245	3178	5897	3524	5409	3853	4186	3976	5162	4414	3631	4283	4238	5052
ARFGEF2	-0.0254384	1	1	-0.247505	1	1	0.360614	1	1	-0.193588	1	1	0.184894	1	1	115.787	116.244	119.492	120.465	102.287	80.379	124.096	83.0955	80.856	80.2336	93.7905	121.86	81.999	91.8248	85.1224	94.5012	127.261	99.1328	3588	3178	4349	2664	4323	2670	5708	2965	2969	3308	4125	4613	3060	3478	3263	4156
ARFIP1	-0.0580856	1	1	-0.212721	1	1	0.229567	1	1	0.529806	1	1	0.77084	1	1	60.4108	53.9886	60.4193	63.85	56.5503	44.946	39.0899	28.642	28.7857	26.0007	31.0134	37.036	27.5742	32.1572	28.4872	31.3564	38.5975	32.1578	1872	1476	2199	1412	2390	1493	1798	1022	1057	1072	1364	1402	1029	1218	1092	1379
ARFIP2	0.080479	1	1	-0.377761	1	1	-0.414524	1	1	-0.923044	1	1	-0.885106	1	1	25.3325	26.9943	25.8548	28.624	27.376	24.776	34.0896	35.7885	35.4307	46.7382	43.8371	35.0812	43.9204	43.2987	36.6003	46.2047	34.1682	42.0637	785	738	941	633	1157	823	1568	1277	1301	1927	1928	1328	1639	1640	1403	2032
ARFRP1	-0.0197866	1	1	-0.371237	1	1	-0.251715	1	1	0.112627	1	1	0.123761	1	1	33.3034	32.6638	36.2681	42.3707	34.0485	38.1725	25.8715	25.1388	23.7203	31.2154	25.8748	26.6015	30.6022	29.4642	24.1045	28.8097	25.4416	27.0096	1032	893	1320	937	1439	1268	1190	897	871	1287	1138	1007	1142	1116	924	1267
ARG1	0.806918	1	1	3.1599	0.508642	NA	1.67046	0.84217	NA	-0.154913	1	NA	0.238455	1	NA	0	0	0	0	0	0	0.0217408	0.0840764	0.0544668	0	0	0.0264165	0	0	0	0.0227385	0	0	0	0	0	0	0	0	1	3	2	0	0	1	0	0	0	1
ARG2	-0.0516062	1	1	-1.06852	0.389208	1	-2.11446	9.92417e-38	4.62518e-36	-0.524303	1	1	-1.20316	0.00760034	0.0424695	12.8115	15.2894	12.6389	14.5155	22.2652	22.0666	6.82661	14.321	14.5971	25.5641	27.6256	6.33997	26.7435	28.0385	14.0871	27.1725	7.30293	28.4247	397	418	460	321	941	733	314	511	536	1054	1215	240	998	1062	540	1195
ARGFX	0.490668	1	1	1.13733	0.799592	1	0.0683932	1	1	2.23788	0.0252711	0.145008	2.6135	0.00105778	0.00698172	1.38764	1.24364	0.741847	0.94961	0.662513	1.02355	0.173926	0.112102	0.544668	0.242544	0.227371	0.211332	0.107188	0.15841	0.443482	0.181908	0.131822	0.195191	43	34	27	21	28	34	8	4	20	10	10	8	4	6	17	8
ARGFXP2	0.191827	1	1	0.764542	1	1	0.835232	1	1	-2.99357	0.327896	1	-1.87886	0.589168	1	0.0322707	0	0	0	0	0	0.0869632	0.0280255	0.0544668	0.0485088	0.0454742	0.105666	0	0.0528032	0.104349	0.0227385	0	0.0487978	1	0	0	0	0	0	4	1	2	2	2	4	0	2	4	1
ARGLU1	-0.0969949	1	1	0.30533	1	1	0.177618	1	1	0.125871	1	1	0.0218705	1	1	143.185	118.694	110.7	114.044	137.448	125.686	127.118	136.428	147.632	94.2041	96.9509	125.003	100.891	107.534	137.558	103.437	127.103	106.379	4437	3245	4029	2522	5809	4175	5847	4868	5421	3884	4264	4732	3765	4073	5273	4549
ARHGAP1	-0.0415372	1	1	-0.218754	1	1	-0.245404	1	1	-0.32013	1	1	-0.543666	1	1	63.7024	72.0213	69.926	67.4675	75.6212	85.1957	81.4193	83.0955	79.685	82.465	80.9668	76.0797	85.0539	83.8515	80.9746	91.1132	77.6695	92.8135	1974	1969	2545	1492	3196	2830	3745	2965	2926	3400	3561	2880	3174	3176	3104	4007
ARHGAP10	-0.190324	1	1	-0.136347	1	1	-1.32052	0.00255197	0.0170986	1.12863	0.206201	0.839924	1.49923	8.77123e-09	1.05477e-07	35.4978	39.1746	39.1805	36.2208	26.5479	32.0914	5.06561	11.4064	11.4925	9.45922	10.3908	5.01914	10.692	11.6431	11.5305	10.7781	4.79832	12.5654	1100	1071	1426	801	1122	1066	233	407	422	390	457	190	399	441	442	474
ARHGAP11A	-0.0394659	1	1	-0.118906	1	1	-0.916596	1	1	-1.08584	0.634218	1	-0.87813	1	1	193.56	161.234	194.886	219.993	220.191	114.879	175.492	313.745	290.553	262.311	325.322	173.293	273.089	323.789	322.75	318.225	175.534	332.826	5998	4408	7093	4865	9306	3816	8072	11195	10669	10815	14308	6560	10191	12264	12372	13995
ARHGAP11B	0.0737558	1	1	0.107623	1	1	-0.558515	1	1	-0.489119	1	1	-0.431775	1	1	5.22785	4.82825	4.36866	4.92893	5.0635	4.24473	3.50027	6.44586	6.64495	4.75386	6.61649	4.43798	5.17183	5.38593	6.88701	6.66238	4.48195	6.53891	162	132	159	109	214	141	161	230	244	196	291	168	193	204	264	293
ARHGAP12	-0.0675423	1	1	0.00343713	1	1	2.96349	1.77279e-70	1.72876e-68	-3.11762	9.82403e-18	2.90879e-16	-3.77387	4.50253e-30	1.77244e-28	0.322707	0.109733	0.439613	0.633073	0.496885	0.692404	36.655	4.31592	5.33775	3.90496	4.09267	36.8775	4.01956	4.67309	4.72178	4.63866	36.4356	4.5382	10	3	16	14	21	23	1686	154	196	161	180	1396	150	177	181	204
ARHGAP15	0.0207596	1	1	0.182704	1	1	0.796316	1	1	-1.01163	0.923255	1	-1.33108	0.0011644	0.00764522	28.8177	20.8492	26.9263	30.1162	38.1655	28.6595	105.486	73.1465	70.7252	56.4158	63.5274	110.421	56.7294	58.7436	72.7832	58.961	109.966	60.6801	893	570	980	666	1613	952	4852	2610	2597	2326	2794	4180	2117	2225	2790	2593
ARHGAP17	-0.0436281	1	1	-0.108579	1	1	-0.513879	1	1	-0.4468	1	1	-0.648855	1	1	32.9807	36.9068	30.0311	31.4728	37.1481	38.9853	33.9374	45.9337	42.7837	40.4806	42.8821	32.1754	41.1067	43.9587	47.296	48.1147	34.8537	50.2862	1022	1009	1093	696	1570	1295	1561	1639	1571	1669	1886	1218	1534	1665	1813	2116
ARHGAP18	-0.0330502	1	1	-0.127178	1	1	3.00767	2.77008e-113	5.71304e-111	0.648433	1	1	0.690596	1	1	58.9586	45.8318	58.9082	52.9973	56.5029	49.4316	250.671	27.2408	30.338	26.0492	29.2399	244.353	27.8689	30.045	30.0002	31.0835	261.139	30.3522	1827	1253	2144	1172	2388	1642	11530	972	1114	1074	1286	9250	1040	1138	1150	1367
ARHGAP19	0.00149596	1	1	-0.264225	1	1	-1.13674	0.0739138	0.364551	-0.335191	1	1	-0.302607	1	1	51.0522	55.4882	53.5779	52.3642	56.1717	48.3478	27.9804	53.1643	48.9384	53.0686	59.6621	28.0544	53.1118	58.11	53.3222	59.9387	27.419	61.0705	1582	1517	1950	1158	2374	1606	1287	1897	1797	2188	2624	1062	1982	2201	2044	2636
ARHGAP19-SLIT1	1.3271	0.916831	1	-1.0093	0.99771	NA	-0.154286	1	NA	0.282092	1	NA	-0.723296	1	NA	0	0	0	0	0.0236612	0	0	0	0	0.0242544	0.0227371	0	0	0	0	0.0227385	0.0263644	0.0243989	0	0	0	0	1	0	0	0	0	1	1	0	0	0	0	1
ARHGAP20	-0.152855	1	1	1.41462	0.635521	1	1.83106	0.323078	1	6.07993	5.4531e-11	1.01922e-09	6.75171	3.06416e-14	5.56333e-13	3.90475	5.04771	3.76419	4.20542	2.29514	3.07066	0.217408	0.0560509	0.1634	0.0242544	0.0682112	0.0264165	0.0267971	0	0.0782615	0	0.131822	0.0731967	121	138	137	93	97	102	10	2	6	1	3	1	1	0	3	0
ARHGAP21	0.0918165	1	1	-0.130983	1	1	-0.732637	1	1	-0.597809	1	1	-0.519482	1	1	117.336	118.219	125.427	128.243	119.181	114.156	100.312	148.311	155.367	142.689	172.052	97.0544	134.146	155.189	152.453	177.315	98.0491	171.744	3636	3232	4565	2836	5037	3792	4614	5292	5705	5883	7567	3674	5006	5878	5844	7798
ARHGAP22	0.0903951	1	1	-0.0322827	1	1	-2.30649	1.10253e-25	3.30815e-24	0.804034	1	1	0.535631	1	1	110.011	113.866	111.854	108.301	107.516	162.203	14.0446	71.8853	66.8853	67.0149	70.485	16.8273	63.6162	66.5849	74.5571	77.129	12.4967	71.1716	3409	3113	4071	2395	4544	5388	646	2565	2456	2763	3100	637	2374	2522	2858	3392
ARHGAP23	-0.0928552	1	1	1.77649	0.0565191	1	1.16785	0.68907	1	4.26888	3.70102e-16	1.0154e-14	4.78871	1.51573e-24	4.67028e-23	6.97047	7.0229	5.6875	6.37595	2.88667	6.32195	0.456557	0.588535	0.898703	0.21829	0.15916	0.554748	0.160782	0.237615	0.808702	0.204647	0.474559	0.21959	216	192	207	141	122	210	21	21	33	9	7	21	6	9	31	9
ARHGAP24	-0.127171	1	1	0.261033	1	1	0.0815773	1	1	0.409927	1	1	0.183592	1	1	5.16331	5.37691	5.76992	6.87337	5.32377	8.36905	4.8482	5.8293	5.85518	3.71092	4.18362	5.54748	4.47511	4.48828	5.66091	4.34306	4.6665	4.3918	160	147	210	152	225	278	223	208	215	153	184	210	167	170	217	191
ARHGAP25	-0.00836117	1	1	0.0250548	1	1	1.28581	0.0467512	0.243641	1.05646	0.725249	1	0.62065	1	1	158.546	182.669	156.53	156.324	154.531	291.863	241.453	103.834	98.6939	93.2097	93.9951	242.504	92.4766	91.904	105.862	91.045	242.5	95.3022	4913	4994	5697	3457	6531	9695	11106	3705	3624	3843	4134	9180	3451	3481	4058	4004
ARHGAP26	-0.203736	1	1	-0.0612526	1	1	-0.216811	1	1	-0.42623	1	1	-0.323722	1	1	0.93585	0.877863	1.04408	0.768732	0.899125	0.812822	1.10878	0.644586	1.08934	0.727632	0.954957	0.554748	0.9111	0.897655	1.38262	0.932279	1.08094	1.19555	29	24	38	17	38	27	51	23	40	30	42	21	34	34	53	41
ARHGAP27	0.00910669	1	1	0.27165	1	1	-0.0991405	1	1	0.308473	1	1	0.109913	1	1	116.207	116.244	112.156	110.064	120.672	142.364	92.4419	125.386	112.311	97.0904	89.1521	90.0276	93.4949	93.4353	124.488	92.5003	92.9081	89.9588	3601	3178	4082	2434	5100	4729	4252	4474	4124	4003	3921	3408	3489	3539	4772	4068
ARHGAP28	-0.289098	1	1	-0.546814	1	1	0.0676662	1	1	-8.72946	1.18426e-07	1.59888e-06	-5.59757	9.05124e-12	1.35823e-10	0.0968121	0.0365776	0.0274758	0	0	0	2.1306	1.17707	1.5523	1.40676	1.70528	2.16616	1.55423	1.95372	1.30436	1.34157	1.76641	1.92751	3	1	1	0	0	0	98	42	57	58	75	82	58	74	50	59
ARHGAP29	-0.222557	1	1	1.9213	0.0127457	0.334151	3.45143	1.60847e-12	2.46462e-11	6.87441	1.89408e-65	2.65511e-63	6.4524	5.10173e-60	4.71426e-58	21.7182	15.2163	17.9967	20.8914	24.3947	26.7027	2.28278	0.812738	0.871469	0.121272	0.136422	2.45674	0.241174	0.105606	0.652179	0.227385	1.87187	0.21959	673	416	655	462	1031	887	105	29	32	5	6	93	9	4	25	10
ARHGAP30	0.0284779	1	1	1.11814	0.240266	1	1.63695	2.30982e-10	3.05418e-09	0.448021	1	1	0.0918535	1	1	137.667	152.638	129.878	136.88	151.716	207.811	390.052	276.275	260.242	106.234	117.778	362.171	107.403	110.94	271.646	126.949	386.054	125.288	4266	4173	4727	3027	6412	6903	17941	9858	9556	4380	5180	13710	4008	4202	10413	5583
ARHGAP31	0.0119486	1	1	0.748381	1	1	1.54426	0.0241636	0.133982	3.99182	1.44258e-30	7.56849e-29	3.0695	3.70073e-20	9.3353e-19	17.2003	20.4469	17.9417	19.0374	20.7272	50.696	6.45702	3.16688	4.11225	2.27991	1.81897	5.78522	2.22416	1.6897	3.36524	1.79634	5.90562	1.92751	533	559	653	421	876	1684	297	113	151	94	80	219	83	64	129	79
ARHGAP32	0.0770075	1	1	0.119197	1	1	-0.430026	1	1	-3.62382	0.000139832	0.00124888	-4.51814	9.23038e-07	9.14031e-06	0.0645414	0.0365776	0.0274758	0.0452195	0.0473224	0.120418	0.717446	1.09299	0.925936	0.654869	0.954957	0.633997	0.45555	0.897655	1.0174	1.11419	0.685474	1.21995	2	1	1	1	2	4	33	39	34	27	42	24	17	34	39	49
ARHGAP33	-0.257541	1	1	1.06128	0.683461	1	1.44106	0.0032592	0.0214133	-0.734328	1	1	-0.903832	1	1	15.7481	11.7414	11.5124	11.2597	15.8057	12.6138	64.9398	47.7834	44.6083	18.7244	16.1888	51.9349	25.9663	18.1907	47.3482	16.781	61.8508	17.5672	488	321	419	249	668	419	2987	1705	1638	772	712	1966	969	689	1815	738
ARHGAP35	0.0473656	1	1	0.0987539	1	1	0.187467	1	1	-0.181216	1	1	-0.0603214	1	1	166.194	180.035	171.092	163.966	139.435	176.503	197.015	186.089	176.445	147.515	162.502	179.844	144.383	153.367	179.428	173.29	189.639	169.377	5150	4922	6227	3626	5893	5863	9062	6640	6479	6082	7147	6808	5388	5809	6878	7621
ARHGAP36	0.80694	1	1	0.914262	1	1	-0.154309	1	1	7.99089	3.02553e-08	4.36392e-07	7.83949	3.26701e-08	3.70536e-07	1.51672	1.13391	1.51117	0.768732	1.13574	1.65575	0	0	0.0272334	0	0	0	0	0	0	0.0227385	0	0	47	31	55	17	48	55	0	0	1	0	0	0	0	0	0	1
ARHGAP39	0.0326509	1	1	-1.13166	0.484636	1	2.20298	9.55805e-14	1.58796e-12	0.190628	1	1	0.31188	1	1	5.13104	6.65713	4.12137	4.97415	5.77333	3.79317	19.1102	1.93376	1.82464	3.66242	3.8653	16.3783	3.6176	3.59062	1.69567	3.75185	18.5342	3.80623	159	182	150	110	244	126	879	69	67	151	170	620	135	136	65	165
ARHGAP4	-0.127344	1	1	0.54	1	1	1.4771	1.17153e-06	1.16073e-05	0.187511	1	1	0.090371	1	1	91.0034	83.8725	83.8837	85.7362	87.8067	97.8095	219.799	115.717	109.914	72.836	59.1619	194.611	80.7127	68.6706	109.331	62.5309	215.977	63.0468	2820	2293	3053	1896	3711	3249	10110	4129	4036	3003	2602	7367	3012	2601	4191	2750
ARHGAP40	0.0984008	1	1	-0.705349	1	1	0.919942	1	1	0.333015	1	1	0.848823	1	1	3.90475	3.47487	2.5003	3.21059	1.51432	3.13087	3.08719	0.728662	1.634	1.96461	1.56886	3.14357	1.8222	1.47849	0.808702	1.56896	3.37464	1.46393	121	95	91	71	64	104	142	26	60	81	69	119	68	56	31	69
ARHGAP42	0.0758659	1	1	-0.244023	1	1	0.338622	1	1	-2.48204	1.05192e-32	5.973e-31	-2.55207	8.093e-50	5.79954e-48	8.22903	6.18162	9.2044	7.95864	8.75464	7.97769	55.9391	35.9006	37.6366	37.6913	46.6338	54.1275	35.7741	41.9522	38.296	44.7039	54.5479	44.528	255	169	335	176	370	265	2573	1281	1382	1554	2051	2049	1335	1589	1468	1966
ARHGAP44	-0.344447	1	1	-1.38412	0.759487	1	-0.521013	1	1	-4.90911	0.038631	0.209729	-4.51575	0.0159163	0.0827073	0	0	0	0	0	0	0	0	0.0272334	0.121272	0.0682112	0.132083	0.0803912	0.15841	0.130436	0.113693	0.158186	0.146393	0	0	0	0	0	0	0	0	1	5	3	5	3	6	5	5
ARHGAP5	-0.021548	1	1	-0.224917	1	1	0.961751	1	1	0.420041	1	1	0.312783	1	1	83.9684	43.9663	67.2883	74.9288	76.4257	69.7822	97.2031	41.0013	48.0125	41.475	49.9988	97.5827	43.5988	50.0311	43.2786	49.2744	101.107	49.0418	2602	1202	2449	1657	3230	2318	4471	1463	1763	1710	2199	3694	1627	1895	1659	2167
ARHGAP5-AS1	0.0687991	1	1	0.0863427	1	1	0.971109	1	1	-0.161818	1	1	0.273419	1	1	1.96851	1.64599	2.36292	2.0801	1.56164	1.44502	3.4133	1.40127	2.06974	1.47952	1.31875	3.32849	1.58103	1.53129	1.59132	1.81908	2.42552	1.29314	61	45	86	46	66	48	157	50	76	61	58	126	59	58	61	80
ARHGAP6	0.00967492	1	1	0.442999	1	1	0.641502	1	1	0.210484	1	1	-0.204347	1	1	37.1758	40.2354	41.3786	36.2208	47.3224	57.1082	66.6355	58.8255	55.6923	37.9096	39.4488	62.5016	37.6231	39.7608	58.67	41.1112	66.201	40.185	1152	1100	1506	801	2000	1897	3065	2099	2045	1563	1735	2366	1404	1506	2249	1808
ARHGAP8	0.353759	1	1	-1.11455	0.954427	NA	-3.05283	0.324727	1	0.460041	1	1	-1.14538	0.938811	1	0	0.0365776	0	0.0452195	0.0236612	0.0903135	0	0	0	0	0.0454742	0	0.0803912	0.0264016	0.0521743	0.090954	0	0	0	1	0	1	1	3	0	0	0	0	2	0	3	1	2	4
ARHGAP9	-0.0546643	1	1	0.872019	1	1	1.10997	0.181323	0.781668	0.171102	1	1	-0.128379	1	1	84.162	92.6511	82.5099	83.6109	97.4131	115.36	193.341	167.508	156.02	85.5938	74.5094	186.659	86.4741	82.8747	165.106	77.1063	186.475	76.9786	2608	2533	3003	1849	4117	3832	8893	5977	5729	3529	3277	7066	3227	3139	6329	3391
ARHGDIA	0.0428673	1	1	-0.115394	1	1	-0.913436	1	1	-0.667815	1	1	-1.10295	0.183277	0.670774	205.629	235.157	221.593	220.31	313.535	287.739	247.715	441.205	378.953	404.03	410.222	219.337	407.101	402.282	426.577	471.46	237.939	437.18	6372	6429	8065	4872	13251	9558	11394	15743	13915	16658	18042	8303	15192	15237	16352	20734
ARHGDIB	0.0159895	1	1	0.72434	1	1	1.25108	9.00666e-06	8.17847e-05	-0.595059	1	1	-0.784847	1	1	370.048	405.865	373.177	371.207	409.859	464.151	1466.16	1045.18	990.969	576.43	576.726	1419.97	575.172	571.41	1046.56	589.178	1479.78	575.156	11467	11096	13582	8209	17322	15418	67438	37294	36388	23766	25365	53753	21464	21643	40118	25911
ARHGDIG	-0.154859	1	1	1.80918	0.623995	1	3.54015	0.0706717	0.350548	6.84602	1.33317e-05	0.000140382	7.05733	2.8091e-06	2.61641e-05	0.968121	0.91444	0.549517	0.452195	0.567869	0.692404	0	0	0.0544668	0	0	0.0528331	0	0	0	0	0.131822	0	30	25	20	10	24	23	0	0	2	0	0	2	0	0	0	0
ARHGEF1	-0.020828	1	1	0.25373	1	1	0.528635	1	1	-0.47705	1	1	-0.465437	1	1	257.94	255.604	243.134	252.551	245.816	258.447	489.103	404.239	378.681	310.165	281.121	438.515	318.188	296.649	400.021	311.495	479.357	300.473	7993	6988	8849	5585	10389	8585	22497	14424	13905	12788	12364	16600	11874	11236	15334	13699
ARHGEF10	-0.0770464	1	1	-0.20762	1	1	-1.51124	4.99053e-09	6.07909e-08	-0.188629	1	1	-0.741274	1	1	43.0168	48.2093	42.67	44.8578	67.2924	64.6946	25.6107	62.4688	59.6139	55.203	64.0276	24.1183	58.0692	65.344	62.1396	67.1696	23.5961	72.9528	1333	1318	1553	992	2844	2149	1178	2229	2189	2276	2816	913	2167	2475	2382	2954
ARHGEF10L	0.580348	1	1	4.14831	0.000470019	0.0178172	7.01716	8.79197e-12	1.28151e-10	-2.59421	0.346959	1	-1.4795	0.721049	1	0.0322707	0	0	0	0	0	4.19597	0.364331	0.571902	0	0.0682112	3.0379	0.0267971	0	0.54783	0.045477	3.42737	0.0487978	1	0	0	0	0	0	193	13	21	0	3	115	1	0	21	2
ARHGEF11	-0.0186008	1	1	0.565548	1	1	1.81261	4.13548e-25	1.21445e-23	0.471575	1	1	0.659957	1	1	50.8909	51.7939	49.8411	50.4198	39.4432	50.4551	110.595	45.4573	46.1606	27.6743	27.0117	98.6394	27.5474	27.4841	43.7743	28.696	106.538	29.3519	1577	1416	1814	1115	1667	1676	5087	1622	1695	1141	1188	3734	1028	1041	1678	1262
ARHGEF12	0.0020405	1	1	0.216124	1	1	0.826023	1	1	-0.0333004	1	1	0.117088	1	1	264.813	312.263	269.703	269.825	248.372	258.718	428.468	274.874	296.436	202.452	239.99	415.057	202.05	226.5	281.115	236.662	434.96	248.747	8206	8537	9816	5967	10497	8594	19708	9808	10885	8347	10555	15712	7540	8579	10776	10408
ARHGEF15	0.271165	1	1	0.584251	1	1	-1.35833	0.106033	0.495583	-0.572968	1	1	0.558443	1	1	3.45296	2.7799	4.36866	3.52712	1.34869	1.95679	0.891373	3.61529	3.48588	2.4982	2.8194	0.924579	2.03658	1.98012	3.20872	2.34207	0.817296	2.3179	107	76	159	78	57	65	41	129	128	103	124	35	76	75	123	103
ARHGEF16	-1.49723	0.727481	1	-1.79146	0.593922	1	-1.51607	0.718072	1	-4.34855	0.0908388	0.432914	-3.23384	0.148516	0.566233	0.0322707	0	0	0	0	0	0.0434816	0.0280255	0.0544668	0.0242544	0.0454742	0	0.160782	0.0264016	0	0.0227385	0.0527288	0.0731967	1	0	0	0	0	0	2	1	2	1	2	0	6	1	0	1
ARHGEF17	0.219272	1	1	3.28182	2.3947e-23	4.67293e-21	3.07489	1.59872e-19	3.59022e-18	4.16899	5.3011e-39	3.9143e-37	3.75814	4.29863e-36	2.0677e-34	14.0055	11.1928	11.8696	11.4405	13.1083	19.4475	7.97887	7.93121	9.69509	1.04294	0.886746	6.33997	1.15227	0.475229	7.22614	0.818586	6.80201	0.731967	434	306	432	253	554	646	367	283	356	43	39	240	43	18	277	36
ARHGEF18	0.10027	1	1	0.25769	1	1	0.772942	1	1	0.330888	1	1	0.235783	1	1	63.9283	64.8155	62.1778	62.4482	67.2451	69.0898	86.2675	64.5987	57.4897	48.9696	49.6351	83.5555	48.7974	46.1236	61.0961	53.0944	87.5298	46.4555	1981	1772	2263	1381	2842	2295	3968	2305	2111	2019	2183	3163	1821	1747	2342	2335
ARHGEF19	0.0225536	1	1	0.624849	1	1	0.77487	1	1	0.341473	1	1	0.231272	1	1	15.3609	13.68	13.5456	13.6111	15.3798	15.1727	19.1319	17.9923	17.5111	10.7204	10.2317	19.2577	10.9332	9.87421	17.1132	11.0509	18.9824	10.6623	476	374	493	301	650	504	880	642	643	442	450	729	408	374	656	486
ARHGEF2	0.0298523	1	1	-0.28083	1	1	-0.955659	1	1	-0.405707	1	1	-0.603197	1	1	313.284	343.61	322.649	318.481	348.908	401.353	228.104	394.655	371.682	450.768	427.957	251.565	438.534	424.221	389.873	445.197	232.349	433.276	9708	9394	11743	7043	14746	13332	10492	14082	13648	18585	18822	9523	16365	16068	14945	19579
ARHGEF25	-0.0151426	1	1	0.382169	1	1	0.0927953	1	1	-0.0619992	1	1	-0.448681	1	1	23.2349	22.2026	20.8542	19.8062	27.0684	29.7432	28.7631	34.6114	38.4536	26.5101	25.8293	30.4054	28.6729	24.1311	36.1307	24.1938	28.6581	24.4721	720	607	759	438	1144	988	1323	1235	1412	1093	1136	1151	1070	914	1385	1064
ARHGEF26	0.252581	1	1	1.54187	0.610529	1	-0.145252	1	1	5.16253	2.59668e-05	0.000260437	4.25782	0.000627161	0.00430456	0.90358	0.402354	0.412137	0.542634	1.1594	0.963344	0	0.112102	0.0817002	0	0.0909483	0.0264165	0.0267971	0.0264016	0.0521743	0	0.0527288	0.0243989	28	11	15	12	49	32	0	4	3	0	4	1	1	1	2	0
ARHGEF26-AS1	-0.0359665	1	1	-0.0765299	1	1	1.05174	0.900253	1	2.27694	0.00333356	0.0236232	2.22714	0.00132843	0.00863825	2.6462	1.42653	1.5936	2.66795	3.07596	1.20418	0.82615	0.532484	0.245101	0.315307	0.38653	0.950996	0.294768	0.528032	0.417395	0.432032	0.790932	0.341585	82	39	58	59	130	40	38	19	9	13	17	36	11	20	16	19
ARHGEF28	0.00824873	1	1	0.422887	1	1	0.477602	1	1	-0.202258	1	1	-0.370961	1	1	3.42069	2.88963	3.79166	2.84883	3.45453	3.97379	5.80479	4.96051	6.31815	3.61391	3.34235	5.09839	3.26924	3.98664	4.8783	4.22936	5.56289	3.85503	106	79	138	63	146	132	267	177	232	149	147	193	122	151	187	186
ARHGEF3	-0.174635	1	1	1.18467	0.379184	1	2.60176	3.20586e-15	5.81626e-14	3.09662	2.30249e-21	8.41415e-20	2.64262	2.2763e-17	4.94004e-16	14.1346	11.7414	11.7322	12.9328	11.452	23.5116	11.6313	4.54013	4.11225	1.52803	1.61433	11.3591	1.66142	1.79531	4.43482	1.56896	11.3631	1.85432	438	321	427	286	484	781	535	162	151	63	71	430	62	68	170	69
ARHGEF33	1.22497	0.891978	1	-0.0875063	1	1	-0.246164	1	1	-0.0979793	1	1	-0.350521	1	1	0.0322707	0	0.0549517	0	0	0.060209	0.0434816	0.0280255	0.0272334	0.0727632	0.113685	0.0264165	0.0803912	0	0.0260872	0	0	0	1	0	2	0	0	2	2	1	1	3	5	1	3	0	1	0
ARHGEF34P	1.36831	0.916364	1	0.892992	1	NA	-0.154291	1	NA	-1.11666	0.976924	NA	-0.723301	1	NA	0	0	0	0	0	0	0.0217408	0.0560509	0	0.0485088	0	0	0	0	0	0.0227385	0	0.0243989	0	0	0	0	0	0	1	2	0	2	0	0	0	0	0	1
ARHGEF35	-1.46571	0.785194	1	-0.789959	1	NA	-0.459776	1	1	-3.33254	0.262532	1	-2.21783	0.462118	NA	0.0322707	0	0	0	0	0	0.0217408	0.0280255	0	0.0242544	0.0227371	0.0264165	0.0535941	0.0264016	0.0521743	0	0.0527288	0.0487978	1	0	0	0	0	0	1	1	0	1	1	1	2	1	2	0
ARHGEF37	0.133027	1	1	-0.975064	1	1	-0.869142	1	1	1.35031	0.0661085	0.334043	1.89426	4.49084e-08	5.04129e-07	9.9071	10.388	10.5507	9.08913	5.84432	8.0379	1.52186	1.17707	1.44337	2.30417	2.56929	1.69066	2.43853	2.19133	1.27827	2.88779	0.896389	2.43989	307	284	384	201	247	267	70	42	53	95	113	64	91	83	49	127
ARHGEF38	0.251045	1	1	-1.52919	0.836624	NA	-2.59776	0.533541	NA	-2.59834	0.581424	NA	-2.20498	0.613002	NA	0	0	0	0	0	0	0	0	0.0272334	0.0242544	0.0227371	0	0.0267971	0.0264016	0	0.045477	0	0.0243989	0	0	0	0	0	0	0	0	1	1	1	0	1	1	0	2
ARHGEF39	-0.145119	1	1	0.0157283	1	1	-0.501807	1	1	0.230003	1	1	0.193155	1	1	19.3301	20.8492	21.4861	22.6098	25.0809	18.3035	12.0879	18.9452	16.6396	15.062	14.7791	12.4686	17.7129	15.709	17.4523	13.9614	11.864	14.9809	599	570	782	500	1060	608	556	676	611	621	650	472	661	595	669	614
ARHGEF4	-0.298027	1	1	1.39615	0.594264	1	1.24056	0.746894	1	-4.47541	0.0323983	0.180535	-4.08204	0.0115032	0.0620657	0	0	0	0	0	0	0.217408	0.30828	0.190634	0.0727632	0.113685	0.158499	0.107188	0.105606	0.313046	0.045477	0.342737	0.0731967	0	0	0	0	0	0	10	11	7	3	5	6	4	4	12	2
ARHGEF40	0.113202	1	1	3.30506	6.40334e-67	4.99809e-64	4.10728	1.70878e-122	3.93086e-120	3.40018	1.1657e-63	1.51566e-61	3.23653	2.17957e-67	2.37681e-65	26.8815	22.7147	24.426	23.4237	24.4893	30.6163	44.2643	23.8216	25.6811	2.40119	2.72845	37.4851	2.59931	2.00652	23.3219	2.22837	43.0003	2.1959	833	621	889	518	1035	1017	2036	850	943	99	120	1419	97	76	894	98
ARHGEF5	0.447079	1	1	-0.130579	1	1	-0.20888	1	1	-4.89687	0.0209513	0.123014	-4.50351	0.00591327	0.0339945	0	0	0	0	0	0	0.0652224	0.112102	0.0817002	0.315307	0.0909483	0.132083	0.0803912	0.0792049	0.18261	0.113693	0.158186	0.21959	0	0	0	0	0	0	3	4	3	13	4	5	3	3	7	5
ARHGEF6	0.0193878	1	1	1.29511	3.0749e-07	1.85271e-05	2.29047	8.29506e-112	1.67234e-109	1.40812	2.11177e-10	3.74422e-09	1.47398	1.78363e-18	4.16426e-17	487.933	480.154	450.274	467.886	470.03	437.298	780.342	391.235	401.856	138.056	158.728	759.846	137.335	150.331	393.577	156.054	784.947	158.593	15120	13127	16388	10347	19865	14526	35893	13960	14756	5692	6981	28764	5125	5694	15087	6863
ARHGEF7	-0.0232682	1	1	-0.28135	1	1	-0.709374	1	1	-0.432357	1	1	-0.529743	1	1	72.3509	84.1285	78.3061	74.8835	85.0383	81.8842	64.831	87.8879	86.5478	88.9894	96.0869	62.4223	89.5826	100.115	87.705	104.574	64.25	104.354	2242	2300	2850	1656	3594	2720	2982	3136	3178	3669	4226	2363	3343	3792	3362	4599
ARHGEF7-AS1	-0.154903	1	1	-0.0475825	1	NA	0.807427	1	NA	-0.154942	1	NA	2.76983	0.716404	NA	0	0.14631	0	0	0	0	0	0	0	0	0	0	0	0	0	0	0.0263644	0	0	4	0	0	0	0	0	0	0	0	0	0	0	0	0	0
ARHGEF9	-0.00519095	1	1	0.415674	1	1	0.420045	1	1	0.754643	1	1	0.594651	1	1	58.4745	62.7306	62.5625	57.9714	66.5116	69.7521	49.5038	49.9974	51.1443	33.5196	35.7427	49.5046	35.4793	34.3221	51.1048	35.7677	51.1205	35.5004	1812	1715	2277	1282	2811	2317	2277	1784	1878	1382	1572	1874	1324	1300	1959	1573
ARHGEF9-IT1	-0.154809	1	1	-1.00927	0.998595	NA	-1.11605	0.982424	NA	0.467013	1	NA	-0.72327	1	NA	0	0	0	0	0	0.0301045	0	0	0	0.0242544	0	0	0	0	0	0	0	0.0243989	0	0	0	0	0	1	0	0	0	1	0	0	0	0	0	0
ARID1A	-0.028415	1	1	0.229704	1	1	0.503655	1	1	0.138295	1	1	0.184923	1	1	263.523	294.706	273.384	264.489	248.182	286.806	333.678	266.522	272.443	187.802	209.272	296.077	199.022	204.956	266.741	225.498	327.709	230.082	8166	8057	9950	5849	10489	9527	15348	9510	10004	7743	9204	11208	7427	7763	10225	9917
ARID1B	-0.0119488	1	1	-0.0240947	1	1	0.155645	1	1	0.76084	1	1	0.85669	1	1	164.774	189.326	176.23	167.719	141.186	188.274	101.769	89.0369	93.3561	75.1644	85.9007	94.5977	78.5154	83.2443	87.8094	90.7267	104.403	91.7643	5106	5176	6414	3709	5967	6254	4681	3177	3428	3099	3778	3581	2930	3153	3366	3990
ARID2	0.0111399	1	1	-0.0639914	1	1	-0.0629346	1	1	-1.29121	0.0177327	0.106024	-0.924215	1	1	50.8909	45.7952	51.5172	53.6304	46.3759	32.2419	84.0282	84.777	89.7069	74.8491	89.1976	85.167	74.4154	84.8812	86.3746	89.9308	87.3716	92.3987	1577	1252	1875	1186	1960	1071	3865	3025	3294	3086	3923	3224	2777	3215	3311	3955
ARID3A	0.0830491	1	1	0.489516	1	1	0.620478	1	1	1.95066	1.15025e-21	4.25547e-20	1.62212	2.20907e-13	3.74009e-12	70.931	80.6171	85.9719	80.4908	90.93	110.514	38.6551	33.9388	36.2749	22.8962	23.8739	35.5567	21.0089	22.9166	33.1829	25.2625	37.0156	24.0085	2198	2204	3129	1780	3843	3671	1778	1211	1332	944	1050	1346	784	868	1272	1111
ARID3B	0.0900119	1	1	0.0409931	1	1	0.178671	1	1	0.0256012	1	1	0.0588101	1	1	140.571	159.039	141.418	146.511	131.675	157.808	155.512	135.531	141.804	127.918	128.897	143.178	124.285	118.834	136.123	138.182	148.3	127.582	4356	4348	5147	3240	5565	5242	7153	4836	5207	5274	5669	5420	4638	4501	5218	6077
ARID3C	-0.156595	1	1	-1.93913	0.598135	1	-1.1696	0.91985	1	-0.646911	1	1	1.30865	0.818871	1	0.193624	0.109733	0	0.0904391	0.0473224	0	0.0217408	0	0.0272334	0.0242544	0.0227371	0	0	0.0792049	0	0.045477	0.0263644	0.0243989	6	3	0	2	2	0	1	0	1	1	1	0	0	3	0	2
ARID4A	0.0545507	1	1	0.409942	1	1	0.883684	1	1	0.785968	1	1	0.671705	1	1	36.8854	24.1412	36.0758	38.7984	40.7682	33.1451	36.0245	24.8586	29.3849	17.7057	20.3497	36.8511	17.6325	18.3227	26.4002	20.1691	37.1738	20.0315	1143	660	1313	858	1723	1101	1657	887	1079	730	895	1395	658	694	1012	887
ARID4B	0.0881419	1	1	0.16299	1	1	0.816717	1	1	-0.71157	1	1	-0.45348	1	1	63.5087	45.466	53.7977	57.3836	55.0359	37.4199	124.031	77.3783	83.8789	60.4662	76.5103	120.882	58.8731	68.5122	78.8876	73.7865	126.364	70.5861	1968	1243	1958	1269	2326	1243	5705	2761	3080	2493	3365	4576	2197	2595	3024	3245
ARID5A	-0.103247	1	1	0.432039	1	1	-0.99453	1	1	0.00406608	1	1	-0.383332	1	1	24.7839	24.8728	23.1621	26.8152	28.7484	36.9081	14.8924	44.4764	38.9165	27.6985	24.7834	15.0838	29.5304	27.4313	41.2177	26.8997	15.6077	28.2539	768	680	843	593	1215	1226	685	1587	1429	1142	1090	571	1102	1039	1580	1183
ARID5B	1.1346	0.748807	1	3.64076	1.25306e-12	1.25102e-10	8.07611	6.67256e-86	8.55184e-84	4.05253	5.7777e-16	1.56128e-14	3.85867	6.75615e-15	1.27959e-13	2.61393	2.88963	2.17059	2.66795	2.3188	3.67275	44.5686	2.07388	2.12421	0.363816	0.272845	42.4514	0.187579	0.15841	2.08697	0.386555	46.6386	0.121995	81	79	79	59	98	122	2050	74	78	15	12	1607	7	6	80	17
ARIH1	0.0643882	1	1	-0.0818704	1	1	0.125219	1	1	0.238617	1	1	0.446904	1	1	126.082	136.142	139.44	133.624	118.046	115.391	102.117	83.5719	94.0097	81.0582	94.5635	97.6884	76.7736	86.4917	86.8442	94.7514	100.132	94.985	3907	3722	5075	2955	4989	3833	4697	2982	3452	3342	4159	3698	2865	3276	3329	4167
ARIH2	0.0711873	1	1	-0.383077	1	1	-0.672166	1	1	-0.593644	1	1	-0.425178	1	1	170.777	191.52	172.768	177.351	156.353	163.046	139.293	175.467	172.551	210.164	227.053	142.623	197.092	208.071	174.471	224.043	138.413	223.665	5292	5236	6288	3922	6608	5416	6407	6261	6336	8665	9986	5399	7355	7881	6688	9853
ARIH2OS	-0.261015	1	1	-0.107113	1	1	1.08317	0.744633	1	0.813304	1	1	1.42158	0.081521	0.345049	3.03345	3.51145	2.99487	2.84883	1.79825	2.31805	2.34801	0.840764	1.36167	1.04294	0.886746	2.48316	1.31306	1.08247	0.860876	0.61394	2.03006	0.658771	94	96	109	63	76	77	108	30	50	43	39	94	49	41	33	27
ARL1	0.0182213	1	1	-0.100518	1	1	-0.0419462	1	1	-0.694285	1	1	-0.676802	1	1	42.436	38.1505	44.0438	42.3707	46.5416	36.3963	59.3741	58.1528	59.6684	53.4567	62.1632	60.3354	54.6392	60.8821	59.557	62.349	61.8772	59.9969	1315	1043	1603	937	1967	1209	2731	2075	2191	2204	2734	2284	2039	2306	2283	2742
ARL10	0.38397	1	1	0.810358	1	1	0.356534	1	1	-5.96069	0.00104704	0.00817539	-4.84598	0.000465296	0.00327292	0	0.0365776	0	0	0	0	0.326112	0.504458	0.462968	0.291053	0.363793	0.396248	0.160782	0.343221	0.54783	0.386555	0.369101	0.292787	0	1	0	0	0	0	15	18	17	12	16	15	6	13	21	17
ARL11	-0.0296054	1	1	0.519174	1	1	-0.121389	1	1	2.58173	5.22544e-25	2.20094e-23	2.52085	2.18361e-30	8.67367e-29	28.8823	29.1158	30.3608	27.5387	24.7023	36.3662	4.17423	6.19363	7.62536	4.60834	4.25183	4.7814	4.66269	4.75229	6.80875	4.16115	4.06012	3.87943	895	796	1105	609	1044	1208	192	221	280	190	187	181	174	180	261	183
ARL13A	0.20478	1	1	-0.0615246	1	NA	0.207093	1	1	-2.62101	0.502942	1	-2.22764	0.533531	NA	0	0	0	0	0	0	0.0434816	0.0280255	0.0544668	0	0.0227371	0.0264165	0.0267971	0.0528032	0	0.0682155	0.0263644	0	0	0	0	0	0	0	2	1	2	0	1	1	1	2	0	3
ARL13B	-0.027441	1	1	-0.513672	1	1	-0.242261	1	1	0.516337	1	1	0.368652	1	1	44.5658	34.383	38.8233	42.0994	51.1792	37.7811	25.2628	20.3465	19.5808	24.1331	28.626	22.7446	24.3049	28.0385	21.7567	27.1043	25.178	28.9615	1381	940	1413	931	2163	1255	1162	726	719	995	1259	861	907	1062	834	1192
ARL14	-0.154881	1	1	0.914223	1	NA	0.807449	1	NA	-0.15492	1	NA	0.238445	1	NA	0	0	0	0	0	0	0	0	0	0	0	0.0264165	0	0	0.0260872	0	0	0	0	0	0	0	0	0	0	0	0	0	0	1	0	0	1	0
ARL14EP	-0.0434008	1	1	0.00333323	1	1	-0.326251	1	1	0.493377	1	1	0.384016	1	1	29.3986	24.4704	26.9263	28.3979	30.1917	29.0508	15.0446	18.693	21.3238	16.6628	18.1897	16.1405	16.9357	18.2435	19.6697	18.5091	15.5286	19.7387	911	669	980	628	1276	965	692	667	783	687	800	611	632	691	754	814
ARL14EPL	-0.154877	1	1	-0.0475574	1	NA	1.53151	0.919323	NA	-0.154917	1	NA	0.238448	1	NA	0	0	0	0	0	0	0.0434816	0	0	0	0	0	0	0	0	0	0	0	0	0	0	0	0	0	2	0	0	0	0	0	0	0	0	0
ARL15	-0.0213923	1	1	0.707219	1	1	0.0653352	1	1	0.838841	1	1	0.588616	1	1	39.6284	37.9676	39.7026	42.7777	48.813	46.9329	24.9584	39.9923	41.4765	20.7375	22.9645	25.9939	21.518	22.7054	42.1569	25.217	26.9708	25.6189	1228	1038	1445	946	2063	1559	1148	1427	1523	855	1010	984	803	860	1616	1109
ARL16	-0.0394085	1	1	-0.0266186	1	1	-0.306665	1	1	-0.670932	1	1	-0.76573	1	1	16.5549	17.5207	17.7219	19.5348	19.4022	18.8153	23.1757	28.3898	27.8053	26.9709	24.7379	21.4767	26.931	26.5864	28.3307	25.649	23.7543	25.936	513	479	645	432	820	625	1066	1013	1021	1112	1088	813	1005	1007	1086	1128
ARL17A	0.102597	1	1	0.275389	1	1	0.433373	1	1	0.484623	1	1	0.726224	1	1	8.87444	6.65713	5.6875	6.73771	5.70235	6.20153	4.76123	4.5121	5.06541	3.92921	4.06994	5.38898	3.83198	3.61702	4.95656	3.91102	5.82653	3.63544	275	182	207	149	241	206	219	161	186	162	179	204	143	137	190	172
ARL2	-0.0953313	1	1	-0.343689	1	1	-0.853119	1	1	-0.13152	1	1	-0.239351	1	1	22.6863	23.6291	23.3545	24.7351	26.2876	24.8964	14.3924	22.056	21.3782	25.928	20.236	15.982	27.4402	23.075	19.0958	22.3292	12.7867	22.6422	703	646	850	547	1111	827	662	787	785	1069	890	605	1024	874	732	982
ARL2BP	0.00631714	1	1	-0.368026	1	1	0.497385	1	1	-0.461939	1	1	-0.229354	1	1	60.3139	65.1082	60.3919	58.0619	48.9314	55.8137	92.2462	50.586	54.7664	60.5147	63.2318	94.7033	58.3104	64.0767	52.5135	65.2368	95.7554	65.6087	1869	1780	2198	1284	2068	1854	4243	1805	2011	2495	2781	3585	2176	2427	2013	2869
ARL2-SNX15	0.806877	1	1	1.80564	0.877691	NA	0.807423	1	NA	-0.154946	1	NA	0.238419	1	NA	0	0	0	0	0	0	0	0	0.0544668	0	0	0	0	0	0	0.0227385	0.0263644	0	0	0	0	0	0	0	0	0	2	0	0	0	0	0	0	1
ARL3	-0.115435	1	1	-0.540955	1	1	-0.39108	1	1	-0.669649	1	1	-0.801446	1	1	19.427	20.3372	23.7391	23.4689	24.3	23.6621	26.5455	25.307	23.5841	30.2695	30.1266	27.9751	33.8179	34.9029	25.2785	31.6065	26.3907	30.889	602	556	864	519	1027	786	1221	903	866	1248	1325	1059	1262	1322	969	1390
ARL4A	-0.0949206	1	1	-0.276432	1	1	1.40255	0.00783537	0.0481473	0.765963	1	1	0.365483	1	1	6.61549	3.84065	5.98973	6.10464	7.64257	7.3455	10.153	3.50318	3.37694	3.37136	4.0472	11.2006	3.24244	3.98664	3.41742	3.3653	11.073	4.26981	205	105	218	135	323	244	467	125	124	139	178	424	121	151	131	148
ARL4D	-0.0803859	1	1	0.125648	1	1	-0.57375	1	1	1.50344	0.0198469	0.117297	1.05068	0.790211	1	5.38921	3.80407	4.67089	4.88371	5.1818	7.79707	1.26097	2.04586	2.23314	2.01312	1.93265	1.50574	1.7954	2.37615	2.73915	1.68265	1.50277	1.78112	167	104	170	108	219	259	58	73	82	83	85	57	67	90	105	74
ARL5A	-0.0750128	1	1	-0.440067	1	1	-0.704069	1	1	-0.799351	1	1	-1.09482	0.315411	1	50.8586	36.3947	47.6706	51.3694	61.4954	53.4355	54.0259	66.8407	70.9975	76.8865	87.606	58.1164	79.9088	89.2111	70.8006	83.7687	58.6608	92.1303	1576	995	1735	1136	2599	1775	2485	2385	2607	3170	3853	2200	2982	3379	2714	3684
ARL5B	-0.0430838	1	1	-0.343841	1	1	-0.835054	1	1	-0.121756	1	1	-0.334697	1	1	57.7968	38.4797	51.1325	60.7298	68.0023	53.1947	33.3504	47.9796	48.5027	48.2905	59.7985	34.5793	49.1726	59.8261	50.5569	59.3703	34.9064	63.3152	1791	1052	1861	1343	2874	1767	1534	1712	1781	1991	2630	1309	1835	2266	1938	2611
ARL5C	-1.11663	0.974422	1	-0.0475152	1	NA	-0.15429	1	NA	1.47726	0.903202	NA	-0.00195603	1	NA	0.0322707	0	0	0	0	0.060209	0	0	0.0272334	0	0	0	0.0267971	0	0	0	0.0263644	0	1	0	0	0	0	2	0	0	1	0	0	0	1	0	0	0
ARL6	-0.0270433	1	1	-0.652253	1	1	-0.0671547	1	1	-0.53479	1	1	-1.07549	0.736592	1	1.90397	0.694975	1.92331	1.854	2.50809	2.16752	2.56541	1.93376	1.74294	2.54671	3.09224	3.38132	2.62611	3.08899	2.42611	3.0697	3.08463	3.14746	59	19	70	41	106	72	118	69	64	105	136	128	98	117	93	135
ARL6IP1	0.0879005	1	1	0.0199635	1	1	-0.268378	1	1	-0.758394	1	1	-0.406698	1	1	155.254	148.798	154.194	151.169	135.579	104.673	157.773	197.832	186.93	175.966	196.903	155.224	165.927	181.247	198.523	192.095	156.525	183.846	4811	4068	5612	3343	5730	3477	7257	7059	6864	7255	8660	5876	6192	6865	7610	8448
ARL6IP4	-0.0263374	1	1	-0.190943	1	1	0.160853	1	1	-1.29042	0.00745897	0.0492568	-1.36719	5.37577e-05	0.00042381	123.403	125.351	120.536	124.896	134.963	127.493	336.352	275.715	260.27	316.811	255.542	332.743	304.897	289.098	259.359	249.464	328.579	243.33	3824	3427	4387	2762	5704	4235	15471	9838	9557	13062	11239	12596	11378	10950	9942	10971
ARL6IP5	0.111814	1	1	0.689003	1	1	2.25036	1.88772e-45	1.05848e-43	1.03436	0.729341	1	0.524786	1	1	49.0837	52.3426	53.3031	47.9779	62.8205	82.8777	154.316	55.6866	53.8132	33.8592	34.8787	157.548	31.1918	32.342	52.4352	31.4701	157.87	29.1567	1521	1431	1940	1061	2655	2753	7098	1987	1976	1396	1534	5964	1164	1225	2010	1384
ARL6IP6	-0.0123753	1	1	-0.1718	1	1	-0.865597	1	1	-0.257111	1	1	-0.478646	1	1	47.2766	42.5398	49.4015	49.2893	54.2551	56.476	31.4807	56.135	55.9647	58.0165	57.8886	35.3718	58.0156	59.4565	53.9743	55.3228	34.1419	55.1415	1465	1163	1798	1090	2293	1876	1448	2003	2055	2392	2546	1339	2165	2252	2069	2433
ARL8A	0.0169966	1	1	0.0362421	1	1	-0.112649	1	1	-0.466183	1	1	-0.387026	1	1	21.7827	19.1301	18.766	21.4793	18.0062	20.6818	22.1321	26.8204	24.5918	24.0846	23.26	22.8239	25.0017	22.8638	25.9046	23.1023	23.6225	21.715	675	523	683	475	761	687	1018	957	903	993	1023	864	933	866	993	1016
ARL8B	0.0276736	1	1	0.0704046	1	1	-0.0817213	1	1	-0.43755	1	1	-0.319806	1	1	107.042	97.333	111.634	104.186	106.783	88.1159	113.226	130.431	128.76	103.081	127.032	116.523	101.266	120.999	133.018	121.878	117.216	122.605	3317	2661	4063	2304	4513	2927	5208	4654	4728	4250	5587	4411	3779	4583	5099	5360
ARL9	1.45222	0.801639	1	0.522688	1	NA	-0.238388	1	1	-0.594296	1	1	-0.893267	1	NA	0.0322707	0	0	0	0.0236612	0	0.0434816	0	0.0272334	0.0727632	0.0454742	0	0.0267971	0	0.0521743	0.0227385	0	0.0243989	1	0	0	0	1	0	2	0	1	3	2	0	1	0	2	1
ARMC1	-0.0478931	1	1	-0.580427	1	1	-0.944598	1	1	-0.260495	1	1	-0.338416	1	1	73.6417	69.6072	72.5362	75.7879	86.0558	68.6985	42.7859	59.2458	57.5714	69.9012	82.9904	45.9384	73.4239	82.3731	58.6961	81.7449	45.3467	86.4454	2282	1903	2640	1676	3637	2282	1968	2114	2114	2882	3650	1739	2740	3120	2250	3595
ARMC10	0.0314055	1	1	-0.342799	1	1	-0.997162	1	1	0.0253651	1	1	0.0858346	1	1	46.7602	54.1714	48.9619	49.9224	47.417	49.1004	20.719	34.3312	36.9285	41.5235	41.6771	23.2201	39.74	42.1634	34.4611	43.3169	22.1461	41.7953	1449	1481	1782	1104	2004	1631	953	1225	1356	1712	1833	879	1483	1597	1321	1905
ARMC12	-0.152693	1	1	0.648699	1	1	0.764597	1	1	2.48255	2.15664e-06	2.51931e-05	2.98853	1.6495e-12	2.60903e-11	4.292	3.4383	2.69263	4.34108	2.57907	2.61909	0.695705	0.784713	0.680835	0.412325	0.341056	0.818913	0.348362	0.475229	0.600005	0.341078	0.685474	0.390383	133	94	98	96	109	87	32	28	25	17	15	31	13	18	23	15
ARMC2	-0.181317	1	1	0.0852348	1	1	0.300326	1	1	0.0396654	1	1	-0.24373	1	1	0.742226	0.91444	1.67603	1.71834	1.46699	1.62564	2.06538	1.56943	1.74294	0.800395	1.54612	1.29441	1.09868	1.50489	1.20001	1.11419	1.76641	1.31754	23	25	61	38	62	54	95	56	64	33	68	49	41	57	46	49
ARMC2-AS1	-1.11663	0.964482	1	-0.0475169	1	NA	-0.154292	1	NA	2.7428	0.506582	NA	0.692528	1	NA	0	0.0365776	0.0274758	0	0.0236612	0.120418	0.0217408	0.0280255	0	0	0	0	0	0.0264016	0	0	0	0	0	1	1	0	1	4	1	1	0	0	0	0	0	1	0	0
ARMC3	-0.878229	1	1	-1.7627	0.585282	1	-4.32046	0.0414273	0.218562	-2.90071	0.309916	1	-0.726972	1	1	0.161354	0	0.0274758	0.0452195	0.0236612	0	0	0.0560509	0	0.0485088	0.0682112	0	0.0803912	0.0528032	0.0260872	0.0227385	0	0.121995	5	0	1	1	1	0	0	2	0	2	3	0	3	2	1	1
ARMC4	-1.69442	0.257337	1	0.27491	1	1	-0.115365	1	1	1.36744	0.464366	1	1.56325	0.198349	0.713023	0.548602	1.28022	1.15398	0.723513	0.828142	0.812822	0.239149	0.448407	0.462968	0.145526	0.0682112	0.264165	0.321565	0.316819	0.18261	0.045477	0.316373	0.195191	17	35	42	16	35	27	11	16	17	6	3	10	12	12	7	2
ARMC5	0.0069916	1	1	0.173732	1	1	0.352647	1	1	2.66293	1.98371e-33	1.17085e-31	2.49877	1.77519e-34	8.05348e-33	22.3636	23.3731	19.7002	21.4341	22.7384	26.3113	4.93516	4.54013	3.78544	3.44413	3.47877	4.80781	3.6444	2.85138	4.01742	3.22887	3.95466	3.58664	693	639	717	474	961	874	227	162	139	142	153	182	136	108	154	142
ARMC6	0.00151652	1	1	-0.469441	1	1	-1.3433	3.24124e-05	0.000274069	-0.587579	1	1	-0.841403	1	1	47.4379	49.4895	46.7639	48.7919	60.2414	55.2418	31.8068	61.0114	55.8557	82.465	69.1889	32.5188	80.6859	74.6902	60.444	75.128	30.7936	71.1228	1470	1353	1702	1079	2546	1835	1463	2177	2051	3400	3043	1231	3011	2829	2317	3304
ARMC7	0.252701	1	1	0.611817	1	1	0.998891	1	1	-0.269282	1	1	0.0141751	1	1	13.586	12.0706	12.8587	14.1537	11.4993	10.1753	24.8932	19.0013	18.8728	13.8493	13.0511	23.1409	12.5946	10.8247	18.7567	13.8705	24.7298	10.7843	421	330	468	313	486	338	1145	678	693	571	574	876	470	410	719	610
ARMC8	0.0524573	1	1	0.00650252	1	1	-0.298329	1	1	-0.113962	1	1	0.147051	1	1	131.019	124.071	138.341	126.524	116.91	101.542	87.7241	112.102	111.984	93.622	114.413	89.9748	93.3342	103.151	111.94	112.624	89.6916	112.259	4060	3392	5035	2798	4941	3373	4035	4000	4112	3860	5032	3406	3483	3907	4291	4953
ARMC9	0.00142661	1	1	0.398805	1	1	0.939486	1	1	0.862378	1	1	0.758167	1	1	8.29357	9.65649	8.43508	9.27	7.31131	12.0719	9.37028	7.11847	6.10028	4.55983	4.843	8.84954	5.11824	4.69949	6.54788	4.45675	10.0448	4.02582	257	264	307	205	309	401	431	254	224	188	213	335	191	178	251	196
ARMCX1	-0.14062	1	1	-0.591661	1	1	-1.47421	1.38366e-05	0.00012224	-0.379512	1	1	-1.10552	0.294986	0.982746	5.51829	5.85242	5.93478	5.7881	9.77207	9.45281	4.34816	7.20254	7.70706	9.87154	9.57231	4.4644	10.7992	10.4286	8.55659	10.2096	3.69101	11.4187	171	160	216	128	413	314	200	257	283	407	421	169	403	395	328	449
ARMCX2	0.579792	1	1	1.37577	0.739415	1	4.51739	0.000573425	0.00420301	2.27355	0.262128	1	1.37676	0.73227	1	0.193624	0.0731552	0.0274758	0	0.18929	0.0903135	0.739187	0.0560509	0.0817002	0	0.0454742	0.68683	0	0.0264016	0.0782615	0.0682155	0.448195	0.0487978	6	2	1	0	8	3	34	2	3	0	2	26	0	1	3	3
ARMCX3	0.164871	1	1	0.60143	1	1	1.59398	2.56348e-16	4.90368e-15	0.897609	1	1	0.987761	1	1	39.1121	36.5776	39.5652	39.7932	38.6151	34.6202	54.6346	27.1006	29.2215	18.1666	19.6221	53.018	15.3011	17.9003	28.148	19.8507	57.5535	18.1528	1212	1000	1440	880	1632	1150	2513	967	1073	749	863	2007	571	678	1079	873
ARMCX4	-0.15841	1	1	-0.297529	1	1	0.374781	1	1	-1.43335	0.0415024	0.223761	-0.349504	1	1	3.45296	3.51145	2.93991	3.43668	2.03486	1.05366	5.32649	3.33503	3.21354	2.78926	3.47877	4.70215	3.29604	4.19786	3.2609	3.70638	5.32561	3.63544	107	96	107	76	86	35	245	119	118	115	153	178	123	159	125	163
ARMCX5	0.027052	1	1	-0.407954	1	1	-0.730668	1	1	-0.861686	1	1	-0.845982	1	1	16.813	17.6304	14.8095	16.5051	16.5155	16.1661	16.7404	20.4586	20.6157	24.0119	27.0344	17.4349	22.5899	26.9033	22.2263	28.0366	15.5814	28.0344	521	482	539	365	698	537	770	730	757	990	1189	660	843	1019	852	1233
ARMCX5-GPRASP2	0.0364314	1	1	0.308231	1	1	0.476885	1	1	-1.12854	0.836507	1	-0.120778	1	1	0.258166	0.548664	0.494565	0.271317	0.18929	0.210732	0.652224	0.728662	0.435735	0.121272	0.70485	0.475498	0.401956	0.369623	0.36522	0.341078	0.553652	0.365984	8	15	18	6	8	7	30	26	16	5	31	18	15	14	14	15
ARMCX6	0.0166076	1	1	0.0232583	1	1	0.4032	1	1	-0.0234115	1	1	-0.373891	1	1	17.523	16.0942	14.9194	16.279	18.3611	23.331	25.4367	20.4866	20.6157	20.398	18.3261	25.809	18.1416	19.3788	19.6175	17.0539	26.4171	17.616	543	440	543	360	776	775	1170	731	757	841	806	977	677	734	752	750
ARNT	-0.0184411	1	1	-0.0727627	1	1	0.516954	1	1	0.105359	1	1	0.236443	1	1	67.9621	69.8632	71.2723	70.7686	61.5664	67.2836	79.0278	53.3325	55.4472	50.9585	52.0679	78.5628	49.119	51.0079	52.1222	51.2299	80.385	55.9467	2106	1910	2594	1565	2602	2235	3635	1903	2036	2101	2290	2974	1833	1932	1998	2253
ARNT2	0.187109	1	1	0.857642	1	1	1.08378	0.534941	1	4.39218	8.4587e-147	5.2336e-144	4.18434	9.39604e-155	3.83643e-152	48.0188	53.4033	44.291	47.797	52.6225	59.9983	5.06561	4.59618	4.27565	2.765	2.61476	5.23048	2.25095	2.24414	4.85221	2.59219	5.51016	2.48869	1488	1460	1612	1057	2224	1993	233	164	157	114	115	198	84	85	186	114
ARNTL	0.00629181	1	1	-0.216567	1	1	0.782293	1	1	0.829233	1	1	0.732793	1	1	16.4903	13.8629	15.5788	13.0232	15.4981	16.407	14.4576	7.45477	6.72665	7.59163	8.29904	13.5253	7.42278	7.52446	7.64354	7.64014	14.8959	8.44202	511	379	567	288	655	545	665	266	247	313	365	512	277	285	293	336
ARNTL2	0.0058192	1	1	0.0790312	1	1	-1.06375	0.463329	1	0.294148	1	1	0.223034	1	1	30.2054	32.7735	33.493	31.1563	36.0833	31.399	12.5879	28.1936	26.0079	22.023	25.4883	11.4648	22.5363	24.0519	28.122	24.785	12.5758	25.3261	936	896	1219	689	1525	1043	579	1006	955	908	1121	434	841	911	1078	1090
ARNTL2-AS1	-0.602456	1	1	0.534043	1	NA	-3.02198	0.258809	1	-3.02256	0.325154	1	0.388254	1	1	0	0.0365776	0.0824275	0.0904391	0	0	0	0.0840764	0.0272334	0	0.0454742	0	0.0535941	0.0264016	0.0521743	0.0227385	0	0.0243989	0	1	3	2	0	0	0	3	1	0	2	0	2	1	2	1
ARPC1A	0.00237994	1	1	0.0959771	1	1	-0.165147	1	1	-0.0176019	1	1	0.0945244	1	1	51.4072	50.2576	51.4897	44.8126	47.63	44.7052	37.9812	47.9235	45.153	43.0273	38.0164	38.304	41.5622	41.0017	48.2613	41.2477	39.6784	39.4774	1593	1374	1874	991	2013	1485	1747	1710	1658	1774	1672	1450	1551	1553	1850	1814
ARPC1B	0.0150797	1	1	0.250383	1	1	0.160194	1	1	-0.00467447	1	1	-0.156782	1	1	215.342	219.758	218.9	211.311	214.465	270.218	260.737	285.636	253.815	227.409	198.495	245.251	223.273	209.338	277.724	214.788	248.722	201.193	6673	6008	7967	4673	9064	8976	11993	10192	9320	9376	8730	9284	8332	7929	10646	9446
ARPC2	0.0368441	1	1	0.176431	1	1	0.172883	1	1	-0.818734	1	1	-0.687592	1	1	265.749	270.565	263.163	247.215	238.434	243.214	440.903	451.658	444.422	366.896	383.052	439.334	358.035	368.012	461.247	388.146	450.752	382.331	8235	7397	9578	5467	10077	8079	20280	16116	16319	15127	16847	16631	13361	13939	17681	17070
ARPC3	0.0275655	1	1	0.0249569	1	1	0.187776	1	1	-0.520248	1	1	-0.479363	1	1	257.197	262.627	258.41	248.21	251.258	251.463	377.072	349.281	336.687	316.738	325.731	382.591	310.498	316.397	351.264	317.157	381.809	313.843	7970	7180	9405	5489	10619	8353	17344	12463	12363	13059	14326	14483	11587	11984	13465	13948
ARPC4	0.000584598	1	1	-0.0653302	1	1	0.425879	1	1	-1.32978	0.000502888	0.00413913	-1.36955	3.29221e-06	3.04057e-05	77.966	87.3473	84.6805	79.722	83.9026	86.9418	267.999	201.587	180.53	206.914	177.872	268.049	199.745	185.735	198.002	175.428	265.648	174.501	2416	2388	3082	1763	3546	2888	12327	7193	6629	8531	7823	10147	7454	7035	7590	7715
ARPC4-TTLL3	-2.87291	0.335775	1	-1.29635	0.866294	NA	-1.39017	0.824411	1	-3.83475	0.205158	0.836057	-3.44138	0.170725	NA	0	0	0	0	0	0	0.0217408	0	0.0544668	0	0.0227371	0.0264165	0.0535941	0.105606	0.0260872	0	0.0263644	0.0243989	0	0	0	0	0	0	1	0	2	0	1	1	2	4	1	0
ARPC5	-0.0525753	1	1	0.360823	1	1	1.17735	0.0191541	0.108795	-0.59115	1	1	-0.80174	1	1	100.62	106.404	102.238	90.1677	105.931	127.252	369.594	218.346	200.574	140.579	153.157	361.563	142.212	161.736	218.271	148.301	372.107	154.152	3118	2909	3721	1994	4477	4227	17000	7791	7365	5796	6736	13687	5307	6126	8367	6522
ARPC5L	0.0965674	1	1	-0.033644	1	1	-0.283613	1	1	-0.131765	1	1	-0.508492	1	1	30.9799	34.383	28.6298	28.8953	37.8579	42.5979	33.0895	39.0675	40.142	38.7343	42.5411	33.5754	35.6133	39.9721	42.3916	41.6797	33.8782	39.3067	960	940	1042	639	1600	1415	1522	1394	1474	1597	1871	1271	1329	1514	1625	1833
ARPP19	-0.0112093	1	1	-0.0135884	1	1	-0.0726806	1	1	-0.747148	1	1	-0.431322	1	1	279.303	310.507	316.741	305.548	292.168	198.148	352.07	375.765	383.773	319.382	376.344	363.175	319.742	372.21	394.229	372.457	373.32	383.331	8655	8489	11528	6757	12348	6582	16194	13408	14092	13168	16552	13748	11932	14098	15112	16380
ARPP21	-0.154894	1	1	-0.0475741	1	NA	2.73001	0.738588	NA	-0.154934	1	NA	0.238431	1	NA	0	0	0	0	0	0	0.0217408	0	0	0	0	0.0264165	0	0	0	0	0.0527288	0	0	0	0	0	0	0	1	0	0	0	0	1	0	0	0	0
ARR3	-0.154862	1	1	0.914252	1	NA	3.52636	0.291471	1	-0.154903	1	1	4.06131	0.176769	0.652138	0.290436	0.0731552	0	0	0	0	0.0434816	0	0.0272334	0	0	0.0528331	0	0	0	0	0.0790932	0	9	2	0	0	0	0	2	0	1	0	0	2	0	0	0	0
ARRB1	0.0723502	1	1	0.287985	1	1	0.779985	1	1	0.429824	1	1	0.105753	1	1	463.859	507.844	442.883	461.918	488.225	696.106	718.359	517.434	494.286	396.099	398.604	674.679	385.476	369.755	505.021	411.544	703.824	390.919	14374	13884	16119	10215	20634	23123	33042	18463	18150	16331	17531	25540	14385	14005	19359	18099
ARRB2	0.0341015	1	1	-0.0502758	1	1	-0.932983	1	1	0.131701	1	1	0.268468	1	1	314.446	355.973	339.574	333.494	298.415	317.482	131.901	256.321	252.209	266.095	242.514	147.14	261.78	240.281	258.993	242.302	130.161	230.96	9744	9732	12359	7375	12612	10546	6067	9146	9261	10971	10666	5570	9769	9101	9928	10656
ARRDC1	-0.18935	1	1	0.135111	1	1	0.62454	1	1	0.48297	1	1	0.235109	1	1	13.6828	13.0582	12.3092	12.978	14.8356	16.2865	16.6317	11.5745	11.8193	10.0413	7.6624	14.8989	12.1123	9.47818	11.1653	7.75383	16.135	7.44167	424	357	448	287	627	541	765	413	434	414	337	564	452	359	428	341
ARRDC2	0.0018566	1	1	-0.291614	1	1	-0.530753	1	1	-0.856992	1	1	-0.66377	1	1	25.5261	25.2751	22.5302	21.6149	21.2478	20.5915	24.0888	30.0153	31.3457	33.6894	31.65	24.3825	33.0944	32.9756	26.2959	33.7894	24.4925	32.8653	791	691	820	478	898	684	1108	1071	1151	1389	1392	923	1235	1249	1008	1486
ARRDC3	0.0704947	1	1	0.76024	1	1	2.12166	2.4057e-18	5.13263e-17	2.01941	5.49495e-13	1.20239e-11	1.94745	1.1457e-14	2.1331e-13	24.1385	16.9354	24.5084	22.3837	23.8741	22.6988	23.0452	8.94012	9.74956	4.39005	5.8889	23.2466	4.42151	5.14832	8.84355	5.47998	23.227	5.41656	748	463	892	495	1009	754	1060	319	358	181	259	880	165	195	339	241
ARRDC3-AS1	-0.0829204	1	1	1.01002	0.978338	1	1.85996	0.0143597	0.083519	2.67791	5.01171e-06	5.54408e-05	3.20234	2.17536e-11	3.16427e-10	4.42109	3.84065	2.80253	2.66795	1.8929	2.95024	1.43489	0.644586	0.980403	0.266798	0.295582	1.34724	0.321565	0.343221	0.521743	0.363816	1.00185	0.317186	137	105	102	59	80	98	66	23	36	11	13	51	12	13	20	16
ARRDC4	0.0890498	1	1	-0.212191	1	1	1.84406	9.76615e-42	4.95011e-40	1.38038	4.68529e-08	6.59358e-07	1.46468	3.1179e-15	6.01549e-14	187.783	189.143	189.638	188.656	176.347	182.524	230.278	56.079	53.8677	60.1994	66.5742	222.559	53.1922	61.4894	58.2526	64.7138	234.907	65.1695	5819	5171	6902	4172	7453	6063	10592	2001	1978	2482	2928	8425	1985	2329	2233	2846
ARSA	-0.164451	1	1	0.779564	1	1	2.08367	6.1571e-09	7.43451e-08	1.80933	9.37987e-05	0.000867541	1.27852	0.11747	0.467668	14.2314	11.3756	12.1993	11.6214	12.1855	23.903	20.5016	7.87516	8.71469	4.55983	3.75162	18.9407	5.22543	3.98664	8.32181	3.63816	21.0124	4.17221	441	311	444	257	515	794	943	281	320	188	165	717	195	151	319	160
ARSB	-0.0441406	1	1	-0.134757	1	1	1.12317	0.115665	0.534614	-0.280649	1	1	-0.143116	1	1	21.2018	21.1053	22.9698	22.6098	20.4669	19.7486	48.7646	20.963	22.3042	18.7244	21.1682	48.2895	19.5886	20.5669	19.7219	22.0336	50.9624	23.5938	657	577	836	500	865	656	2243	748	819	772	931	1828	731	779	756	969
ARSD	-0.0579809	1	1	1.0051	0.97059	1	1.93197	6.69837e-12	9.81134e-11	1.44328	0.00339997	0.0240558	1.34356	0.008295	0.0460434	18.1039	19.7885	15.7711	16.1434	14.8119	22.9998	24.5236	12.8357	14.1341	5.91808	5.68427	23.6692	5.84176	6.30999	12.3653	5.77558	25.2834	5.92894	561	541	574	357	626	764	1128	458	519	244	250	896	218	239	474	254
ARSE	-1.92993	0.859157	1	-1.82261	0.875269	NA	-0.967599	1	NA	-1.92996	0.87402	NA	-1.53661	0.912769	NA	0	0	0	0	0	0	0.0217408	0	0	0	0	0	0	0	0	0	0	0.0487978	0	0	0	0	0	0	1	0	0	0	0	0	0	0	0	0
ARSF	-0.154859	1	1	0.914255	1	NA	3.2936	0.390072	NA	-0.154899	1	NA	1.71708	0.787111	NA	0.0322707	0	0	0.0452195	0	0	0.0434816	0.0280255	0	0	0	0.0792496	0	0	0	0	0.0263644	0	1	0	0	1	0	0	2	1	0	0	0	3	0	0	0	0
ARSG	-0.120279	1	1	0.143521	1	1	1.49866	0.0006874	0.0049754	1.47641	0.00326423	0.0231961	1.6683	1.67011e-06	1.60143e-05	14.3282	14.5945	13.4632	14.1989	10.7422	14.2695	12.0444	4.76433	5.33775	3.8322	3.06951	10.91	4.60909	3.3002	3.91307	3.86555	12.2331	3.78183	444	399	490	314	454	474	554	170	196	158	135	413	172	125	150	170
ARSK	-0.19534	1	1	-0.253488	1	1	0.103935	1	1	0.623294	1	1	0.703973	1	1	9.0358	9.87596	8.49003	10.2196	7.64257	10.2957	5.50042	4.70828	4.68415	4.00198	4.79752	6.10222	4.98425	4.77869	4.35656	4.41127	5.72107	5.34336	280	270	309	226	323	342	253	168	172	165	211	231	186	181	167	194
ART3	0.806889	1	1	0.914209	1	NA	0.807435	1	NA	-0.154934	1	NA	0.238431	1	NA	0	0	0	0	0	0	0	0	0.0272334	0	0	0.0264165	0	0	0	0.0227385	0	0	0	0	0	0	0	0	0	0	1	0	0	1	0	0	0	1
ART4	0.197419	1	1	-0.834905	1	1	-0.328179	1	1	-0.362499	1	1	-0.645283	1	1	2.48484	1.7923	2.6102	1.76356	2.50809	2.89003	2.39149	2.04586	1.98804	3.05606	3.54698	2.43032	2.92088	2.82497	1.46088	3.75185	2.84735	3.26945	77	49	95	39	106	96	110	73	73	126	156	92	109	107	56	165
ART5	-0.146868	1	1	0.448867	1	1	0.375177	1	1	2.6597	0.103376	0.479419	1.73633	0.437876	1	0.129083	0.109733	0.302234	0.0904391	0.236612	0.391359	0	0.0840764	0.0817002	0.0485088	0.0227371	0.132083	0.0267971	0.0528032	0.0260872	0.045477	0.0527288	0.0487978	4	3	11	2	10	13	0	3	3	2	1	5	1	2	1	2
ARTN	0.0247912	1	1	0.985921	1	1	0.484319	1	1	-0.518192	1	1	0.640608	1	1	1.67808	0.804708	0.934178	0.768732	0.260273	0.722508	0.956595	1.26115	1.2255	0.60636	0.613901	0.871746	0.589535	0.528032	1.33045	0.591201	0.817296	0.658771	52	22	34	17	11	24	44	45	45	25	27	33	22	20	51	26
ARV1	-0.0363947	1	1	-0.63599	1	1	-1.02815	0.663609	1	-0.69751	1	1	-0.844028	1	1	30.9476	27.3601	31.0202	31.2919	34.3087	32.8741	24.6758	32.2853	32.789	46.6897	47.8616	25.175	49.1726	47.0741	34.122	44.2719	24.4661	46.0164	959	748	1129	692	1450	1092	1135	1152	1204	1925	2105	953	1835	1783	1308	1947
ARVCF	-0.0495315	1	1	-0.135184	1	1	-1.28422	0.188515	0.805938	-0.0315854	1	1	-0.502604	1	1	2.80755	2.30439	2.28049	1.854	2.60273	3.94369	1.30445	2.63439	2.77781	2.71649	2.77392	1.29441	3.21565	2.16493	3.13046	2.88779	1.1864	3.26945	87	63	83	41	110	131	60	94	102	112	122	49	120	82	120	127
ARX	-0.642346	1	1	0.45094	1	1	1.47313	0.470927	1	-5.09479	0.0101773	0.0650556	-3.98008	0.0117206	0.0630998	0.0322707	0	0	0	0	0	0.500038	0.140127	0.299568	0.145526	0.113685	0.369832	0.0803912	0.211213	0.208697	0.0227385	0.42183	0.146393	1	0	0	0	0	0	23	5	11	6	5	14	3	8	8	1
AS3MT	-0.154883	1	1	-0.0475634	1	NA	-0.154337	1	NA	1.23771	0.967766	NA	0.959782	1	NA	0	0	0	0.0452195	0.0236612	0	0	0	0	0	0	0	0	0	0	0	0	0	0	0	0	1	1	0	0	0	0	0	0	0	0	0	0	0
ASAH1	0.0130459	1	1	0.226389	1	1	0.121931	1	1	-0.549863	1	1	-0.472746	1	1	116.626	108.965	111.991	110.517	116.129	97.5386	153.425	169.946	177.044	131.968	141.788	159.82	130.662	142.331	171.184	139.023	160.506	135.731	3614	2979	4076	2444	4908	3240	7057	6064	6501	5441	6236	6050	4876	5391	6562	6114
ASAH2	-0.286411	1	1	-1.40948	0.562356	1	-0.424872	1	1	0.737655	1	1	1.10393	0.845024	1	0.484061	0.292621	0.65942	0.497415	0.425902	0.33115	0.108704	0.0280255	0.108934	0.194035	0.250108	0.158499	0.187579	0.264016	0.104349	0.045477	0.210915	0.146393	15	8	24	11	18	11	5	1	4	8	11	6	7	10	4	2
ASAH2B	0.270876	1	1	-0.963219	1	1	-0.986871	1	1	-1.08276	0.897062	1	-0.179604	1	1	0.45179	0.329199	0.302234	0.135659	0.260273	0.060209	0.108704	0.168153	0.190634	0.436579	0.250108	0.211332	0.267971	0.290418	0.156523	0.432032	0.184551	0.365984	14	9	11	3	11	2	5	6	7	18	11	8	10	11	6	19
ASAP1	-0.0416449	1	1	-0.544365	1	1	0.0173288	1	1	-0.184029	1	1	-0.0758139	1	1	87.9699	94.736	91.3296	90.6652	90.7643	79.5361	91.3983	61.0114	65.4691	74.1457	85.0367	88.9445	78.2206	83.6931	61.3048	86.6337	92.0381	90.764	2726	2590	3324	2005	3836	2642	4204	2177	2404	3057	3740	3367	2919	3170	2350	3810
ASAP1-IT1	-0.154897	1	1	-0.0475767	1	NA	0.807433	1	NA	1.23769	0.967768	NA	0.959769	1	NA	0.0322707	0	0	0	0.0236612	0	0	0	0	0	0	0	0	0	0	0	0.0263644	0	1	0	0	0	1	0	0	0	0	0	0	0	0	0	0	0
ASAP1-IT2	0.146138	1	1	-0.24095	1	1	-0.601711	1	1	2.16526	0.170178	0.719827	1.72471	0.348759	1	0.258166	0.329199	0.302234	0.135659	0.378579	0.33115	0.0869632	0.0840764	0.0272334	0	0.136422	0.0264165	0.107188	0.0264016	0.0782615	0.090954	0.0263644	0.0731967	8	9	11	3	16	11	4	3	1	0	6	1	4	1	3	4
ASAP2	-0.0425532	1	1	-0.191634	1	1	-0.410176	1	1	-1.04613	0.658898	1	-1.13389	0.131463	0.512682	12.2306	11.1196	12.6938	10.6266	11.2627	13.9384	18.0231	21.1592	22.3586	19.8644	22.9645	18.2274	20.3926	23.3126	20.661	22.8977	17.9541	23.9109	379	304	462	235	476	463	829	755	821	819	1010	690	761	883	792	1007
ASAP3	-0.199215	1	1	0.130078	1	1	1.99251	7.48544e-21	1.80042e-19	0.808185	1	1	0.416741	1	1	8.32584	8.3397	7.5009	8.32039	9.96136	11.4999	23.2627	6.0535	6.99899	4.97215	4.54742	20.8955	5.62738	5.22752	5.86961	4.38853	23.4116	5.09937	258	228	273	184	421	382	1070	216	257	205	200	791	210	198	225	193
ASB1	-0.0372442	1	1	0.0794715	1	1	0.522754	1	1	-2.11411	1.85005e-23	7.39318e-22	-1.6521	7.30175e-13	1.18263e-11	14.8768	15.5089	13.4357	12.5258	11.9962	8.48947	61.6134	46.5783	43.7369	37.376	37.3343	56.3729	39.2309	38.2824	43.1482	38.9511	60.3481	39.0139	461	424	489	277	507	282	2834	1662	1606	1541	1642	2134	1464	1450	1654	1713
ASB10	0.806943	1	1	2.38703	0.481678	1	5.5184	0.0123661	0.0729887	-0.154892	1	1	0.238478	1	1	0	0	0	0	0	0	0.195667	0.0280255	0	0	0	0.158499	0	0	0.0521743	0.0227385	0.342737	0	0	0	0	0	0	0	9	1	0	0	0	6	0	0	2	1
ASB11	-1.74142	0.580866	1	0.546392	1	1	-1.1509	0.900313	1	1.32315	0.752194	1	1.4923	0.585781	1	0.129083	0.219466	0.137379	0.180878	0.118306	0.180627	0.0217408	0.0840764	0.108934	0	0	0.0264165	0	0.105606	0.0521743	0.045477	0.0263644	0.0487978	4	6	5	4	5	6	1	3	4	0	0	1	0	4	2	2
ASB12	0.051189	1	1	-0.327538	1	1	-0.609029	1	1	-0.118899	1	1	-1.00073	0.998911	1	0.193624	0.0731552	0.192331	0.180878	0.378579	0.210732	0.173926	0.280255	0.326801	0.266798	0.295582	0.184916	0.214376	0.316819	0.130436	0.318339	0.237279	0.317186	6	2	7	4	16	7	8	10	12	11	13	7	8	12	5	14
ASB13	-0.106505	1	1	0.32048	1	1	-0.69344	1	1	0.206092	1	1	0.253069	1	1	19.6851	21.215	20.0024	18.6304	19.8517	18.9357	10.0008	19.0013	21.2148	13.5825	13.3467	9.85337	15.7567	14.3361	19.2262	13.8932	9.04298	13.8342	610	580	728	412	839	629	460	678	779	560	587	373	588	543	737	611
ASB14	0.306693	1	1	0.524797	1	1	-0.0361871	1	1	-1.67789	0.423754	1	-1.87376	0.235684	0.820851	0.0968121	0	0.0274758	0.180878	0.0473224	0.120418	0.326112	0.30828	0.326801	0.291053	0.250108	0.0528331	0.267971	0.264016	0.417395	0.295601	0.316373	0.146393	3	0	1	4	2	4	15	11	12	12	11	2	10	10	16	13
ASB15	-0.154885	1	1	-0.0475655	1	NA	2.1116	0.831058	NA	-0.154925	1	NA	0.23844	1	NA	0	0	0	0	0	0	0.0652224	0	0	0	0	0	0	0	0	0	0	0	0	0	0	0	0	0	3	0	0	0	0	0	0	0	0	0
ASB16	0.0892528	1	1	0.783217	1	1	1.54953	0.0534516	0.273632	-1.58026	0.193471	0.797195	-1.67554	0.0787419	0.334982	0.354978	0.14631	0.219807	0.135659	0.260273	0.210732	1.93493	1.03694	1.11657	0.727632	0.659375	2.21899	0.643129	0.501631	1.30436	0.591201	1.63459	0.707569	11	4	8	3	11	7	89	37	41	30	29	84	24	19	50	26
ASB16-AS1	-0.0864811	1	1	0.717302	1	1	1.2801	0.044741	0.234322	1.31775	0.0389919	0.211342	1.2472	0.0632735	0.278001	12.3919	11.4488	14.7545	12.2545	11.8306	15.2028	12.8923	8.37961	8.52406	4.72961	3.79709	11.5176	5.54699	4.25066	8.24354	4.77509	12.0749	4.31861	384	313	537	271	500	505	593	299	313	195	167	436	207	161	316	210
ASB2	-0.288606	1	1	0.578568	1	1	1.13668	0.40016	1	4.07601	9.49147e-84	1.89228e-81	3.83806	7.26781e-85	1.09061e-82	25.8811	25.8238	24.5359	25.6847	26.7845	33.8375	3.63071	2.15796	2.64164	1.47952	1.20507	3.8304	1.8222	1.53129	2.76524	1.15966	3.50646	1.34194	802	706	893	568	1132	1124	167	77	97	61	53	145	68	58	106	51
ASB3	0.0206246	1	1	-0.210258	1	1	-0.368027	1	1	-0.240799	1	1	-0.602845	1	1	3.13026	2.52386	3.73671	1.854	4.11705	3.25129	2.78282	3.92357	3.21354	4.05049	3.2514	3.40773	3.56401	3.56422	3.54785	4.27484	3.24282	4.26981	97	69	136	41	174	108	128	140	118	167	143	129	133	135	136	188
ASB4	-0.151747	1	1	-1.21374	0.846556	1	-1.71507	0.54304	1	0.289203	1	1	0.784682	1	1	0.225895	0.219466	0.109903	0.0452195	0.0709836	0.150523	0	0.0560509	0	0.0727632	0.0909483	0.0264165	0.107188	0.0264016	0.0521743	0.045477	0.0527288	0.0975957	7	6	4	1	3	5	0	2	0	3	4	1	4	1	2	2
ASB5	-0.154816	1	1	-0.0474957	1	NA	-0.15427	1	NA	-1.11664	0.982763	NA	-0.723278	1	NA	0	0	0	0	0	0	0.0217408	0.0280255	0	0	0.0227371	0	0	0	0	0	0	0.0243989	0	0	0	0	0	0	1	1	0	0	1	0	0	0	0	0
ASB6	0.00282292	1	1	-0.202861	1	1	-0.146962	1	1	-0.640698	1	1	-0.497155	1	1	16.5871	15.9844	18.4088	15.1938	14.599	15.7447	20.1972	20.5707	18.1375	20.4707	19.9859	19.6539	20.205	19.2468	19.3306	21.3515	19.4306	22.1542	514	437	670	336	617	523	929	734	666	844	879	744	754	729	741	939
ASB7	0.0866622	1	1	-0.147754	1	1	0.0475231	1	1	0.246174	1	1	0.147378	1	1	65.0255	68.8025	67.5631	64.9352	69.209	74.5688	59.3306	50.4178	52.615	49.8671	58.6162	55.1049	48.0203	51.8528	51.6265	59.6431	59.5835	58.2158	2015	1881	2459	1436	2925	2477	2729	1799	1932	2056	2578	2086	1792	1964	1979	2623
ASB8	-0.0453735	1	1	0.0838849	1	1	0.351973	1	1	0.0105754	1	1	-0.333463	1	1	30.1408	32.3712	34.125	28.8953	28.7247	51.8098	46.5253	39.5159	40.4416	34.9506	34.6058	46.9422	35.3185	35.3254	39.5742	31.3109	48.0095	33.4021	934	885	1242	639	1214	1721	2140	1410	1485	1441	1522	1777	1318	1338	1517	1377
ASB9	-0.17327	1	1	0.748913	1	1	0.271889	1	1	-0.373417	1	1	-1.29352	0.0546887	0.244567	1.64581	1.68257	1.8134	2.12532	3.40721	3.46202	4.97864	6.47388	7.35302	3.75943	3.56972	4.93989	4.04636	3.93384	7.30441	2.97874	5.00923	3.63544	51	46	66	47	144	115	229	231	270	155	157	187	151	149	280	131
ASB9P1	1.37184	0.855183	1	0.884699	1	NA	0.773441	1	1	-2.05314	0.681343	1	-1.65977	0.755566	1	0	0	0	0	0	0	0.0434816	0	0.0272334	0.0242544	0.0454742	0	0.0535941	0	0.0782615	0.0682155	0.0527288	0	0	0	0	0	0	0	2	0	1	1	2	0	2	0	3	3
ASCC1	0.0255023	1	1	-0.321705	1	1	0.100199	1	1	0.272359	1	1	0.667153	1	1	39.3703	39.9062	37.8892	38.2557	28.2515	31.3689	24.0018	18.665	19.0089	22.5323	22.1459	24.7523	23.4742	20.118	18.1045	20.8285	24.7034	20.7147	1220	1091	1379	846	1194	1042	1104	666	698	929	974	937	876	762	694	916
ASCC2	0.0851897	1	1	-0.0989177	1	1	-0.327774	1	1	-0.151001	1	1	-0.0871026	1	1	76.1266	81.4218	77.8665	72.9843	75.2189	73.455	64.0919	73.4547	71.2971	77.8809	75.4416	58.9617	74.4422	71.0732	73.2528	75.3554	59.7153	69.9029	2359	2226	2834	1614	3179	2440	2948	2621	2618	3211	3318	2232	2778	2692	2808	3314
ASCC3	-0.0504228	1	1	-0.297364	1	1	-0.513415	1	1	-0.123415	1	1	-0.104788	1	1	170.647	128.607	168.866	176.899	186.095	134.085	112.465	133.093	131.864	127.166	158.273	110.342	133.476	153.842	136.645	155.213	117.058	168.353	5288	3516	6146	3912	7865	4454	5173	4749	4842	5243	6961	4177	4981	5827	5238	6826
ASCL1	-1.11658	0.982343	1	-1.00926	0.998598	NA	-1.11603	0.982426	NA	0.467026	1	NA	-0.723257	1	NA	0	0	0	0	0	0.0301045	0	0	0	0	0	0	0	0	0	0	0	0.0243989	0	0	0	0	0	1	0	0	0	0	0	0	0	0	0	0
ASCL2	0.806893	1	1	0.914213	1	NA	-0.154345	1	NA	-0.154931	1	NA	0.959775	1	NA	0.0322707	0	0	0	0	0	0	0	0.0272334	0	0	0	0	0	0	0.0227385	0	0	1	0	0	0	0	0	0	0	1	0	0	0	0	0	0	1
ASCL3	0.806903	1	1	-0.0475607	1	NA	0.807449	1	NA	-0.15492	1	NA	0.238445	1	NA	0	0	0	0	0	0	0	0	0	0.0242544	0	0.0264165	0	0	0	0	0	0	0	0	0	0	0	0	0	0	0	1	0	1	0	0	0	0
ASCL4	-1.1166	0.980509	1	-0.0474932	1	NA	-0.154267	1	NA	-1.11663	0.982562	NA	-0.00193422	1	NA	0.0322707	0	0	0	0	0	0.0217408	0	0	0	0	0	0	0	0.0260872	0	0	0.0243989	1	0	0	0	0	0	1	0	0	0	0	0	0	0	1	0
ASCL5	1.63775	0.736492	1	0.527599	1	NA	-1.06022	0.977796	1	-2.02259	0.674786	1	-0.119098	1	1	0	0.0731552	0	0	0	0	0	0.0280255	0.0272334	0.0485088	0.0909483	0	0	0.0528032	0.0260872	0.0227385	0.0263644	0	0	2	0	0	0	0	0	1	1	2	4	0	0	2	1	1
ASF1A	-0.160222	1	1	-0.43587	1	1	-0.0688954	1	1	-0.111707	1	1	-0.0873571	1	1	48.1802	40.6377	48.275	50.058	49.4756	43.0193	42.6554	34.3592	34.4503	38.0309	39.5853	46.229	41.5622	46.2292	35.7916	39.3376	43.7649	42.8201	1493	1111	1757	1107	2091	1429	1962	1226	1265	1568	1741	1750	1551	1751	1372	1730
ASF1B	-0.181623	1	1	-0.250714	1	1	-0.722381	1	1	0.102638	1	1	-0.146934	1	1	147.413	162.661	161.036	158.947	187.941	189.478	97.4422	142.594	133.771	143.271	128.055	100.33	164.186	148.509	141.314	133.066	98.3392	145.71	4568	4447	5861	3515	7943	6294	4482	5088	4912	5907	5632	3798	6127	5625	5417	5852
ASGR1	0.247674	1	1	0.154164	1	1	-0.391434	1	1	1.5392	0.0146381	0.0902894	0.561922	1	1	2.6462	3.21883	2.88496	3.43668	5.37109	6.6832	1.26097	2.29809	2.26037	2.59522	1.93265	1.74349	2.19736	1.82171	1.95654	1.8873	1.39731	1.39074	82	88	105	76	227	222	58	82	83	107	85	66	82	69	75	83
ASGR2	0.733226	1	1	-1.00932	0.995805	1	0.751972	1	1	4.39653	0.0154899	0.0949555	5.38164	0.000922177	0.00614447	0.580873	0.548664	0.274758	0.361756	0.236612	0.210732	0	0	0	0	0.0227371	0.0528331	0	0	0	0.0227385	0	0.0243989	18	15	10	8	10	7	0	0	0	0	1	2	0	0	0	1
ASH1L	0.12701	1	1	0.214636	1	1	0.625628	1	1	-0.43206	1	1	0.198293	1	1	61.4434	51.5013	54.7044	56.9314	38.5441	34.4094	70.201	53.8649	56.3187	40.6019	50.7264	70.3473	37.6231	43.4043	51.5221	49.2971	70.7356	47.5535	1904	1408	1991	1259	1629	1143	3229	1922	2068	1674	2231	2663	1404	1644	1975	2168
ASH1L-AS1	-0.0194764	1	1	-0.00352421	1	1	0.0505393	1	1	-1.23843	0.49167	1	-0.858208	1	1	1.29083	0.585242	1.53865	1.71834	1.37235	0.571986	2.08712	2.49427	1.87911	2.08588	2.16002	2.58882	2.03658	2.50815	2.21741	1.7736	2.05642	1.56153	40	16	56	38	58	19	96	89	69	86	95	98	76	95	85	78
ASH2L	-0.0111946	1	1	-0.063912	1	1	-0.63926	1	1	-0.186281	1	1	-0.107873	1	1	186.847	186.253	201.288	193.811	191.135	175.208	126.053	193.123	181.729	177.858	184.261	127.143	178.87	182.33	189.262	178.247	118.93	182.943	5790	5092	7326	4286	8078	5820	5798	6891	6673	7333	8104	4813	6675	6906	7255	7839
ASIC1	-0.0958689	1	1	-0.00415214	1	1	-0.664699	1	1	0.322045	1	1	-0.00283003	1	1	36.7241	38.4431	36.5428	34.819	44.1755	48.4381	21.9799	33.6025	36.9013	29.7359	30.2858	20.8427	34.0055	31.8404	33.8611	30.4014	22.0406	30.7182	1138	1051	1330	770	1867	1609	1011	1199	1355	1226	1332	789	1269	1206	1298	1337
ASIC2	-1.1166	0.980528	1	0.851358	1	NA	-0.154269	1	NA	-1.11664	0.982578	NA	-0.723278	1	NA	0	0	0	0	0	0	0.0217408	0.0280255	0	0	0	0	0	0.0264016	0.0260872	0	0	0	0	0	0	0	0	0	1	1	0	0	0	0	0	1	1	0
ASIC3	0.156773	1	1	-0.0770348	1	1	0.736173	1	1	-1.31872	0.169906	0.719186	-0.568575	1	1	3.42069	2.56043	1.92331	1.89922	1.23038	1.74606	5.78305	3.33503	3.67651	3.68667	3.11498	5.49464	3.34963	3.00978	2.8435	3.88829	5.72107	3.22066	106	70	70	42	52	58	266	119	135	152	137	208	125	114	109	171
ASIC4	0.0456974	1	1	0.421809	1	1	0.0123849	1	1	-3.04285	1.6493e-47	1.52543e-45	-3.60685	1.04537e-96	1.93195e-94	3.90475	2.56043	2.63768	4.25064	5.13448	4.63609	38.6769	53.8089	46.7053	38.2492	33.9237	36.1114	38.293	34.6389	52.383	36.5863	38.3865	32.3774	121	70	96	94	217	154	1779	1920	1715	1577	1492	1367	1429	1312	2008	1609
ASIC5	-0.168821	1	1	0.508798	1	NA	-1.07915	0.974454	NA	-2.04152	0.707913	NA	-1.64816	0.778282	NA	0	0	0	0	0	0	0.0217408	0.0280255	0.0272334	0.0242544	0.0227371	0	0.0267971	0.0264016	0.0260872	0	0	0	0	0	0	0	0	0	1	1	1	1	1	0	1	1	1	0
ASIP	-3.36039	0.123713	1	-0.190066	1	1	-1.12436	0.915528	1	-1.27016	0.841867	1	-3.92886	0.034072	0.162158	0	0	0	0	0.0236612	0.060209	0.0217408	0.0840764	0.0544668	0.0242544	0	0.0528331	0.0803912	0.0528032	0.104349	0	0.0527288	0.121995	0	0	0	0	1	2	1	3	2	1	0	2	3	2	4	0
ASL	-0.0608599	1	1	-0.106411	1	1	-0.239668	1	1	-0.610757	1	1	-0.967994	1	1	21.5568	20.9956	20.3046	20.0775	26.9264	26.5823	31.6111	38.8993	33.0341	38.0067	31.2408	32.3339	38.5074	33.9789	35.4003	32.9708	32.27	34.1097	668	574	739	444	1138	883	1454	1388	1213	1567	1374	1224	1437	1287	1357	1450
ASNA1	-0.0904682	1	1	-0.770558	1	1	-0.73016	1	1	-0.837879	1	1	-0.630019	1	1	44.5981	42.0643	47.1485	46.4857	39.7745	38.8348	39.1769	40.9452	35.4851	64.9533	55.5467	41.2098	71.0658	60.6181	40.0177	51.6164	37.3583	51.5305	1382	1150	1716	1028	1681	1290	1802	1461	1303	2678	2443	1560	2652	2296	1534	2270
ASNS	-0.0836391	1	1	-1.22203	0.581254	1	-1.79195	0.0492505	0.255214	1.43065	0.338081	1	2.07787	0.0041638	0.0246639	514.782	505.649	476.98	432.57	303.479	317.181	23.3931	34.7516	69.5269	139.851	83.8089	45.7006	135.968	97.4484	35.5568	58.5517	23.3061	66.3162	15952	13824	17360	9566	12826	10536	1076	1240	2553	5766	3686	1730	5074	3691	1363	2575
ASNSD1	0.00530647	1	1	-0.139659	1	1	-0.139792	1	1	-0.348215	1	1	-0.527238	1	1	39.1121	35.1511	41.5709	43.3203	47.3461	43.2602	46.8079	46.5783	51.1988	45.7196	53.2275	49.0555	46.6269	51.8792	50.4004	52.435	49.8023	52.1405	1212	961	1513	958	2001	1437	2153	1662	1880	1885	2341	1857	1740	1965	1932	2306
ASPA	-0.154863	1	1	0.91425	1	NA	-0.154317	1	NA	2.9288	0.542456	NA	2.17624	0.671865	NA	0.0322707	0.0365776	0.0274758	0	0.0236612	0.060209	0	0.0280255	0	0	0	0	0	0	0	0	0	0	1	1	1	0	1	2	0	1	0	0	0	0	0	0	0	0
ASPH	0.0519073	1	1	0.500899	1	1	0.474852	1	1	-0.526186	1	1	-0.538353	1	1	57.7646	50.2211	64.9529	62.0864	68.2389	50.9669	112.4	116.11	113.917	68.5672	82.8767	108.915	67.1534	77.9904	113.949	81.4721	110.73	79.2477	1790	1373	2364	1373	2884	1693	5170	4143	4183	2827	3645	4123	2506	2954	4368	3583
ASPHD1	-0.0102129	1	1	0.430715	1	1	-0.831459	1	1	1.74856	2.74013e-07	3.52698e-06	1.37157	0.00398566	0.0236886	10.1653	10.132	10.9354	11.2144	12.2328	15.5941	1.93493	5.07261	5.44668	3.58965	3.38783	2.35107	4.15354	3.53782	5.21743	3.72912	2.18824	3.09866	315	277	398	248	517	518	89	181	200	148	149	89	155	134	200	164
ASPHD2	0.168206	1	1	-0.210603	1	1	-0.791038	1	1	1.64947	0.056203	0.290201	1.13557	0.654032	1	1.3231	1.97519	1.95078	1.6279	1.77459	3.22118	0.54352	0.92484	0.517435	0.727632	0.818535	0.422665	0.616332	0.712844	0.495656	0.773109	0.290008	0.731967	41	54	71	36	75	107	25	33	19	30	36	16	23	27	19	34
ASPM	-0.0357441	1	1	-0.446186	1	1	-0.818676	1	1	-1.44808	0.0778079	0.38093	-1.29529	0.164772	0.617219	97.3607	46.4536	81.4109	107.532	93.2015	57.048	105.53	142.257	135.323	156.853	186.149	108.889	159.657	183.306	148.227	180.18	108.938	192.727	3017	1270	2963	2378	3939	1895	4854	5076	4969	6467	8187	4122	5958	6943	5682	7924
ASPRV1	0.0339956	1	1	-0.249704	1	1	0.246732	1	1	-0.494191	1	1	0.00747272	1	1	3.64659	4.02354	4.80827	4.61239	3.14694	2.92014	4.45686	3.44713	3.29524	3.88071	3.75162	4.75498	4.28753	3.93384	3.44351	3.82007	4.93014	2.97667	113	110	175	102	133	97	205	123	121	160	165	180	160	149	132	168
ASPSCR1	0.0245331	1	1	0.03917	1	1	0.356797	1	1	0.00436425	1	1	0.224876	1	1	27.9787	25.7872	28.2177	30.2066	26.8318	21.5548	29.7197	23.3172	22.9305	25.2003	19.4629	27.9751	23.9298	21.3589	23.948	19.4187	28.289	17.738	867	705	1027	668	1134	716	1367	832	842	1039	856	1059	893	809	918	854
ASRGL1	-0.0768498	1	1	-0.507837	1	1	-0.776784	1	1	-8.0924	4.02129e-17	1.15817e-15	-7.97331	1.55539e-26	5.15244e-25	0	0	0.0549517	0.135659	0.0709836	0	5.5439	6.30573	7.46195	9.45922	8.23082	6.5513	9.40577	9.55739	7.77397	9.14088	5.51016	9.32039	0	0	2	3	3	0	255	225	274	390	362	248	351	362	298	402
ASS1	0.241204	1	1	-0.949815	1	1	-2.71702	0.0292359	0.159253	-3.60656	0.00521281	0.0355505	-1.94527	0.19212	0.69433	0.484061	0.512087	0.302234	0.678293	0.18929	0.120418	0.173926	0.420382	1.93357	3.41987	1.65981	0.528331	2.84049	1.39929	0.443482	0.750371	0.105458	0.707569	15	14	11	15	8	4	8	15	71	141	73	20	106	53	17	33
ASTE1	0.0447723	1	1	0.190243	1	1	-0.0682183	1	1	0.192486	1	1	-0.214613	1	1	5.90554	6.29135	6.29196	5.10981	6.29388	9.63344	6.21787	7.31465	7.54366	5.36022	6.43459	5.62673	5.86856	5.70275	7.48702	6.86703	6.512	6.49011	183	172	229	113	266	320	286	261	277	221	283	213	219	216	287	302
ASTL	-2.00644	0.727408	1	-1.89911	0.755493	NA	1.16256	0.95225	NA	-2.00647	0.756169	NA	-0.891764	1	NA	0	0.0365776	0	0	0	0	0.0434816	0	0	0	0	0.0528331	0.0267971	0	0	0	0.0263644	0.0243989	0	1	0	0	0	0	2	0	0	0	0	2	1	0	0	0
ASTN1	0.192126	1	1	-1.9028	0.0345388	0.775294	-2.74956	0.000252672	0.00193665	-1.79119	0.0959586	0.45215	-1.64833	0.0988837	0.40478	0.322707	0.329199	0.522041	0.135659	0.425902	0.180627	0.108704	0.420382	0.190634	0.945922	1.09138	0.132083	1.04509	0.792049	0.208697	1.1824	0.210915	0.975957	10	9	19	3	18	6	5	15	7	39	48	5	39	30	8	52
ASTN2	0.231039	1	1	0.215811	1	1	0.469601	1	1	0.167976	1	1	0.278119	1	1	3.9693	2.74332	3.54438	3.07493	3.28891	2.95024	3.54375	2.7465	3.15908	2.27991	3.27414	3.6719	2.06337	2.58736	3.23481	2.97874	3.50646	2.61068	123	75	129	68	139	98	163	98	116	94	144	139	77	98	124	131
ASUN	-0.0115829	1	1	-0.560211	1	1	-0.831011	1	1	-0.186303	1	1	-0.245761	1	1	80.0636	58.5608	80.3943	79.3603	92.6809	63.6108	46.2209	57.2841	57.7076	67.8396	81.5579	45.5421	73.7187	75.5878	55.7744	81.4721	47.3504	83.0295	2481	1601	2926	1755	3917	2113	2126	2044	2119	2797	3587	1724	2751	2863	2138	3583
ASXL1	0.0141171	1	1	0.062724	1	1	0.0491525	1	1	-0.485581	1	1	-0.393134	1	1	254.067	258.604	235.33	234.78	215.483	249.085	318.546	315.847	323.397	272.086	289.693	304.239	270.463	277.56	320.898	295.714	312.049	300.253	7873	7070	8565	5192	9107	8274	14652	11270	11875	11218	12741	11517	10093	10513	12301	13005
ASXL2	0.0802596	1	1	-0.653336	1	1	0.268343	1	1	0.00601649	1	1	-0.0121506	1	1	70.3179	71.0337	73.5528	75.3357	75.4319	72.5518	83.5716	42.5146	44.6628	58.6957	72.8269	79.5931	56.4346	63.8655	45.3395	72.172	83.5751	72.0744	2179	1942	2677	1666	3188	2410	3844	1517	1640	2420	3203	3013	2106	2419	1738	3174
ASXL3	-0.702093	1	1	-1.79207	0.55336	1	-0.487975	1	1	-2.91789	0.29014	1	0.309921	1	1	0.0968121	0.0365776	0.137379	0.226098	0.0236612	0	0.0652224	0	0.0817002	0	0.0227371	0.0264165	0.0535941	0.15841	0	0.136431	0.105458	0.0487978	3	1	5	5	1	0	3	0	3	0	1	1	2	6	0	6
ASZ1	-1.11658	0.982343	1	-1.00926	0.998597	NA	0.828751	1	NA	-1.11662	0.984202	NA	-0.723262	1	NA	0	0	0	0	0	0	0	0	0	0	0	0.0264165	0	0.0264016	0	0	0.0263644	0	0	0	0	0	0	0	0	0	0	0	0	1	0	1	0	0
ATAD1	0.0265248	1	1	-0.472689	1	1	-0.435584	1	1	0.0232642	1	1	0.468841	1	1	95.4567	87.1645	96.1379	98.3525	71.5988	67.7652	48.6342	43.7478	49.1835	54.6209	64.8007	47.1007	53.7013	63.3903	46.8786	63.1676	45.2149	61.9732	2958	2383	3499	2175	3026	2251	2237	1561	1806	2252	2850	1783	2004	2401	1797	2778
ATAD2	-0.134785	1	1	-0.315193	1	1	-1.46907	0.000418121	0.00312728	0.170397	1	1	0.102753	1	1	425.231	288.817	416.781	447.99	482.404	349.513	123.14	282.104	276.065	260.201	310.702	123.788	290.319	325.954	282.42	309.676	124.414	349.246	13177	7896	15169	9907	20388	11610	5664	10066	10137	10728	13665	4686	10834	12346	10826	13619
ATAD2B	0.0269573	1	1	0.159121	1	1	0.181181	1	1	-0.220908	1	1	0.0152626	1	1	44.2109	37.1629	47.3958	49.6963	39.9874	36.2157	46.0905	46.4662	47.3044	33.4468	42.4956	46.3082	34.9434	40.2097	46.5656	42.4301	47.6668	40.8438	1370	1016	1725	1099	1690	1203	2120	1658	1737	1379	1869	1753	1304	1523	1785	1866
ATAD3A	-0.0156903	1	1	-0.56588	1	1	-1.47234	5.40297e-08	6.00654e-07	-1.11549	0.2326	0.921109	-1.14499	0.0740867	0.318029	52.4399	56.4758	59.8973	59.1019	64.737	52.2915	42.8076	85.6178	74.4289	112.589	104.363	42.9005	114.611	107.692	82.4354	110.873	41.4712	108.892	1625	1544	2180	1307	2736	1737	1969	3055	2733	4642	4590	1624	4277	4079	3160	4876
ATAD3B	0.0606387	1	1	-0.279135	1	1	-0.836857	1	1	-1.39624	2.67919e-05	0.000268266	-1.43929	3.43636e-08	3.88989e-07	17.7812	14.7774	15.0842	15.5555	16.6338	16.136	22.7626	34.7516	31.2912	36.7454	38.5621	20.6049	37.5695	35.9062	34.5133	42.2709	23.7807	39.1115	551	404	549	344	703	536	1047	1240	1149	1515	1696	780	1402	1360	1323	1859
ATAD3C	-0.429861	1	1	0.0988218	1	1	1.59867	0.0245713	0.136075	0.377927	1	1	0.488999	1	1	1.25856	1.13391	1.15398	1.35659	0.970109	1.3246	2.73934	0.728662	1.00764	0.630615	0.500216	2.00766	0.857506	0.97686	0.913051	0.568463	2.61007	0.463579	39	31	42	30	41	44	126	26	37	26	22	76	32	37	35	25
ATAD5	-0.0697122	1	1	-0.19684	1	1	-1.2637	0.30341	1	-0.222446	1	1	-0.257917	1	1	54.6988	28.8963	44.291	55.0322	64.2875	29.7734	20.4798	42.7669	46.6781	40.0683	49.6123	21.5295	42.1518	49.1334	46.1743	47.2279	21.6188	52.2137	1695	790	1612	1217	2717	989	942	1526	1714	1652	2182	815	1573	1861	1770	2077
ATAT1	0.352699	1	1	0.407592	1	1	0.780235	1	1	-1.57032	0.367209	1	-0.552187	1	1	0.290436	0.182888	0.219807	0.271317	0.118306	0.120418	0.434816	0.476433	0.462968	0.339562	0.500216	0.68683	0.267971	0.211213	0.391307	0.341078	0.580016	0.43918	9	5	8	6	5	4	20	17	17	14	22	26	10	8	15	15
ATCAY	-0.743647	1	1	-0.379886	1	1	-0.242789	1	1	1.19212	0.636384	1	1.50999	0.151081	0.573767	1.3231	0.987596	1.01661	1.04005	0.946448	0.812822	0.347853	0.336306	0.1634	0.169781	0.15916	0.290582	0.294768	0.448828	0.339133	0.272862	0.263644	0.268388	41	27	37	23	40	27	16	12	6	7	7	11	11	17	13	12
ATE1	-0.0267472	1	1	-0.0925789	1	1	0.642986	1	1	0.341893	1	1	0.484977	1	1	29.1727	24.6533	27.0637	27.6291	24.442	25.0469	27.6108	16.479	18.9817	15.0862	17.2347	27.6845	14.0685	18.0059	16.3306	17.736	29.449	18.8604	904	674	985	611	1033	832	1270	588	697	622	758	1048	525	682	626	780
ATE1-AS1	-1.0463	0.981774	1	-0.0192618	1	1	2.06982	0.532992	1	2.87649	0.303973	1	2.16809	0.478647	1	0.0322707	0.219466	0.0549517	0.0452195	0.0236612	0.270941	0.0217408	0.0560509	0	0	0	0	0.0267971	0	0	0.0227385	0.210915	0.0243989	1	6	2	1	1	9	1	2	0	0	0	0	1	0	0	1
ATF1	0.073253	1	1	-0.352126	1	1	-0.0145744	1	1	-0.206959	1	1	0.0638809	1	1	54.4729	43.9663	49.9236	52.9521	44.7906	39.0756	43.8729	36.5172	35.2673	39.85	46.5428	45.3572	37.9178	43.7475	35.5829	46.8413	44.134	44.8208	1688	1202	1817	1171	1893	1298	2018	1303	1295	1643	2047	1717	1415	1657	1364	2060
ATF2	0.036675	1	1	0.345758	1	1	0.616294	1	1	-0.150337	1	1	-0.0220929	1	1	71.286	42.1374	63.3318	71.4921	64.4768	49.6122	89.3764	74.3516	79.7939	53.3112	58.7754	91.1635	52.4954	55.549	73.6441	57.7331	89.4807	57.3374	2209	1152	2305	1581	2725	1648	4111	2653	2930	2198	2585	3451	1959	2104	2823	2539
ATF3	-0.0268775	1	1	-2.38418	0.00119686	0.0405374	-1.98084	0.0209431	0.117948	2.33952	0.00422995	0.0293269	2.36973	0.000480458	0.00337012	75.3198	77.2153	74.2672	72.4869	88.2089	59.336	2.54367	1.59745	4.68415	17.2934	11.6641	5.17764	15.4083	13.3856	1.64349	8.27682	2.55735	9.22279	2334	2111	2703	1603	3728	1971	117	57	172	713	513	196	575	507	63	364
ATF4	-0.151534	1	1	-0.646243	1	1	-0.8272	1	1	-0.276804	1	1	-0.172993	1	1	624.438	636.451	612.464	597.576	634.167	523.728	339.265	411.946	441.535	689.674	510.288	428.82	739.465	603.911	414.551	444.947	331.11	485.075	19350	17400	22291	13215	26802	17397	15605	14699	16213	28435	22443	16233	27595	22874	15891	19568
ATF5	-0.0431581	1	1	-0.196136	1	1	0.00237863	1	1	0.0953359	1	1	0.668904	1	1	90.6807	104.831	84.5981	84.8318	57.8753	65.7482	55.3303	47.2509	50.1639	58.2348	44.9057	53.2558	61.2581	49.239	45.3917	43.1577	52.4388	40.2582	2810	2866	3079	1876	2446	2184	2545	1686	1842	2401	1975	2016	2286	1865	1740	1898
ATF6	0.05467	1	1	0.00151241	1	1	0.343588	1	1	-0.215792	1	1	-0.0181987	1	1	95.7794	111.269	105.205	106.989	102.524	81.4929	122.248	103.414	98.4488	89.4017	98.7244	124.66	85.8846	91.6928	100.931	102.164	130.398	101.597	2968	3042	3829	2366	4333	2707	5623	3690	3615	3686	4342	4719	3205	3473	3869	4493
ATF6B	0.00138465	1	1	0.462347	1	1	0.772409	1	1	1.08968	0.347879	1	0.74247	1	1	194.754	201.543	179.252	181.104	225.018	260.013	182.427	154.813	138.836	105.361	93.8814	176.542	109.573	94.9138	150.079	98.2986	181.862	92.5695	6035	5510	6524	4005	9510	8637	8391	5524	5098	4344	4129	6683	4089	3595	5753	4323
ATF7	-0.0554115	1	1	0.0510568	1	1	0.288234	1	1	0.453015	1	1	0.611747	1	1	50.6005	56.4393	54.1549	51.7764	43.8915	52.4119	39.8944	33.7987	36.4383	29.2266	29.2172	41.157	28.8604	31.2067	32.6872	29.8102	38.1493	31.5722	1568	1543	1971	1145	1855	1741	1835	1206	1338	1205	1285	1558	1077	1182	1253	1311
ATF7IP	0.0601844	1	1	-0.105844	1	1	-0.132875	1	1	0.513639	1	1	0.840792	1	1	161.934	180.401	192.523	190.781	152.733	138.631	87.898	87.2433	90.7962	81.8586	98.1333	83.7933	79.1317	91.5872	90.2355	98.2076	87.0816	95.7657	5018	4932	7007	4219	6455	4605	4043	3113	3334	3375	4316	3172	2953	3469	3459	4319
ATF7IP2	0.210134	1	1	-0.264868	1	1	-0.275322	1	1	-0.582352	1	1	-0.243508	1	1	10.8107	10.2417	10.4408	8.04908	7.26399	8.63999	8.41369	9.58471	9.25936	11.6179	12.0961	9.35146	9.16459	10.8247	9.07833	12.1196	9.51754	10.9551	335	280	380	178	307	287	387	342	340	479	532	354	342	410	348	533
ATG10	-0.0315719	1	1	0.181429	1	1	0.128719	1	1	0.469702	1	1	0.297863	1	1	12.521	10.388	13.0785	10.9883	11.1208	15.7145	9.69639	10.5095	10.2398	7.49461	8.50367	9.80054	7.15481	9.37258	10.2001	8.66337	9.83392	8.66161	388	284	476	243	470	522	446	375	376	309	374	371	267	355	391	381
ATG101	0.0563105	1	1	-0.465861	1	1	-0.581594	1	1	-1.0316	0.755544	1	-0.893811	1	1	26.8815	29.2255	23.4644	24.8255	22.8567	24.9566	29.9153	34.2751	32.2716	47.5629	42.5866	32.3074	43.3576	44.0115	33.4177	42.3391	28.4735	40.0386	833	799	854	549	966	829	1376	1223	1185	1961	1873	1223	1618	1667	1281	1862
ATG12	-0.00865681	1	1	-0.10076	1	1	0.309319	1	1	0.318971	1	1	0.449082	1	1	50.9554	52.7815	52.6162	50.6459	51.1555	43.9526	43.2642	32.9019	34.069	32.0401	33.5599	44.3798	32.2637	33.6093	33.7829	33.5848	43.9758	33.8169	1579	1443	1915	1120	2162	1460	1990	1174	1251	1321	1476	1680	1204	1273	1295	1477
ATG13	-0.000360799	1	1	-0.146097	1	1	0.0718283	1	1	-0.240439	1	1	-0.0676445	1	1	69.7047	77.9103	72.3164	71.0399	61.2352	68.9393	74.9623	64.7388	65.8776	70.4105	66.6651	74.8909	70.5567	65.7136	65.7136	63.395	74.5848	64.1447	2160	2130	2632	1571	2588	2290	3448	2310	2419	2903	2932	2835	2633	2489	2519	2788
ATG14	0.0597672	1	1	0.074613	1	1	0.541976	1	1	0.129309	1	1	0.38557	1	1	20.1046	19.6788	16.5954	18.4948	15.853	15.6543	19.2623	13.8726	15.0873	11.3026	14.006	19.2841	11.9783	12.3296	13.9566	13.916	19.7733	13.273	623	538	604	409	670	520	886	495	554	466	616	730	447	467	535	612
ATG16L1	0.0936722	1	1	-0.245674	1	1	-0.578548	1	1	-1.83306	2.02827e-24	8.30898e-23	-1.50272	4.3127e-14	7.75006e-13	17.1035	17.0452	17.5021	14.7416	13.2739	13.4567	30.2632	38.9834	37.1464	41.5721	45.6788	28.5563	38.8557	41.741	37.4351	45.4543	29.7654	43.6253	530	466	637	326	561	447	1392	1391	1364	1714	2009	1081	1450	1581	1435	1999
ATG16L2	-0.131688	1	1	1.08755	0.546506	1	1.89149	6.43003e-10	8.27054e-09	0.736154	1	1	0.727714	1	1	33.0129	28.7866	22.8324	23.062	27.234	27.3048	58.6784	30.828	38.0178	14.1888	12.369	53.2558	17.2573	12.9632	29.6089	12.438	56.8943	12.4678	1023	787	831	510	1151	907	2699	1100	1396	585	544	2016	644	491	1135	547
ATG2A	-0.167899	1	1	-0.308709	1	1	-0.228847	1	1	-0.549546	1	1	-0.773983	1	1	34.0133	37.8213	36.955	36.4469	41.3598	44.1633	54.0476	50.3898	44.3905	48.5816	45.5651	45.727	59.1947	50.4271	48.0265	51.2526	48.5368	53.5312	1054	1034	1345	806	1748	1467	2486	1798	1630	2003	2004	1731	2209	1910	1841	2254
ATG2B	-0.143511	1	1	-0.0130696	1	1	0.576005	1	1	0.557603	1	1	0.824483	1	1	40.0157	32.6638	39.1531	38.9792	33.4806	29.5626	29.9588	19.4497	21.2148	14.1646	18.5307	28.8469	16.3462	20.5933	19.4349	18.0316	30.029	19.0312	1240	893	1425	862	1415	982	1378	694	779	584	815	1092	610	780	745	793
ATG3	-0.0736846	1	1	-0.44269	1	1	-0.759368	1	1	-0.0990596	1	1	-0.0453121	1	1	72.7704	74.9475	82.8946	80.5812	78.4605	72.4916	42.2858	55.4624	56.237	60.4905	69.6892	45.727	65.9208	71.1788	56.6091	70.6713	44.8722	74.0019	2255	2049	3017	1782	3316	2408	1945	1979	2065	2494	3065	1731	2460	2696	2170	3108
ATG4A	0.0207072	1	1	-0.218563	1	1	0.405331	1	1	0.47074	1	1	0.083872	1	1	13.0374	13.2045	13.6005	11.8023	14.528	19.6883	14.6098	10.0331	10.4849	10.0171	11.0502	15.5593	9.40577	10.7983	9.39138	11.5284	15.1332	11.8823	404	361	495	261	614	654	672	358	385	413	486	589	351	409	360	507
ATG4B	0.0663249	1	1	-0.0386418	1	1	0.13052	1	1	-1.15241	0.0353988	0.19412	-1.21499	0.00043948	0.00310002	37.8213	34.2732	35.0866	33.0555	37.3374	36.4867	84.9195	76.8458	74.1021	77.4201	70.917	79.2496	73.5043	68.169	75.0528	76.0376	85.5788	72.4648	1172	937	1277	731	1578	1212	3906	2742	2721	3192	3119	3000	2743	2582	2877	3344
ATG4C	-0.118169	1	1	-0.344652	1	1	-0.62669	1	1	0.137602	1	1	0.0140567	1	1	40.0802	31.5665	39.2355	35.633	40.9102	39.5272	20.9364	26.4841	27.07	28.0138	30.9452	24.1976	30.5754	33.9261	27.8872	29.0598	20.7488	30.9622	1242	863	1428	788	1729	1313	963	945	994	1155	1361	916	1141	1285	1069	1278
ATG4D	-0.0519746	1	1	-0.210589	1	1	-0.278009	1	1	0.0389805	1	1	0.09037	1	1	47.083	55.8174	54.0724	51.8216	50.1144	51.4486	38.5247	42.2624	37.9361	45.8651	39.2215	37.036	47.538	43.6419	40.5655	39.2921	37.7274	37.7451	1459	1526	1968	1146	2118	1709	1772	1508	1393	1891	1725	1402	1774	1653	1555	1728
ATG5	0.0115089	1	1	-0.195203	1	1	-0.269978	1	1	0.0773209	1	1	0.175996	1	1	60.8303	46.9291	58.1938	56.9766	53.8765	50.9067	36.4811	40.0484	41.6671	39.8985	45.7015	39.5456	40.4636	42.7442	41.009	45.2496	38.5447	46.4311	1885	1283	2118	1260	2277	1691	1678	1429	1530	1645	2010	1497	1510	1619	1572	1990
ATG7	0.0272076	1	1	-0.260304	1	1	0.447434	1	1	-0.230871	1	1	0.165642	1	1	18.2329	19.0569	19.3155	18.133	13.7945	14.8716	22.6539	13.7605	11.9827	15.9351	14.8246	21.0804	15.1403	14.5473	13.9045	13.9387	19.8787	14.1514	565	521	703	401	583	494	1042	491	440	657	652	798	565	551	533	613
ATG9A	0.0553262	1	1	-0.508966	1	1	-0.334343	1	1	-0.544892	1	1	-0.511465	1	1	80.5477	77.9835	88.3073	82.9326	77.2775	85.2258	88.7242	79.7044	77.3701	104.9	105.341	87.7822	106.009	97.0788	78.3137	111.191	84.6033	105.891	2496	2132	3214	1834	3266	2831	4081	2844	2841	4325	4633	3323	3956	3677	3002	4890
ATG9B	-0.0264064	1	1	-0.45508	1	1	-0.347101	1	1	-0.668266	1	1	-0.179538	1	1	2.22668	1.35337	1.78593	2.39664	1.51432	1.23428	1.60882	1.73758	1.5523	1.74632	1.63707	1.37366	1.87579	2.00652	1.25218	2.25111	1.81914	1.85432	69	37	65	53	64	41	74	62	57	72	72	52	70	76	48	99
ATHL1	-0.319925	1	1	0.151415	1	1	0.715711	1	1	0.313622	1	1	0.237893	1	1	15.7158	9.10783	9.14945	10.2196	14.4333	8.91093	15.5229	8.77197	10.7027	7.32483	5.97985	13.763	9.111	7.99969	10.1218	6.38952	13.7095	7.46607	487	249	333	226	610	296	714	313	393	302	263	521	340	303	388	281
ATIC	-0.0326316	1	1	-0.610564	1	1	-1.49571	2.1662e-11	3.07745e-10	-1.30254	0.000256077	0.00219112	-1.25935	0.000182034	0.00135308	102.718	108.416	108.804	109.386	114.52	95.1603	80.9627	161.931	158.172	224.183	218.299	93.7788	223.755	222.592	159.34	218.199	80.4641	229.081	3183	2964	3960	2419	4840	3161	3724	5778	5808	9243	9601	3550	8350	8431	6108	9596
ATL1	-0.0723141	1	1	0.390698	1	1	0.931692	1	1	1.92101	0.0164305	0.0995987	1.83103	0.0136957	0.0724362	2.48484	1.68257	2.22554	1.94444	1.30137	3.22118	1.00008	0.728662	0.626368	0.60636	0.477479	1.18874	0.562738	0.290418	0.834789	0.386555	0.949118	0.68317	77	46	81	43	55	107	46	26	23	25	21	45	21	11	32	17
ATL2	0.0136705	1	1	-0.408817	1	1	-1.24062	0.00195639	0.0133039	-0.00746308	1	1	0.0227629	1	1	95.9731	81.7875	92.1539	96.5889	95.5439	84.985	36.5028	64.7388	64.0258	71.1867	84.1499	36.0058	72.7808	82.1354	64.644	84.2234	34.2737	82.0779	2974	2236	3354	2136	4038	2823	1679	2310	2351	2935	3701	1363	2716	3111	2478	3704
ATL3	0.0391628	1	1	0.122706	1	1	-0.110727	1	1	0.756602	1	1	1.10251	0.187709	0.682746	170.615	171.768	187.138	178.798	158.98	121.502	70.7228	84.6089	84.7504	69.8042	76.4648	70.8228	67.207	73.6605	86.4789	76.7879	72.3702	76.0026	5287	4696	6811	3954	6719	4036	3253	3019	3112	2878	3363	2681	2508	2790	3315	3377
ATM	-0.0118381	1	1	0.441221	1	1	1.24097	0.152035	0.674236	0.331302	1	1	0.473627	1	1	96.3926	51.5379	73.855	88.8112	86.1031	55.1514	121.248	71.6051	74.7829	44.7736	53.3639	122.546	44.2955	49.3446	69.444	47.5235	125.442	53.0676	2987	1409	2688	1964	3639	1832	5577	2555	2746	1846	2347	4639	1653	1869	2662	2090
ATMIN	0.0318237	1	1	0.0149483	1	1	-0.000585346	1	1	-0.294181	1	1	-0.358886	1	1	30.2054	31.3104	31.8994	29.257	27.0211	37.8113	35.8723	37.8344	37.7727	31.6035	36.1974	36.5869	30.5218	34.6125	37.696	38.1325	37.7274	38.3551	936	856	1161	647	1142	1256	1650	1350	1387	1303	1592	1385	1139	1311	1445	1677
ATN1	0.0637761	1	1	0.199902	1	1	0.0329907	1	1	-0.862417	1	1	-0.771244	1	1	154.415	171.805	164.223	152.073	155.217	148.716	275.195	305.029	298.26	243.053	243.878	246.598	247.846	226.235	294.394	267.496	264.092	246.795	4785	4697	5977	3363	6560	4940	12658	10884	10952	10021	10726	9335	9249	8569	11285	11764
ATOH1	-1.11664	0.960468	1	0.820783	1	1	-0.154299	1	1	2.86915	0.412366	1	2.95331	0.330438	1	0.0322707	0.0365776	0	0.271317	0.0946448	0.060209	0	0	0	0	0	0.0264165	0.0267971	0	0.0521743	0	0	0	1	1	0	6	4	2	0	0	0	0	0	1	1	0	2	0
ATOH7	-1.1491	0.924958	1	-0.0353263	1	1	-3.59164	0.147379	0.657327	-0.5971	1	1	0.489914	1	1	0	0.0365776	0.274758	0	0.0473224	0.0301045	0	0.0840764	0.0272334	0.0242544	0	0	0.0267971	0.0792049	0.0521743	0.045477	0	0.0487978	0	1	10	0	2	1	0	3	1	1	0	0	1	3	2	2
ATOH8	-0.154861	1	1	3.40208	0.107079	1	3.30678	0.121488	0.556656	5.60221	0.00150991	0.0114073	6.93761	1.22266e-05	0.000104459	0.871309	0.329199	0.274758	1.22093	0.118306	0.421463	0.0217408	0.0840764	0.0544668	0	0	0.0528331	0	0	0.0260872	0	0.0790932	0	27	9	10	27	5	14	1	3	2	0	0	2	0	0	1	0
ATOX1	-0.0329005	1	1	-0.25743	1	1	-0.384039	1	1	-0.618927	1	1	-1.31387	0.0393855	0.183821	8.29357	8.85178	9.86382	6.37595	12.3275	15.0824	15.0446	15.5822	16.1766	21.9987	15.6659	15.7707	21.1161	17.2403	17.948	15.8715	13.9468	16.4449	257	242	359	141	521	501	692	556	594	907	689	597	788	653	688	698
ATP10B	0.80693	1	1	1.81237	0.776809	NA	3.41855	0.376881	NA	-0.154903	1	NA	0.238467	1	NA	0	0	0	0	0	0	0.108704	0.0280255	0	0	0.0227371	0.0264165	0	0	0.0260872	0	0.0263644	0	0	0	0	0	0	0	5	1	0	0	1	1	0	0	1	0
ATP10D	-0.0977323	1	1	-0.534984	1	1	1.72444	2.93114e-05	0.00024914	1.51758	0.00740627	0.0489829	1.45209	0.00565149	0.0326285	30.4635	30.3228	31.1851	31.2015	23.4246	41.6345	35.2636	5.77325	9.83126	9.33795	9.34494	33.5754	8.70904	9.90061	6.54788	8.98171	35.3019	10.9795	944	829	1135	690	990	1383	1622	206	361	385	411	1271	325	375	251	395
ATP11A	0.0145293	1	1	-0.157704	1	1	0.102749	1	1	-0.652238	1	1	-0.558406	1	1	72.9641	72.3871	67.2883	66.6536	64.5004	67.3739	107.617	87.2713	89.1894	83.3381	92.9037	97.8733	83.6068	89.2375	86.192	97.1844	103.665	97.4981	2261	1979	2449	1474	2726	2238	4950	3114	3275	3436	4086	3705	3120	3380	3304	4274
ATP11A-AS1	-1.11662	0.969224	1	-1.0093	0.997544	NA	-1.11608	0.969368	NA	1.86852	0.784203	NA	1.2969	0.914565	NA	0.0322707	0	0.0274758	0.0452195	0.0473224	0.0301045	0	0	0	0	0	0	0	0.0264016	0	0	0	0	1	0	1	1	2	1	0	0	0	0	0	0	0	1	0	0
ATP11AUN	1.32658	0.883713	1	0.845608	1	NA	2.2927	0.548754	1	-1.11667	0.965072	1	-0.723303	1	NA	0	0	0	0	0	0	0.0652224	0	0.0544668	0.0242544	0.0227371	0.0264165	0	0.0264016	0	0.0227385	0.0527288	0	0	0	0	0	0	0	3	0	2	1	1	1	0	1	0	1
ATP11B	0.0124071	1	1	-0.173287	1	1	0.936656	1	1	-0.648405	1	1	-0.411388	1	1	175.262	145.103	167.712	174.547	155.217	127.583	392.421	183.791	187.366	176.96	210.113	395.033	172.466	199.702	185.115	197.598	392.618	206.878	5431	3967	6104	3860	6560	4238	18050	6558	6880	7296	9241	14954	6436	7564	7096	8690
ATP11C	-0.053306	1	1	-0.60994	1	1	-1.89904	6.92945e-11	9.49848e-10	-1.15558	0.30642	1	-1.38631	0.00257429	0.0158697	19.0074	14.8139	19.2331	20.3488	26.2639	16.9488	11.3487	30.6318	27.9142	35.5812	42.8139	12.495	37.5695	44.3283	30.8872	43.2259	12.154	44.1376	589	405	700	450	1110	563	522	1093	1025	1467	1883	473	1402	1679	1184	1901
ATP12A	-0.00329012	1	1	0.561666	1	1	0.526898	1	1	2.61432	6.43541e-13	1.39536e-11	2.33734	1.73447e-11	2.53979e-10	8.0354	8.99809	7.77566	6.51161	7.42962	11.801	2.21756	2.29809	1.87911	1.60079	1.25054	1.84916	1.47384	1.24088	2.34784	1.22788	2.18824	1.36634	249	246	283	144	314	392	102	82	69	66	55	70	55	47	90	54
ATP13A1	-0.0411225	1	1	0.176478	1	1	-0.26638	1	1	-0.33427	1	1	-0.160235	1	1	61.153	67.0468	61.2711	57.7001	55.3199	55.0912	56.0478	78.3032	67.8384	59.3748	55.5922	51.6444	62.5175	57.4499	76.2528	61.6668	53.1242	61.6073	1895	1833	2230	1276	2338	1830	2578	2794	2491	2448	2445	1955	2333	2176	2923	2712
ATP13A2	0.0499261	1	1	0.163418	1	1	-0.879887	1	1	-1.30501	0.000151044	0.00134167	-1.31929	2.1931e-06	2.07458e-05	129.438	137.459	133.065	130.051	131.296	138.451	170.817	377.419	318.876	293.236	283.713	166.187	293.723	274.92	358.594	323.842	166.254	300.57	4011	3758	4843	2876	5549	4599	7857	13467	11709	12090	12478	6291	10961	10413	13746	14242
ATP13A3	-0.0194592	1	1	-0.410774	1	1	-0.899357	1	1	-0.745359	1	1	-0.528962	1	1	166.291	146.53	170.103	172.377	174.478	109.189	116.574	165.995	170.018	177.639	218.458	117.21	181.55	213.88	170.375	217.949	120.96	226.105	5153	4006	6191	3812	7374	3627	5362	5923	6243	7324	9608	4437	6775	8101	6531	9585
ATP13A4	0.0689408	1	1	1.02608	0.952702	1	1.61629	0.147113	0.65663	-1.89407	0.219338	0.879657	-0.916898	1	1	0.0968121	0.256043	0.109903	0.180878	0.0709836	0.0903135	0.760928	0.476433	0.735302	0.242544	0.295582	1.00383	0.160782	0.343221	0.495656	0.272862	0.764567	0.268388	3	7	4	4	3	3	35	17	27	10	13	38	6	13	19	12
ATP13A5	1.15816	0.954741	1	-1.89905	0.76095	NA	-1.04403	0.988111	NA	-2.00641	0.761567	NA	-1.61305	0.824005	NA	0	0	0	0	0	0	0	0	0	0.0242544	0.0227371	0.0264165	0.0267971	0	0	0.0682155	0	0.0243989	0	0	0	0	0	0	0	0	0	1	1	1	1	0	0	3
ATP1A1	0.070013	1	1	-0.266072	1	1	-0.312003	1	1	-0.548091	1	1	-0.57649	1	1	390.83	425.434	413.868	427.008	419.371	432.15	466.579	491.595	478.654	541.965	577.249	456.742	517.558	529.3	493.543	587.768	470.472	577.62	12111	11631	15063	9443	17724	14355	21461	17541	17576	22345	25388	17290	19314	20048	18919	25849
ATP1A1-AS1	0.308389	1	1	0.211191	1	1	2.15171	0.000284408	0.00216786	0.881089	1	1	1.14561	0.639856	1	1.67808	1.13391	2.17059	2.3062	1.06475	2.017	3.36982	0.812738	1.2255	1.01869	0.773061	3.06432	0.964694	0.765647	0.678266	0.886802	3.79647	0.43918	52	31	79	51	45	67	155	29	45	42	34	116	36	29	26	39
ATP1A2	-0.619406	1	1	-0.142418	1	1	-0.0220617	1	1	1.49926	0.492573	1	1.46464	0.468258	1	0.548602	0.475509	0.32971	0.271317	0.307596	0.541881	0.239149	0.168153	0.190634	0.0242544	0.0909483	0.105666	0.187579	0.0792049	0.0260872	0.136431	0.0527288	0.121995	17	13	12	6	13	18	11	6	7	1	4	4	7	3	1	6
ATP1A3	-0.0787981	1	1	-0.0154764	1	1	-1.23731	0.00607633	0.0381482	0.288288	1	1	0.430696	1	1	71.1246	80.4708	68.717	72.2608	63.27	70.3241	20.8494	51.6509	49.8099	47.2476	43.2005	23.6956	50.1105	46.7045	51.47	44.6584	19.9315	45.7968	2204	2200	2501	1598	2674	2336	959	1843	1829	1948	1900	897	1870	1769	1973	1964
ATP1A4	2.70461	0.224107	1	3.9802	0.0214144	0.517927	9.62968	7.8573e-13	1.23345e-11	6.09718	3.9056e-05	0.000382314	5.6411	0.000155477	0.00116605	0.354978	0.182888	0.32971	0.180878	0.307596	0.451568	4.34816	0.0840764	0.108934	0.0727632	0.0227371	3.85682	0	0	0.0521743	0	3.82284	0	11	5	12	4	13	15	200	3	4	3	1	146	0	0	2	0
ATP1B1	0.0196121	1	1	0.752725	1	1	2.74063	5.10963e-56	3.58134e-54	1.70114	1.32088e-08	1.97669e-07	1.14118	0.204809	0.731724	9.87483	10.7538	10.4133	11.7571	15.5454	16.136	30.6545	7.4828	8.98703	4.39005	3.97899	28.6355	4.12675	4.46187	6.75658	4.52496	31.1627	4.12342	306	294	379	260	657	536	1410	267	330	181	175	1084	154	169	259	199
ATP1B2	0.00403215	1	1	0.478544	1	1	1.54832	0.0529679	0.271621	-0.808748	1	1	-0.303552	1	1	1.22629	0.475509	1.04408	0.497415	0.449563	0.752613	3.13067	1.12102	1.41614	0.82465	0.886746	2.64165	0.9111	0.686442	1.53914	1.00049	2.63644	1.09795	38	13	38	11	19	25	144	40	52	34	39	100	34	26	59	44
ATP1B3	-0.0200462	1	1	-0.347419	1	1	-0.540957	1	1	-0.0379178	1	1	-0.122418	1	1	224.927	235.157	226.016	227.364	235.784	252.246	153.968	182.838	182.137	197.601	224.915	165.632	202.854	222.592	191.662	222.906	158.951	228.252	6970	6429	8226	5028	9965	8379	7082	6524	6688	8147	9892	6270	7570	8431	7347	9803
ATP1B4	0.35082	1	1	0.148398	1	1	-0.799918	1	1	1.58539	0.398002	1	1.58864	0.33809	1	0.613143	0.402354	0.164855	0.497415	0.520546	0.301045	0.0869632	0.112102	0.217867	0.0727632	0.181897	0.0792496	0.0803912	0.15841	0.104349	0.204647	0.0527288	0.121995	19	11	6	11	22	10	4	4	8	3	8	3	3	6	4	9
ATP2A1	0.0784916	1	1	-0.175539	1	1	-0.540099	1	1	-1.45568	0.164893	0.701275	0.163521	1	1	2.71074	2.70674	1.51117	1.6279	0.946448	0.421463	1.174	1.51338	1.5523	1.9161	1.56886	1.40008	1.68821	1.84811	1.74784	1.81908	1.1073	1.48833	84	74	55	36	40	14	54	54	57	79	69	53	63	70	67	80
ATP2A2	0.0450862	1	1	0.0991963	1	1	-0.249244	1	1	-0.753441	1	1	-0.877863	1	1	251.744	275.21	266.241	251.601	307.619	266.064	380.616	492.211	479.962	386.009	455.128	364.68	375.052	418.809	493.152	463.57	386.027	469.069	7801	7524	9690	5564	13001	8838	17507	17563	17624	15915	20017	13805	13996	15863	18904	20387
ATP2A3	0.0198597	1	1	0.714525	1	1	0.302553	1	1	0.587311	1	1	0.59726	1	1	553.41	577.817	537.839	518.171	462.884	632.074	431.577	585.396	531.923	327.046	305.859	395.271	323.44	309.11	572.326	330.982	421.646	317.527	17149	15797	19575	11459	19563	20996	19851	20888	19532	13484	13452	14963	12070	11708	21939	14556
ATP2B1	0.0613413	1	1	-0.120993	1	1	-0.35878	1	1	-1.41327	0.00299403	0.0214032	-1.44021	0.000166222	0.00124238	15.9417	11.5219	16.8976	17.8617	17.2963	14.5405	30.7632	33.6586	41.2314	34.8293	40.8813	30.1677	33.0676	37.5167	35.609	40.1107	31.1363	40.2826	494	315	615	395	731	483	1415	1201	1514	1436	1798	1142	1234	1421	1365	1764
ATP2B2	0.0942552	1	1	0.324078	1	1	2.2238	2.76253e-09	3.43031e-08	1.37354	0.106219	0.490452	2.03867	2.03648e-07	2.1617e-06	4.90515	5.85242	4.8907	4.52195	3.69115	2.6793	5.58738	1.28917	1.3889	0.945922	1.2278	4.59648	0.964694	1.32008	1.69567	1.27336	5.87926	0.951558	152	160	178	100	156	89	257	46	51	39	54	174	36	50	65	56
ATP2B3	-0.15485	1	1	-0.0475291	1	1	-0.154304	1	1	7.19408	5.85582e-06	6.454e-05	6.27413	6.47945e-05	0.00050515	0.580873	0.365776	0.32971	0.406976	0.496885	1.11387	0	0	0	0	0	0	0	0	0	0	0	0	18	10	12	9	21	37	0	0	0	0	0	0	0	0	0	0
ATP2B4	0.00177152	1	1	1.14603	0.0382126	0.84116	0.809814	1	1	0.917235	1	1	0.68077	1	1	242.837	269.796	243.298	252.144	277.049	321.546	256.411	321.004	344.04	127.481	143.994	254.497	127.179	139.084	326.585	142.98	261.034	147.223	7525	7376	8855	5576	11709	10681	11794	11454	12633	5256	6333	9634	4746	5268	12519	6288
ATP2C1	0.0539216	1	1	0.319638	1	1	1.21059	0.00248201	0.0166734	0.786069	1	1	0.932884	1	1	315.252	286.037	321.714	332.409	295.434	275.396	356.832	190.209	204.686	134.709	157.886	344.974	131.627	150.172	189.549	156.577	363.249	150.371	9769	7820	11709	7351	12486	9148	16413	6787	7516	5554	6944	13059	4912	5688	7266	6886
ATP2C2	0.102629	1	1	-0.134679	1	1	0.201094	1	1	0.982788	1	1	0.920781	1	1	0.387248	0.475509	0.357186	0.271317	0.260273	0.541881	0.239149	0.140127	0.190634	0.242544	0.227371	0.211332	0.241174	0.211213	0.18261	0.090954	0.184551	0.0731967	12	13	13	6	11	18	11	5	7	10	10	8	9	8	7	4
ATP4A	-1.11661	0.977819	1	-1.00929	0.998233	NA	2.05123	0.796541	NA	-1.11665	0.980154	NA	-0.723284	1	NA	0	0	0	0	0	0	0.0434816	0	0	0	0	0.0264165	0.0267971	0	0	0	0.0527288	0	0	0	0	0	0	0	2	0	0	0	0	1	1	0	0	0
ATP5A1	0.017891	1	1	-0.191468	1	1	-0.480962	1	1	-1.37508	9.60943e-15	2.40813e-13	-1.48792	2.8433e-33	1.23564e-31	413.872	426.605	437.498	423.617	475.472	451.327	798.887	1002.13	968.502	1039.52	1076.83	807.395	1005.56	1039.38	1006.52	1062.66	788.19	1092.61	12825	11663	15923	9368	20095	14992	36746	35758	35563	42859	47360	30564	37525	39368	38583	46734
ATP5B	-0.0359264	1	1	-0.441287	1	1	-0.975882	1	1	-1.58701	8.74832e-14	2.03331e-12	-1.53464	4.70554e-16	9.43095e-15	768.656	784.663	807.267	786.187	778.122	750.475	1040.84	1610.82	1554.62	2072.49	1921.72	1162.04	2137.33	1992.45	1616.88	1850.41	1042.47	1859.49	23819	21452	29381	17386	32886	24929	47875	57477	57085	85448	84519	43989	79760	75467	61980	81378
ATP5C1	0.00438615	1	1	-0.238353	1	1	0.273508	1	1	-1.10911	0.193964	0.798783	-1.14235	0.0430603	0.198688	195.399	183.803	192.715	185.581	198.47	191.886	457.687	337.623	329.987	397.045	370.228	494.835	394.613	367.141	341.794	334.688	462.299	336.51	6055	5025	7014	4104	8388	6374	21052	12047	12117	16370	16283	18732	14726	13906	13102	14719
ATP5D	-0.110372	1	1	-0.267408	1	1	-0.495643	1	1	-0.0570474	1	1	-0.251041	1	1	48.9869	49.4895	54.0999	51.0529	62.5839	54.6999	41.851	51.0344	45.0713	53.9903	45.2013	40.3117	58.2836	54.2553	47.3221	48.3648	38.1756	46.7239	1518	1353	1969	1129	2645	1817	1925	1821	1655	2226	1988	1526	2175	2055	1814	2127
ATP5E	0.059464	1	1	-0.381102	1	1	-0.114833	1	1	-2.24111	4.23178e-18	1.28915e-16	-2.34129	4.69561e-29	1.74663e-27	40.2738	40.784	37.9441	37.0348	39.0646	45.2471	165.926	147.89	138.291	218.702	170.278	184.282	193.716	179.901	146.245	151.78	161.06	145.759	1248	1115	1381	819	1651	1503	7632	5277	5078	9017	7489	6976	7229	6814	5606	6675
ATP5EP2	-0.168027	1	1	-0.0463112	1	1	-1.62753	0.724213	1	1.79302	0.602406	1	1.02546	0.985431	1	0.0645414	0.0731552	0.0549517	0.0452195	0.141967	0.060209	0	0.0280255	0	0	0.0682112	0.0264165	0	0.0528032	0.0521743	0	0	0.0243989	2	2	2	1	6	2	0	1	0	0	3	1	0	2	2	0
ATP5F1	0.0221853	1	1	-0.239847	1	1	-0.337492	1	1	-1.23012	0.00162199	0.0121721	-1.13813	0.023794	0.118243	167.743	144.372	158.645	158.585	162.978	134.025	252.063	279.33	275.33	297.626	315.75	261.682	291.954	306.628	280.411	311.563	253.388	311.452	5198	3947	5774	3507	6888	4452	11594	9967	10110	12271	13887	9906	10895	11614	10749	13702
ATP5G1	-0.066536	1	1	-0.486697	1	1	-1.24588	0.00201352	0.013654	-1.48599	5.88248e-08	8.22036e-07	-1.80496	1.87605e-26	6.17971e-25	46.018	48.5385	46.2143	45.9883	64.879	52.2915	63.9614	115.073	102.398	138.202	135.081	66.4112	150.841	140.879	114.157	136.499	62.2727	137.024	1426	1327	1682	1017	2742	1737	2942	4106	3760	5698	5941	2514	5629	5336	4376	6003
ATP5G2	0.0739056	1	1	-0.221209	1	1	-0.238501	1	1	-1.77411	2.84804e-10	5.00514e-09	-1.81405	2.30348e-15	4.46874e-14	147.025	147.847	146.501	138.462	153.703	146.549	391.617	418.841	423.071	559.088	430.845	430.669	508.715	433.224	404.064	418.661	387.688	396.922	4556	4042	5332	3062	6496	4868	18013	14945	15535	23051	18949	16303	18984	16409	15489	18412
ATP5G3	-0.0609556	1	1	-0.477345	1	1	-0.907596	1	1	-2.1536	3.94883e-40	3.01506e-38	-2.29195	3.07825e-70	3.50941e-68	108.623	104.466	99.3251	100.93	120.317	108.677	243.453	355.391	330.532	452.733	417.498	269.449	477.041	442.438	349.281	404.723	242.368	409.877	3366	2856	3615	2232	5085	3610	11198	12681	12137	18666	18362	10200	17802	16758	13389	17799
ATP5H	0.00323395	1	1	-0.30701	1	1	-0.621206	1	1	-0.596964	1	1	-0.669979	1	1	79.2568	82.2631	77.7841	74.567	84.9674	81.3424	72.0273	97.7528	92.3757	115.16	111.412	81.4158	115.174	110.016	97.4356	102.551	73.9785	103.037	2456	2249	2831	1649	3591	2702	3313	3488	3392	4748	4900	3082	4298	4167	3735	4510
ATP5I	0.0351357	1	1	-0.339925	1	1	-0.318214	1	1	0.115914	1	1	-0.0938293	1	1	59.249	58.2316	56.7101	57.7453	68.996	66.0493	46.2209	49.1286	44.4449	62.6491	52.3862	47.18	60.3202	52.5392	45.6786	51.5482	45.5577	49.7006	1836	1592	2064	1277	2916	2194	2126	1753	1632	2583	2304	1786	2251	1990	1751	2267
ATP5J	-0.0655614	1	1	-0.336689	1	1	-0.646896	1	1	-0.948385	1	1	-0.996955	1	1	131.923	136.435	131.802	128.74	140.571	134.928	152.359	199.625	194.937	225.833	220.118	168.643	236.886	233.707	200.845	217.38	151.094	223.152	4088	3730	4797	2847	5941	4482	7008	7123	7158	9311	9681	6384	8840	8852	7699	9560
ATP5J2	-0.104723	1	1	-0.52187	1	1	-0.934596	1	1	-1.55238	2.56789e-07	3.32676e-06	-1.76642	1.87989e-17	4.09494e-16	38.7248	43.3079	38.9058	42.1898	48.8367	46.391	65.3746	93.549	86.2754	121.005	111.821	71.9587	136.826	120.682	95.2703	106.189	65.8582	106.794	1200	1184	1416	933	2064	1541	3007	3338	3168	4989	4918	2724	5106	4571	3652	4670
ATP5J2-PTCD1	-0.167025	1	1	-0.0551501	1	1	-0.181833	1	1	-0.0181819	1	1	-0.665513	1	1	0.0645414	0	0.0274758	0	0.0473224	0.0301045	0.0434816	0.0280255	0.0544668	0.0242544	0.0454742	0.0264165	0.0535941	0.0264016	0.0260872	0.0227385	0.0263644	0.0243989	2	0	1	0	2	1	2	1	2	1	2	1	2	1	1	1
ATP5L	-0.0207834	1	1	-0.273606	1	1	0.0049775	1	1	-0.770094	1	1	-0.73292	1	1	222.377	215.003	207.965	214.114	206.633	215.217	326.547	285.832	271.299	350.767	296.673	350.257	351.979	314.338	284.22	276.978	326.444	271.536	6891	5878	7569	4735	8733	7149	15020	10199	9962	14462	13048	13259	13135	11906	10895	12181
ATP5L2	0.443404	1	1	-1.89216	0.638445	1	-0.108071	1	1	1.99169	0.558039	1	1.82473	0.589386	1	0.0968121	0.0365776	0.0549517	0.0904391	0.0946448	0.060209	0	0	0	0.0242544	0	0.0528331	0	0.0264016	0	0.045477	0	0.0243989	3	1	2	2	4	2	0	0	0	1	0	2	0	1	0	2
ATP5O	-0.00588486	1	1	-0.27088	1	1	-0.607142	1	1	-0.742993	1	1	-0.70994	1	1	326.773	316.067	324.022	319.159	329.175	303.604	312.176	411.162	421.219	461.731	461.608	331.977	459.677	456.854	409.464	454.293	322.726	465.775	10126	8641	11793	7058	13912	10085	14359	14671	15467	19037	20302	12567	17154	17304	15696	19979
ATP5S	-0.0396526	1	1	-0.0907368	1	1	0.479043	1	1	0.327114	1	1	0.206886	1	1	17.2326	18.1059	17.3922	15.1485	17.9115	19.3873	19.7189	13.228	13.6712	13.5097	12.5281	18.1482	13.1574	13.808	12.5479	11.6876	19.6415	11.8091	534	495	633	335	757	644	907	472	502	557	551	687	491	523	481	514
ATP5SL	-0.0345322	1	1	-0.385614	1	1	-0.530292	1	1	-0.654272	1	1	-0.658455	1	1	57.1514	65.3276	62.1503	61.7247	58.5851	65.9891	60.722	72.9783	68.138	89.3775	79.5116	66.8867	89.7701	83.5083	70.9049	80.6762	60.9545	82.2487	1771	1786	2262	1365	2476	2192	2793	2604	2502	3685	3497	2532	3350	3163	2718	3548
ATP6AP1	0.0675772	1	1	0.0365737	1	1	0.366811	1	1	0.843729	1	1	0.747814	1	1	126.792	128.314	128.449	117.797	123.89	146.338	93.942	71.9694	73.8025	69.0523	66.5514	83.6876	67.7698	63.7071	72.4441	70.2393	91.959	64.7791	3929	3508	4675	2605	5236	4861	4321	2568	2710	2847	2927	3168	2529	2413	2777	3089
ATP6AP1L	0.195467	1	1	0.0263776	1	1	0.19647	1	1	0.45601	1	1	0.857812	1	1	2.74301	2.85305	3.54438	2.53229	2.36612	2.10732	1.63056	1.4293	1.68847	1.47952	1.93265	1.53216	1.68821	1.24088	1.59132	1.478	2.05642	1.34194	85	78	129	56	100	70	75	51	62	61	85	58	63	47	61	65
ATP6AP2	0.00532755	1	1	0.0899122	1	1	1.54841	1.7588e-24	5.04124e-23	0.218213	1	1	0.340533	1	1	105.073	101.796	109.876	106.763	93.1305	103.048	229.104	82.7592	86.4389	68.7612	76.7604	225.545	68.4397	76.4591	84.392	75.3782	230.319	74.9779	3256	2783	3999	2361	3936	3423	10538	2953	3174	2835	3376	8538	2554	2896	3235	3315
ATP6V0A1	0.121819	1	1	0.0513952	1	1	-0.0813964	1	1	0.272236	1	1	0.493867	1	1	136.537	127.656	144.468	134.347	111.397	123.428	83.4194	93.493	97.196	86.2972	95.2684	86.7519	83.9552	82.9539	94.0442	94.5922	85.1042	86.5673	4231	3490	5258	2971	4708	4100	3837	3336	3569	3558	4190	3284	3133	3142	3605	4160
ATP6V0A2	0.0908016	1	1	0.200952	1	1	1.19867	0.00378415	0.0246368	0.957115	1	1	0.622328	1	1	126.437	131.058	118.558	124.761	146.699	171.596	174.709	85.7299	89.3801	69.3676	81.467	171.285	66.9658	72.2348	91.1746	77.129	176.668	74.5875	3918	3583	4315	2759	6200	5700	8036	3059	3282	2860	3583	6484	2499	2736	3495	3392
ATP6V0A4	-1.04384	0.992084	1	-0.0449082	1	NA	-2.00509	0.820083	NA	-2.00566	0.838987	NA	-1.61231	0.882098	NA	0	0	0	0	0	0	0	0	0.0544668	0.0242544	0	0	0.0267971	0	0	0	0	0.0243989	0	0	0	0	0	0	0	0	2	1	0	0	1	0	0	0
ATP6V0B	0.013672	1	1	-0.421269	1	1	-1.22229	0.0184888	0.105316	-0.567068	1	1	-0.735268	1	1	147.961	133.106	142.984	138.779	161.795	156.634	90.5504	175.215	152.643	231.047	193.629	99.9074	226.274	206.144	170.193	196.438	90.6144	182.797	4585	3639	5204	3069	6838	5203	4165	6252	5605	9526	8516	3782	8444	7808	6524	8639
ATP6V0C	-0.0050326	1	1	0.0542159	1	1	0.0325186	1	1	0.230318	1	1	0.21398	1	1	78.2242	87.1279	89.8185	85.0127	85.4879	87.9352	72.5055	74.3516	68.955	60.9998	62.0722	67.283	63.6966	67.0865	73.6702	69.307	70.2875	62.0952	2424	2382	3269	1880	3613	2921	3335	2653	2532	2515	2730	2547	2377	2541	2824	3048
ATP6V0D1	0.0466942	1	1	0.124344	1	1	0.51853	1	1	-0.636966	1	1	-0.690589	1	1	31.7221	30.6886	32.8061	32.6485	33.9302	32.8741	68.2661	56.3312	48.9384	48.7756	46.0426	70.5322	47.672	43.7739	54.8874	45.3179	68.1519	44.1376	983	839	1194	722	1434	1092	3140	2010	1797	2011	2025	2670	1779	1658	2104	1993
ATP6V0D2	2.28996	0.342536	1	-0.953054	1	1	2.30804	0.335537	1	0.469694	1	1	1.98736	0.462984	1	0.129083	0.0731552	0.0274758	0.0904391	0	0.060209	0.0652224	0	0	0.0727632	0.113685	0.158499	0.0267971	0.0264016	0.0260872	0.0682155	0.0527288	0	4	2	1	2	0	2	3	0	0	3	5	6	1	1	1	3
ATP6V0E1	0.0618287	1	1	0.00417013	1	1	0.714349	1	1	0.158033	1	1	-0.184036	1	1	47.5993	51.5013	44.1262	43.8629	48.5291	71.167	79.4191	49.8013	50.7086	49.4305	49.2713	81.68	46.1177	46.9157	51.3395	47.2051	83.1005	46.6751	1475	1408	1606	970	2051	2364	3653	1777	1862	2038	2167	3092	1721	1777	1968	2076
ATP6V0E2	-0.109206	1	1	0.181043	1	1	0.41468	1	1	0.890695	1	1	0.37067	1	1	19.7819	18.7643	20.7442	19.5801	26.3349	30.7668	18.8928	17.1236	16.6668	13.4127	11.414	19.2841	14.8188	13.4384	15.5219	12.3925	18.7978	11.8823	613	513	755	433	1113	1022	869	611	612	553	502	730	553	509	595	545
ATP6V0E2-AS1	-0.0600127	1	1	-0.472423	1	1	-2.05516	2.01378e-05	0.000174557	-0.108336	1	1	0.0581793	1	1	4.5179	3.4383	4.14885	4.92893	5.11082	2.43846	1.02182	2.83057	2.83227	3.49263	3.56972	1.1095	3.48362	3.77543	2.71307	3.22887	0.606381	3.46465	140	94	151	109	216	81	47	101	104	144	157	42	130	143	104	142
ATP6V1A	-0.0336842	1	1	0.0889744	1	1	0.803251	1	1	-0.13992	1	1	0.0445683	1	1	95.6181	91.1148	101.496	99.1212	93.9586	77.5191	152.555	93.9414	95.6437	74.2912	83.8998	150.152	76.3448	82.4523	94.9312	83.2457	156.104	88.0557	2963	2491	3694	2192	3971	2575	7017	3352	3512	3063	3690	5684	2849	3123	3639	3661
ATP6V1B1	-0.16338	1	1	-0.643545	1	1	-2.60594	0.395759	1	1.77255	0.646439	1	1.01486	0.992192	1	0.0968121	0	0.0549517	0.0904391	0.141967	0.060209	0	0	0.0544668	0.0242544	0	0	0.0535941	0	0	0.045477	0	0.0243989	3	0	2	2	6	2	0	0	2	1	0	0	2	0	0	2
ATP6V1B2	0.0200519	1	1	-0.267007	1	1	-0.317177	1	1	-0.978173	1	1	-0.890166	1	1	59.0231	61.8893	62.7548	58.6045	55.8641	59.0951	83.3977	90.8866	86.221	92.7731	103.658	87.2539	89.9577	101.91	88.8529	103.392	81.8614	103.525	1829	1692	2284	1296	2361	1963	3836	3243	3166	3825	4559	3303	3357	3860	3406	4547
ATP6V1C1	-0.0671347	1	1	-0.744811	1	1	0.143893	1	1	-0.660183	1	1	-0.649436	1	1	44.9854	47.9898	55.2264	53.9921	56.7869	44.1934	81.5497	45.8497	44.6083	57.6285	71.0761	80.2271	61.3653	71.258	44.3743	70.6713	83.6015	75.9538	1394	1312	2010	1194	2400	1468	3751	1636	1638	2376	3126	3037	2290	2699	1701	3108
ATP6V1C2	-0.121883	1	1	0.0338899	1	1	-0.438012	1	1	-1.33303	0.291358	1	-2.2826	5.08666e-05	0.0004021	0.290436	0.292621	0.219807	0.452195	0.496885	0.692404	0.978336	1.45732	1.33444	1.09145	1.15959	1.03025	1.36665	1.42569	1.48697	1.2961	1.02821	1.07355	9	8	8	10	21	23	45	52	49	45	51	39	51	54	57	57
ATP6V1D	0.0434367	1	1	-0.262135	1	1	0.632874	1	1	-0.946658	1	1	-1.08944	0.360363	1	11.327	8.22996	10.4408	11.7119	12.3038	10.7774	31.785	17.5439	17.5928	18.0695	20.8272	33.2849	18.1684	21.3853	17.4523	21.1468	31.0572	18.6652	351	225	380	259	520	358	1462	626	646	745	916	1260	678	810	669	930
ATP6V1E1	0.0564959	1	1	-0.261314	1	1	0.145043	1	1	-0.451824	1	1	-0.401812	1	1	64.38	70.6314	70.2557	63.0812	64.0982	66.6815	90.5722	70.2879	70.9975	78.4873	81.9444	90.5295	72.3253	80.4193	69.6788	82.4044	93.7254	80.5896	1995	1931	2557	1395	2709	2215	4166	2508	2607	3236	3604	3427	2699	3046	2671	3624
ATP6V1E2	0.414444	1	1	-0.103278	1	1	-0.394985	1	1	2.36973	1.38406e-08	2.06435e-07	2.82426	1.00858e-17	2.23299e-16	8.19676	8.52258	7.83061	6.64727	4.85055	6.6832	0.673965	0.868789	1.2255	1.57654	1.11412	0.977412	1.04509	1.10887	0.834789	1.1824	0.711838	0.756366	254	233	285	147	205	222	31	31	45	65	49	37	39	42	32	52
ATP6V1F	-0.00159535	1	1	-0.402776	1	1	-0.340267	1	1	-0.496291	1	1	-0.646693	1	1	66.8326	67.2662	63.1669	63.4882	70.0371	75.773	75.7232	73.8751	72.6315	103.663	84.9912	77.6647	101.641	91.7984	73.4093	79.0845	72.3439	74.6607	2071	1839	2299	1404	2960	2517	3483	2636	2667	4274	3738	2940	3793	3477	2814	3478
ATP6V1G1	0.0626017	1	1	-0.0698387	1	1	0.50288	1	1	-0.254756	1	1	-0.0942671	1	1	66.3808	67.9246	65.4749	60.2776	59.7682	57.4996	93.5941	64.0102	60.1586	62.4794	65.0963	92.0088	61.2849	60.5917	64.4092	63.3495	90.0871	60.7777	2057	1857	2383	1333	2526	1910	4305	2284	2209	2576	2863	3483	2287	2295	2469	2786
ATP6V1G2	0.211063	1	1	0.76157	1	1	0.372232	1	1	-0.426586	1	1	-0.516955	1	1	0.484061	0.585242	0.741847	0.587854	0.662513	0.632195	0.978336	1.59745	1.33444	1.1157	0.682112	1.21516	0.803912	0.765647	1.25218	0.841325	0.949118	0.707569	15	16	27	13	28	21	45	57	49	46	30	46	30	29	48	37
ATP6V1G2-DDX39B	1.69731	0.85798	1	0.806575	1	NA	-1.11608	0.976874	NA	-1.11666	0.979211	NA	-0.0019592	1	NA	0	0	0	0.0452195	0	0	0	0	0	0	0.0909483	0	0	0.0264016	0.0521743	0	0	0	0	0	0	1	0	0	0	0	0	0	4	0	0	1	2	0
ATP6V1H	0.0165647	1	1	0.0653028	1	1	0.656812	1	1	-0.113501	1	1	-0.322048	1	1	28.2369	29.8839	32.0093	32.5581	36.0597	35.2524	56.7	39.8242	36.4655	33.083	34.5376	55.1049	32.9068	33.1076	37.9046	34.3352	57.3162	34.6709	875	817	1165	720	1524	1171	2608	1421	1339	1364	1519	2086	1228	1254	1453	1510
ATP7A	0.11485	1	1	0.486282	1	1	2.07765	1.47268e-16	2.86597e-15	0.645774	1	1	0.754617	1	1	6.9382	6.54739	7.41847	8.36561	7.42962	6.14132	17.4361	5.43694	6.10028	3.8322	4.6611	16.0084	3.80518	3.16819	5.71309	3.82007	17.6378	4.36741	215	179	270	185	314	204	802	194	224	158	205	606	142	120	219	168
ATP7B	-0.0114281	1	1	-0.0677824	1	1	0.504161	1	1	-1.43916	0.000246559	0.00211573	-1.78348	8.70312e-15	1.63249e-13	31.7221	33.5417	30.6355	28.217	31.4931	48.1371	141.837	98.4535	95.3986	96.581	92.5627	141.513	94.5936	92.5113	96.7051	89.7262	141.208	93.8626	983	917	1115	624	1331	1599	6524	3513	3503	3982	4071	5357	3530	3504	3707	3946
ATP8A1	-0.0637576	1	1	-0.115941	1	1	0.508029	1	1	0.0291777	1	1	0.160292	1	1	106.558	76.8861	96.7424	100.568	96.1354	78.6631	112.487	71.577	79.222	64.9776	75.4871	111.874	65.1704	77.8848	72.9397	73.8547	114.474	80.736	3302	2102	3521	2224	4063	2613	5174	2554	2909	2679	3320	4235	2432	2950	2796	3248
ATP8A2	0.0527291	1	1	3.2455	3.38345e-23	6.45563e-21	2.84838	4.77316e-16	9.01524e-15	7.21907	1.49775e-157	1.07496e-154	6.7199	1.276e-156	5.33397e-154	80.6768	92.5414	73.0033	72.7582	88.1616	139.263	5.15257	7.2586	6.69942	0.654869	0.591164	5.17764	0.857506	0.448828	6.4957	0.818586	4.93014	0.68317	2500	2530	2657	1609	3726	4626	237	259	246	27	26	196	32	17	249	36
ATP8B1	0.0728838	1	1	0.422807	1	1	1.28716	0.10087	0.47467	-1.99541	0.00029985	0.00254986	-1.54926	0.0104044	0.0565368	1.03266	0.731552	0.769323	0.94961	0.520546	0.782717	6.1309	2.88662	4.08501	2.27991	2.47834	5.57389	2.09017	2.32334	2.71307	2.25111	5.58925	2.2447	32	20	28	21	22	26	282	103	150	94	109	211	78	88	104	99
ATP8B2	-0.0894375	1	1	-0.758222	1	1	0.0856574	1	1	-0.552931	1	1	-0.941269	1	1	65.09	63.2061	60.0622	59.735	73.468	90.2834	120.596	66.7567	68.5737	92.1667	97.0646	112.535	96.2014	103.574	65.2962	105.37	120.749	113.357	2017	1728	2186	1321	3105	2999	5547	2382	2518	3800	4269	4260	3590	3923	2503	4634
ATP8B3	-0.197251	1	1	1.30179	0.144402	1	2.93068	2.38172e-21	5.85415e-20	1.3188	0.164024	0.69824	-0.155085	1	1	3.42069	4.06012	3.48943	4.20542	7.57158	13.6674	30.0023	9.55668	10.9206	4.1475	2.95582	29.93	4.66269	3.35301	9.10442	2.54671	29.9499	3.04986	106	111	127	93	320	454	1380	341	401	171	130	1133	174	127	349	112
ATP8B4	0.0930969	1	1	2.22265	2.25212e-32	6.5548e-30	2.854	1.0689e-72	1.08358e-70	1.98652	7.74161e-18	2.31513e-16	2.03054	3.61103e-26	1.18061e-24	94.6822	77.1788	81.6856	81.7569	68.0259	95.9129	136.619	90.4662	93.8191	17.9483	20.7362	135.675	17.5253	17.5043	88.4094	18.873	142.842	18.8604	2934	2110	2973	1808	2875	3186	6284	3228	3445	740	912	5136	654	663	3389	830
ATP8B5P	-0.0753871	1	1	0.029198	1	1	-0.329061	1	1	-1.39058	0.682785	1	0.140267	1	1	0.161354	0.292621	0.109903	0.180878	0.118306	0	0.108704	0.0560509	0.190634	0.0970176	0.15916	0.184916	0.0803912	0.211213	0.234784	0.15917	0.0790932	0.146393	5	8	4	4	5	0	5	2	7	4	7	7	3	8	9	7
ATP9A	-0.154849	1	1	1.45272	0.818449	1	1.75901	0.693933	1	2.73002	0.390246	1	2.58365	0.380865	1	0	0.182888	0.0274758	0.0452195	0.0236612	0.120418	0.0217408	0.0560509	0.0272334	0.0242544	0	0.0792496	0	0.0264016	0	0	0	0	0	5	1	1	1	4	1	2	1	1	0	3	0	1	0	0
ATP9B	-0.0598417	1	1	0.323891	1	1	0.0916086	1	1	-0.461136	1	1	-0.489323	1	1	10.1007	11.2659	10.6331	12.0284	10.4582	12.1321	14.9142	17.4318	18.7638	12.2242	13.2557	15.0046	12.3534	13.5968	18.6523	13.3475	16.0032	14.4686	313	308	387	266	442	403	686	622	689	504	583	568	461	515	715	587
ATPAF1	-0.0560968	1	1	-0.646909	1	1	-0.756406	1	1	-0.712129	1	1	-0.543505	1	1	66.4131	65.6934	66.5465	69.9546	59.2713	61.0218	53.6345	59.4981	58.3612	84.5509	83.5588	54.1011	87.3048	85.8581	60.0266	79.2664	54.3634	83.8591	2058	1796	2422	1547	2505	2027	2467	2123	2143	3486	3675	2048	3258	3252	2301	3486
ATPAF2	-0.131868	1	1	0.0430142	1	1	0.50237	1	1	-0.244663	1	1	-0.179792	1	1	6.97047	9.40045	7.44595	8.22995	8.13945	7.22508	12.414	9.1363	8.06109	8.22224	6.66197	10.4081	8.09271	8.42212	9.36529	6.84429	13.0767	7.29528	216	257	271	182	344	240	571	326	296	339	293	394	302	319	359	301
ATPIF1	-0.0683452	1	1	-0.0511463	1	1	-0.119397	1	1	-0.711026	1	1	-0.549276	1	1	80.5799	82.9946	74.487	72.1704	68.3335	71.4079	97.4422	106.357	100.028	105.846	91.4258	97.7941	112.038	98.1876	105.705	87.2022	97.39	87.9825	2497	2269	2711	1596	2888	2372	4482	3795	3673	4364	4021	3702	4181	3719	4052	3835
ATR	-0.0915211	1	1	-0.424452	1	1	-0.517903	1	1	-0.879371	1	1	-1.03259	0.817311	1	35.046	22.6781	32.3665	39.7932	41.5964	30.9173	42.7424	49.9134	45.6432	46.7382	59.1164	41.9495	51.2896	59.034	45.1569	58.0287	44.9513	64.0228	1086	620	1178	880	1758	1027	1966	1781	1676	1927	2600	1588	1914	2236	1731	2552
ATRAID	-0.0900332	1	1	-0.252455	1	1	-0.0717988	1	1	0.238974	1	1	0.19442	1	1	80.6768	87.64	79.0205	80.129	77.8453	92.3907	62.9831	57.6484	58.688	70.0467	55.0237	65.8036	76.5592	62.255	54.8352	51.4572	61.8772	49.0906	2500	2396	2876	1772	3290	3069	2897	2057	2155	2888	2420	2491	2857	2358	2102	2263
ATRIP	-0.0774322	1	1	-0.139089	1	1	-1.1221	0.220542	0.914927	-0.9509	1	1	-1.01103	0.906556	1	15.6513	17.1183	15.2491	14.3346	18.6687	13.9685	13.1314	27.465	26.253	24.497	26.7161	13.8687	27.9493	25.4512	27.6263	27.218	13.4722	29.2299	485	468	555	317	789	464	604	980	964	1010	1175	525	1043	964	1059	1197
ATRN	0.109454	1	1	0.460457	1	1	1.56099	1.4399e-10	1.92807e-09	1.09308	0.341396	1	1.12132	0.143075	0.549786	71.5119	71.5458	71.4097	77.0089	62.4656	81.6434	92.1592	42.6267	45.7249	28.4989	33.3553	88.9445	27.333	29.9394	42.9134	33.221	95.5182	30.7426	2216	1956	2599	1703	2640	2712	4239	1521	1679	1175	1467	3367	1020	1134	1645	1461
ATRNL1	-1.11664	0.950527	1	2.43211	0.364486	1	2.91362	0.214619	0.895976	3.70184	0.0898741	0.428825	3.27741	0.127176	0.499178	0.161354	0.14631	0.0549517	0.0452195	0.0709836	0.210732	0.0652224	0.0280255	0.108934	0	0	0.132083	0.0267971	0	0.0260872	0	0.0263644	0	5	4	2	1	3	7	3	1	4	0	0	5	1	0	1	0
ATRX	-0.0453004	1	1	0.10002	1	1	0.780894	1	1	0.433588	1	1	0.47433	1	1	104.718	51.5013	84.4882	102.694	92.7519	74.9	98.551	58.2369	68.3014	47.8782	55.1374	99.5376	46.6537	56.8691	61.7483	54.2541	98.4973	58.6306	3245	1408	3075	2271	3920	2488	4533	2078	2508	1974	2425	3768	1741	2154	2367	2386
ATXN1	0.328303	1	1	0.713798	1	1	0.324432	1	1	-6.10491	9.48607e-07	1.15403e-05	-5.72212	2.17418e-10	2.95907e-09	0	0.109733	0	0.0452195	0.0236612	0.0301045	1.95667	3.11083	2.72334	1.86759	2.04634	2.08691	1.20587	1.76891	2.6348	2.0692	2.32007	1.78112	0	3	0	1	1	1	90	111	100	77	90	79	45	67	101	91
ATXN10	-0.0358935	1	1	-0.0536112	1	1	-0.275573	1	1	-0.658451	1	1	-0.668623	1	1	85.7755	84.0554	88.1699	83.5205	89.4866	83.7206	103.356	124.881	124.756	109.315	122.507	107.621	112.95	120.999	123.157	116.785	103.217	123.068	2658	2298	3209	1847	3782	2781	4754	4456	4581	4507	5388	4074	4215	4583	4721	5136
ATXN1L	0.0621238	1	1	0.0269343	1	1	0.3329	1	1	-0.209586	1	1	-0.0893361	1	1	51.2136	54.7567	51.3523	48.7919	44.554	51.1174	66.179	53.921	50.6814	44.7251	50.2717	62.3695	45.6354	46.8365	54.5743	55.7548	64.8828	51.7013	1587	1497	1869	1079	1883	1698	3044	1924	1861	1844	2211	2361	1703	1774	2092	2452
ATXN2	0.0941282	1	1	0.118025	1	1	-0.0317783	1	1	0.106422	1	1	0.259877	1	1	66.0904	71.875	70.8876	64.1665	61.4481	62.3163	53.1345	56.6955	62.1194	48.5088	53.6368	51.9085	47.9399	47.6285	57.6265	58.1651	51.226	54.3852	2048	1965	2580	1419	2597	2070	2444	2023	2281	2000	2359	1965	1789	1804	2209	2558
ATXN2L	-0.0779701	1	1	-0.156293	1	1	-0.677671	1	1	0.512016	1	1	0.738205	1	1	554.572	590.034	574.987	557.964	488.888	492.118	205.972	290.092	297.28	283.874	273.004	194.848	308.997	291.104	285.576	293.986	196.837	297.203	17185	16131	20927	12339	20662	16347	9474	10351	10916	11704	12007	7376	11531	11026	10947	12929
ATXN3	0.0171988	1	1	-0.145564	1	1	-0.181353	1	1	0.694158	1	1	0.974422	1	1	49.7291	45.9415	50.6929	50.0128	44.2228	37.0887	20.1755	19.6178	23.5841	20.495	24.2377	21.0012	20.2586	22.3094	21.1567	21.8062	20.5379	23.1058	1541	1256	1845	1106	1869	1232	928	700	866	845	1066	795	756	845	811	959
ATXN7	0.0044051	1	1	0.0731521	1	1	0.416902	1	1	0.498106	1	1	0.714066	1	1	60.3785	65.8031	59.0181	61.0916	52.5279	54.2784	48.3733	37.1337	37.4187	29.3721	34.6058	45.6478	30.763	32.9228	37.9046	35.0855	46.2168	34.9392	1871	1799	2148	1351	2220	1803	2225	1325	1374	1211	1522	1728	1148	1247	1453	1543
ATXN7L1	-0.033906	1	1	-0.0770357	1	1	0.0874589	1	1	0.553872	1	1	0.490792	1	1	14.4573	14.0092	12.4465	11.8927	13.4632	14.39	9.87032	7.98726	9.15043	7.25207	8.2763	9.21938	7.79794	8.65973	8.26963	8.64063	8.85843	8.27123	448	383	453	263	569	478	454	285	336	299	364	349	291	328	317	380
ATXN7L2	0.0544944	1	1	0.157238	1	1	0.0980624	1	1	-0.758039	1	1	-0.598472	1	1	16.329	13.7898	13.8478	14.2442	13.7235	12.4633	22.3495	23.121	23.6386	20.1554	18.8718	21.1068	19.1867	18.0851	23.2437	21.1696	22.5679	20.6171	506	377	504	315	580	414	1028	825	868	831	830	799	716	685	891	931
ATXN7L3	0.0095589	1	1	0.0305065	1	1	0.237458	1	1	-0.252203	1	1	-0.37177	1	1	110.624	116.865	113.695	118.023	123.464	127.794	167.426	143.687	142.485	132.696	124.986	160.137	133.744	124.536	145.906	135.499	162.616	131.974	3428	3195	4138	2610	5218	4245	7701	5127	5232	5471	5497	6062	4991	4717	5593	5959
ATXN7L3B	0.016904	1	1	0.235982	1	1	0.575586	1	1	-1.51794	5.52749e-07	6.88748e-06	-1.06318	0.462702	1	57.6677	60.9383	62.4526	58.2428	51.818	35.9448	174.448	140.884	139.272	108.902	114.481	170.651	110.404	108.616	139.488	109.554	176.852	109.722	1787	1666	2273	1288	2190	1194	8024	5027	5114	4490	5035	6460	4120	4114	5347	4818
ATXN8OS	0.806906	1	1	-0.0475614	1	NA	0.807452	1	NA	-0.154922	1	NA	2.20951	0.763681	NA	0	0	0.0549517	0.0452195	0	0	0	0	0	0	0	0	0	0	0	0.0227385	0.0263644	0	0	0	2	1	0	0	0	0	0	0	0	0	0	0	0	1
AUH	-0.0938589	1	1	-0.178928	1	1	-0.383717	1	1	-0.195098	1	1	-0.144754	1	1	7.42226	6.84001	8.13284	6.91859	6.88541	7.46592	5.58738	5.99745	7.40749	6.74273	6.70744	6.07581	7.3156	7.76208	7.06962	6.61691	5.82653	6.34372	230	187	296	153	291	248	257	214	272	278	295	230	273	294	271	291
AUNIP	0.0258385	1	1	-0.571036	1	1	-1.78196	3.70949e-24	1.03837e-22	0.0334128	1	1	-0.109786	1	1	59.2167	66.3152	64.0187	65.3422	72.214	69.5113	18.2405	42.4866	45.0713	64.1529	61.7539	20.6313	60.8293	60.4861	44.296	58.1651	17.1369	59.4114	1835	1813	2330	1445	3052	2309	839	1516	1655	2645	2716	781	2270	2291	1698	2558
AUP1	0.0608886	1	1	-0.433317	1	1	-1.02964	0.693177	1	-0.287532	1	1	-0.228765	1	1	225.379	233.877	232.665	224.198	221.161	221.96	122.379	189.256	185.296	269.515	232.873	126.694	255.724	227.054	191.767	233.456	119.141	222.494	6984	6394	8468	4958	9347	7373	5629	6753	6804	11112	10242	4796	9543	8600	7351	10267
AURKA	0.0168048	1	1	-0.767722	1	1	-1.5413	1.42974e-09	1.80407e-08	-0.854171	1	1	-0.715382	1	1	81.1608	91.1148	93.4728	95.5941	92.184	72.9733	47.8515	84.4407	76.9072	123.77	135.058	47.814	121.9	131.216	86.8181	136.204	47.0604	136.951	2515	2491	3402	2114	3896	2424	2201	3013	2824	5103	5940	1810	4549	4970	3328	5990
AURKAIP1	0.00551024	1	1	-0.512598	1	1	-0.57933	1	1	-0.969731	1	1	-1.06843	0.368889	1	52.6981	49.8553	49.9511	48.5206	56.5266	51.84	66.4399	73.8471	66.5585	98.8852	84.7638	65.2489	100.355	91.7984	70.0701	94.524	65.8582	84.835	1633	1363	1818	1073	2389	1722	3056	2635	2444	4077	3728	2470	3745	3477	2686	4157
AURKAPS1	0.271519	1	1	-0.418884	1	1	-0.65874	1	1	-0.752012	1	1	0.389495	1	1	2.45257	1.38995	2.17059	1.08527	0.804481	0.842926	0.804409	1.17707	0.817002	1.13996	1.77349	0.739663	1.15227	1.29368	0.939138	1.45526	0.896389	1.17115	76	38	79	24	34	28	37	42	30	47	78	28	43	49	36	64
AURKB	0.0614819	1	1	-0.354239	1	1	-1.41118	0.00162277	0.0111348	-0.354294	1	1	-0.511012	1	1	54.8279	62.438	61.5459	61.589	77.4904	57.4093	29.9371	67.0649	58.0072	88.4801	72.3721	31.3564	88.1355	71.6804	65.8179	74.0366	28.9217	65.1939	1699	1707	2240	1362	3275	1907	1377	2393	2130	3648	3183	1187	3289	2715	2523	3256
AURKC	-0.0571337	1	1	-0.0376988	1	1	0.259377	1	1	-0.807469	1	1	-0.701345	1	1	0.322707	0.694975	0.357186	0.452195	0.449563	0.391359	0.847891	0.756688	0.735302	0.582106	0.818535	0.660414	0.964694	0.554434	0.54783	0.45477	0.949118	0.414782	10	19	13	10	19	13	39	27	27	24	36	25	36	21	21	20
AUTS2	-0.0656163	1	1	2.21297	2.00495e-16	2.62817e-14	3.53449	5.22163e-69	4.93114e-67	2.82974	4.8152e-31	2.56377e-29	2.51926	2.98578e-27	1.01789e-25	15.7804	18.3985	14.5622	17.6808	17.6039	23.903	33.0677	12.4433	13.5895	2.40119	2.66024	29.0582	2.84049	2.27054	12.1566	2.20564	31.6373	2.48869	489	503	530	391	744	794	1521	444	499	99	117	1100	106	86	466	97
AVEN	0.0132811	1	1	-0.128837	1	1	-0.591936	1	1	-0.631363	1	1	-0.474719	1	1	25.2034	24.8728	24.1238	23.6498	18.9053	25.4985	21.7408	29.3987	30.1202	31.4095	30.0812	20.42	30.1467	30.6523	29.0872	28.7642	20.9861	28.5955	781	680	878	523	799	847	1000	1049	1106	1295	1323	773	1125	1161	1115	1265
AVIL	0.190412	1	1	0.901539	1	1	1.30757	0.333849	1	-0.759282	1	1	-0.0230126	1	1	0.93585	0.585242	0.98913	0.452195	0.544208	0.361254	1.93493	1.23312	1.0621	0.654869	0.682112	1.74349	0.428753	0.739245	1.80001	0.977756	1.66096	0.853962	29	16	36	10	23	12	89	44	39	27	30	66	16	28	69	43
AVL9	0.00790419	1	1	0.055666	1	1	-0.121492	1	1	0.200098	1	1	0.0283537	1	1	29.4631	33.3222	30.7455	31.6989	34.9949	36.0351	26.3281	29.7911	30.6104	24.3029	27.7847	25.5712	24.1441	26.7712	30.4437	29.1053	27.0762	29.7179	913	911	1119	701	1479	1197	1211	1063	1124	1002	1222	968	901	1014	1167	1280
AVPI1	0.18799	1	1	-0.957563	1	1	-1.42345	0.0153256	0.0886772	-0.226729	1	1	-0.19365	1	1	3.58205	5.08429	4.42361	4.38629	4.25902	4.33505	1.86971	2.52229	2.61441	5.33597	4.75205	1.98124	4.87706	4.14505	2.19132	4.86604	1.34458	4.09902	111	139	161	97	180	144	86	90	96	220	209	75	182	157	84	214
AVPR1A	-0.16914	1	1	-0.5647	1	1	-0.768367	1	1	-0.894558	1	1	-0.05896	1	1	0.161354	0.219466	0.32971	0.316537	0.165628	0.120418	0.195667	0.168153	0.1634	0.169781	0.250108	0.184916	0.321565	0.237615	0.18261	0.204647	0.0527288	0.146393	5	6	12	7	7	4	9	6	6	7	11	7	12	9	7	9
AVPR2	0.190033	1	1	1.17062	0.46803	1	2.09798	1.66712e-06	1.62997e-05	-2.53338	0.000105158	0.00096219	-5.58025	1.12774e-09	1.44947e-08	0	0.109733	0.0274758	0	0.0473224	0.571986	7.17446	3.50318	3.34971	1.55228	1.52338	5.23048	1.36665	1.42569	3.6522	1.84182	7.22384	1.51273	0	3	1	0	2	19	330	125	123	64	67	198	51	54	140	81
AWAT1	0.2713	1	1	-1.52809	0.760622	NA	1.41254	0.761749	1	-1.13307	0.945533	1	-0.753513	1	1	0.0322707	0	0	0.0452195	0	0.0301045	0.0869632	0	0.0272334	0.0485088	0.0227371	0.0792496	0.0267971	0.0264016	0	0.0227385	0.0527288	0.0243989	1	0	0	1	0	1	4	0	1	2	1	3	1	1	0	1
AXDND1	-0.306378	1	1	-1.18686	0.677546	1	-3.38258	2.27547e-05	0.000195915	-5.03992	2.27604e-05	0.000230598	-4.04362	7.6072e-07	7.6059e-06	0.129083	0.0731552	0.0274758	0.0904391	0.0709836	0	0.130445	0.476433	0.817002	0.679123	0.909483	0	0.857506	1.21447	0.313046	1.13693	0.210915	1.29314	4	2	1	2	3	0	6	17	30	28	40	0	32	46	12	50
AXIN1	-0.0191054	1	1	-0.771005	1	1	-0.701892	1	1	-0.771783	1	1	-0.793654	1	1	39.2089	42.9055	39.9224	39.6123	35.2079	47.6554	41.1118	39.0955	38.4536	64.0559	58.3434	40.4437	64.7149	60.9349	39.4177	59.393	39.0457	58.4842	1215	1173	1453	876	1488	1583	1891	1395	1412	2641	2566	1531	2415	2308	1511	2612
AXIN2	-1.11661	0.975687	1	-0.047503	1	NA	1.33137	0.929296	NA	-1.11665	0.978246	NA	-0.723287	1	NA	0	0	0	0	0	0	0.0217408	0.0280255	0	0	0	0.0264165	0	0	0	0	0.0263644	0.0243989	0	0	0	0	0	0	1	1	0	0	0	1	0	0	0	0
AXL	0.1974	1	1	0.230561	1	1	0.393487	1	1	-0.451542	1	1	0.0663817	1	1	0.193624	0.658397	0.247282	0.271317	0.236612	0.240836	0.521779	0.364331	0.299568	0.363816	0.318319	0.290582	0.214376	0.369623	0.417395	0.295601	0.369101	0.268388	6	18	9	6	10	8	24	13	11	15	14	11	8	14	16	13
AZGP1	-0.827101	1	1	-1.48072	0.415897	1	0.788003	1	1	3.39363	4.78669e-09	7.51423e-08	2.81534	1.57224e-06	1.51171e-05	1.83943	2.30439	1.7035	1.6279	2.10585	3.55233	0.391334	0.112102	0.108934	0.0970176	0.204634	0.501914	0.267971	0.237615	0.0521743	0.090954	0.395466	0.195191	57	63	62	36	89	118	18	4	4	4	9	19	10	9	2	4
AZGP1P1	-0.154862	1	1	-0.0475409	1	NA	1.76691	0.764618	1	2.41718	0.606295	1	4.03267	0.185545	0.676838	0	0.109733	0.109903	0.135659	0	0.060209	0	0	0	0	0	0.0264165	0	0	0	0	0.0263644	0	0	3	4	3	0	2	0	0	0	0	0	1	0	0	0	0
AZI2	-0.0444786	1	1	-0.0309988	1	1	0.156269	1	1	0.197526	1	1	0.180676	1	1	58.539	51.7573	55.9683	57.0218	57.9936	55.6933	50.3734	43.6637	47.4406	38.5645	43.5188	50.8254	39.9544	43.8795	46.1743	43.5442	52.4651	45.5772	1814	1415	2037	1261	2451	1850	2317	1558	1742	1590	1914	1924	1491	1662	1770	1915
AZIN1	-0.00572675	1	1	-0.0548228	1	1	0.0565352	1	1	0.0176634	1	1	0.151296	1	1	259.811	269.211	258.877	256.44	258.286	221.027	227.322	209.098	219.665	185.304	219.367	228.662	184.417	213.484	216.158	211.946	228.737	220.469	8051	7360	9422	5671	10916	7342	10456	7461	8066	7640	9648	8656	6882	8086	8286	9321
AZU1	2.28835	0.72269	1	-0.047554	1	NA	1.66944	0.855718	NA	-0.154915	1	NA	0.959797	1	NA	0	0	0.0274758	0	0	0	0.0217408	0	0	0.0242544	0.0454742	0.0264165	0	0	0	0	0	0	0	0	1	0	0	0	1	0	0	1	2	1	0	0	0	0
B2M	0.125775	1	1	0.239291	1	1	1.45737	7.73648e-07	7.78988e-06	-0.115709	1	1	-0.103747	1	1	1845.34	1788.02	1812.31	1672.76	1634.73	1921.69	4792.39	2069.88	2246.87	2030.51	1837.97	5015.55	1813.14	1710.77	2114.7	1612.91	4895.21	1499.78	57183	48883	65960	36992	69089	63834	220433	73857	82504	83717	80836	189864	67662	64798	81063	70933
B3GALNT1	-0.0450856	1	1	0.293215	1	1	0.218697	1	1	-6.87399	3.56674e-60	4.35361e-58	-6.82632	3.05696e-92	4.96954e-90	0.354978	0.0731552	0.0824275	0.497415	0.165628	0.301045	28.7631	30.0153	31.2095	20.7618	22.3051	27.526	21.4644	22.9958	30.4437	23.8982	29.2645	24.5453	11	2	3	11	7	10	1323	1071	1146	856	981	1042	801	871	1167	1051
B3GALNT2	-0.0754895	1	1	-0.542263	1	1	-1.02021	0.817517	1	-0.567538	1	1	-0.48429	1	1	23.4931	19.7519	21.9257	23.4237	21.792	20.2302	14.0011	18.665	21.0514	23.7451	27.2163	15.2159	24.4121	28.7514	20.8176	26.3312	13.5249	28.2051	728	540	798	518	921	672	644	666	773	979	1197	576	911	1089	798	1158
B3GALT1	0.334847	1	1	-0.368431	1	1	-0.141711	1	1	1.24123	0.839058	1	1.37405	0.719944	1	0.161354	0.0731552	0.0274758	0.271317	0.141967	0.0903135	0.0217408	0.0280255	0.0817002	0.0727632	0.0454742	0.0528331	0.0803912	0	0	0.045477	0.0527288	0.0487978	5	2	1	6	6	3	1	1	3	3	2	2	3	0	0	2
B3GALT2	-0.154842	1	1	-0.0475211	1	1	7.30931	9.6543e-06	8.72241e-05	-0.154883	1	1	0.238487	1	1	0	0	0	0	0	0	0.695705	0	0	0	0	0.76608	0	0	0	0	0.949118	0	0	0	0	0	0	0	32	0	0	0	0	29	0	0	0	0
B3GALT4	-0.199072	1	1	0.313067	1	1	1.9922	1.32624e-05	0.000117457	1.93376	0.000211005	0.0018299	1.25974	0.234292	0.817299	6.42187	7.3521	6.20954	5.74288	6.3412	14.4502	10.0008	3.1949	3.37694	2.4982	1.93265	9.48354	2.41174	2.58736	2.94785	1.72813	10.4667	2.07391	199	201	226	127	268	480	460	114	124	103	85	359	90	98	113	76
B3GALT6	0.051096	1	1	0.659708	1	1	0.43842	1	1	-0.832456	1	1	-0.46619	1	1	28.0755	25.4214	27.5033	29.257	24.8443	18.0025	49.9169	57.1439	57.2446	34.1502	34.5149	47.4177	33.8447	33.8733	56.8178	35.0173	46.9813	32.2798	870	695	1001	647	1050	598	2296	2039	2102	1408	1518	1795	1263	1283	2178	1540
B3GAT1	1.66122	0.899539	1	-0.0475592	1	NA	-0.154333	1	NA	-0.154919	1	NA	0.238446	1	NA	0	0	0	0	0	0	0	0	0	0	0	0	0	0	0	0.045477	0	0	0	0	0	0	0	0	0	0	0	0	0	0	0	0	0	2
B3GAT2	1.70538	0.674103	1	-0.0475307	1	1	-0.154306	1	1	6.41963	9.65698e-05	0.000890417	6.03674	0.000158673	0.00118883	0.193624	0.329199	0.412137	0.497415	0.425902	0.511777	0	0	0	0.0242544	0.0227371	0	0	0	0	0	0	0	6	9	15	11	18	17	0	0	0	1	1	0	0	0	0	0
B3GAT3	0.0159106	1	1	0.117936	1	1	0.0761092	1	1	0.298921	1	1	0.241092	1	1	39.4671	36.6873	35.6361	38.7984	36.9824	41.9657	30.7197	34.6114	30.2291	34.6595	23.9649	31.1715	32.3173	27.0089	33.5481	25.8764	32.0855	24.3013	1223	1003	1297	858	1563	1394	1413	1235	1110	1429	1054	1180	1206	1023	1286	1138
B3GNT2	0.0830788	1	1	-0.0247171	1	1	-0.000444898	1	1	0.0815449	1	1	-0.11597	1	1	105.945	110.794	107.76	103.327	111.089	136.283	110.661	110.925	104.086	95.3441	113.526	104.689	91.0832	102.623	109.644	114.534	109.201	111.186	3283	3029	3922	2285	4695	4527	5090	3958	3822	3931	4993	3963	3399	3887	4203	5037
[truncated: 18,496 more rows]
[truncated: 2 more columns]

## Sheet: GO Up in METTL3 and WTAP
GO: Molecular Function
[truncated: 377 more rows]

## Sheet: GO Down in Mettl3 and WTAP
GO: Molecular Function
[truncated: 88 more rows]
