# Supplementary material for: N6-methyladenosine mRNA marking promotes selective translation of regulons required for human erythropoiesis
Source: Nat Commun. 2019 Oct 10;10:4596. doi: 10.1038/s41467-019-12518-6 (PMC6787028; doi:10.1038/s41467-019-12518-6)
Supplement: Supplementary file 7 — Supplementary Data 4 [file 41467_2019_12518_MOESM7_ESM.xlsx]

## Sheet: METTL3 all splicing (MISO)
event_name	geneName	EntrezID	GeneDescription	pvalue	median_delta_psi	group	No_of_comparisons_passed	nmd_status	annotation	RefSeqID
chr1:10523266-10523115:-@chr1:10521759-10520603:-	DFFA	1676	DNA fragmentation factor, 45kDa, alpha polypeptide	9.89252e-21	0.36	ri	12	NA	3' UTR	NM_004401;NM_213566
chr1:121116687:121116815:+@chr1:121124562|121124565:121124786:+	SRGAP2D	100996712	SLIT-ROBO Rho GTPase activating protein 2D (pseudogene)	2.40479e-10	0.22	a3ss	12	FALSE	Exon (uc031pnu.1/100996712, exon 4 of 6)	NA
chr1:155278539:155278756:+@chr1:155279834|155279855:155279996:+	FDPS	2224	farnesyl diphosphate synthase	2.35849e-08	0.12	a3ss	12	NA	Promoter (1-2kb)	NM_001242824;NM_001135822;NM_001242825
chr1:173834685-173834609:-@chr1:173834420-173834367:-	SNORD79	26770	small nucleolar RNA, C/D box 79	3.02789e-12	-0.21	ri	12	FALSE	Promoter (<=1kb)	NR_002578
chr1:228327929:228328064:+@chr1:228328825:228329208:+@chr1:228329334:228329530:+@chr1:228333212:228333325:+	GUK1	2987	guanylate kinase 1	0.00294862	-0.18	mxe	12	FALSE	Promoter (<=1kb)	NM_001159390;NM_001242840
chr1:39456916:39457272:+@chr1:39463843:39463983:+@chr1:39466644:39466778:+@chr1:39469019:39469090:+	AKIRIN1	79647	akirin 1	1.38777e-10	-0.505	mxe	12	FALSE	Promoter (<=1kb)	NM_024595;NM_001136275
chr1:46774773:46774799:+@chr1:46775569:46775716:+@chr1:46775827:46775988:+	UQCRH	7388	ubiquinol-cytochrome c reductase hinge protein	1.13996e-27	-0.19	se	12	NA	Exon (uc001cpq.3/7388, exon 3 of 5)	NM_006004
chr1:46805849:46806591:+@chr1:46806995:46807169:+@chr1:46810473:46810816:+	NSUN4	387338	NOP2/Sun domain family, member 4	2.56696e-10	0.125	se	12	NA	Promoter (<=1kb)	NA
chr10:11207449:11207645:+@chr10:11259388:11259470:+@chr10:11291116:11291164:+	CELF2	10659	CUGBP, Elav-like family member 2	4.61679e-05	-0.36	se	12	TRUE	Exon (uc010qbj.1/10659, exon 3 of 14)	NM_001025076;NM_001025077;NM_006561;NM_001083591
chr10:28879649:28879761:+@chr10:28884662:28884970:+@chr10:28897115:28897360:+	MIR5586	100847088	microRNA 5586	2.3633e-18	-0.25	se	12	FALSE	Exon (uc001iud.3/51322, exon 7 of 14)	NM_016628;NM_100486
chr10:79796952:79797062:+@chr10:79799959:79799983:+@chr10:79800373:79800473:+	RPS24	6229	ribosomal protein S24	1.55663e-40	0.1	se	12	FALSE	3' UTR	NM_001142285
chr10:79796952:79797062:+@chr10:79799962:79799982:+@chr10:79800373:79800473:+	RPS24	6229	ribosomal protein S24	1.55004e-46	0.415	se	12	FALSE	3' UTR	NM_001142285
chr10:79796952:79797062:+@chr10:79799962:79799983:+@chr10:79800373:79800473:+	RPS24	6229	ribosomal protein S24	1.28494e-126	-0.605	se	12	FALSE	3' UTR	NM_001142285
chr11:111957364:111957522:-@chr11:111956691:111957034:-@chr11:111955539:111956186:-	TIMM8B	26521	translocase of inner mitochondrial membrane 8 homolog B (yeast)	1.24961e-10	0.17	se	12	NA	Promoter (<=1kb)	NR_028383;NM_012459
chr11:111957364:111957522:-@chr11:111956702:111957034:-@chr11:111955539:111956186:-	TIMM8B	26521	translocase of inner mitochondrial membrane 8 homolog B (yeast)	1.21091e-12	0.16	se	12	NA	Promoter (<=1kb)	NR_028383;NM_012459
chr11:124748480-124748692:+@chr11:124749086-124749237:+	ROBO3	64221	roundabout guidance receptor 3	0.000118701	0.15	ri	12	NA	Promoter (1-2kb)	NM_022370
chr11:47788621:47788993:-@chr11:47786822:47786914:-@chr11:47776080:47776216:-@chr11:47774468:47774654:-	FNBP4	23360	formin binding protein 4	3.76078e-05	0.41	mxe	12	TRUE	Promoter (<=1kb)	NA
chr11:62622688-62622605:-@chr11:62622410-62622360:-	SNORD27	9301	small nucleolar RNA, C/D box 27	2.1159e-11	0.37	ri	12	FALSE	Promoter (<=1kb)	NR_003098
chr11:66407171:66407594:+@chr11:66410921:66411611:+@chr11:66413498:66413944:+	RBM4	5936	RNA binding motif protein 4	2.11329e-06	0.17	se	12	FALSE	3' UTR	NM_001198844
chr11:71723941:71727306:-@chr11:71723447:71723488:-@chr11:71721832:71721900:-	NUMA1	4926	nuclear mitotic apparatus protein 1	2.62233e-13	0.35	se	12	FALSE	Exon (uc001orl.1/4926, exon 16 of 27)	NM_006185
chr11:85707869:85707972:-@chr11:85701293:85701421:-@chr11:85694909:85695016:-	PICALM	8301	phosphatidylinositol binding clathrin assembly protein	4.79557e-20	-0.32	se	12	FALSE	Exon (uc001pbm.3/8301, exon 13 of 20)	NM_001206947;NM_001008660;NM_007166;NM_001206946
chr11:85707869:85707972:-@chr11:85701293:85701442:-@chr11:85694909:85695016:-	PICALM	8301	phosphatidylinositol binding clathrin assembly protein	2.29882e-23	0.32	se	12	FALSE	Exon (uc001pbm.3/8301, exon 13 of 20)	NM_001206947;NM_001008660;NM_007166;NM_001206946
chr12:120636921:120637008:-@chr12:120636657:120636803:-@chr12:120636357:120636542:-@chr12:120635125:120635265:-	RPLP0	6175	ribosomal protein, large, P0	5.84087e-88	0.13	mxe	12	FALSE	Promoter (2-3kb)	NM_001002;NM_053275
chr12:120638886:120639014:-@chr12:120638634|120638694:120638533:-	RPLP0	6175	ribosomal protein, large, P0	5.04045e-47	0.435	a3ss	12	FALSE	Promoter (<=1kb)	NM_001002;NM_053275
chr12:51632508:51632704:+@chr12:51634127:51634245:+@chr12:51634655:51634900:+@chr12:51636114:51637717:+	DAZAP2	9802	DAZ associated protein 2	8.01409e-12	0.18	mxe	12	NA	Promoter (<=1kb)	NA
chr12:57118236:57118307:-@chr12:57108459|57108471:57108386:-	NACA	4666	nascent polypeptide-associated complex alpha subunit	1.68538e-05	0.3	a3ss	12	NA	Exon (uc001sly.2/4666, exon 3 of 8)	NM_001113203;NM_001113202
chr12:57118236:57118307:-@chr12:57108459|57108487:57108386:-	NACA	4666	nascent polypeptide-associated complex alpha subunit	1.78796e-05	0.17	a3ss	12	NA	Exon (uc001sly.2/4666, exon 3 of 8)	NM_001113203;NM_001113202
chr13:107212005-107211780:-@chr13:107209479-107209396:-	ARGLU1	55082	arginine and glutamate rich 1	5.53249e-22	-0.62	ri	12	NA	3' UTR	NM_018011
chr13:95953495:95953687:-@chr13:95918366:95918518:-@chr13:95899897:95900007:-	ABCC4	10257	ATP-binding cassette, sub-family C (CFTR/MRP), member 4	6.62491e-07	-0.13	se	12	NA	5' UTR	NM_005845;NM_001105515
chr14:100842597:100842680:-@chr14:100841620:100841687:-@chr14:100835424:100835595:-	WARS	7453	tryptophanyl-tRNA synthetase	7.35704e-23	0.23	se	12	FALSE	Promoter (<=1kb)	NM_173701
chr14:100842597:100842680:-@chr14:100841620:100841740:-@chr14:100835424:100835595:-	WARS	7453	tryptophanyl-tRNA synthetase	7.61683e-44	0.27	se	12	FALSE	Promoter (<=1kb)	NM_173701
chr14:100842597:100842680:-@chr14:100841620:100841743:-@chr14:100835424:100835595:-	WARS	7453	tryptophanyl-tRNA synthetase	1.5664e-43	-0.135	se	12	FALSE	Promoter (<=1kb)	NM_173701
chr14:100842597:100842680:-@chr14:100841620:100841883:-@chr14:100835424:100835595:-	WARS	7453	tryptophanyl-tRNA synthetase	5.47534e-61	0.11	se	12	FALSE	Promoter (<=1kb)	NM_173701
chr14:100842597:100842680:-@chr14:100841620:100841883:-@chr14:100840317:100840401:-@chr14:100835424:100835595:-	WARS	7453	tryptophanyl-tRNA synthetase	3.72142e-12	0.395	mxe	12	FALSE	Promoter (<=1kb)	NM_173701
chr14:100842597:100842680:-@chr14:100841620:100841883:-@chr14:100840473:100840581:-@chr14:100835424:100835595:-	WARS	7453	tryptophanyl-tRNA synthetase	3.72142e-12	0.42	mxe	12	FALSE	Promoter (<=1kb)	NM_173701
chr14:21737457:21737638:-@chr14:21731495|21731988:21731470:-	HNRNPC	3183	heterogeneous nuclear ribonucleoprotein C (C1/C2)	5.26329e-10	0.22	a3ss	12	NA	5' UTR	NM_004500;NM_001077443;NM_031314;NM_001077442
chr14:56046925:56047072:+@chr14:56068475:56068598:+@chr14:56078737:56079289:+	KTN1	3895	kinectin 1 (kinesin receptor)	1.65931e-11	-0.15	se	12	TRUE	5' UTR	NM_004986
chr14:65544631:65544754:-@chr14:65544046:65544146:-@chr14:65541842:65543381:-	LOC100506321	100506321	uncharacterized LOC100506321	1.09884e-22	-0.57	se	12	NA	3' UTR	NA
chr14:65544631:65544754:-@chr14:65544062:65544146:-@chr14:65541842:65543381:-	LOC100506321	100506321	uncharacterized LOC100506321	1.29084e-22	0.29	se	12	NA	3' UTR	NA
chr15:66795696:66795867:-@chr15:66795209|66795502:66794950:-	SNORD16	595097	small nucleolar RNA, C/D box 16	1.91298e-45	-0.14	a3ss	12	NA	Promoter (<=1kb)	NM_000968
chr15:69745159:69745359:+@chr15:69747509:69747626:+@chr15:69747767:69747884:+	RPLP1	6176	ribosomal protein, large, P1	2.36269e-08	0.4	se	12	FALSE	Promoter (2-3kb)	NM_001003;NM_213725
chr15:75188493:75188666:+@chr15:75189352:75189560:+@chr15:75189853:75190565:+	MPI	4351	mannose phosphate isomerase	4.78329e-08	-0.2	se	12	FALSE	Exon (uc002azc.1/4351, exon 7 of 8)	NM_002435
chr15:81582794:81582881:+@chr15:81584265|81584897:81585378:+	IL16	3603	interleukin 16	0.000200061	0.29	a3ss	12	NA	Promoter (<=1kb)	NM_004513;NM_172217;NM_001172128
chr15:90348448:90348177|90348309:-@chr15:90347722:90347848:-	ANPEP	290	alanyl (membrane) aminopeptidase	1.41655e-05	0.385	a5ss	12	NA	Exon (uc002bop.4/290, exon 4 of 21)	NM_001150
chr16:2014450:2014629:-@chr16:2014277:2014366:-@chr16:2013150:2013257:-@chr16:2012737:2012910:-	RPS2	6187	ribosomal protein S2	8.16373e-145	-0.27	mxe	12	FALSE	Promoter (<=1kb)	NM_002952
chr16:2014808:2014827:-@chr16:2014450:2014629:-@chr16:2014277:2014366:-@chr16:2013150:2013257:-	RPS2	6187	ribosomal protein S2	0	-0.12	mxe	12	FALSE	Promoter (<=1kb)	NM_002952
chr16:24202411:24202551:+@chr16:24225979|24231282:24231932:+	CACNG3	10368	calcium channel, voltage-dependent, gamma subunit 3	0.000322197	0.37	a3ss	12	FALSE	3' UTR	NM_212535;NM_002738
chr16:30075745:30075826:+@chr16:30077197:30077248:+@chr16:30078555:30078687:+	ALDOA	226	aldolase A, fructose-bisphosphate	1.86135e-06	-0.47	se	12	FALSE	Promoter (<=1kb)	NM_000034;NM_184043
chr16:88785982:88786129:-@chr16:88783945:88784023:-@chr16:88783431:88783619:-	PIEZO1	9780	piezo-type mechanosensitive ion channel component 1	1.62607e-11	0.23	se	12	NA	Promoter (1-2kb)	NM_001142864
chr16:89627065:89627120:+@chr16:89627362:89627471:+@chr16:89627635:89627737:+@chr16:89628004:89628159:+	RPL13	6137	ribosomal protein L13	3.16787e-22	0.125	mxe	12	NA	Promoter (<=1kb)	NM_001243131;NM_000977;NM_001243130
chr17:16342301-16342374:+@chr17:16342641-16342728:+	LRRC75A-AS1	125144	LRRC75A antisense RNA 1	4.14987e-11	-0.21	ri	12	NA	Promoter (<=1kb)	NR_027166;NR_027165;NR_045021;NR_027158;NR_027170
chr17:16342351-16342374:+@chr17:16342641-16342728:+	LRRC75A-AS1	125144	LRRC75A antisense RNA 1	8.87813e-11	0.13	ri	12	NA	Promoter (<=1kb)	NR_027166;NR_027165;NR_045021;NR_027158;NR_027170;NR_045026;NR_045022;NR_045029;NR_027164;NR_027167;NR_027168;NR_027163;NR_027169;NR_027176
chr17:16342641:16342707|16343017:+@chr17:16343499:16343567:+	SNORD49B	692087	small nucleolar RNA, C/D box 49B	7.16399e-39	-0.44	a5ss	12	NA	Promoter (<=1kb)	NR_027166;NR_027165;NR_045021;NR_027158;NR_027170;NR_045026;NR_045022;NR_045029;NR_027164;NR_027167;NR_027168;NR_027163;NR_027169;NR_027179;NR_027667;NR_045028;NR_027176;NR_027173;NR_027178;NR_027177;NR_027174;NR_027175;NR_027172;NR_045025;NR_045023
chr17:16342641:16342728:+@chr17:16342842:16343017:+@chr17:16343425:16343567:+	SNORD49B	692087	small nucleolar RNA, C/D box 49B	2.33001e-111	-0.49	se	12	NA	Promoter (<=1kb)	NR_027166;NR_027165;NR_045021;NR_027158;NR_027170;NR_045026;NR_045022;NR_045029;NR_027164;NR_027167;NR_027168;NR_027163;NR_027169;NR_027179;NR_027667;NR_045028;NR_027176;NR_027173;NR_027178;NR_027177;NR_027174;NR_027175;NR_027172;NR_045025;NR_045023
chr17:16342641:16342728:+@chr17:16342842:16343017:+@chr17:16343499:16343567:+	SNORD49B	692087	small nucleolar RNA, C/D box 49B	3.98668e-11	-0.335	se	12	TRUE	Promoter (<=1kb)	NR_027166;NR_027165;NR_045021;NR_027158;NR_027170;NR_045026;NR_045022;NR_045029;NR_027164;NR_027167;NR_027168;NR_027163;NR_027169;NR_027179;NR_027667;NR_045028;NR_027176;NR_027173;NR_027178;NR_027177;NR_027174;NR_027175;NR_027172;NR_045025;NR_045023
chr17:16342641:16342728:+@chr17:16342895:16343017:+@chr17:16343425:16343567:+	SNORD49B	692087	small nucleolar RNA, C/D box 49B	2.41904e-09	-0.26	se	12	NA	Promoter (<=1kb)	NR_027166;NR_027165;NR_045021;NR_027158;NR_027170;NR_045026;NR_045022;NR_045029;NR_027164;NR_027167;NR_027168;NR_027163;NR_027169;NR_027179;NR_027667;NR_045028;NR_027176;NR_027173;NR_027178;NR_027177;NR_027174;NR_027175;NR_027172;NR_045025;NR_045023
chr17:16342641:16342728:+@chr17:16342895:16343017:+@chr17:16343499:16343567:+	SNORD49B	692087	small nucleolar RNA, C/D box 49B	2.64331e-15	0.38	se	12	TRUE	Promoter (<=1kb)	NR_027166;NR_027165;NR_045021;NR_027158;NR_027170;NR_045026;NR_045022;NR_045029;NR_027164;NR_027167;NR_027168;NR_027163;NR_027169;NR_027179;NR_027667;NR_045028;NR_027176;NR_027173;NR_027178;NR_027177;NR_027174;NR_027175;NR_027172;NR_045025;NR_045023
chr17:16342641:16342728|16343017:+@chr17:16343425:16343567:+	SNORD49B	692087	small nucleolar RNA, C/D box 49B	1.41112e-33	0.12	a5ss	12	NA	Promoter (<=1kb)	NR_027166;NR_027165;NR_045021;NR_027158;NR_027170;NR_045026;NR_045022;NR_045029;NR_027164;NR_027167;NR_027168;NR_027163;NR_027169;NR_027179;NR_027667;NR_045028;NR_027176;NR_027173;NR_027178;NR_027177;NR_027174;NR_027175;NR_027172;NR_045025;NR_045023
chr17:26903819:26903951:-@chr17:26902983:26903038:-@chr17:26902439:26902562:-	ALDOC	230	aldolase C, fructose-bisphosphate	4.09515e-05	0.4	se	12	FALSE	Promoter (<=1kb)	NM_005165
chr17:30692349:30692506:+@chr17:30693684:30693776:+@chr17:30694791:30695033:+	ZNF207	7756	zinc finger protein 207	1.27399e-21	0.4	se	12	FALSE	Exon (uc002hhh.4/7756, exon 8 of 11)	NM_001098507;NM_001032293;NM_003457
chr17:33353393:33353580:-@chr17:33348390:33348800:-@chr17:33344542:33344625:-	RFFL	117584	ring finger and FYVE-like domain containing E3 ubiquitin protein ligase	8.98092e-09	0.41	se	12	FALSE	Exon (uc002him.1/117584, exon 2 of 5)	NM_001017368;NM_133629
chr17:33353393:33353580:-@chr17:33348390:33348800:-@chr17:33344542:33344625:-@chr17:33343389:33343599:-	RFFL	117584	ring finger and FYVE-like domain containing E3 ubiquitin protein ligase	1.19136e-12	-0.22	mxe	12	FALSE	Promoter (<=1kb)	NM_001017368;NM_133629
chr17:3819383:3819960:-@chr17:3818640:3819272:-@chr17:3808514:3808661:-	P2RX1	5023	purinergic receptor P2X, ligand gated ion channel, 1	7.11304e-06	-0.13	se	12	NA	Promoter (1-2kb)	NA
chr17:39975782:39975927|39976301:+@chr17:39976521:39976713:+	FKBP10	60681	FK506 binding protein 10, 65 kDa	7.12196e-10	-0.325	a5ss	12	NA	Promoter (<=1kb)	NM_021939
chr17:48827862-48828055:+@chr17:48829561-48830072:+	LINC00483	55018	long intergenic non-protein coding RNA 483	4.35924e-21	0.38	ri	12	NA	3' UTR	NM_016424;NM_006107
chr17:57208642:57208728:-@chr17:57196660:57196856:-@chr17:57187308:57189706:-	TRIM37	4591	tripartite motif containing 37	5.32149e-06	0.2	se	12	FALSE	Exon (uc002ixd.2/348235, exon 3 of 4)	NA
chr17:57208642:57208728:-@chr17:57196680:57196856:-@chr17:57187308:57189706:-	TRIM37	4591	tripartite motif containing 37	1.94879e-06	0.58	se	12	FALSE	Exon (uc002ixd.2/348235, exon 3 of 4)	NA
chr17:57232492:57232800:-@chr17:57208642:57208728:-@chr17:57196660:57196856:-@chr17:57187308:57189706:-	SKA2	348235	spindle and kinetochore associated complex subunit 2	3.42659e-09	-0.15	mxe	12	FALSE	Promoter (<=1kb)	NA
chr17:57232492:57232800:-@chr17:57208642:57208728:-@chr17:57196680:57196856:-@chr17:57187308:57189706:-	SKA2	348235	spindle and kinetochore associated complex subunit 2	2.53315e-11	0.4	mxe	12	FALSE	Promoter (<=1kb)	NA
chr17:62502632:62502849:-@chr17:62502194:62502377:-@chr17:62500795:62500960:-@chr17:62500340:62500436:-	DDX5	1655	DEAD (Asp-Glu-Ala-Asp) box helicase 5	4.07165e-18	0.41	mxe	12	FALSE	Promoter (<=1kb)	NA
chr17:62502632:62502849:-@chr17:62502194:62502380:-@chr17:62500795:62500960:-@chr17:62500340:62500436:-	DDX5	1655	DEAD (Asp-Glu-Ala-Asp) box helicase 5	3.10784e-16	0.31	mxe	12	FALSE	Promoter (<=1kb)	NA
chr17:62502873:62503648:-@chr17:62502194:62502380:-@chr17:62500795:62500960:-@chr17:62500340:62500436:-	CEP95	90799	centrosomal protein 95kDa	1.3216e-12	-0.22	mxe	12	FALSE	Promoter (<=1kb)	NA
chr17:65870933:65871136:+@chr17:65871672:65871860:+@chr17:65887960:65888150:+	BPTF	2186	bromodomain PHD finger transcription factor	1.90898e-05	-0.62	se	12	FALSE	Exon (uc010wqm.1/2186, exon 5 of 10)	NM_004459;NM_182641
chr17:73489010-73489183:+@chr17:73489572-73489674:+	KIAA0195	9772	KIAA0195	6.11335e-06	0.1	ri	12	NA	Promoter (2-3kb)	NM_014738
chr17:74090495:74090662:-@chr17:74087224:74087316:-@chr17:74085256:74085401:-	EXOC7	23265	exocyst complex component 7	1.05856e-06	0.18	se	12	FALSE	Exon (uc010dgv.2/23265, exon 5 of 16)	NM_001013839;NM_001145297;NM_001145299;NM_001145298;NM_015219
chr17:74639590:74639894:-@chr17:74633682:74633818:-@chr17:74625094:74625793:-	ST6GALNAC1	55808	ST6 (alpha-N-acetyl-neuraminyl-2,3-beta-galactosyl-1,3)-N-acetylgalactosaminide alpha-2,6-sialyltransferase 1	0.000984117	-0.23	se	12	NA	5' UTR	NM_018414
chr19:10906048:10906115:+@chr19:10906737:10906875:+@chr19:10908056:10908194:+@chr19:10909162:10909248:+	DNM2	1785	dynamin 2	1.72051e-16	0.22	mxe	12	FALSE	Exon (uc010dxk.2/1785, exon 10 of 14)	NM_001005362;NM_001005361;NM_001005360;NM_001190716;NM_004945
chr19:18650181:18650269:-@chr19:18649243|18649246:18649026:-	FKBP8	23770	FK506 binding protein 8, 38kDa	7.14993e-10	-0.27	a3ss	12	FALSE	Exon (uc010xqi.1/23770, exon 5 of 9)	NM_012181
chr19:19609252:19609531:+@chr19:19611927|19611930:19612225:+	TSSK6	83983	testis-specific serine kinase 6	9.55581e-10	-0.135	a3ss	12	FALSE	Exon (uc010xqt.2/54815, exon 9 of 12)	NM_017660
chr19:30503192:30503438:+@chr19:30505794|30506443:30507519:+	URI1	8725	URI1, prefoldin-like chaperone	5.95099e-07	0.165	a3ss	12	FALSE	3' UTR	NA
chr19:45394477-45394571:+@chr19:45394664-45394946:+	TOMM40	10452	translocase of outer mitochondrial membrane 40 homolog (yeast)	1.94554e-15	0.21	ri	12	FALSE	Promoter (<=1kb)	NM_006114;NM_001128916
chr19:47220384-47220072:-@chr19:47219792-47219388:-	PRKD2	25865	protein kinase D2	1.0051e-11	0.26	ri	12	NA	Promoter (<=1kb)	NM_001079881;NM_001079880;NM_016457;NM_001079882
chr19:47220384-47220208:-@chr19:47219792-47219388:-	PRKD2	25865	protein kinase D2	8.50489e-07	0.34	ri	12	NA	Promoter (<=1kb)	NM_001079881;NM_001079880;NM_016457;NM_001079882
chr19:49121048:49121134:-@chr19:49120672|49120680:49120573:-	SPHK2	56848	sphingosine kinase 2	1.47618e-12	-0.14	a3ss	12	NA	Promoter (1-2kb)	NM_001261443;NM_000979;NM_001277333
chr19:49604647:49604728:+@chr19:49605371:49606844:+@chr19:49607891:49607992:+	SNRNP70	6625	small nuclear ribonucleoprotein 70kDa (U1)	6.91815e-16	0.22	se	12	NA	Promoter (<=1kb)	NM_003089
chr19:49993107:49993169|49993554:+@chr19:49993732:49993833:+	SNORD32A	26819	small nucleolar RNA, C/D box 32A	8.51759e-30	0.54	a5ss	12	NA	Promoter (<=1kb)	NM_001270491;NR_102763
chr19:55559697:55559909:-@chr19:55559414:55559625:-@chr19:55558755:55558856:-	RDH13	112724	retinol dehydrogenase 13 (all-trans/9-cis)	4.54968e-06	0.36	se	12	NA	Intron (uc010esr.1/112724, intron 3 of 5)	NM_138412;NM_001145971
chr2:20482708:20482992:-@chr2:20478344:20478580:-@chr2:20462954:20463221:-	PUM2	23369	pumilio RNA-binding family member 2	6.34904e-05	0.24	se	12	FALSE	Promoter (<=1kb)	NM_015317
chr2:27426213-27426101:-@chr2:27425748-27425681:-	SLC5A6	8884	solute carrier family 5 (sodium/multivitamin and iodide cotransporter), member 6	0.000205773	0.2	ri	12	NA	Exon (uc002rjd.3/8884, exon 11 of 17)	NM_021095
chr2:38976671:38976847:-@chr2:38976040:38976315:-@chr2:38975721:38975795:-	SRSF7	6432	serine/arginine-rich splicing factor 7	1.2392e-25	0.54	se	12	NA	Promoter (2-3kb)	NM_001031684;NM_001195446
chr2:38976671:38976847:-@chr2:38976040:38976488:-@chr2:38975721:38975795:-	SRSF7	6432	serine/arginine-rich splicing factor 7	3.31581e-58	0.57	se	12	NA	Promoter (2-3kb)	NM_001031684;NM_001195446
chr2:38976847-38976671:-@chr2:38975795-38975721:-	SRSF7	6432	serine/arginine-rich splicing factor 7	3.04183e-48	0.35	ri	12	NA	Promoter (2-3kb)	NM_001031684;NM_001195446
chr20:2636580:2636680|2636860:+@chr20:2637047:2637195:+	SNORA51	677831	small nucleolar RNA, H/ACA box 51	1.02847e-15	-0.255	a5ss	12	NA	Promoter (<=1kb)	NM_006392
chr20:42087001:42087149:+@chr20:42087793:42088060:+@chr20:42088411:42088535:+	SRSF6	6431	serine/arginine-rich splicing factor 6	2.16557e-18	-0.26	se	12	NA	Promoter (1-2kb)	NR_034009;NM_006275
chr20:43218438:43218507:+@chr20:43227257:43227531:+@chr20:43243175:43243348:+	ADA	100	adenosine deaminase	1.02344e-12	-0.57	se	12	FALSE	Intron (uc002xmg.3/11142, intron 4 of 5)	NM_181805;NM_181804;NM_007066
chr20:60963365-60963420:+@chr20:60963513-60963575:+	RPS21	6227	ribosomal protein S21	3.63499e-18	0.32	ri	12	NA	Promoter (1-2kb)	NM_001024
chr20:60963365-60963420:+@chr20:60963513-60963576:+	RPS21	6227	ribosomal protein S21	1.44912e-18	-0.11	ri	12	NA	Promoter (1-2kb)	NA
chr21:30380716:30380942:-@chr21:30380561:30380628:-@chr21:30380082:30380444:-	RWDD2B	10069	RWD domain containing 2B	0.000371967	-0.125	se	12	NA	Exon (uc002yms.3/10069, exon 3 of 5)	NM_016940
chr21:44313378:44313491:+@chr21:44317037:44317157:+@chr21:44323292:44324386:+@chr21:44328974:44329773:+	NDUFV3	4731	NADH dehydrogenase (ubiquinone) flavoprotein 3, 10kDa	4.05436e-99	-0.1	mxe	12	NA	Promoter (<=1kb)	NM_001001503
chr21:44317037:44317157:+@chr21:44323292:44324386:+@chr21:44328974:44329773:+	NDUFV3	4731	NADH dehydrogenase (ubiquinone) flavoprotein 3, 10kDa	8.6633e-64	-0.13	se	12	FALSE	Exon (uc031rvu.1/4731, exon 5 of 6)	NM_001001503
chr21:45739234-45739298:+@chr21:45739967-45740030:+	PFKL	5211	phosphofructokinase, liver	4.5931e-11	0.17	ri	12	NA	Promoter (<=1kb)	NR_024108;NM_002626
chr21:47851443:47851892|47852129:+@chr21:47855817:47856061:+	DIP2A	23181	disco-interacting protein 2 homolog A	2.55934e-06	-0.2	a5ss	12	FALSE	Exon (uc002zji.4/5116, exon 38 of 47)	NM_006031
chr22:38888120-38888061:-@chr22:38884120-38883884:-	DDX17	10521	DEAD (Asp-Glu-Ala-Asp) box helicase 17	2.48458e-27	-0.19	ri	12	NA	Promoter (<=1kb)	NM_001098504;NM_006386
chr3:113464789:113465096:-@chr3:113442939|113442942:113442806:-	NAA50	80218	N(alpha)-acetyltransferase 50, NatE catalytic subunit	4.14891e-17	-0.21	a3ss	12	FALSE	5' UTR	NM_025146
chr3:133305407:133305566:+@chr3:133306003|133306740:133309118:+	CDV3	55573	CDV3 homolog (mouse)	2.18372e-20	0.21	a3ss	12	FALSE	3' UTR	NA
chr3:133305407:133305566:+@chr3:133306006|133306740:133309118:+	CDV3	55573	CDV3 homolog (mouse)	6.43404e-20	-0.25	a3ss	12	NA	3' UTR	NA
chr3:167759180:167759262:-@chr3:167758574:167758657:-@chr3:167754624:167754782:-	GOLIM4	27333	golgi integral membrane protein 4	0.000334058	0.41	se	12	FALSE	Exon (uc003ffe.2/27333, exon 7 of 16)	NM_014498
chr3:186505592:186505671:+@chr3:186506099:186506205:+@chr3:186506914:186507685:+	SNORA4	619568	small nucleolar RNA, H/ACA box 4	3.70311e-25	-0.41	se	12	NA	Promoter (<=1kb)	NM_001967
chr3:195389442:195389604:+@chr3:195390495:195390703:+@chr3:195390957:195391121:+	SDHAP2	727956	succinate dehydrogenase complex, subunit A, flavoprotein pseudogene 2	0.000101226	-0.2	se	12	FALSE	Exon (uc003fuv.3/727956, exon 4 of 15)	NR_003265
chr4:119199917-119199947:+@chr4:119200099-119200292:+	SNHG8	100093630	small nucleolar RNA host gene 8	3.96353e-05	-0.12	ri	12	NA	Promoter (<=1kb)	NR_034010;NR_003584;NR_034011
chr4:83347190:83347282:-@chr4:83346716:83346820:-@chr4:83343717:83346036:-	HNRNPDL	9987	heterogeneous nuclear ribonucleoprotein D-like	9.9428e-57	0.49	se	12	NA	Exon (uc003hmq.3/9987, exon 8 of 9)	NM_031372;NM_001207000
chr5:134152120:134152293|134152296:+@chr5:134153186:134153404:+	C5orf24	134553	chromosome 5 open reading frame 24	1.22216e-18	-0.24	a5ss	12	FALSE	Exon (uc003kzv.1/9879, exon 19 of 19)	NM_014829
chr5:134696187:134696297:-@chr5:134688636:134688735:-@chr5:134686513:134686603:-@chr5:134681658:134681747:-	H2AFY	9555	H2A histone family, member Y	4.37059e-137	0.34	mxe	12	FALSE	Exon (uc003lam.1/9555, exon 5 of 9)	NM_138610;NM_001040158;NM_004893;NM_138609
chr5:138857855:138858093:-@chr5:138856914:138857100:-@chr5:138855113:138856039:-	TMEM173	340061	transmembrane protein 173	5.2752e-13	0.14	se	12	FALSE	Exon (uc003lep.3/340061, exon 7 of 8)	NA
chr5:150460441:150460645:-@chr5:150444521:150444688:-@chr5:150443174:150443308:-	TNIP1	10318	TNFAIP3 interacting protein 1	2.51016e-05	-0.12	se	12	FALSE	Promoter (<=1kb)	NM_001258455;NM_001258456;NM_001252393;NM_001252385;NM_001256712;NM_006058;NM_001252386;NM_001252392;NM_001252391;NM_001252390
chr5:154242767:154242955:+@chr5:154244752:154244945:+@chr5:154250221:154250382:+@chr5:154251290:154251434:+	CNOT8	9337	CCR4-NOT transcription complex, subunit 8	0.000248327	-0.12	mxe	12	NA	5' UTR	NM_004779
chr5:175957207-175957083:-@chr5:175956819-175956732:-	RNF44	22838	ring finger protein 44	6.10968e-09	0.255	ri	12	NA	Promoter (<=1kb)	NM_014901
chr5:176964874:176965108:-@chr5:176963487|176963746:176963359:-	FAM193B	54540	family with sequence similarity 193, member B	1.81775e-05	0.265	a3ss	12	NA	Promoter (<=1kb)	NR_024019;NM_001190946
chr5:180669345-180669286:-@chr5:180668639-180668492:-	SNORD96A	619571	small nucleolar RNA, C/D box 96A	0.000106662	-0.25	ri	12	TRUE	Promoter (<=1kb)	NM_006098
chr5:65349234:65350779:+@chr5:65370852:65371058:+@chr5:65372144:65372236:+	SREK1	140890	splicing regulatory glutamine/lysine-rich protein 1	5.20005e-05	-0.305	se	12	FALSE	Exon (uc003jui.2/55914, exon 22 of 25)	NM_001253697;NM_001253699;NM_018695;NM_001253701;NM_001253698;NM_001006600
chr5:65349234:65350779:+@chr5:65370852:65371058:+@chr5:65372144:65372236:+@chr5:65372703:65372777:+	ERBB2IP	55914	erbb2 interacting protein	2.12543e-06	-0.53	mxe	12	FALSE	Exon (uc003jui.2/55914, exon 21 of 25)	NM_001253697;NM_001253699;NM_018695;NM_001253701;NM_001253698;NM_001006600
chr6:109699103:109699174:-@chr6:109697277:109697315:-@chr6:109691614:109691670:-@chr6:109687717:109690220:-	CD164	8763	CD164 molecule, sialomucin	0.000471884	0.14	mxe	12	FALSE	Exon (uc003ptd.3/8763, exon 3 of 7)	NA
chr6:153319685:153319764:-@chr6:153316429|153316454:153316271:-	MTRF1L	54516	mitochondrial translational release factor 1-like	1.60484e-06	-0.16	a3ss	12	NA	5' UTR	NM_001114184;NM_019041
chr6:30524486:30525227:+@chr6:30525927:30525989:+@chr6:30529105:30529285:+@chr6:30529611:30529901:+	PRR3	80742	proline rich 3	2.48532e-32	-0.14	mxe	12	NA	Promoter (<=1kb)	NA
chr6:30524486:30525227:+@chr6:30529105:30529285:+@chr6:30529611:30529901:+	GNL1	2794	guanine nucleotide binding protein-like 1	1.89206e-38	-0.175	se	12	NA	Intron (uc003nqi.2/80742, intron 2 of 3)	NA
chr6:30525927:30525989:+@chr6:30529105:30529285:+@chr6:30529611:30529901:+	GNL1	2794	guanine nucleotide binding protein-like 1	7.35569e-13	0.15	se	12	NA	Intron (uc003nqi.2/80742, intron 2 of 3)	NM_025263;NM_001077497
chr6:31588450:31588635:+@chr6:31590467|31590504:31590678:+	SNORA38	677820	small nucleolar RNA, H/ACA box 38	1.74323e-05	-0.16	a3ss	12	FALSE	Promoter (<=1kb)	NA
chr6:31607976:31608083:-@chr6:31607277:31607423:-@chr6:31606805:31607003:-	BAG6	7917	BCL2-associated athanogene 6	1.10912e-07	0.17	se	12	FALSE	Exon (uc003nvf.4/7917, exon 24 of 25)	NM_080702;NM_001199698;NM_001199697;NM_001098534
chr6:32944339-32944713:+@chr6:32945037-32945347:+	BRD2	6046	bromodomain containing 2	5.09279e-09	-0.11	ri	12	TRUE	Exon (uc003ocn.4/6046, exon 7 of 13)	NM_005104;NM_001113182;NM_001199455;NR_037625;NM_001199456
chr6:33168603-33168715:+@chr6:33169019-33169433:+	RXRB	6257	retinoid X receptor, beta	9.35295e-29	-0.16	ri	12	NA	Promoter (<=1kb)	NM_001077516
chr6:33386065-33385646:-@chr6:33385472-33385258:-	CUTA	51596	cutA divalent cation tolerance homolog (E. coli)	4.11772e-08	0.285	ri	12	NA	Promoter (<=1kb)	NM_001014433;NM_001014840;NM_015921;NM_001014837;NM_001014838
chr6:34204577:34204740:+@chr6:34204981:34205094:+@chr6:34208514:34208659:+	HMGA1	3159	high mobility group AT-hook 1	1.32776e-25	0.13	se	12	FALSE	Promoter (<=1kb)	NA
chr6:35436197-35436216:+@chr6:35436576-35436650:+	RPL10A	4736	ribosomal protein L10a	8.31995e-10	0.115	ri	12	NA	Promoter (<=1kb)	NM_007104
chr6:35436724-35437062:+@chr6:35437158-35437306:+	RPL10A	4736	ribosomal protein L10a	5.10093e-79	0.11	ri	12	TRUE	Promoter (<=1kb)	NM_007104
chr6:36566626:36566760:+@chr6:36567598:36568053:+@chr6:36568929:36568967:+	SRSF3	6428	serine/arginine-rich splicing factor 3	1.0212e-78	0.24	se	12	NA	3' UTR	NR_036610;NM_003017
chr6:79912106-79911993:-@chr6:79911443-79910962:-	HMGN3-AS1	100288198	HMGN3 antisense RNA 1	1.38179e-44	-0.68	ri	12	NA	3' UTR	NM_138730;NM_001201363;NM_004242;NM_001201362
chr6:79912106-79912034:-@chr6:79911443-79910962:-	HMGN3-AS1	100288198	HMGN3 antisense RNA 1	7.99663e-27	-0.27	ri	12	NA	3' UTR	NM_138730;NM_001201363;NM_004242;NM_001201362
chr7:134855578:134855151|134855404:-@chr7:134853501:134853812:-	C7orf49	78996	chromosome 7 open reading frame 49	0.00020843	-0.3	a5ss	12	FALSE	Promoter (<=1kb)	NA
chr7:72481990:72482076:+@chr7:72482243:72482355:+@chr7:72483621:72483806:+	PMS2P2	5380	PMS1 homolog 2, mismatch repair system component pseudogene 2	0.000222719	-0.275	se	12	FALSE	Exon (uc003txh.5/5380, exon 4 of 11)	NA
chr7:73604152:73604248:+@chr7:73604577:73604636:+@chr7:73609071:73609208:+	MIR590	693175	microRNA 590	1.7617e-16	-0.175	se	12	FALSE	Promoter (<=1kb)	NM_022170;NM_031992
chr7:74982816:74982902:-@chr7:74982537:74982649:-@chr7:74981057:74981240:-	PMS2P2	5380	PMS1 homolog 2, mismatch repair system component pseudogene 2	0.000438078	-0.25	se	12	TRUE	Promoter (<=1kb)	NR_102326
chr8:56986940:56987140:-@chr8:56986619:56986718:-@chr8:56986254:56986327:-@chr8:56985613:56985831:-	RPS20	6224	ribosomal protein S20	3.72099e-109	-0.13	mxe	12	FALSE	Promoter (<=1kb)	NA
chr8:67837672:67837777:-@chr8:67834849:67834960:-@chr8:67834559:67834627:-@chr8:67834165:67834349:-	SNHG6	641638	small nucleolar RNA host gene 6	2.2293e-23	0.155	mxe	12	FALSE	Promoter (<=1kb)	NR_002599
chr8:86290275:86290342:-@chr8:86254978:86255054:-@chr8:86253828:86253888:-	CA1	759	carbonic anhydrase I	5.11145e-06	0.12	se	12	FALSE	Promoter (1-2kb)	NM_001738;NM_001128831
chrX:102611380:102611534:+@chrX:102612011:102612089:+@chrX:102612543:102613397:+	WBP5	51186	WW domain binding protein 5	2.23467e-05	0.25	se	12	FALSE	Promoter (<=1kb)	NM_016303;NM_001006612;NM_001006614;NM_001006613
chr1:151254791:151254871:+@chr1:151257682:151258550:+@chr1:151258751:151260882:+	ZNF687	57592	zinc finger protein 687	1.11576e-06	-0.115	se	11	FALSE	Promoter (<=1kb)	NM_020832
chr1:20974998-20975125:+@chr1:20975488-20975724:+	PINK1	65018	PTEN induced putative kinase 1	1.56431e-06	-0.365	ri	11	NA	Exon (uc001bdm.3/65018, exon 6 of 8)	NM_032409
chr1:24973158:24973280:+@chr1:24973570:24973699:+@chr1:24975350:24975520:+	SRRM1	10250	serine/arginine repetitive matrix 1	4.33906e-07	-0.44	se	11	NA	Promoter (1-2kb)	NM_005839
chr11:72424288-72424221:-@chr11:72423613-72423483:-	ARAP1	116985	ArfGAP with RhoGAP domain, ankyrin repeat and PH domain 1	0.000671334	-0.29	ri	11	NA	Promoter (<=1kb)	NM_015242;NM_001040118;NM_001135190
chr12:124862783:124862930:-@chr12:124858959:124859009:-@chr12:124856568:124857156:-	NCOR2	9612	nuclear receptor corepressor 2	0.000645884	-0.44	se	11	FALSE	Exon (uc010tbb.2/9612, exon 21 of 49)	NM_001077261;NM_001206654;NM_006312
chr14:100842597:100842680:-@chr14:100841620:100841883:-@chr14:100828045:100828258:-	WARS	7453	tryptophanyl-tRNA synthetase	2.58282e-11	0.36	se	11	FALSE	Promoter (<=1kb)	NM_173701
chr14:100842597:100842680:-@chr14:100841620:100841883:-@chr14:100835424:100835595:-@chr14:100828045:100828258:-	WARS	7453	tryptophanyl-tRNA synthetase	2.33881e-17	-0.53	mxe	11	FALSE	Promoter (<=1kb)	NM_173701
chr14:24845500:24845760|24846084:+@chr14:24846844:24848810:+	NFATC4	4776	nuclear factor of activated T-cells, cytoplasmic, calcineurin-dependent 4	0.000147839	-0.5	a5ss	11	FALSE	Promoter (2-3kb)	NM_001198966;NM_001198965;NM_001136022;NM_001198967;NM_004554
chr15:40750650:40752095:+@chr15:40754111|40754114:40754493:+	BAHD1	22893	bromo adjacent homology domain containing 1	0.000732347	0.18	a3ss	11	FALSE	Exon (uc001zlt.2/22893, exon 3 of 7)	NM_014952
chr15:42032251:42032401:+@chr15:42034744:42035370:+@chr15:42040835:42041125:+	MGA	23269	MGA, MAX dimerization protein	0.000114824	-0.33	se	11	FALSE	Exon (uc010ucy.2/23269, exon 15 of 24)	NM_001164273;NM_001080541
chr15:69732647:69732826:+@chr15:69733107:69733418:+@chr15:69737129:69737380:+@chr15:69738348:69738430:+	RPLP1	6176	ribosomal protein, large, P1	3.1374e-05	-0.335	mxe	11	FALSE	Exon (uc002asb.3/9493, exon 17 of 23)	NM_004856;NM_138555
chr16:15459286:15459321:-@chr16:15458720:15458789:-@chr16:15457516:15457926:-	NPIPA5	100288332	nuclear pore complex interacting protein family, member A5	0.00011777	0.455	se	11	FALSE	Intron (uc010uzu.3/100288332, intron 1 of 7)	NM_001277325
chr16:29819891:29820062:+@chr16:29820861:29821085:+@chr16:29821398:29822504:+	PRRT2	112476	proline-rich transmembrane protein 2	0.000314162	-0.125	se	11	FALSE	Promoter (2-3kb)	NA
chr16:85023910:85024241:-@chr16:85022369:85022479:-@chr16:85015476:85015600:-	ZDHHC7	55625	zinc finger, DHHC-type containing 7	2.19295e-05	0.2	se	11	FALSE	Exon (uc010voi.1/55625, exon 4 of 9)	NM_001145548;NM_017740
chr16:89627065:89627120:+@chr16:89627348:89627471:+@chr16:89627635:89627737:+@chr16:89628004:89628159:+	RPL13	6137	ribosomal protein L13	2.69615e-06	0.24	mxe	11	NA	Promoter (<=1kb)	NM_001243131;NM_000977;NM_001243130
chr17:33984618:33984810:+@chr17:33997876:33997917:+@chr17:33998773:33998919:+	AP2B1	163	adaptor-related protein complex 2, beta 1 subunit	5.22228e-08	-0.2	se	11	FALSE	Exon (uc002hjq.3/163, exon 15 of 22)	NM_001030006;NM_001282
chr17:46133748:46133960:+@chr17:46134394:46134483:+@chr17:46134706:46134864:+	NFE2L1	4779	nuclear factor, erythroid 2-like 1	1.34674e-10	0.445	se	11	FALSE	Promoter (2-3kb)	NM_003204
chr17:56083334-56082284:-@chr17:56081362-56078280:-	SRSF1	6426	serine/arginine-rich splicing factor 1	3.00851e-95	-0.2	ri	11	NA	3' UTR	NA
chr17:66508543:66508689:+@chr17:66511128:66511260:+@chr17:66511535:66511717:+	PRKAR1A	5573	protein kinase, cAMP-dependent, regulatory, type I, alpha	0.000408043	0.28	se	11	FALSE	Promoter (<=1kb)	NA
chr17:80019597-80019433:-@chr17:80019229-80019085:-	DUS1L	64118	dihydrouridine synthase 1-like	5.58639e-05	0.28	ri	11	FALSE	Promoter (2-3kb)	NM_022156
chr18:47013644:47013413|47013577:-@chr18:47009954:47010141:-	C18orf32	497661	chromosome 18 open reading frame 32	0.00143498	0.145	a5ss	11	FALSE	Promoter (<=1kb)	NM_001199355;NM_001199356
chr19:14501736:14501891:+@chr19:14507154:14507285:+@chr19:14508470:14508616:+	ADGRE5	976	adhesion G protein-coupled receptor E5	5.90043e-09	0.42	se	11	FALSE	Exon (uc002myl.3/976, exon 5 of 20)	NM_001025160;NM_001784;NM_078481
chr19:45394477-45394571:+@chr19:45394667-45394946:+	TOMM40	10452	translocase of outer mitochondrial membrane 40 homolog (yeast)	0.000359607	0.46	ri	11	FALSE	Promoter (<=1kb)	NM_006114;NM_001128916
chr20:1373606:1373816:-@chr20:1373478:1373525:-@chr20:1356135:1356247:-@chr20:1352720:1352884:-	FKBP1A-SDCBP2	100528031	FKBP1A-SDCBP2 readthrough (NMD candidate)	5.25483e-16	-0.16	mxe	11	FALSE	Promoter (<=1kb)	NA
chr3:179040779:179041079:+@chr3:179042830:179043110:+@chr3:179045349:179045419:+	ZNF639	51193	zinc finger protein 639	0.000100269	-0.41	se	11	FALSE	Promoter (1-2kb)	NA
chr3:195389442:195389604:+@chr3:195390495:195390638:+@chr3:195390957:195391121:+	SDHAP2	727956	succinate dehydrogenase complex, subunit A, flavoprotein pseudogene 2	0.00105999	0.31	se	11	FALSE	Exon (uc003fuv.3/727956, exon 4 of 15)	NR_003265
chr6:170892276-170892145:-@chr6:170891353-170890835:-	PDCD2	5134	programmed cell death 2	0.000380639	-0.19	ri	11	FALSE	Promoter (2-3kb)	NM_001199461;NM_001199463;NM_144781;NM_001199464;NM_001199462;NM_002598
chr8:144679518:144679845:-@chr8:144674817:144675063:-@chr8:144671161:144672251:-@chr8:144668899:144669022:-	EEF1D	1936	eukaryotic translation elongation factor 1 delta (guanine nucleotide exchange protein)	2.37998e-07	0.11	mxe	11	FALSE	Promoter (<=1kb)	NM_001130055;NM_001960;NM_001195203;NM_001130056;NM_001130053;NM_032378
chrX:70517686-70517788:+@chrX:70518319-70518358:+	ITGB1BP2	26548	integrin beta 1 binding protein (melusin) 2	1.09084e-08	0.34	ri	11	NA	Exon (uc004dzn.3/4841, exon 9 of 12)	NM_001145408;NM_007363;NM_001145409;NM_001145410
chr1:245027827:245026919|245026976:-@chr1:245025921:245026032:-	HNRNPU	3192	heterogeneous nuclear ribonucleoprotein U (scaffold attachment factor A)	1.54395e-05	-0.41	a5ss	10	FALSE	Promoter (<=1kb)	NM_004501;NM_031844
chr1:2489782-2489907:+@chr1:2491262-2491417:+	NA	100133445	NA	1.66532e-05	0.145	ri	10	NA	Promoter (1-2kb)	NM_003820
chr1:46806850:46807169|46807537:+@chr1:46810473:46810816:+	NSUN4	387338	NOP2/Sun domain family, member 4	0.00969624	0.315	a5ss	10	FALSE	Promoter (<=1kb)	NM_001256128;NM_199044;NR_045790
chr11:118901559:118901616:-@chr11:118900942:118901445:-@chr11:118899932:118900274:-	SLC37A4	2542	solute carrier family 37 (glucose-6-phosphate transporter), member 4	7.1012e-09	0.25	se	10	FALSE	Promoter (<=1kb)	NM_001164277;NM_001467;NM_001164278;NM_001164279
chr11:125439298:125439469:+@chr11:125440000:125440086:+@chr11:125442354:125442465:+	EI24	9538	etoposide induced 2.4	1.52436e-10	-0.23	se	10	FALSE	Promoter (<=1kb)	NM_004879;NM_001007277
chr14:50069088:50069186:+@chr14:50074118:50074839:+@chr14:50080974:50081390:+	LRR1	122769	leucine rich repeat protein 1	0.0025279	-0.25	se	10	FALSE	Exon (uc001wwn.3/122769, exon 3 of 4)	NM_152329;NM_203467
chr15:42807435:42807552:+@chr15:42820460:42820618:+@chr15:42821873:42822017:+	LRRC57	255252	leucine rich repeat containing 57	3.91908e-05	0.41	se	10	FALSE	Exon (uc001zpz.2/8773, exon 6 of 8)	NM_003825;NM_130798
chr15:57967166:57967266:+@chr15:57976600:57976872:+@chr15:57998132:57999153:+@chr15:58001383:58001556:+	MYZAP	100820829	myocardial zonula adherens protein	5.75963e-34	-0.1	mxe	10	NA	Promoter (<=1kb)	NA
chr15:75132982-75132839:-@chr15:75132657-75132575:-	ULK3	25989	unc-51 like kinase 3	1.91204e-09	0.33	ri	10	NA	Promoter (2-3kb)	NM_001099436
chr15:78882147:78882440|78882978:+@chr15:78885434:78887611:+	CHRNA3	1136	cholinergic receptor, nicotinic, alpha 3 (neuronal)	0.00148932	0.205	a5ss	10	NA	Exon (uc002bdy.3/1138, exon 5 of 6)	NM_000745
chr16:18801656:18801566|18801632:-@chr16:18800303:18800440:-	RPS15A	6210	ribosomal protein S15a	1.5999e-08	0.32	a5ss	10	FALSE	Promoter (<=1kb)	NM_001019;NM_001030009
chr16:67864451-67864293:-@chr16:67863991-67863668:-	CENPT	80152	centromere protein T	0.000278656	0.37	ri	10	NA	5' UTR	NM_025082
chr16:89371614:89371752:-@chr16:89358089:89358185:-@chr16:89357421:89357591:-	ANKRD11	29123	ankyrin repeat domain 11	2.54094e-05	0.155	se	10	NA	Promoter (<=1kb)	NM_013275;NM_001256182;NM_001256183;NR_045839
chr17:16342641:16342728|16343017:+@chr17:16343499:16343567:+	SNORD49B	692087	small nucleolar RNA, C/D box 49B	6.47958e-43	0.3	a5ss	10	NA	Promoter (<=1kb)	NR_027166;NR_027165;NR_045021;NR_027158;NR_027170;NR_045026;NR_045022;NR_045029;NR_027164;NR_027167;NR_027168;NR_027163;NR_027169;NR_027179;NR_027667;NR_045028;NR_027176;NR_027173;NR_027178;NR_027177;NR_027174;NR_027175;NR_027172;NR_045025;NR_045023
chr17:40440074:40440616:+@chr17:40441388|40441420:40441557:+	STAT5A	6776	signal transducer and activator of transcription 5A	9.42805e-07	0.415	a3ss	10	FALSE	Promoter (1-2kb)	NM_003152
chr17:46052880-46053019:+@chr17:46053235-46053379:+	CDK5RAP3	80279	CDK5 regulatory subunit associated protein 3	0.000109381	-0.23	ri	10	NA	5' UTR	NM_001278197;NM_176096;NM_001278217;NM_001278198;NR_051988
chr17:56083334-56083162:-@chr17:56082961-56078280:-	SRSF1	6426	serine/arginine-rich splicing factor 1	1.28693e-61	-0.3	ri	10	FALSE	Promoter (1-2kb)	NA
chr17:57232492:57232800:-@chr17:57196680:57196856:-@chr17:57187308:57189706:-	TRIM37	4591	tripartite motif containing 37	0.000241037	0.335	se	10	FALSE	Exon (uc002ixd.2/348235, exon 3 of 4)	NA
chr17:61666362-61666599:+@chr17:61671565-61671628:+	TACO1	51204	translational activator of mitochondrially encoded cytochrome c oxidase I	9.81879e-07	0.315	ri	10	NA	5' UTR	NR_073585;NM_005828
chr17:74732236:74732546:-@chr17:74731854:74731957:-@chr17:74730197:74731240:-	MFSD11	79157	major facilitator superfamily domain containing 11	6.57118e-35	0.3	se	10	NA	Promoter (<=1kb)	NM_003016
chr19:49604647:49604728:+@chr19:49605371:49605442:+@chr19:49607891:49607992:+	SNRNP70	6625	small nuclear ribonucleoprotein 70kDa (U1)	0.00174153	-0.51	se	10	NA	Promoter (<=1kb)	NM_003089
chr19:49993107:49993169:+@chr19:49993489|49993732:49993833:+	SNORD33	26818	small nucleolar RNA, C/D box 33	2.99811e-51	-0.38	a3ss	10	NA	Promoter (<=1kb)	NM_001270491;NR_102763
chr19:50432583:50432988:-@chr19:50430951:50431072:-@chr19:50410084:50413141:-	ATF5	22809	activating transcription factor 5	0.000971645	-0.17	se	10	FALSE	Promoter (1-2kb)	NM_012346;NM_001193357;NM_153719;NM_016553;NM_153718
chr19:8478187:8478304:+@chr19:8483421:8483691:+@chr19:8486673:8486900:+	MARCH2	51257	membrane-associated ring finger (C3HC4) 2, E3 ubiquitin protein ligase	0.000129716	0.45	se	10	FALSE	5' UTR	NM_001005415;NM_001005416;NM_016496
chr19:9267288-9267424:+@chr19:9267944-9268070:+	ZNF317	57693	zinc finger protein 317	0.00139951	0.28	ri	10	NA	Promoter (<=1kb)	NM_020933;NM_001190791;NR_102435
chr2:230744698:230744844:-@chr2:230725122:230725247:-@chr2:230723488:230724290:-	TRIP12	9320	thyroid hormone receptor interactor 12	5.56594e-06	0.37	se	10	FALSE	Exon (uc002vpx.1/9320, exon 3 of 42)	NM_004238
chr2:677289:677439:-@chr2:675758:676238:-@chr2:675510:675630:-	TMEM18	129787	transmembrane protein 18	0.000120312	-0.36	se	10	NA	Promoter (<=1kb)	NM_152834
chr2:9548242:9548334:-@chr2:9547034|9547727:9546790:-	ITGB1BP1	9270	integrin beta 1 binding protein 1	0.00479581	-0.255	a3ss	10	NA	3' UTR	NM_004763;NM_022334
chr2:9548242:9548334:-@chr2:9547578:9547727:-@chr2:9545815:9547034:-	ITGB1BP1	9270	integrin beta 1 binding protein 1	0.00250705	-0.11	se	10	FALSE	Exon (uc002qzj.3/9270, exon 6 of 7)	NM_004763;NM_022334
chr20:47897022:47897107:+@chr20:47897440:47897501:+@chr20:47905582:47905795:+	SNORD12	692057	small nucleolar RNA, C/D box 12	6.366e-06	0.12	se	10	FALSE	Promoter (<=1kb)	NR_003606;NR_036658;NR_003604;NR_003605;NR_036659
chr3:186505592:186505671:+@chr3:186506099:186506209:+@chr3:186506914:186507685:+	SNORA4	619568	small nucleolar RNA, H/ACA box 4	1.68747e-21	-0.16	se	10	NA	Promoter (<=1kb)	NM_001967
chr3:195803935:195803993:-@chr3:195802030:195802231:-@chr3:195800801:195800996:-@chr3:195798874:195799023:-	TFRC	7037	transferrin receptor	7.50345e-08	-0.25	mxe	10	FALSE	5' UTR	NM_001128148;NM_003234
chr3:47048731-47048840:+@chr3:47049015-47049187:+	NRADDP	100129354	neurotrophin receptor associated death domain, pseudogene	0.00466296	0.15	ri	10	NA	Exon (uc003cqp.3/23218, exon 47 of 54)	NM_015175
chr4:183838441:183838630:-@chr4:183837439:183837692:-@chr4:183836614:183836728:-	DCTD	1635	dCMP deaminase	0.00015233	0.11	se	10	NA	Promoter (1-2kb)	NA
chr4:74007458:74007560:-@chr4:74005248:74006000:-@chr4:74000834:74000982:-	ANKRD17	26057	ankyrin repeat domain 17	4.5566e-06	-0.14	se	10	FALSE	Exon (uc003hgo.3/26057, exon 15 of 34)	NM_032217;NM_198889
chr6:31554977:31555095:+@chr6:31555593:31555743:+@chr6:31556295:31556686:+	LST1	7940	leukocyte specific transcript 1	0.00106821	-0.155	se	10	FALSE	Promoter (<=1kb)	NM_205838;NR_029461;NR_029462;NM_205839;NM_007161;NM_001166538;NM_205840
chr6:33386065:33385646|33385864:-@chr6:33385258:33385472:-	CUTA	51596	cutA divalent cation tolerance homolog (E. coli)	3.94578e-10	-0.26	a5ss	10	NA	Promoter (<=1kb)	NM_001014433;NM_001014840;NM_015921;NM_001014837;NM_001014838
chr6:34204650:34204740|34205094:+@chr6:34208514:34208659:+	HMGA1	3159	high mobility group AT-hook 1	4.85364e-12	0.33	a5ss	10	NA	Promoter (<=1kb)	NM_145901;NM_145902;NM_145899;NM_002131;NM_145905;NM_145903
chr7:2583596-2583224:-@chr7:2582957-2582838:-	BRAT1	221927	BRCA1-associated ATM activator 1	0.00582503	0.14	ri	10	NA	Promoter (1-2kb)	NM_152743
chr7:44887568:44887725:-@chr7:44882876:44882953:-@chr7:44880498:44880611:-@chr7:44875128:44875257:-	H2AFV	94239	H2A histone family, member V	1.22715e-05	0.2	mxe	10	FALSE	Promoter (<=1kb)	NA
chr8:17829838:17830196:+@chr8:17838100:17838264:+@chr8:17842956:17843128:+	PCM1	5108	pericentriolar material 1	4.99522e-11	-0.22	se	10	FALSE	Promoter (2-3kb)	NM_006197
chr8:97244002:97244168:-@chr8:97243760:97243849:-@chr8:97243607:97243743:-@chr8:97238904:97243360:-	UQCRB	7381	ubiquinol-cytochrome c reductase binding protein	6.69281e-09	-0.21	mxe	10	FALSE	5' UTR	NM_001254752;NM_001199975;NM_006294
chr9:130952967:130953141:-@chr9:130952608:130952723:-@chr9:130950142:130950213:-@chr9:130947826:130948055:-	CIZ1	25792	CDKN1A interacting zinc finger protein 1	8.96764e-05	-0.47	mxe	10	NA	Promoter (<=1kb)	NM_001131015;NM_001257976;NM_012127;NM_001131017;NM_001131018;NM_001257975;NM_001131016
chrX:118763281:118763471:-@chrX:118752749|118754014:118750909:-	NKRF	55922	NFKB repressing factor	0.000833131	-0.18	a3ss	10	NA	3' UTR	NM_145800;NM_145802;NM_015129
chr1:144301536-144301190:-@chr1:144300755-144300512:-	LINC00623	728855	long intergenic non-protein coding RNA 623	1.22225e-05	0.12	ri	9	NA	Exon (uc001ekr.4/728855, exon 2 of 3)	NR_024584
chr1:155239279:155239507:-@chr1:155238583|155238586:155238499:-	CLK2	1196	CDC-like kinase 2	0.000289193	0.35	a3ss	9	FALSE	Exon (uc001fjw.3/1196, exon 4 of 13)	NM_003993
chr1:228328824:228328989|228329530:+@chr1:228333212:228333325:+	GUK1	2987	guanylate kinase 1	1.86015e-06	0.29	a5ss	9	NA	Promoter (1-2kb)	NM_001159390;NM_001242840;NM_000858
chr1:32384571:32385259:-@chr1:32381496:32381588:-@chr1:32377297:32377427:-@chr1:32375639:32375713:-	PTP4A2	8073	protein tyrosine phosphatase type IVA, member 2	7.82564e-10	-0.12	mxe	9	FALSE	Promoter (<=1kb)	NM_001195100;NM_001195101;NM_080391
chr1:764383:764484:+@chr1:787307:787490:+@chr1:788051:788146:+@chr1:788771:794826:+	LINC01128	643837	long intergenic non-protein coding RNA 1128	0.000817973	-0.1	mxe	9	FALSE	Promoter (1-2kb)	NR_047520;NR_047522;NR_047523;NR_047524
chr10:14882074:14882156:+@chr10:14884133:14884845:+@chr10:14885370:14886747:+	CDNF	441549	cerebral dopamine neurotrophic factor	0.00564851	-0.185	se	9	FALSE	5' UTR	NM_016299
chr11:47752926:47753113:-@chr11:47747289:47747388:-@chr11:47746020:47746330:-	AGBL2	79841	ATP/GTP binding protein-like 2	0.00781973	-0.23	se	9	NA	Intron (uc001ngj.3/23360, intron 5 of 16)	NM_015308
chr11:85339622:85339732:+@chr11:85340176:85340306:+@chr11:85342189:85342360:+@chr11:85342731:85342852:+	TMEM126B	55863	transmembrane protein 126B	2.43796e-06	-0.39	mxe	9	FALSE	Promoter (<=1kb)	NA
chr12:53854799:53854927:+@chr12:53856265|53856277:53856351:+	PCBP2	5094	poly(rC) binding protein 2	0.00227029	-0.1	a3ss	9	FALSE	Promoter (<=1kb)	NM_001128912;NM_001128914;NM_005016;NM_031989;NM_001128911;NM_001128913;NM_001098620
chr12:57909703-57909774:+@chr12:57910028-57910120:+	MARS	4141	methionyl-tRNA synthetase	0.00155861	0.17	ri	9	NA	3' UTR	NM_004990
chr12:6878769:6878840:+@chr12:6879010|6879087:6879165:+	PTMS	5763	parathymosin	0.000244666	0.37	a3ss	9	FALSE	Promoter (<=1kb)	NM_002824
chr12:87872-88017:+@chr12:88257-88392:+	LOC100288778	100288778	WAS protein family homolog 1 pseudogene	0.000963337	0.22	ri	9	NA	Promoter (<=1kb)	NR_028269
chr13:37598172:37598330:-@chr13:37596454|37597181:37596148:-	SUPT20H	55578	SPT20 homolog, SAGA complex component	1.11993e-05	0.14	a3ss	9	NA	Promoter (<=1kb)	NM_001014286;NM_017569
chr14:24842901-24843073:+@chr14:24843532-24843672:+	NFATC4	4776	nuclear factor of activated T-cells, cytoplasmic, calcineurin-dependent 4	3.9262e-08	-0.21	ri	9	NA	Promoter (<=1kb)	NM_001198966;NM_001198965;NM_001136022;NM_001198967;NM_004554
chr15:90645508:90645708:-@chr15:90634785:90634876:-@chr15:90631819:90631979:-@chr15:90631591:90631734:-	IDH2	3418	isocitrate dehydrogenase 2 (NADP+), mitochondrial	3.4069e-22	-0.13	mxe	9	FALSE	Promoter (<=1kb)	NM_002168
chr16:1793333:1793477|1795104:+@chr16:1797030:1797276:+	MIR3177	100423012	microRNA 3177	4.59796e-06	-0.23	a5ss	9	NA	3' UTR	NM_015133;NM_001040439
chr16:28843526:28843720:+@chr16:28843817:28843888:+@chr16:28844138:28844208:+@chr16:28844380:28844675:+	ATXN2L	11273	ataxin 2-like	6.35763e-05	-0.37	mxe	9	FALSE	Promoter (1-2kb)	NM_148414;NM_017492;NM_145714;NM_007245;NM_148416;NM_148415
chr16:28847254-28847443:+@chr16:28848072-28848558:+	ATXN2L	11273	ataxin 2-like	0.00948332	-0.42	ri	9	FALSE	Promoter (2-3kb)	NM_148414;NM_017492;NM_145714;NM_007245;NM_148416;NM_148415
chr17:26903819:26903951:-@chr17:26902983:26903035:-@chr17:26902439:26902562:-	ALDOC	230	aldolase C, fructose-bisphosphate	0.000830445	0.235	se	9	FALSE	Promoter (<=1kb)	NM_005165
chr17:57232492:57232800:-@chr17:57196660:57196856:-@chr17:57187308:57189706:-	TRIM37	4591	tripartite motif containing 37	0.000266497	-0.21	se	9	FALSE	Exon (uc002ixd.2/348235, exon 3 of 4)	NA
chr17:57784732:57784856:-@chr17:57776232:57777550:-@chr17:57774667:57775339:-	PTRH2	51651	peptidyl-tRNA hydrolase 2	1.06981e-06	0.39	se	9	FALSE	Exon (uc002ixs.3/51651, exon 2 of 3)	NM_016077
chr17:65870933:65871136:+@chr17:65871672:65871860:+@chr17:65882244:65882432:+	BPTF	2186	bromodomain PHD finger transcription factor	0.000405192	0.415	se	9	FALSE	Exon (uc010wqm.1/2186, exon 5 of 10)	NM_004459;NM_182641
chr17:73700836:73700894:+@chr17:73701691|73702088:73702172:+	ITGB4	3691	integrin, beta 4	0.00139027	0.215	a3ss	9	NA	Exon (uc010wsf.1/29115, exon 8 of 9)	NM_013260
chr19:1615685:1615820:-@chr19:1615284:1615519:-@chr19:1612206:1612432:-@chr19:1609289:1611848:-	TCF3	6929	transcription factor 3	9.83731e-08	0.32	mxe	9	FALSE	Promoter (<=1kb)	NA
chr19:805013:805187:+@chr19:805513:805569:+@chr19:806408:806556:+	MIR4745	100616459	microRNA 4745	1.16026e-08	0.22	se	9	FALSE	Promoter (<=1kb)	NM_002819;NM_031990;NM_031991
chr2:242447858:242447997:-@chr2:242447421:242447550:-@chr2:242440893:242441123:-@chr2:242440155:242440211:-	STK25	10494	serine/threonine kinase 25	2.7417e-07	-0.34	mxe	9	FALSE	Promoter (<=1kb)	NM_001271978;NM_006374;NM_001271977;NM_001271980;NM_001271979;NR_073531
chr2:25043593:25043717:-@chr2:25043253:25043320:-@chr2:25042039:25042983:-	ADCY3	109	adenylate cyclase 3	0.000144005	-0.28	se	9	FALSE	3' UTR	NM_004036
chr20:33622926:33623111:-@chr20:33609135|33609159:33608993:-	TRPC4AP	26133	transient receptor potential cation channel, subfamily C, member 4 associated protein	4.60443e-05	-0.14	a3ss	9	FALSE	Exon (uc002xbk.3/26133, exon 9 of 19)	NM_015638;NM_199368
chr20:388709:389423:+@chr20:390525:390669:+@chr20:391056:391408:+	RBCK1	10616	RanBP-type and C3HC4-type zinc finger containing 1	0.00106717	0.21	se	9	FALSE	Promoter (1-2kb)	NM_031229;NM_006462
chr21:27107965:27107250|27107798:-@chr21:27101942:27102112:-	GABPA	2551	GA binding protein transcription factor, alpha subunit 60kDa	0.000118688	0.17	a5ss	9	NA	Promoter (<=1kb)	NM_001003696;NM_001003697;NM_001685;NM_001003701;NM_001003703
chr21:27107965:27107300|27107798:-@chr21:27101942:27102112:-	GABPA	2551	GA binding protein transcription factor, alpha subunit 60kDa	0.000338323	0.3	a5ss	9	NA	Promoter (<=1kb)	NM_001003696;NM_001003697;NM_001685;NM_001003701;NM_001003703
chr21:30380942:30380561|30380716:-@chr21:30380082:30380444:-	RWDD2B	10069	RWD domain containing 2B	0.00414604	-0.28	a5ss	9	NA	Exon (uc002yms.3/10069, exon 2 of 5)	NM_016940
chr3:185655613:185655924:-@chr3:185649365:185649640:-@chr3:185644389:185644522:-	TRA2B	6434	transformer 2 beta homolog (Drosophila)	8.63653e-10	0.27	se	9	NA	Exon (uc003fpu.3/6434, exon 2 of 10)	NM_001243879;NM_004593
chr3:9985065:9985199:+@chr3:9985586:9985779:+@chr3:9986049:9987097:+	PRRT3-AS1	100874032	PRRT3 antisense RNA 1	0.00013041	0.135	se	9	FALSE	Exon (uc003buf.3/78987, exon 11 of 12)	NM_015513;NM_001031717;NM_001077415
chr4:1713857:1714030:-@chr4:1713601:1713717:-@chr4:1705323:1705427:-@chr4:1701738:1701797:-	SLBP	7884	stem-loop binding protein	0.000258843	-0.255	mxe	9	FALSE	Promoter (<=1kb)	NM_006527
chr4:183838441:183838630:-@chr4:183837572:183837692:-@chr4:183836614:183836728:-	DCTD	1635	dCMP deaminase	0.00230474	-0.11	se	9	NA	Promoter (1-2kb)	NA
chr4:183838464:183838630:-@chr4:183837439:183837692:-@chr4:183836614:183836728:-	DCTD	1635	dCMP deaminase	0.0010917	-0.34	se	9	FALSE	Promoter (1-2kb)	NA
chr5:10748287:10748383:-@chr5:10683421:10683683:-@chr5:10679342:10681281:-	DAP	1611	death-associated protein	3.22432e-08	0.155	se	9	FALSE	Exon (uc003jez.4/1611, exon 3 of 4)	NM_004394
chr5:150460441:150460645:-@chr5:150444521:150444692:-@chr5:150443174:150443308:-	TNIP1	10318	TNFAIP3 interacting protein 1	0.000152601	-0.31	se	9	FALSE	Promoter (<=1kb)	NM_001258455;NM_001258456;NM_001252393;NM_001252385;NM_001256712;NM_006058;NM_001252386;NM_001252392;NM_001252391;NM_001252390
chr6:135516886:135517055:+@chr6:135518099:135518461:+@chr6:135520046:135520188:+	MYB	4602	v-myb avian myeloblastosis viral oncogene homolog	0.000715077	-0.25	se	9	TRUE	Promoter (1-2kb)	NM_005375;NM_001161659;NM_001161657;NM_001161660;NM_001130172;NM_001130173;NM_001161658;NM_001161656
chr6:31503262-31503144:-@chr6:31500688-31500557:-	DDX39B	7919	DEAD (Asp-Glu-Ala-Asp) box polypeptide 39B	2.35961e-15	0.255	ri	9	NA	Promoter (<=1kb)	NM_004640;NR_037852;NM_080598
chr6:41756970:41757074:+@chr6:41757269|41757306:41757634:+	TOMM6	100188893	translocase of outer mitochondrial membrane 6 homolog (yeast)	2.82398e-05	0.555	a3ss	9	TRUE	Promoter (2-3kb)	NM_013397;NM_001134493
chr7:141438121:141438210|141438375:+@chr7:141438924:141438990:+	SSBP1	6742	single-stranded DNA binding protein 1, mitochondrial	2.37498e-06	0.24	a5ss	9	NA	Promoter (<=1kb)	NM_001320;NM_003143;NM_001256513
chr7:141438121:141438210|141438393:+@chr7:141438924:141438990:+	SSBP1	6742	single-stranded DNA binding protein 1, mitochondrial	7.76764e-06	0.11	a5ss	9	NA	Promoter (<=1kb)	NM_001320;NM_003143;NM_001256513
chr7:74982816:74982902:-@chr7:74982537:74982639:-@chr7:74981057:74981240:-	PMS2P2	5380	PMS1 homolog 2, mismatch repair system component pseudogene 2	0.00570817	0.26	se	9	NA	Promoter (<=1kb)	NR_102326
chr9:139744465:139744589|139745012:+@chr9:139745207:139745490:+	PHPT1	29085	phosphohistidine phosphatase 1	6.77589e-08	0.42	a5ss	9	NA	Promoter (1-2kb)	NA
chr9:74979612:74980163:-@chr9:74978386:74978522:-@chr9:74975544:74975703:-	ZFAND5	7763	zinc finger, AN1-type domain 5	2.62684e-08	-0.25	se	9	FALSE	Promoter (<=1kb)	NM_006007;NM_001256511;NM_001256512;NM_001256510;NM_001102420;NM_001102421
chrX:119575585:119575749:-@chrX:119572931:119573148:-@chrX:119560003:119565317:-	LAMP2	3920	lysosomal-associated membrane protein 2	0.000507249	-0.34	se	9	NA	3' UTR	NA
chr1:149615765-149616111:+@chr1:149616546-149616786:+	LINC00869	57234	long intergenic non-protein coding RNA 869	0.00118279	-0.27	ri	8	NA	Exon (uc001esk.5/728855, exon 2 of 2)	NM_012090;NR_046138;NR_046139
chr1:173834420-173834367:-@chr1:173833842-173833395:-	SNORD80	26774	small nucleolar RNA, C/D box 80	2.1715e-10	-0.26	ri	8	FALSE	Promoter (<=1kb)	NR_002578
chr1:26149510:26149619:+@chr1:26149731:26149930:+@chr1:26150135:26150239:+	LOC646471	646471	uncharacterized LOC646471	1.3529e-05	-0.405	se	8	NA	Promoter (<=1kb)	NM_001099625;NM_001099627;NM_019557;NM_001099626
chr1:43917215-43917081:-@chr1:43916982-43916824:-	HYI	81888	hydroxypyruvate isomerase (putative)	0.00479816	0.1	ri	8	NA	Promoter (2-3kb)	NM_001190880;NM_031207
chr1:54325729:54325826:-@chr1:54320674:54320724:-@chr1:54317392:54317943:-	NDC1	55706	NDC1 transmembrane nucleoporin	0.000127562	-0.18	se	8	NA	Exon (uc001cvv.3/54432, exon 11 of 12)	NM_018982
chr11:129939716:129939977:+@chr11:129979324:129979400:+@chr11:129990601:129990713:+@chr11:129991509:129991705:+	APLP2	334	amyloid beta (A4) precursor-like protein 2	8.35998e-07	0.26	mxe	8	FALSE	Promoter (<=1kb)	NA
chr11:2421718:2422028:+@chr11:2423069:2423377:+@chr11:2423524:2423680:+	TSSC4	10078	tumor suppressing subtransferable candidate 4	0.00522798	0.42	se	8	FALSE	Promoter (<=1kb)	NA
chr11:407062:407164:-@chr11:406843:406993:-@chr11:406349:406538:-	SIGIRR	59307	single immunoglobulin and toll-interleukin 1 receptor (TIR) domain	0.00326686	-0.145	se	8	NA	Exon (uc001lpd.2/59307, exon 8 of 10)	NM_001135053;NM_021805;NM_001135054
chr12:112451152:112451413:+@chr12:112457560:112457698:+@chr12:112459954:112461024:+	ERP29	10961	endoplasmic reticulum protein 29	2.15973e-06	-0.365	se	8	FALSE	Exon (uc001ttk.1/10961, exon 2 of 3)	NM_006817;NM_001034025
chr12:78786:78939:+@chr12:86496:86722:+@chr12:87269:87367:+	LOC100288778	100288778	WAS protein family homolog 1 pseudogene	0.00370314	-0.3	se	8	TRUE	Promoter (1-2kb)	NR_028269
chr14:100842597:100842680:-@chr14:100841620:100841740:-@chr14:100828045:100828258:-	WARS	7453	tryptophanyl-tRNA synthetase	4.81791e-08	0.23	se	8	FALSE	Promoter (<=1kb)	NM_173701
chr14:100842597:100842680:-@chr14:100841620:100841743:-@chr14:100828045:100828258:-	WARS	7453	tryptophanyl-tRNA synthetase	3.28232e-08	0.325	se	8	FALSE	Promoter (<=1kb)	NM_173701
chr14:21737457:21737638:-@chr14:21731826:21731988:-@chr14:21731470:21731495:-	HNRNPC	3183	heterogeneous nuclear ribonucleoprotein C (C1/C2)	1.78802e-05	0.41	se	8	FALSE	5' UTR	NM_004500;NM_001077443;NM_031314;NM_001077442
chr14:24032589:24032711:-@chr14:24031802|24032491:24031713:-	AP1G2	8906	adaptor-related protein complex 1, gamma 2 subunit	0.000136948	-0.24	a3ss	8	NA	Promoter (2-3kb)	NM_003917
chr14:24032847-24032589:-@chr14:24031802-24031713:-	AP1G2	8906	adaptor-related protein complex 1, gamma 2 subunit	0.000116265	-0.545	ri	8	NA	Promoter (2-3kb)	NM_003917
chr14:24845500-24845760:+@chr14:24846844-24848810:+	NFATC4	4776	nuclear factor of activated T-cells, cytoplasmic, calcineurin-dependent 4	3.05718e-05	0.5	ri	8	NA	Promoter (2-3kb)	NM_001198966;NM_001198965;NM_001136022;NM_001198967;NM_004554
chr15:64673525:64673702:-@chr15:64673157:64673237:-@chr15:64668942:64669104:-@chr15:64657211:64658274:-	KIAA0101	9768	KIAA0101	4.23062e-08	0.3	mxe	8	FALSE	Promoter (<=1kb)	NM_014736;NM_001029989
chr15:67547074:67546752|67546897:-@chr15:67528968:67529158:-	AAGAB	79719	alpha- and gamma-adaptin binding protein	1.05852e-07	-0.22	a5ss	8	NA	Promoter (<=1kb)	NM_024666;NM_001271885
chr15:69732647:69732826:+@chr15:69733107:69733418:+@chr15:69737129:69737380:+	RPLP1	6176	ribosomal protein, large, P1	0.000696287	-0.19	se	8	FALSE	Exon (uc002asb.3/9493, exon 18 of 23)	NM_004856;NM_138555
chr16:16421593:16422055|16422373:+@chr16:16422508:16422664:+	PKD1P1	339044	polycystic kidney disease 1 (autosomal dominant) pseudogene 1	0.000785799	0.255	a5ss	8	TRUE	Promoter (<=1kb)	NA
chr16:28847254-28847443:+@chr16:28848049-28848558:+	ATXN2L	11273	ataxin 2-like	0.00366807	-0.27	ri	8	FALSE	Promoter (2-3kb)	NM_148414;NM_017492;NM_145714;NM_007245;NM_148416;NM_148415
chr16:89383341:89383486:-@chr16:89379725:89379997:-@chr16:89371614:89371752:-@chr16:89365283:89367370:-	ANKRD11	29123	ankyrin repeat domain 11	0.000143653	-0.565	mxe	8	NA	5' UTR	NM_013275;NM_001256182;NM_001256183;NR_045839
chr17:16342352-16342374:+@chr17:16342641-16342728:+	LRRC75A-AS1	125144	LRRC75A antisense RNA 1	8.87813e-11	0.245	ri	8	NA	Promoter (<=1kb)	NR_027166;NR_027165;NR_045021;NR_027158;NR_027170;NR_045026;NR_045022;NR_045029;NR_027164;NR_027167;NR_027168;NR_027163;NR_027169;NR_027179;NR_027176
chr17:40714092:40714237:+@chr17:40714374|40714630:40715340:+	COASY	80347	CoA synthase	0.00619815	-0.115	a3ss	8	NA	Promoter (<=1kb)	NM_001042532;NM_001042529
chr17:46052880-46053004:+@chr17:46053235-46053379:+	CDK5RAP3	80279	CDK5 regulatory subunit associated protein 3	0.00359635	-0.3	ri	8	NA	5' UTR	NM_001278197;NM_176096;NM_001278217;NM_001278198;NR_051988
chr17:72462522:72462882:+@chr17:72469675:72470013:+@chr17:72470671:72470824:+	CD300A	11314	CD300a molecule	0.000199299	0.24	se	8	FALSE	Exon (uc002jkv.4/11314, exon 2 of 7)	NA
chr19:11143966:11144193:+@chr19:11144443:11144541:+@chr19:11144799:11144876:+	SMARCA4	6597	SWI/SNF related, matrix associated, actin dependent regulator of chromatin, subfamily a, member 4	1.08426e-05	0.29	se	8	FALSE	Exon (uc002mqf.4/6597, exon 27 of 35)	NM_001128848;NM_001128849;NM_001128844;NM_003072;NM_001128847;NM_001128845;NM_001128846
chr19:1615685:1615820:-@chr19:1615284:1615519:-@chr19:1612206:1612429:-@chr19:1609289:1611848:-	TCF3	6929	transcription factor 3	0.000186005	0.57	mxe	8	FALSE	Promoter (<=1kb)	NA
chr2:159488265:159488453:+@chr2:159490582|159490585:159490801:+	PKP4	8502	plakophilin 4	0.00233314	0.19	a3ss	8	FALSE	Exon (uc002tzt.1/8502, exon 8 of 13)	NM_001005476;NM_003628
chr2:242447858:242447997:-@chr2:242447421:242447550:-@chr2:242440943:242441123:-@chr2:242440155:242440211:-	STK25	10494	serine/threonine kinase 25	3.70812e-05	0.15	mxe	8	FALSE	Promoter (<=1kb)	NM_001271978;NM_006374;NM_001271977;NM_001271980;NM_001271979;NR_073531
chr20:388709:389423:+@chr20:390474:390669:+@chr20:391056:391408:+	RBCK1	10616	RanBP-type and C3HC4-type zinc finger containing 1	0.000117942	-0.33	se	8	FALSE	Promoter (1-2kb)	NM_031229;NM_006462
chr20:388709:389423:+@chr20:390528:390669:+@chr20:391056:391408:+	RBCK1	10616	RanBP-type and C3HC4-type zinc finger containing 1	0.00262992	0.13	se	8	NA	Promoter (1-2kb)	NM_031229;NM_006462
chr20:57243043:57243183:+@chr20:57244347:57244509:+@chr20:57245568:57245659:+	STX16	8675	syntaxin 16	0.000224151	-0.17	se	8	NA	Exon (uc002xzi.3/8675, exon 5 of 9)	NM_003763;NR_037943;NM_001134773;NR_037941;NM_001204868;NM_001001433;NR_037942;NM_001134772
chr21:33975471:33975602:-@chr21:33974582:33974677:-@chr21:33973984:33974283:-	C21orf59	56683	chromosome 21 open reading frame 59	0.00266267	-0.145	se	8	FALSE	Promoter (2-3kb)	NM_144659;NM_021254;NR_036552
chr22:18257147:18257261:-@chr22:18232871:18232940:-@chr22:18222115:18222254:-	MIR3198-1	100423025	microRNA 3198-1	0.000204756	-0.13	se	8	FALSE	5' UTR	NA
chr4:183838464:183838630:-@chr4:183837876:183838010:-@chr4:183837439:183837692:-@chr4:183836614:183836728:-	DCTD	1635	dCMP deaminase	0.000353885	0.435	mxe	8	FALSE	Promoter (<=1kb)	NA
chr5:102296862:102296933:+@chr5:102309820:102310140:+@chr5:102325976:102326105:+	PAM	5066	peptidylglycine alpha-amidating monooxygenase	1.07329e-05	0.2	se	8	FALSE	Promoter (<=1kb)	NM_001177306;NM_138821;NM_000919;NM_138766;NR_033440;NM_138822
chr5:176729497-176729398:-@chr5:176729179-176729129:-	RAB24	53917	RAB24, member RAS oncogene family	0.000509652	-0.315	ri	8	TRUE	Promoter (1-2kb)	NM_130781;NM_001031677
chr5:177636331:177636448:+@chr5:177637133:177637273:+@chr5:177637554:177638184:+	HNRNPAB	3182	heterogeneous nuclear ribonucleoprotein A/B	0.00801463	0.1	se	8	FALSE	Exon (uc003miu.3/3182, exon 7 of 8)	NA
chr6:157256600:157256710:+@chr6:157357969:157358010:+@chr6:157405796:157406039:+	ARID1B	57492	AT rich interactive domain 1B (SWI1-like)	0.00109265	0.1	se	8	FALSE	Exon (uc003qqq.1/57492, exon 2 of 6)	NM_020732;NM_017519
chr6:31554977:31555095:+@chr6:31555418:31555510:+@chr6:31555593:31555743:+@chr6:31556295:31556686:+	LST1	7940	leukocyte specific transcript 1	0.00197018	-0.135	mxe	8	FALSE	Promoter (<=1kb)	NM_205838;NR_029461;NR_029462;NM_205839;NM_007161;NM_001166538;NM_205840
chr6:32944339-32944713:+@chr6:32945219-32945347:+	BRD2	6046	bromodomain containing 2	1.32086e-11	0.175	ri	8	NA	Exon (uc003ocn.4/6046, exon 7 of 13)	NM_005104;NM_001113182;NM_001199455;NR_037625;NM_001199456
chr6:33386065:33385736|33385864:-@chr6:33385258:33385472:-	CUTA	51596	cutA divalent cation tolerance homolog (E. coli)	9.95441e-06	0.28	a5ss	8	NA	Promoter (<=1kb)	NM_001014433;NM_001014840;NM_015921;NM_001014837;NM_001014838
chr6:36514967:36515247:-@chr6:36507981|36507984:36507849:-	STK38	11329	serine/threonine kinase 38	0.000145471	0.41	a3ss	8	FALSE	Promoter (<=1kb)	NM_007271
chr7:102212919:102213068:-@chr7:102210282:102210371:-@chr7:102208457:102208631:-@chr7:102207444:102207530:-	POLR2J3	548644	polymerase (RNA) II (DNA directed) polypeptide J3	0.000729102	-0.24	mxe	8	TRUE	Promoter (<=1kb)	NM_001114403
chr8:144679518:144679845:-@chr8:144674885:144675112:-@chr8:144671161:144672251:-@chr8:144668899:144669022:-	EEF1D	1936	eukaryotic translation elongation factor 1 delta (guanine nucleotide exchange protein)	2.33806e-08	-0.22	mxe	8	FALSE	Promoter (<=1kb)	NM_001130055;NM_001960;NM_001195203;NM_001130056;NM_001130053;NM_032378
chr9:130497399:130497628:-@chr9:130496578:130496843:-@chr9:130495664:130495839:-	TOR2A	27433	torsin family 2, member A	0.0064307	-0.215	se	8	NA	Promoter (1-2kb)	NA
chrX:118763281:118763471:-@chrX:118759298:118759342:-@chrX:118750909:118752749:-	NKRF	55922	NFKB repressing factor	0.000738534	-0.12	se	8	FALSE	3' UTR	NM_145800;NM_145802;NM_015129
chrX:47509822:47510003:-@chrX:47509320:47509425:-@chrX:47500631:47500874:-	ELK1	2002	ELK1, member of ETS oncogene family	0.00650253	-0.21	se	8	FALSE	Promoter (<=1kb)	NA
chrX:48780572-48780414:-@chrX:48780187-48779303:-	PIM2	11040	Pim-2 proto-oncogene, serine/threonine kinase	0.000246279	-0.455	ri	8	NA	3' UTR	NA
chr1:154207067:154207235|154207268:+@chr1:154207672:154207767:+	UBAP2L	9898	ubiquitin associated protein 2-like	0.000764287	-0.32	a5ss	7	NA	Exon (uc009wot.3/9898, exon 5 of 25)	NM_001127320;NM_014847
chr1:154296065-154296282:+@chr1:154296758-154297801:+	ATP8B2	57198	ATPase, aminophospholipid transporter, class I, type 8B, member 2	0.000185192	0.285	ri	7	FALSE	Promoter (1-2kb)	NM_080429
chr1:156845312-156845458:+@chr1:156845863-156846002:+	NTRK1	4914	neurotrophic tyrosine kinase, receptor, type 1	0.00432439	0.13	ri	7	NA	Exon (uc001fqf.1/4914, exon 12 of 17)	NM_001007792;NM_002529;NM_001012331
chr1:173834685-173834648:-@chr1:173834420-173834367:-	SNORD79	26770	small nucleolar RNA, C/D box 79	0.00210651	0.19	ri	7	FALSE	Promoter (<=1kb)	NR_002578
chr1:182823165:182823313:+@chr1:182824712:182824848:+@chr1:182825667:182825713:+	DHX9	1660	DEAH (Asp-Glu-Ala-His) box helicase 9	0.00412347	0.49	se	7	NA	5' UTR	NR_033302;NM_001357
chr1:39945470:39945681:+@chr1:39946592:39946702:+@chr1:39950273:39950402:+	BMP8A	353500	bone morphogenetic protein 8a	0.00422869	-0.335	se	7	FALSE	Exon (uc001cde.2/23499, exon 5 of 7)	NM_152486;NM_012090
chr1:43213083-43212924:-@chr1:43212523-43212006:-	CLDN19	149461	claudin 19	1.53076e-06	0.11	ri	7	FALSE	3' UTR	NM_022356;NM_001146289
chr10:73975758:73975830|73975896:+@chr10:73983646:73983814:+	ASCC1	51008	activating signal cointegrator 1 complex subunit 1	0.00062644	-0.69	a5ss	7	FALSE	Promoter (<=1kb)	NA
chr11:10830252:10830582:-@chr11:10828802:10828928:-@chr11:10828367:10828432:-@chr11:10827454:10827594:-	EIF4G2	1982	eukaryotic translation initiation factor 4 gamma, 2	2.83144e-10	0.55	mxe	7	FALSE	Promoter (<=1kb)	NM_001418;NM_001042559
chr11:2421718:2422028:+@chr11:2423206:2423377:+@chr11:2423524:2423680:+	TSSC4	10078	tumor suppressing subtransferable candidate 4	0.00231955	0.28	se	7	FALSE	Promoter (<=1kb)	NA
chr11:832952:833026:+@chr11:834530:834745:+@chr11:836063:836153:+	CD151	977	CD151 molecule (Raph blood group)	0.000421433	0.53	se	7	FALSE	Promoter (1-2kb)	NM_139030;NM_001039490;NM_004357;NM_139029
chr12:121837902:121838021:+@chr12:121840545:121840610:+@chr12:121853962:121854180:+	RNF34	80196	ring finger protein 34, E3 ubiquitin protein ligase	0.000275588	0.54	se	7	FALSE	Promoter (2-3kb)	NM_025126;NM_001256470
chr12:31478958:31479159:-@chr12:31457920:31458057:-@chr12:31451011:31451158:-	FAM60A	58516	family with sequence similarity 60, member A	0.00227578	0.245	se	7	FALSE	5' UTR	NM_001135811;NM_021238;NM_001135812
chr12:987378:987527:+@chr12:989887:990165:+@chr12:990858:990955:+	WNK1	65125	WNK lysine deficient protein kinase 1	2.15055e-07	0.42	se	7	FALSE	Exon (uc001qio.4/65125, exon 12 of 28)	NM_014823;NM_018979;NM_001184985;NM_213655
chr13:37600341:37600373:-@chr13:37599328:37599574:-@chr13:37598477:37598579:-@chr13:37598172:37598330:-	SUPT20H	55578	SPT20 homolog, SAGA complex component	2.55547e-07	-0.205	mxe	7	TRUE	Promoter (<=1kb)	NM_001014286;NM_017569
chr13:73303064:73303231:+@chr13:73305419:73305525:+@chr13:73309098:73309143:+@chr13:73312100:73312181:+	BORA	79866	bora, aurora kinase A activator	0.00112928	0.135	mxe	7	NA	Promoter (1-2kb)	NM_024808
chr14:19653893:19654004:+@chr14:19655734|19655758:19655871:+	BMS1P17	101101776	BMS1 ribosome biogenesis factor pseudogene 17	0.000926247	-0.27	a3ss	7	FALSE	Exon (uc001vvk.1/uc001vvk.1, exon 5 of 8)	NA
chr14:19921359:19921470:-@chr14:19919605|19919629:19919492:-	BMS1P18	414763	BMS1 ribosome biogenesis factor pseudogene 18	0.000926247	-0.24	a3ss	7	FALSE	Exon (uc001vvq.1/uc001vvq.1, exon 2 of 5)	NA
chr14:23538685:23538826:-@chr14:23536523:23537880:-@chr14:23535175:23535217:-	ACIN1	22985	apoptotic chromatin condensation inducer 1	2.99988e-12	0.31	se	7	NA	Promoter (2-3kb)	NM_001164817;NM_001164816;NM_001164815;NM_014977;NM_001164814
chr15:75320588:75320794:+@chr15:75335782:75335877:+@chr15:75336727:75336855:+@chr15:75340894:75341062:+	PPCDC	60490	phosphopantothenoylcysteine decarboxylase	0.000464003	0.35	mxe	7	FALSE	5' UTR	NM_021823
chr16:14738131:14738466:+@chr16:14742245:14742449:+@chr16:14748923:14749067:+@chr16:14755749:14755922:+	BFAR	51283	bifunctional apoptosis regulator	0.000164717	-0.29	mxe	7	FALSE	Promoter (<=1kb)	NM_016561
chr16:2014277:2014366:-@chr16:2012910|2013257:2012737:-	SNORA64	26784	small nucleolar RNA, H/ACA box 64	0.00307347	-0.2	a3ss	7	NA	Promoter (<=1kb)	NM_002952
chr16:30545518:30546194:-@chr16:30544469|30544472:30541688:-	ZNF747	65988	zinc finger protein 747	0.000213544	0.14	a3ss	7	FALSE	Promoter (1-2kb)	NM_023931
chr16:4743979:4744239|4744309:+@chr16:4744959:4745860:+	NUDT16L1	84309	nudix (nucleoside diphosphate linked moiety X)-type motif 16-like 1	0.000725833	-0.14	a5ss	7	FALSE	Promoter (<=1kb)	NM_032349;NM_001193452
chr16:89627635-89627747:+@chr16:89628073-89628159:+	SNORD68	606500	small nucleolar RNA, C/D box 68	0.00058065	0.27	ri	7	TRUE	Promoter (<=1kb)	NM_001243131;NM_000977;NM_001243130;NR_002450;NM_033251
chr17:16342641:16342728:+@chr17:16342895|16343425:16343567:+	SNORD49A	26800	small nucleolar RNA, C/D box 49A	7.62291e-49	0.735	a3ss	7	NA	Promoter (<=1kb)	NR_027166;NR_027165;NR_045021;NR_027158;NR_027170;NR_045026;NR_045022;NR_045029;NR_027164;NR_027167;NR_027168;NR_027163;NR_027169;NR_027179;NR_027667;NR_045028;NR_027176;NR_027173;NR_027178;NR_027177;NR_027174;NR_027175;NR_027172;NR_045025;NR_045023
chr19:50432607:50432773:-@chr19:50430951:50431072:-@chr19:50410084:50413141:-	ATF5	22809	activating transcription factor 5	0.00011526	-0.31	se	7	FALSE	Promoter (1-2kb)	NM_001258017;NM_152899;NM_172374;NM_001258018;NM_012346;NM_001193357;NM_153719;NM_016553;NM_153718
chr19:54705355:54705477:+@chr19:54710144:54710592:+@chr19:54711266:54711515:+	RPS9	6203	ribosomal protein S9	0.00908626	-0.28	se	7	NA	3' UTR	NM_001013
chr19:805013:805187:+@chr19:805492:805569:+@chr19:806408:806556:+	MIR4745	100616459	microRNA 4745	2.32466e-07	0.27	se	7	FALSE	Promoter (<=1kb)	NM_002819;NM_031990;NM_031991
chr2:201725961:201726189:-@chr2:201724848:201724938:-@chr2:201724403:201724469:-	CLK1	1195	CDC-like kinase 1	0.00297747	0.55	se	7	NA	5' UTR	NM_004071;NR_027855;NR_027856;NM_001162407
chr2:74425690:74425869:+@chr2:74432832:74433016:+@chr2:74434831:74434953:+@chr2:74435696:74435848:+	MTHFD2	10797	methylenetetrahydrofolate dehydrogenase (NADP+ dependent) 2, methenyltetrahydrofolate cyclohydrolase	1.46241e-10	0.21	mxe	7	NA	Promoter (<=1kb)	NR_027405;NM_006636
chr20:257520-257434:-@chr20:256727-256609:-	C20orf96	140680	chromosome 20 open reading frame 96	1.22238e-06	-0.24	ri	7	NA	3' UTR	NM_080571;NM_153269
chr22:42998776:42999166:-@chr22:42997976:42998062:-@chr22:42995704:42995799:-	POLDIP3	84271	polymerase (DNA-directed), delta interacting protein 3	0.00954281	0.14	se	7	FALSE	Promoter (1-2kb)	NM_032311;NM_178136
chr3:150126788:150129095:+@chr3:150140836:150140907:+@chr3:150174863:150174914:+	TSC22D2	9819	TSC22 domain family, member 2	4.45082e-05	0.3	se	7	FALSE	Exon (uc003exv.3/9819, exon 2 of 4)	NM_014779
chr4:103748749:103749105:-@chr4:103747793|103748001:103747642:-	UBE2D3	7323	ubiquitin-conjugating enzyme E2D 3	0.000336192	0.3	a3ss	7	FALSE	Promoter (<=1kb)	NM_181889;NM_181893;NM_181890;NM_003340;NM_181888;NM_181887;NM_181886
chr4:88116476:88116842:-@chr4:88106403:88106723:-@chr4:88104355:88104541:-	KLHL8	57563	kelch-like family member 8	0.00220768	0.14	se	7	FALSE	Exon (uc011cdb.1/57563, exon 3 of 10)	NM_020803
chr5:132362189:132362240:-@chr5:132358533:132358598:-@chr5:132342451:132342612:-	ZCCHC10	54819	zinc finger, CCHC domain containing 10	0.00398242	0.42	se	7	FALSE	Exon (uc003kyh.3/54819, exon 2 of 5)	NM_017665
chr5:140998365:140998622:-@chr5:140967791:140967817:-@chr5:140966609:140966764:-	DIAPH1	1729	diaphanous-related formin 1	6.22547e-06	0.24	se	7	FALSE	Exon (uc003llb.4/1729, exon 2 of 28)	NM_005219;NM_001079812
chr5:154238199:154238328:+@chr5:154244752:154244945:+@chr5:154250221:154250382:+@chr5:154251290:154251434:+	CNOT8	9337	CCR4-NOT transcription complex, subunit 8	0.000939068	-0.3	mxe	7	FALSE	Promoter (<=1kb)	NM_004779
chr5:157218711:157219003:-@chr5:157216521|157216575:157216371:-	CLINT1	9685	clathrin interactor 1	0.000288602	0.19	a3ss	7	FALSE	Promoter (1-2kb)	NM_001195556;NM_001195555;NM_014666
chr5:176942822-176942686:-@chr5:176942362-176942187:-	DDX41	51428	DEAD (Asp-Glu-Ala-Asp) box polypeptide 41	4.48585e-06	-0.21	ri	7	TRUE	Promoter (1-2kb)	NM_016222
chr6:135516886:135517140:+@chr6:135517864:135518046:+@chr6:135518099:135518461:+@chr6:135520046:135520188:+	MYB	4602	v-myb avian myeloblastosis viral oncogene homolog	0.00990364	-0.16	mxe	7	NA	Promoter (<=1kb)	NM_005375;NM_001161659;NM_001161657;NM_001161660;NM_001130172;NM_001130173;NM_001161658;NM_001161656
chr6:160103670-160103506:-@chr6:160100330-160100096:-	SOD2	6648	superoxide dismutase 2, mitochondrial	0.000209514	0.31	ri	7	NA	3' UTR	NM_001024465;NM_001024466;NM_000636
chr6:30524486:30525227:+@chr6:30525927:30525989:+@chr6:30529611:30529901:+	GNL1	2794	guanine nucleotide binding protein-like 1	0.00121825	0.29	se	7	FALSE	Promoter (<=1kb)	NA
chr6:31554977:31555095:+@chr6:31555418:31555510:+@chr6:31555593:31555743:+@chr6:31556274:31556686:+	LST1	7940	leukocyte specific transcript 1	0.00101104	0.36	mxe	7	FALSE	Promoter (<=1kb)	NM_205838;NR_029461;NR_029462;NM_205839;NM_007161;NM_001166538;NM_205840
chr6:31554977:31555095:+@chr6:31555721:31555743:+@chr6:31556295:31556686:+	LST1	7940	leukocyte specific transcript 1	0.000380495	0.255	se	7	FALSE	Promoter (<=1kb)	NM_205838;NR_029461;NR_029462;NM_205839;NM_007161;NM_001166538;NM_205840
chr6:31938924-31938689:-@chr6:31938529-31938383:-	STK19	8859	serine/threonine kinase 19	0.000456355	-0.72	ri	7	TRUE	Promoter (<=1kb)	NM_005510
chr6:71233670:71233824:+@chr6:71234046|71234634:71236401:+	FAM135A	57579	family with sequence similarity 135, member A	0.00288906	0.49	a3ss	7	FALSE	Promoter (<=1kb)	NM_001105531;NM_001162529;NM_020819
chr7:141438158:141438210|141438303:+@chr7:141438924:141438990:+	SSBP1	6742	single-stranded DNA binding protein 1, mitochondrial	8.75197e-05	-0.365	a5ss	7	NA	Promoter (<=1kb)	NM_001320;NM_003143;NM_001256513
chr7:38217808:38218022:+@chr7:38218692:38218747:+@chr7:38247048:38247330:+	STARD3NL	83930	STARD3 N-terminal like	1.95985e-05	-0.43	se	7	FALSE	Promoter (<=1kb)	NA
chr7:72481990:72482076:+@chr7:72482253:72482355:+@chr7:72483621:72483806:+	PMS2P2	5380	PMS1 homolog 2, mismatch repair system component pseudogene 2	0.000783036	0.62	se	7	FALSE	Exon (uc003txh.5/5380, exon 4 of 11)	NA
chr7:86823041:86823418:+@chr7:86824000:86824144:+@chr7:86824347:86825648:+	DMTF1	9988	cyclin D binding myb-like transcription factor 1	1.2073e-06	0.33	se	7	FALSE	Promoter (2-3kb)	NM_001142327;NM_001142326;NM_021145
chrX:153585802:153585991:-@chrX:153585619:153585642:-@chrX:153583193:153583440:-	FLNA	2316	filamin A, alpha	1.78789e-06	0.145	se	7	FALSE	Promoter (1-2kb)	NM_001456;NM_001110556
chr1:156845312-156845458:+@chr1:156845872-156846002:+	NTRK1	4914	neurotrophic tyrosine kinase, receptor, type 1	0.000225383	0.2	ri	6	NA	Exon (uc001fqf.1/4914, exon 12 of 17)	NM_001007792;NM_002529;NM_001012331
chr1:40506255:40506473:+@chr1:40507101:40507165:+@chr1:40525009:40525130:+	CAP1	10487	CAP, adenylate cyclase-associated protein 1 (yeast)	6.3755e-07	0.26	se	6	FALSE	Promoter (<=1kb)	NM_006367;NM_001105530
chr1:46072154:46072263:+@chr1:46072993:46074009:+@chr1:46078841:46078920:+	NASP	4678	nuclear autoantigenic sperm protein (histone-binding)	1.81572e-09	0.22	se	6	FALSE	Exon (uc010olq.2/4678, exon 5 of 7)	NM_002482;NM_152298;NM_001195193
chr1:71532459:71532617:-@chr1:71531361:71531435:-@chr1:71528974:71530820:-	MIR186	406962	microRNA 186	6.99901e-05	0.34	se	6	FALSE	Promoter (2-3kb)	NM_005455;NM_203350
chr1:9801152:9801314:-@chr1:9797556:9797612:-@chr1:9795943:9796100:-	CLSTN1	22883	calsyntenin 1	0.000206465	-0.15	se	6	FALSE	Exon (uc001aqh.3/22883, exon 11 of 19)	NM_001009566;NM_014944
chr10:27065994:27066170:-@chr10:27060004:27060018:-@chr10:27059174:27059274:-	ABI1	10006	abl-interactor 1	8.37605e-05	-0.23	se	6	FALSE	Exon (uc001isx.3/10006, exon 4 of 12)	NM_001178121;NM_001178125;NM_001178124;NM_001178122;NM_001178119;NM_001012750;NM_001012752;NM_001178116;NM_001178120;NM_001012751;NM_001178123;NM_005470
chr11:46404137:46404298|46404743:+@chr11:46405019:46405387:+	MDK	4192	midkine (neurite growth-promoting factor 2)	2.54068e-15	0.16	a5ss	6	NA	Promoter (1-2kb)	NA
chr11:65769550:65769984:+@chr11:65770315:65770541:+@chr11:65770706:65770844:+	EIF1AD	84285	eukaryotic translation initiation factor 1A domain containing	1.42234e-08	0.2	se	6	FALSE	Promoter (<=1kb)	NM_003860;NM_001143985
chr11:67056762:67057021:+@chr11:67057300:67057436:+@chr11:67057549:67057684:+	ANKRD13D	338692	ankyrin repeat domain 13 family, member D	2.81869e-07	0.2	se	6	NA	Promoter (<=1kb)	NM_207354
chr12:107349544:107349843:+@chr12:107350860:107350927:+@chr12:107360889:107360958:+	TMEM263	90488	transmembrane protein 263	0.000320523	0.19	se	6	FALSE	Promoter (1-2kb)	NM_152261
chr12:114261126-114261014:-@chr12:114260451-114259859:-	RBM19	9904	RNA binding motif protein 19	0.000127397	0.58	ri	6	FALSE	3' UTR	NM_001146699
chr12:114261126-114261014:-@chr12:114260451-114259862:-	RBM19	9904	RNA binding motif protein 19	0.000127397	-0.29	ri	6	FALSE	3' UTR	NM_001146699;NM_001146698;NM_016196
chr12:123465676:123465813|123465846:+@chr12:123466142:123466426:+	ARL6IP4	51329	ADP-ribosylation factor-like 6 interacting protein 4	0.00335708	-0.31	a5ss	6	FALSE	Promoter (<=1kb)	NM_001002252;NM_018694;NM_001002251;NM_016638
chr12:16500577:16500644:+@chr12:16507165:16507312:+@chr12:16510539:16510633:+@chr12:16516729:16517344:+	MGST1	4257	microsomal glutathione S-transferase 1	0.00134324	0.215	mxe	6	NA	Promoter (<=1kb)	NA
chr12:49760688:49760804:+@chr12:49761303:49761370:+@chr12:49765011:49765073:+@chr12:49854553:49854820:+	SPATS2	65244	spermatogenesis associated, serine-rich 2	0.00230485	0.5	mxe	6	NA	Promoter (<=1kb)	NA
chr12:57868206:57868259:-@chr12:57867825:57867959:-@chr12:57867386:57867491:-@chr12:57866038:57866471:-	ARHGAP9	64333	Rho GTPase activating protein 9	0.000895165	-0.45	mxe	6	FALSE	Promoter (<=1kb)	NM_032496
chr12:58139959-58140039:+@chr12:58140372-58140503:+	TSPAN31	6302	tetraspanin 31	0.000148442	0.16	ri	6	NA	Promoter (1-2kb)	NM_005981
chr13:114009638:114009796:-@chr13:114005393:114006273:-@chr13:114005164:114005288:-	GRTP1	79774	growth hormone regulated TBC protein 1	0.00624588	-0.1	se	6	NA	Exon (uc010agv.1/79774, exon 4 of 5)	NM_024719
chr13:31191830:31192193:+@chr13:31195210:31195376:+@chr13:31195901:31196029:+	USPL1	10208	ubiquitin specific peptidase like 1	0.00015839	0.16	se	6	FALSE	5' UTR	NA
chr13:37598172:37598330:-@chr13:37596217|37596454:37596148:-	SUPT20H	55578	SPT20 homolog, SAGA complex component	4.76471e-06	-0.31	a3ss	6	FALSE	Promoter (<=1kb)	NM_001014286;NM_017569
chr13:50265390:50265623:-@chr13:50243913:50243982:-@chr13:50237193:50237313:-@chr13:50234810:50235344:-	EBPL	84650	emopamil binding protein-like	0.000115838	0.35	mxe	6	NA	Promoter (<=1kb)	NA
chr14:100842597:100842680:-@chr14:100841620:100841740:-@chr14:100835424:100835595:-@chr14:100828045:100828258:-	WARS	7453	tryptophanyl-tRNA synthetase	8.66646e-08	0.17	mxe	6	FALSE	Promoter (<=1kb)	NM_173701
chr14:100842597:100842680:-@chr14:100841620:100841743:-@chr14:100835424:100835595:-@chr14:100828045:100828258:-	WARS	7453	tryptophanyl-tRNA synthetase	3.41095e-08	-0.4	mxe	6	FALSE	Promoter (<=1kb)	NM_173701
chr14:31602444:31602620:-@chr14:31598513|31598654:31597818:-	HECTD1	25831	HECT domain containing E3 ubiquitin protein ligase 1	2.1595e-05	-0.45	a3ss	6	FALSE	Promoter (<=1kb)	NM_015382
chr14:56128240:56128330:+@chr14:56130673:56130759:+@chr14:56133959:56134048:+	KTN1	3895	kinectin 1 (kinesin receptor)	1.66657e-07	0.29	se	6	TRUE	Promoter (<=1kb)	NM_004986;NM_001079521;NM_001079522;NM_001271014
chr14:56139647:56139730:+@chr14:56139890:56139973:+@chr14:56142553:56142636:+	KTN1	3895	kinectin 1 (kinesin receptor)	6.10854e-05	0.33	se	6	TRUE	Promoter (1-2kb)	NM_004986;NM_001079521;NM_001079522;NM_001271014
chr14:97018817:97018959:+@chr14:97022184|97022187:97022284:+	PAPOLA	10914	poly(A) polymerase alpha	7.54649e-05	0.37	a3ss	6	FALSE	Exon (uc001yfq.3/10914, exon 18 of 22)	NM_032632
chr15:20644908-20644761:-@chr15:20644376-20644180:-	HERC2P3	283755	hect domain and RLD 2 pseudogene 3	0.00500334	0.42	ri	6	FALSE	3' UTR	NR_036432
chr15:68504201:68503894|68504013:-@chr15:68503601:68503656:-	CALML4	91860	calmodulin-like 4	0.00182998	0.105	a5ss	6	NA	Exon (uc002arf.3/54982, exon 4 of 7)	NM_017882
chr15:74326819-74326871:+@chr15:74327513-74328735:+	PML	5371	promyelocytic leukemia	0.000147537	0.16	ri	6	FALSE	5' UTR	NM_033244;NM_002675;NM_033249;NM_033246;NM_033250;NM_033239;NM_033247;NM_033238;NM_033240
chr15:75135345:75135552:-@chr15:75134876:75135015:-@chr15:75134621:75134761:-	ULK3	25989	unc-51 like kinase 3	0.00385488	0.105	se	6	NA	Promoter (<=1kb)	NM_001099436
chr15:76603691:76603810:-@chr15:76587932:76588078:-@chr15:76584960:76585041:-@chr15:76584772:76584854:-	ETFA	2108	electron-transfer-flavoprotein, alpha polypeptide	0.00332514	0.21	mxe	6	NA	Promoter (<=1kb)	NM_000126;NM_001127716
chr16:136869:135820|136667:-@chr16:134273:134594:-	MPG	4350	N-methylpurine DNA glycosylase	0.000192933	0.23	a5ss	6	TRUE	3' UTR	NA
chr16:28222687:28223190:-@chr16:28220308:28220443:-@chr16:28192262:28192352:-	XPO6	23214	exportin 6	0.00523947	0.16	se	6	NA	Promoter (2-3kb)	NM_001270940;NM_015171
chr16:30006862:30007417:-@chr16:30006424:30006784:-@chr16:30005969:30006164:-@chr16:30004961:30005129:-	HIRIP3	8479	HIRA interacting protein 3	0.00750113	0.15	mxe	6	NA	Promoter (<=1kb)	NM_003609;NM_001197323
chr16:81129736:81129980:-@chr16:81124206:81124285:-@chr16:81118068:81118199:-@chr16:81115552:81116568:-	GCSH	2653	glycine cleavage system protein H (aminomethyl carrier)	4.23183e-05	0.31	mxe	6	TRUE	Promoter (<=1kb)	NA
chr17:16342641:16342728:+@chr17:16342974:16343017:+@chr17:16343499:16343567:+	SNORD49B	692087	small nucleolar RNA, C/D box 49B	1.35064e-07	-0.11	se	6	NA	Promoter (<=1kb)	NR_027166;NR_027165;NR_045021;NR_027158;NR_027170;NR_045026;NR_045022;NR_045029;NR_027164;NR_027167;NR_027168;NR_027163;NR_027169;NR_027179;NR_027667;NR_045028;NR_027176;NR_027173;NR_027178;NR_027177;NR_027174;NR_027175;NR_027172;NR_045025;NR_045023
chr17:26874867-26874695:-@chr17:26874427-26873725:-	UNC119	9094	unc-119 lipid binding chaperone	3.22549e-05	-0.23	ri	6	FALSE	3' UTR	NM_005148
chr17:26874867-26874695:-@chr17:26874427-26873726:-	UNC119	9094	unc-119 lipid binding chaperone	3.22549e-05	0.56	ri	6	FALSE	3' UTR	NM_005148;NM_054035
chr17:74090495:74090662:-@chr17:74086410:74086478:-@chr17:74085256:74085401:-	EXOC7	23265	exocyst complex component 7	0.00164285	0.15	se	6	FALSE	Exon (uc002jqs.3/23265, exon 8 of 20)	NM_001013839;NM_001145297;NM_001145299;NM_001145298;NM_015219
chr19:10793213:10793380:+@chr19:10793801|10793813:10793938:+	ILF3	3609	interleukin enhancer binding factor 3, 90kDa	0.000139646	-0.27	a3ss	6	FALSE	Promoter (2-3kb)	NM_153464;NM_012218;NM_017620;NM_001137673;NM_004516
chr19:1244314-1244439:+@chr19:1244736-1244823:+	ATP5D	513	ATP synthase, H+ transporting, mitochondrial F1 complex, delta subunit	0.000981804	-0.615	ri	6	FALSE	Promoter (2-3kb)	NM_001001975;NM_001687
chr19:1244314-1244439:+@chr19:1244736-1244824:+	ATP5D	513	ATP synthase, H+ transporting, mitochondrial F1 complex, delta subunit	0.00113535	0.3	ri	6	FALSE	Promoter (2-3kb)	NM_001001975;NM_001687
chr19:19106089-19105953:-@chr19:19105295-19105175:-	SUGP2	10147	SURP and G patch domain containing 2	1.79146e-05	-0.15	ri	6	FALSE	3' UTR	NM_014884;NM_001017392
chr19:39334482:39334554:-@chr19:39332253:39332322:-@chr19:39331128:39331199:-	HNRNPL	3191	heterogeneous nuclear ribonucleoprotein L	3.13357e-07	-0.24	se	6	NA	Promoter (<=1kb)	NM_001533;NM_001005335
chr19:55558856:55558473|55558755:-@chr19:55555692:55556677:-	RDH13	112724	retinol dehydrogenase 13 (all-trans/9-cis)	0.00599645	-0.2	a5ss	6	NA	Exon (uc010esr.1/112724, exon 4 of 6)	NA
chr2:102486757:102486877:+@chr2:102487956:102488147:+@chr2:102490109:102490226:+	MAP4K4	9448	mitogen-activated protein kinase kinase kinase kinase 4	8.37949e-05	0.23	se	6	FALSE	Exon (uc002tbf.3/9448, exon 22 of 31)	NM_145686;NM_145687;NM_004834;NM_001242560;NM_001242559
chr2:179226409:179226542:+@chr2:179236853:179236960:+@chr2:179238617:179238754:+	MIR548N	100302152	microRNA 548n	0.000513842	0.14	se	6	FALSE	Exon (uc002ulx.3/114880, exon 14 of 25)	NM_001201482;NM_001201480;NM_032523;NM_001201481;NM_145739
chr2:219134689:219134893:-@chr2:219134257|219134260:219134105:-	AAMP	14	angio-associated, migratory cell protein	1.45334e-09	-0.27	a3ss	6	FALSE	Promoter (<=1kb)	NM_001087
chr2:73467565:73467671:+@chr2:73470132:73470257:+@chr2:73471125:73471177:+@chr2:73471672:73471843:+	CCT7	10574	chaperonin containing TCP1, subunit 7 (eta)	2.87468e-06	0.25	mxe	6	FALSE	5' UTR	NM_001166285;NM_006429;NM_001009570;NM_001166284
chr20:35812583:35812776:+@chr20:35826800:35826895:+@chr20:35827453:35827628:+@chr20:35832288:35832363:+	MROH8	140699	maestro heat-like repeat family member 8	9.25813e-05	0.105	mxe	6	NA	5' UTR	NM_002951;NM_001135771
chr20:37059684:37059755:-@chr20:37056323:37056409:-@chr20:37055062:37055146:-	SNORA71A	26777	small nucleolar RNA, H/ACA box 71A	0.0005299	-0.19	se	6	FALSE	Promoter (<=1kb)	NR_027241;NR_015366
chr20:47895641:47895745:+@chr20:47897022:47897107:+@chr20:47905582:47905795:+	SNORD12	692057	small nucleolar RNA, C/D box 12	2.95158e-05	-0.29	se	6	FALSE	Promoter (<=1kb)	NR_003606;NR_036658;NR_003604;NR_003605;NR_036659
chr21:40177895:40178044:+@chr21:40178375:40178732:+@chr21:40181959:40182030:+	ETS2	2114	v-ets avian erythroblastosis virus E26 oncogene homolog 2	0.000198169	0.12	se	6	FALSE	Promoter (<=1kb)	NM_001256295;NM_005239
chr3:195712498:195712660:-@chr3:195711363:195711608:-@chr3:195710983:195711147:-	SDHAP1	255812	succinate dehydrogenase complex, subunit A, flavoprotein pseudogene 1	1.02562e-05	0.13	se	6	FALSE	Exon (uc003fvx.3/255812, exon 4 of 17)	NR_003264
chr3:195712498:195712660:-@chr3:195711465:195711608:-@chr3:195710983:195711147:-	SDHAP1	255812	succinate dehydrogenase complex, subunit A, flavoprotein pseudogene 1	0.000812104	-0.33	se	6	FALSE	Exon (uc003fvx.3/255812, exon 4 of 17)	NR_003264
chr4:15687859-15688085:+@chr4:15688624-15688771:+	FAM200B	285550	family with sequence similarity 200, member B	2.03082e-07	0.15	ri	6	NA	5' UTR	NM_001145191
chr4:15687859-15688771:+@chr4:15690174-15692070:+	FAM200B	285550	family with sequence similarity 200, member B	1.44783e-05	0.15	ri	6	FALSE	Exon (uc003gof.4/285550, exon 2 of 2)	NA
chr4:183838441:183838630:-@chr4:183837876:183838010:-@chr4:183837439:183837692:-@chr4:183836614:183836728:-	DCTD	1635	dCMP deaminase	0.0027023	0.17	mxe	6	FALSE	Promoter (<=1kb)	NA
chr4:88116476:88116842:-@chr4:88106403:88106951:-@chr4:88104355:88104541:-	KLHL8	57563	kelch-like family member 8	0.00235802	0.17	se	6	FALSE	Exon (uc011cdb.1/57563, exon 3 of 10)	NM_020803
chr5:138614740:138614818:+@chr5:138615624:138615747:+@chr5:138629142:138629264:+@chr5:138642928:138644016:+	SNORA74A	26821	small nucleolar RNA, H/ACA box 74A	0.000610425	0.17	mxe	6	FALSE	Promoter (<=1kb)	NM_199189;NM_001194954;NM_001194956;NM_018834;NM_001194955
chr5:148899853:148899951:-@chr5:148897357:148897440:-@chr5:148892633:148892772:-	CSNK1A1	1452	casein kinase 1, alpha 1	0.00227097	0.17	se	6	FALSE	Promoter (2-3kb)	NM_001271742;NM_001025105;NM_001892;NM_001271741
chr5:154238199:154238328:+@chr5:154242767:154242955:+@chr5:154244752:154244945:+@chr5:154250221:154250382:+	CNOT8	9337	CCR4-NOT transcription complex, subunit 8	0.00386842	0.15	mxe	6	FALSE	Promoter (<=1kb)	NM_004779
chr5:176942822-176942686:-@chr5:176942340-176942187:-	DDX41	51428	DEAD (Asp-Glu-Ala-Asp) box polypeptide 41	1.01755e-05	0.105	ri	6	TRUE	Promoter (1-2kb)	NM_016222
chr5:65449291:65449424:+@chr5:65451893:65454760:+@chr5:65455047:65455162:+	SREK1	140890	splicing regulatory glutamine/lysine-rich protein 1	1.2635e-06	0.165	se	6	NA	5' UTR	NM_001270492;NM_001077199;NM_139168;NM_001270493
chr6:109697277:109697315:-@chr6:109691614:109691670:-@chr6:109687717:109690220:-	CD164	8763	CD164 molecule, sialomucin	0.000138525	0.105	se	6	FALSE	Exon (uc003ptd.3/8763, exon 5 of 7)	NA
chr6:135516886:135517055:+@chr6:135517864:135518046:+@chr6:135518099:135518461:+@chr6:135520046:135520188:+	MYB	4602	v-myb avian myeloblastosis viral oncogene homolog	0.00907455	0.32	mxe	6	TRUE	Promoter (<=1kb)	NM_005375;NM_001161659;NM_001161657;NM_001161660;NM_001130172;NM_001130173;NM_001161658;NM_001161656
chr6:135516886:135517055:+@chr6:135517864:135518461:+@chr6:135520046:135520188:+	MYB	4602	v-myb avian myeloblastosis viral oncogene homolog	0.00111138	0.24	se	6	TRUE	Promoter (<=1kb)	NM_005375;NM_001161659;NM_001161657;NM_001161660;NM_001130172;NM_001130173;NM_001161658;NM_001161656
chr6:157495142:157495251:+@chr6:157495981:157496139:+@chr6:157502103:157502312:+	ARID1B	57492	AT rich interactive domain 1B (SWI1-like)	0.00101625	-0.145	se	6	FALSE	Exon (uc003qqn.3/57492, exon 11 of 20)	NM_020732;NM_017519
chr6:28104523:28105071:-@chr6:28093401:28093597:-@chr6:28089573:28090989:-	ZSCAN16	80345	zinc finger and SCAN domain containing 16	0.00105499	0.21	se	6	FALSE	Promoter (1-2kb)	NR_103455;NR_103456
chr6:31554977:31555095:+@chr6:31556274|31556340:31556686:+	LST1	7940	leukocyte specific transcript 1	0.00312278	0.28	a3ss	6	NA	Promoter (<=1kb)	NM_205838;NR_029461;NR_029462;NM_205839;NM_007161;NM_001166538;NM_205840
chr6:33381186-33381334:+@chr6:33381513-33381608:+	PHF1	5252	PHD finger protein 1	0.00348006	0.14	ri	6	NA	Promoter (2-3kb)	NM_024165;NR_027692;NM_002636
chr6:33386065-33385736:-@chr6:33385593-33385258:-	CUTA	51596	cutA divalent cation tolerance homolog (E. coli)	1.66507e-05	0.28	ri	6	NA	Promoter (<=1kb)	NM_001014433;NM_001014840;NM_015921;NM_001014837;NM_001014838
chr6:37443097:37443188|37443692:+@chr6:37443902:37443970:+	CCDC167	154467	coiled-coil domain containing 167	0.00350558	0.69	a5ss	6	NA	Exon (uc003ons.3/23070, exon 19 of 24)	NM_015050
chr7:141438121:141438210|141438303:+@chr7:141438924:141438990:+	SSBP1	6742	single-stranded DNA binding protein 1, mitochondrial	0.000298856	0.39	a5ss	6	NA	Promoter (<=1kb)	NM_001320;NM_003143;NM_001256513
chr7:1482120-1481828:-@chr7:1480320-1480227:-	MICALL2	79778	MICAL-like 2	2.03894e-05	0.12	ri	6	NA	Promoter (1-2kb)	NM_182924
chr7:2281797:2281833:-@chr7:2279311|2279342:2279053:-	FTSJ2	29960	FtsJ RNA methyltransferase homolog 2 (E. coli)	0.000451061	0.47	a3ss	6	NA	Promoter (2-3kb)	NM_013393
chr8:145537197:145537302:+@chr8:145537509:145537632:+@chr8:145537648:145537717:+@chr8:145537788:145538385:+	DGAT1	8694	diacylglycerol O-acyltransferase 1	0.00291013	-0.11	mxe	6	NA	Exon (uc003zbt.4/3297, exon 10 of 13)	NM_005526
chr8:57083650:57083748:-@chr8:57080587:57080945:-@chr8:57073468:57080062:-	PLAG1	5324	pleiomorphic adenoma gene 1	0.00832293	0.14	se	6	FALSE	5' UTR	NM_001114635;NM_002655;NM_001114634
chr8:74884312:74884522:-@chr8:74876722:74876860:-@chr8:74872000:74872053:-	TCEB1	6921	transcription elongation factor B (SIII), polypeptide 1 (15kDa, elongin C)	0.000766868	-0.13	se	6	FALSE	5' UTR	NM_001204861;NM_001204862;NM_001204858;NM_001204859;NM_001204857;NM_001204860;NM_005648;NM_001204864;NM_001204863
chr9:139757358:139757451:-@chr9:139756797|139756948:139756571:-	EDF1	8721	endothelial differentiation-related factor 1	6.66918e-06	-0.39	a3ss	6	FALSE	Exon (uc004cjt.1/8721, exon 5 of 5)	NM_003792;NM_153200
chr9:80880288:80880459:+@chr9:80880775:80880822:+@chr9:80881358:80881983:+	CEP78	84131	centrosomal protein 78kDa	0.000216835	-0.155	se	6	FALSE	Promoter (1-2kb)	NM_032171;NM_001098802
chrX:153657394:153657749|153660003:+@chrX:153660176:153660250:+	ATP6AP1	537	ATPase, H+ transporting, lysosomal accessory protein 1	0.000118393	-0.14	a5ss	6	NA	Promoter (<=1kb)	NM_001183
chrX:70764417-70764485:+@chrX:70767757-70767873:+	OGT	8473	O-linked N-acetylglucosamine (GlcNAc) transferase	0.000275399	-0.66	ri	6	NA	Promoter (<=1kb)	NM_181672;NM_181673
chr1:144301536:144301071|144301190:-@chr1:144300512:144300755:-	LINC00623	728855	long intergenic non-protein coding RNA 623	0.00120872	0.24	a5ss	5	NA	Exon (uc001ekr.4/728855, exon 2 of 3)	NR_024584
chr1:151138498:151138679|151138728:+@chr1:151138947:151139017:+	SCNM1	79005	sodium channel modifier 1	0.000278313	0.2	a5ss	5	NA	Promoter (<=1kb)	NM_024041
chr1:228296850:228297013:-@chr1:228296138:228296722:-@chr1:228295936:228296019:-	MRPL55	128308	mitochondrial ribosomal protein L55	0.002767	0.2	se	5	FALSE	Promoter (<=1kb)	NM_181465;NM_181455;NM_181454;NM_181464;NM_181462;NM_181463;NM_181441
chr1:24298063:24298116:-@chr1:24294213|24294446:24292937:-	PNRC2	55629	proline-rich nuclear receptor coactivator 2	8.47733e-05	-0.595	a3ss	5	FALSE	3' UTR	NM_001191006;NM_006625;NM_001191007;NM_001191009;NR_034035
chr1:26149510:26149619:+@chr1:26149729:26149814:+@chr1:26150135:26150239:+	LOC646471	646471	uncharacterized LOC646471	0.00676463	0.47	se	5	NA	Promoter (<=1kb)	NM_001099625;NM_001099627;NM_019557;NM_001099626
chr1:28856370:28856451:+@chr1:28857035:28857085:+@chr1:28858315:28858502:+	RCC1	1104	regulator of chromosome condensation 1	0.00344186	-0.1	se	5	FALSE	Exon (uc001bqe.2/1104, exon 3 of 11)	NM_001048199;NM_001048195;NM_001048194;NM_001269
chr10:58120144-58119779:-@chr10:58119614-58119448:-	ZWINT	11130	ZW10 interacting kinetochore protein	0.00263542	-0.4	ri	5	NA	Promoter (1-2kb)	NM_007057;NM_001005413;NM_032997
chr11:118972205:118972785:-@chr11:118971728:118971848:-@chr11:118971340:118971553:-@chr11:118970972:118971118:-	DPAGT1	1798	dolichyl-phosphate (UDP-N-acetylglucosamine) N-acetylglucosaminephosphotransferase 1 (GlcNAc-1-P transferase)	0.000545683	-0.325	mxe	5	FALSE	Promoter (<=1kb)	NM_001382
chr11:119052803:119053054:+@chr11:119053827|119054530:119054725:+	PDZD3	79849	PDZ domain containing 3	0.00548946	0.125	a3ss	5	FALSE	Promoter (1-2kb)	NM_024618
chr11:63993762-63993899:+@chr11:63994107-63994604:+	NUDT22	84304	nudix (nucleoside diphosphate linked moiety X)-type motif 22	0.000266436	-0.25	ri	5	FALSE	Promoter (<=1kb)	NM_001128612;NM_001242841;NM_032344;NM_001128613
chr11:64533627-64533423:-@chr11:64532990-64532078:-	SF1	7536	splicing factor 1	0.00214114	0.3	ri	5	FALSE	3' UTR	NM_201995;NM_201997;NM_201998;NR_033650;NR_033649;NM_001178031;NM_004630;NM_001178030
chr12:111893833:111894060:-@chr12:111891481:111891649:-@chr12:111890018:111890644:-	ATXN2	6311	ataxin 2	0.00202259	-0.65	se	5	FALSE	3' UTR	NM_002973
chr12:31478958:31479159:-@chr12:31457916:31458057:-@chr12:31451011:31451158:-	FAM60A	58516	family with sequence similarity 60, member A	0.00367945	0.32	se	5	FALSE	5' UTR	NM_001135811;NM_021238;NM_001135812
chr12:49760688:49761370:+@chr12:49765011:49765073:+@chr12:49854553:49854820:+	SPATS2	65244	spermatogenesis associated, serine-rich 2	0.000464675	-0.26	se	5	FALSE	5' UTR	NA
chr12:53836479:53836517:+@chr12:53837175|53837271:53837557:+	PRR13	54458	proline rich 13	0.00987236	0.23	a3ss	5	NA	Promoter (1-2kb)	NM_018457;NM_001005354;NM_001128912
chr12:56553371-56553406:+@chr12:56553759-56553932:+	MYL6	4637	myosin, light chain 6, alkali, smooth muscle and non-muscle	0.00127168	-0.12	ri	5	NA	Promoter (1-2kb)	NM_021019;NM_079423
chr13:113832601-113832488:-@chr13:113832290-113831925:-	PCID2	55795	PCI domain containing 2	0.000433622	0.18	ri	5	FALSE	3' UTR	NM_001127203;NM_018386;NM_001127202
chr13:96285488:96285575:-@chr13:96282968:96283067:-@chr13:96282243:96282367:-	DZIP1	22873	DAZ interacting zinc finger protein 1	3.4004e-05	-0.355	se	5	NA	Intron (uc001vmk.4/22873, intron 17 of 22)	NM_014934;NM_198968
chr14:100842755:100842832:+@chr14:100847247:100848083:+@chr14:100934358:100934505:+@chr14:100950331:100950461:+	WDR25	79446	WD repeat domain 25	0.000236489	0.18	mxe	5	FALSE	Promoter (<=1kb)	NA
chr16:28847254:28847443:+@chr16:28847770:28847806:+@chr16:28848049:28848558:+	ATXN2L	11273	ataxin 2-like	0.00433643	0.365	se	5	FALSE	Promoter (2-3kb)	NM_148414;NM_017492;NM_145714;NM_007245;NM_148416;NM_148415
chr16:66586466:66586696:+@chr16:66592093:66592251:+@chr16:66596975:66597120:+@chr16:66611007:66611105:+	CKLF-CMTM1	100529251	CKLF-CMTM1 readthrough	1.02349e-05	0.42	mxe	5	NA	Promoter (<=1kb)	NA
chr16:75681476:75681585:-@chr16:75678181:75678360:-@chr16:75675462:75675621:-	KARS	3735	lysyl-tRNA synthetase	0.0086822	0.33	se	5	FALSE	5' UTR	NM_005548
chr17:16342641-16343017:+@chr17:16343499-16343567:+	SNORD49A	26800	small nucleolar RNA, C/D box 49A	1.9119e-25	0.23	ri	5	NA	Promoter (<=1kb)	NR_027166;NR_027165;NR_045021;NR_027158;NR_027170;NR_045026;NR_045022;NR_045029;NR_027164;NR_027167;NR_027168;NR_027163;NR_027169;NR_027179;NR_027667;NR_045028;NR_027176;NR_027173;NR_027178;NR_027177;NR_027174;NR_027175;NR_027172;NR_045025;NR_045023
chr17:3626982:3627038:-@chr17:3626582:3626677:-@chr17:3623601:3623696:-	ITGAE	3682	integrin, alpha E (antigen CD103, human mucosal lymphocyte antigen 1; alpha polypeptide)	0.00207905	0.39	se	5	FALSE	Promoter (<=1kb)	NM_002208
chr18:47018203-47018106:-@chr18:47017954-47017902:-	RPL17-C18orf32	100526842	RPL17-C18orf32 readthrough	0.00387182	0.27	ri	5	FALSE	Promoter (<=1kb)	NM_001199342;NM_001199343;NM_001199344;NM_001199341;NM_001035006;NM_001199345;NM_000985;NM_001199340
chr18:47018645:47018834:-@chr18:47018106:47018203:-@chr18:47017902:47017954:-	SNORD58B	26790	small nucleolar RNA, C/D box 58B	0.000787874	0.195	se	5	FALSE	Promoter (<=1kb)	NM_001035006;NM_001199345;NM_000985;NM_001199340
chr19:11031726:11031803:+@chr19:11032051:11032119:+@chr19:11032291:11033448:+	YIPF2	78992	Yip1 domain family, member 2	0.00132657	0.105	se	5	FALSE	Exon (uc002mpz.3/10498, exon 15 of 16)	NM_199141
chr19:41939442:41939578:-@chr19:41939177:41939339:-@chr19:41937223:41938313:-	B3GNT8	374907	UDP-GlcNAc:betaGal beta-1,3-N-acetylglucosaminyltransferase 8	0.00120097	0.11	se	5	FALSE	Exon (uc002oqv.3/55101, exon 5 of 6)	NA
chr19:50432583:50432988:-@chr19:50430951:50431105:-@chr19:50410084:50413141:-	ATF5	22809	activating transcription factor 5	6.49336e-05	-0.1	se	5	FALSE	Promoter (1-2kb)	NM_012346;NM_001193357;NM_153719;NM_016553;NM_153718
chr19:51728335:51728411:+@chr19:51728474:51728854:+@chr19:51729059:51729337:+	CD33	945	CD33 molecule	2.77903e-05	-0.315	se	5	FALSE	Promoter (<=1kb)	NA
chr19:56158954:56159643:+@chr19:56160124|56160368:56160443:+	CCDC106	29903	coiled-coil domain containing 106	9.51122e-07	-0.135	a3ss	5	NA	Promoter (<=1kb)	NA
chr19:695352:695461:-@chr19:694967|694970:694814:-	PRSS57	400668	protease, serine, 57	0.00228196	-0.455	a3ss	5	FALSE	Promoter (<=1kb)	NA
chr2:106015299:106015681:-@chr2:106013104:106013154:-@chr2:106002818:106002997:-	FHL2	2274	four and a half LIM domains 2	0.000165311	0.12	se	5	FALSE	Promoter (2-3kb)	NM_201557;NM_001039492;NM_001450;NM_201555
chr2:122204913:122205083:-@chr2:122203025:122203072:-@chr2:122187649:122187753:-	CLASP1	23332	cytoplasmic linker associated protein 1	0.00724742	-0.135	se	5	FALSE	Exon (uc021vnl.1/23332, exon 20 of 38)	NM_001142274;NM_001207051;NM_001142273;NM_015282
chr2:172782047:172782151:+@chr2:172803228:172803303:+@chr2:172809399:172809519:+@chr2:172821859:172822038:+	HAT1	8520	histone acetyltransferase 1	0.000907797	-0.46	mxe	5	FALSE	5' UTR	NR_027862;NM_003642
chr20:17662673:17662928:-@chr20:17660644:17660720:-@chr20:17640625:17641173:-	RRBP1	6238	ribosome binding protein 1	0.000143712	0.12	se	5	FALSE	Promoter (2-3kb)	NM_001042576;NM_004587
chr20:2819242:2819392:-@chr20:2818878:2819124:-@chr20:2816685:2816756:-@chr20:2815960:2816355:-	PCED1A	64773	PC-esterase domain containing 1A	0.0025184	-0.16	mxe	5	FALSE	Promoter (2-3kb)	NM_001271168;NM_022760
chr20:34252878:34252682|34252724:-@chr20:34220717:34220845:-	RBM12	10137	RNA binding motif protein 12	0.000170059	-0.43	a5ss	5	NA	Promoter (<=1kb)	NA
chr20:57243043:57243183:+@chr20:57244358:57244509:+@chr20:57245568:57245659:+	STX16	8675	syntaxin 16	0.00119437	-0.12	se	5	TRUE	Exon (uc002xzi.3/8675, exon 5 of 9)	NM_003763;NR_037943;NM_001134773;NR_037941;NM_001204868;NM_001001433;NR_037942;NM_001134772
chr20:62496581:62496737:+@chr20:62500649:62500717:+@chr20:62500718:62500794:+@chr20:62505021:62505169:+	TPD52L2	7165	tumor protein D52-like 2	0.00162122	-0.285	mxe	5	NA	Promoter (<=1kb)	NA
chr22:18165980:18166087:+@chr22:18171752:18171908:+@chr22:18185009:18185152:+@chr22:18209443:18213621:+	BCL2L13	23786	BCL2-like 13 (apoptosis facilitator)	0.00378252	-0.25	mxe	5	FALSE	5' UTR	NA
chr22:18257147:18257261:-@chr22:18232871:18232940:-@chr22:18226569:18226779:-@chr22:18222115:18222254:-	BID	637	BH3 interacting domain death agonist	0.000162296	-0.49	mxe	5	FALSE	Promoter (<=1kb)	NA
chr22:38522378:38522456:-@chr22:38521646:38521698:-@chr22:38519102:38519265:-	PLA2G6	8398	phospholipase A2, group VI (cytosolic, calcium-independent)	0.00736471	-0.4	se	5	NA	Intron (uc003auy.1/8398, intron 7 of 16)	NM_003560;NM_001004426;NM_001199562
chr22:42998776:42999166:-@chr22:42997976:42998113:-@chr22:42995704:42995799:-	POLDIP3	84271	polymerase (DNA-directed), delta interacting protein 3	0.00317416	-0.255	se	5	FALSE	Promoter (1-2kb)	NM_032311;NM_178136
chr3:146262254:146262628:-@chr3:146254327:146254352:-@chr3:146251257:146251337:-	PLSCR1	5359	phospholipid scramblase 1	0.000884962	-0.2	se	5	FALSE	5' UTR	NM_021105
chr3:149686145:149686337:-@chr3:149684051|149684373:149682691:-	PFN2	5217	profilin 2	3.27325e-08	0.145	a3ss	5	FALSE	3' UTR	NM_002628;NM_053024
chr3:170825854:170825951:-@chr3:170824972:170824995:-@chr3:170819238:170819422:-	MIR569	693154	microRNA 569	0.00392897	0.11	se	5	FALSE	Promoter (<=1kb)	NM_015028;NM_001161563;NM_001161561;NM_001161560;NM_001161565;NM_001161564;NM_001161562;NM_001161566
chr3:179040779:179041079:+@chr3:179042738:179042781:+@chr3:179042830:179043110:+@chr3:179045349:179045419:+	ZNF639	51193	zinc finger protein 639	0.00322089	0.35	mxe	5	FALSE	Promoter (<=1kb)	NA
chr3:47047823:47047939:+@chr3:47048731:47048840:+@chr3:47049015:47049187:+@chr3:47049306:47049400:+	NBEAL2	23218	neurobeachin-like 2	0.000190036	0.36	mxe	5	NA	Exon (uc003cqp.3/23218, exon 45 of 54)	NM_015175
chr3:98235896:98236033:-@chr3:98234676|98235723:98234327:-	CLDND1	56650	claudin domain containing 1	0.000200294	0.72	a3ss	5	FALSE	3' UTR	NM_001040183;NM_001040200;NM_001040182;NM_001040181;NM_001040199;NM_019895
chr4:103681875:103682151:-@chr4:103674980:103675152:-@chr4:103647746:103647840:-	MANBA	4126	mannosidase, beta A, lysosomal	0.000847197	0.64	se	5	NA	Intron (uc003hwg.3/4126, intron 16 of 16)	NA
chr4:104095893:104096060:-@chr4:104084636:104084710:-@chr4:104084294:104084413:-	CENPE	1062	centromere protein E, 312kDa	0.00721608	-0.24	se	5	FALSE	Exon (uc003hxb.1/1062, exon 17 of 49)	NM_001813
chr5:10400896-10400954:+@chr5:10402171-10402251:+	ROPN1L-AS1	100505845	ROPN1L antisense RNA 1	0.00034553	-0.54	ri	5	NA	5' UTR	NM_005885;NM_001270660;NM_001270661
chr5:172068276:172068440:+@chr5:172096788:172097333:+@chr5:172110422:172111141:+@chr5:172113174:172113299:+	NEURL1B	54492	neuralized E3 ubiquitin protein ligase 1B	0.00321016	0.38	mxe	5	FALSE	Promoter (<=1kb)	NM_001142651
chr6:136589300:136589477:-@chr6:136588167:136588313:-@chr6:136582403:136582615:-	BCLAF1	9774	BCL2-associated transcription factor 1	8.69962e-05	0.28	se	5	FALSE	Promoter (1-2kb)	NM_001077440;NM_001077441;NM_014739
chr6:2842046:2842283:-@chr6:2841450:2841709:-@chr6:2840653:2840828:-	SERPINB1	1992	serpin peptidase inhibitor, clade B (ovalbumin), member 1	5.05825e-05	-0.31	se	5	FALSE	Promoter (<=1kb)	NA
chr6:31554977-31555095:+@chr6:31556340-31556686:+	LST1	7940	leukocyte specific transcript 1	4.02323e-06	0.51	ri	5	NA	Promoter (<=1kb)	NM_205838;NR_029461;NR_029462;NM_205839;NM_007161;NM_001166538;NM_205840
chr6:31554977:31555095:+@chr6:31555593:31555743:+@chr6:31556274:31556686:+	LST1	7940	leukocyte specific transcript 1	0.000161546	0.51	se	5	FALSE	Promoter (<=1kb)	NM_205838;NR_029461;NR_029462;NM_205839;NM_007161;NM_001166538;NM_205840
chr6:31803188:31803228:+@chr6:31804072|31804201:31804294:+	SNORD52	26797	small nucleolar RNA, C/D box 52	6.58244e-05	-0.15	a3ss	5	NA	Promoter (<=1kb)	NM_001040437;NM_001040438
chr6:31803188:31803228:+@chr6:31804076|31804201:31804294:+	SNORD52	26797	small nucleolar RNA, C/D box 52	0.000399799	0.14	a3ss	5	NA	Promoter (<=1kb)	NM_001040437;NM_001040438
chr6:32944339:32944713:+@chr6:32945037|32945194:32945347:+	BRD2	6046	bromodomain containing 2	1.78192e-06	-0.16	a3ss	5	NA	Exon (uc003oco.3/6046, exon 8 of 10)	NM_005104;NM_001113182;NM_001199455;NR_037625;NM_001199456
chr6:43746626:43746655:+@chr6:43749693:43749824:+@chr6:43752278:43754223:+	VEGFA	7422	vascular endothelial growth factor A	0.000122233	0.28	se	5	FALSE	Exon (uc003owd.3/7422, exon 6 of 7)	NM_001025369;NM_001171622;NM_001171624;NM_001171625;NM_001171623;NM_001171626;NM_001204385;NM_001025370;NM_001171629
chr7:30174552:30174914:+@chr7:30185793:30185915:+@chr7:30197054:30197211:+	MTURN	222166	maturin, neural progenitor differentiation regulator homolog (Xenopus)	0.00034997	0.1	se	5	FALSE	Exon (uc011kab.1/222166, exon 2 of 4)	NM_152793
chr8:124191200:124191377:+@chr8:124192004:124192111:+@chr8:124192372:124192469:+	FAM83A	84985	family with sequence similarity 83, member A	0.000705698	-0.1	se	5	NA	Promoter (<=1kb)	NA
chr8:38853732:38854041:-@chr8:38852924|38853313:38852837:-	TM2D2	83877	TM2 domain containing 2	0.00233247	-0.125	a3ss	5	NA	Promoter (1-2kb)	NM_031940;NM_001024380;NM_001024381;NM_078473
chr8:56986940:56987140:-@chr8:56986619:56986709:-@chr8:56986254:56986327:-@chr8:56985613:56985831:-	RPS20	6224	ribosomal protein S20	1.02876e-53	-0.135	mxe	5	FALSE	Promoter (<=1kb)	NA
chr9:6420912:6421142:+@chr9:6433914:6434173:+@chr9:6460573:6460791:+	UHRF2	115426	ubiquitin-like with PHD and ring finger domains 2, E3 ubiquitin protein ligase	0.000470354	-0.25	se	5	NA	Promoter (<=1kb)	NM_152896
chr9:6493826:6493932:+@chr9:6495585:6497103:+@chr9:6497198:6497360:+	UHRF2	115426	ubiquitin-like with PHD and ring finger domains 2, E3 ubiquitin protein ligase	0.000420371	0.39	se	5	NA	3' UTR	NM_152896
chrX:134703262:134703356:+@chrX:134704361:134704471:+@chrX:134706740:134706958:+	DDX26B	203522	DEAD/H (Asp-Glu-Ala-Asp/His) box polypeptide 26B	0.0039655	-0.3	se	5	FALSE	Promoter (1-2kb)	NM_182540
chrX:15350114:15349338|15349712:-@chrX:15344036:15344168:-	PIGA	5277	phosphatidylinositol glycan anchor biosynthesis, class A	0.00761877	0.17	a5ss	5	NA	Promoter (<=1kb)	NM_020473;NM_002641
chrX:47002143:47001983|47002013:-@chrX:47001615:47001839:-	NDUFB11	54539	NADH dehydrogenase (ubiquinone) 1 beta subcomplex, 11, 17.3kDa	0.0010968	-0.11	a5ss	5	FALSE	Promoter (2-3kb)	NM_019056;NM_001135998
chrX:47028714:47028897:+@chrX:47030427:47030657:+@chrX:47032527:47032596:+	UBA1	7317	ubiquitin-like modifier activating enzyme 1	0.000816164	-0.13	se	5	FALSE	Exon (uc004dhe.2/8241, exon 4 of 8)	NM_005676;NM_001204468;NM_001204467;NM_001204466;NM_152856
chr1:10523266:10523045|10523115:-@chr1:10520603:10521759:-	DFFA	1676	DNA fragmentation factor, 45kDa, alpha polypeptide	0.00783778	0.14	a5ss	4	NA	3' UTR	NM_004401;NM_213566
chr1:111984647:111984715:-@chr1:111984121:111984226:-@chr1:111982512:111984011:-	ATP5F1	515	ATP synthase, H+ transporting, mitochondrial Fo complex, subunit B1	0.00808405	0.43	se	4	NA	Intron (uc001ebb.3/79084, intron 1 of 9)	NM_024102
chr1:153963239-153963278:+@chr1:153963390-153963510:+	RPS27	6232	ribosomal protein S27	0.00180256	0.42	ri	4	NA	Promoter (<=1kb)	NM_001030
chr1:154241233:154241430:+@chr1:154241838:154241888:+@chr1:154242676:154243329:+	HAX1	10456	HCLS1 associated protein X-1	0.00392119	0.53	se	4	FALSE	Exon (uc001fer.3/9898, exon 9 of 10)	NM_001127320;NM_014847
chr1:155658882:155658965:+@chr1:155678824:155678916:+@chr1:155679564:155679615:+	DAP3	7818	death associated protein 3	0.00770193	-0.135	se	4	FALSE	5' UTR	NM_001199849;NM_004632;NM_001199851;NM_001199850;NM_033657
chr1:161147213:161147758:-@chr1:161146702:161146893:-@chr1:161146224:161146369:-	B4GALT3	8703	UDP-Gal:betaGlcNAc beta 1,4- galactosyltransferase, polypeptide 3	0.000190333	-0.21	se	4	FALSE	Promoter (1-2kb)	NA
chr1:174992591:174992408|174992500:-@chr1:174987554:174987712:-	MRPS14	63931	mitochondrial ribosomal protein S14	0.000750458	0.355	a5ss	4	NA	Promoter (<=1kb)	NA
chr1:228295936:228296019:-@chr1:228295678:228295785:-@chr1:228295369:228295570:-	MRPL55	128308	mitochondrial ribosomal protein L55	0.00227507	-0.39	se	4	FALSE	Promoter (1-2kb)	NM_181456;NM_181465;NM_181455;NM_181454;NM_181464;NM_181462;NM_181463;NM_181441
chr1:228295936:228296019:-@chr1:228295678:228295838:-@chr1:228295369:228295570:-	MRPL55	128308	mitochondrial ribosomal protein L55	0.000911119	0.22	se	4	NA	Promoter (1-2kb)	NM_181456;NM_181465;NM_181455;NM_181454;NM_181464;NM_181462;NM_181463;NM_181441
chr1:32384571:32385259:-@chr1:32381496:32381588:-@chr1:32377297:32377427:-@chr1:32372022:32374561:-	PTP4A2	8073	protein tyrosine phosphatase type IVA, member 2	3.94139e-05	0.14	mxe	4	FALSE	Promoter (<=1kb)	NM_001195100;NM_001195101;NM_080391
chr1:43213083-43212943:-@chr1:43212523-43212006:-	CLDN19	149461	claudin 19	1.58435e-05	-0.245	ri	4	FALSE	3' UTR	NM_022356;NM_001146289
chr1:43213083-43212943:-@chr1:43212523-43212046:-	CLDN19	149461	claudin 19	1.58435e-05	-0.18	ri	4	FALSE	3' UTR	NM_022356;NM_001146289;NM_001243246
chr1:45101217:45101260|45101338:+@chr1:45101702:45101834:+	RNF220	55182	ring finger protein 220	0.009178	0.21	a5ss	4	FALSE	Exon (uc001clv.1/55182, exon 7 of 15)	NM_018150
chr1:53746259:53746387:-@chr1:53742364:53742750:-@chr1:53741303:53741425:-	LRP8	7804	low density lipoprotein receptor-related protein 8, apolipoprotein e receptor	0.000275348	-0.66	se	4	FALSE	Exon (uc001cvi.2/7804, exon 5 of 19)	NM_001018054;NM_004631;NM_033300;NM_017522
chr1:76190043:76190502:+@chr1:76194074:76194173:+@chr1:76198329:76198426:+	ACADM	34	acyl-CoA dehydrogenase, C-4 to C-12 straight chain	0.000169251	-0.24	se	4	NA	5' UTR	NM_001127328;NM_000016
chr10:111683160:111683311:-@chr10:111674769:111674857:-@chr10:111667449:111667573:-@chr10:111652770:111652833:-	XPNPEP1	7511	X-prolyl aminopeptidase (aminopeptidase P) 1, soluble	0.00229093	0.29	mxe	4	TRUE	Promoter (<=1kb)	NM_020383;NR_030724;NM_001167604
chr10:114204928:114205408:-@chr10:114203352|114203364:114203273:-	ZDHHC6	64429	zinc finger, DHHC-type containing 6	0.00163568	0.31	a3ss	4	FALSE	Exon (uc001kzv.3/64429, exon 3 of 11)	NM_022494
chr10:135270783-135272160:+@chr10:135272525-135272830:+	SCART1	619207	scavenger receptor protein family member	0.0012685	-0.295	ri	4	TRUE	Promoter (2-3kb)	NA
chr11:107904528:107904637:+@chr11:107916997:107917096:+@chr11:107920617:107920793:+@chr11:107923387:107923528:+	CUL5	8065	cullin 5	0.000219323	0.28	mxe	4	NA	Exon (uc001pju.3/8065, exon 2 of 20)	NM_003478
chr11:128354718:128354966:-@chr11:128350086:128350346:-@chr11:128333404:128333522:-	ETS1	2113	v-ets avian erythroblastosis virus E26 oncogene homolog 1	0.00060434	0.49	se	4	FALSE	Exon (uc009zcg.2/2113, exon 6 of 7)	NM_001162422;NM_005238;NM_001143820
chr11:28311753:28311944:+@chr11:28318300|28318344:28318478:+	METTL15	196074	methyltransferase like 15	0.00098164	-0.3	a3ss	4	FALSE	Exon (uc001mse.2/196074, exon 6 of 7)	NM_152636;NM_001113528
chr11:57529234:57529518:+@chr11:57558857:57559145:+@chr11:57561482:57561553:+@chr11:57563049:57563201:+	CTNND1	1500	catenin (cadherin-associated protein), delta 1	0.00526705	0.18	mxe	4	FALSE	Promoter (<=1kb)	NM_001206890;NM_001085466;NM_001206889;NM_001085460;NM_001206888;NM_001085462;NM_001085467;NM_001085468;NM_001085469;NM_001206885;NM_001206884;NM_001206891;NM_001085461;NM_001331;NM_001206887;NM_001085465
chr11:58910556:58910777:+@chr11:58910970|58913300:58913329:+	FAM111A	63901	family with sequence similarity 111, member A	0.0043607	0.285	a3ss	4	FALSE	Promoter (<=1kb)	NM_001142519;NM_198847;NM_001142521;NM_001142520
chr11:59824101:59824213:+@chr11:59828619:59828789:+@chr11:59831735:59831791:+	MS4A3	932	membrane-spanning 4-domains, subfamily A, member 3 (hematopoietic cell-specific)	0.000569671	0.455	se	4	FALSE	5' UTR	NM_001031809;NM_001031666
chr11:62378897:62379068:-@chr11:62378816|62378819:62378559:-	EML3	256364	echinoderm microtubule associated protein like 3	0.000469567	0.475	a3ss	4	FALSE	Promoter (<=1kb)	NM_153265
chr11:64533627-64533423:-@chr11:64532990-64532076:-	SF1	7536	splicing factor 1	0.00214114	0.21	ri	4	FALSE	3' UTR	NA
chr11:65480393:65480529:+@chr11:65480819:65480974:+@chr11:65481064:65481138:+	KAT5	10524	K(lysine) acetyltransferase 5	0.00012601	0.23	se	4	FALSE	Promoter (<=1kb)	NM_006388;NM_182709;NM_182710;NM_001206833
chr11:66056426:66056638:-@chr11:66055552:66055763:-@chr11:66055283:66055387:-@chr11:66055069:66055147:-	YIF1A	10897	Yip1 interacting factor homolog A (S. cerevisiae)	0.00257626	0.15	mxe	4	FALSE	Promoter (<=1kb)	NM_020470
chr11:66384053:66384528:+@chr11:66407171:66407594:+@chr11:66410921:66411611:+@chr11:66413498:66413944:+	RBM14-RBM4	100526737	RBM14-RBM4 readthrough	1.22127e-12	0.34	mxe	4	NA	Promoter (<=1kb)	NA
chr11:85339622:85339732:+@chr11:85340176:85340247:+@chr11:85342189:85342360:+@chr11:85342731:85342852:+	TMEM126B	55863	transmembrane protein 126B	0.00122959	-0.19	mxe	4	FALSE	Promoter (<=1kb)	NA
chr11:85339622:85339732:+@chr11:85340176:85340306:+@chr11:85342189:85342360:+	TMEM126B	55863	transmembrane protein 126B	0.00116918	-0.22	se	4	FALSE	Promoter (<=1kb)	NA
chr11:85339622:85339732:+@chr11:85342189:85342360:+@chr11:85342731:85342852:+	TMEM126B	55863	transmembrane protein 126B	0.000597552	0.17	se	4	NA	Promoter (2-3kb)	NA
chr12:132413745:132413925:+@chr12:132414280:132414341:+@chr12:132414452:132414680:+	PUS1	80324	pseudouridylate synthase 1	0.000609778	-0.12	se	4	FALSE	Promoter (<=1kb)	NM_001002020
chr12:48528726:48528821|48529166:+@chr12:48531504:48531629:+	PFKM	5213	phosphofructokinase, muscle	0.000671518	-0.18	a5ss	4	NA	5' UTR	NM_001166686;NM_001166688;NM_000289;NM_001166687
chr12:53937232:53936871|53937114:-@chr12:53931199:53931336:-	LOC100652999	100652999	uncharacterized LOC100652999	0.00872154	0.22	a5ss	4	NA	3' UTR	NM_006856;NM_001130060
chr12:57625994:57626075:+@chr12:57626208|57626236:57626358:+	SHMT2	6472	serine hydroxymethyltransferase 2 (mitochondrial)	1.07281e-07	0.14	a3ss	4	NA	Promoter (<=1kb)	NM_005412;NM_001166356;NM_001166358;NM_001166359;NR_029417;NR_029416;NR_029415;NM_001166357;NR_048562
chr12:7084252:7084310:+@chr12:7084391:7084540:+@chr12:7084858:7085165:+	EMG1	10436	EMG1 N1-specific pseudouridine methyltransferase	0.00104739	0.15	se	4	FALSE	Exon (uc001qsh.4/10436, exon 6 of 7)	NM_006331
chr13:113832601-113832488:-@chr13:113832290-113831853:-	PCID2	55795	PCI domain containing 2	0.000433622	-0.24	ri	4	FALSE	3' UTR	NA
chr13:50265390:50265623:-@chr13:50243913:50243982:-@chr13:50234810:50235344:-	EBPL	84650	emopamil binding protein-like	0.00331433	-0.59	se	4	FALSE	Exon (uc001vdg.3/84650, exon 2 of 4)	NA
chr13:95953495:95953687:-@chr13:95921564:95921676:-@chr13:95918366:95918518:-@chr13:95899897:95900007:-	ABCC4	10257	ATP-binding cassette, sub-family C (CFTR/MRP), member 4	0.0045483	0.4	mxe	4	FALSE	Promoter (<=1kb)	NM_005845;NM_001105515
chr14:100728641:100728803:+@chr14:100741035:100741095:+@chr14:100742827:100742985:+@chr14:100743755:100744804:+	YY1	7528	YY1 transcription factor	0.000362248	-0.2	mxe	4	TRUE	Exon (uc001ygy.2/7528, exon 2 of 5)	NM_003403
chr14:24584752:24584935|24584958:+@chr14:24586126:24586253:+	DCAF11	80344	DDB1 and CUL4 associated factor 11	0.00827855	-0.21	a5ss	4	NA	Promoter (<=1kb)	NM_001163484;NM_025230;NR_028099;NR_028100;NM_181357
chr14:24845500-24846084:+@chr14:24846844-24847207:+	NFATC4	4776	nuclear factor of activated T-cells, cytoplasmic, calcineurin-dependent 4	0.000916649	-0.54	ri	4	NA	3' UTR	NM_001198966;NM_001198965;NM_001136022;NM_001198967;NM_004554
chr14:24845500-24846084:+@chr14:24846844-24848810:+	NFATC4	4776	nuclear factor of activated T-cells, cytoplasmic, calcineurin-dependent 4	0.000916649	-0.24	ri	4	NA	3' UTR	NM_001198966;NM_001198965;NM_001136022;NM_001198967;NM_004554
chr14:93542940:93542964:-@chr14:93483021:93483146:-@chr14:93460225:93460342:-@chr14:93429096:93429194:-	ITPK1-AS1	319085	ITPK1 antisense RNA 1	4.90061e-05	-0.22	mxe	4	NA	Exon (uc001ybe.2/3705, exon 3 of 11)	NM_001142594;NM_001142593;NM_014216
chr15:100106133:100106309:+@chr15:100161096:100161285:+@chr15:100173183:100173378:+	MEF2A	4205	myocyte enhancer factor 2A	0.00166022	0.18	se	4	FALSE	Promoter (<=1kb)	NM_005587;NM_001171894;NM_001130927;NM_001130926
chr15:74476330:74475594|74476197:-@chr15:74474684:74474801:-	ISLR	3671	immunoglobulin superfamily containing leucine-rich repeat	0.00151219	0.1	a5ss	4	NA	Exon (uc002axi.3/64220, exon 9 of 14)	NM_001199041;NM_001199040;NM_001142617;NM_001142619;NM_022369;NM_001199042;NM_001142618
chr15:77363234:77363570:-@chr15:77348406:77348597:-@chr15:77348131:77348205:-@chr15:77346520:77346621:-	TSPAN3	10099	tetraspanin 3	2.296e-05	0.205	mxe	4	FALSE	Promoter (<=1kb)	NM_005724;NM_198902;NM_001168412
chr16:2153896:2153106|2153267:-@chr16:2152815:2152971:-	PKD1	5310	polycystic kidney disease 1 (autosomal dominant)	0.00374775	-0.14	a5ss	4	NA	Promoter (<=1kb)	NM_000296;NM_001009944
chr16:28847254:28847443:+@chr16:28848049|28848072:28848558:+	ATXN2L	11273	ataxin 2-like	0.00111178	0.185	a3ss	4	NA	Promoter (2-3kb)	NM_148414;NM_017492;NM_145714;NM_007245;NM_148416;NM_148415
chr16:28847254:28847443|28847806:+@chr16:28848049:28848558:+	ATXN2L	11273	ataxin 2-like	0.000324887	0.3	a5ss	4	NA	Promoter (2-3kb)	NM_148414;NM_017492;NM_145714;NM_007245;NM_148416;NM_148415
chr16:30006424:30006538:-@chr16:30005969:30006164:-@chr16:30004961:30005129:-	HIRIP3	8479	HIRA interacting protein 3	0.00332685	-0.18	se	4	NA	Promoter (1-2kb)	NM_003609;NM_001197323
chr16:448208-448385:+@chr16:448990-449123:+	NME4	4833	NME/NM23 nucleoside diphosphate kinase 4	0.00244299	0.39	ri	4	FALSE	Promoter (1-2kb)	NM_005009
chr16:67865261-67865119:-@chr16:67864451-67863668:-	CENPT	80152	centromere protein T	8.18416e-06	0.35	ri	4	NA	5' UTR	NM_025082
chr16:89627348:89627471:+@chr16:89627635|89628004:89628159:+	SNORD68	606500	small nucleolar RNA, C/D box 68	2.30677e-24	-0.13	a3ss	4	NA	Promoter (<=1kb)	NM_001243131;NM_000977;NM_001243130;NR_002450;NM_033251
chr17:25633808:25633908:+@chr17:25634770|25636126:25636298:+	WSB1	26118	WD repeat and SOCS box containing 1	1.2517e-10	-0.22	a3ss	4	NA	3' UTR	NM_015626;NM_134265
chr17:27254009:27254081:-@chr17:27253800:27253891:-@chr17:27250927:27251320:-	PHF12	57649	PHD finger protein 12	0.00266658	-0.37	se	4	NA	Promoter (1-2kb)	NM_001033561;NM_020889
chr17:34858937:34859040:-@chr17:34857692:34857801:-@chr17:34856909:34857075:-	MYO19	80179	myosin XIX	0.00392023	-0.19	se	4	NA	Promoter (<=1kb)	NM_001163735;NM_025109;NM_001033580
chr17:39845127:39845321:+@chr17:39846030|39846340:39846441:+	EIF1	10209	eukaryotic translation initiation factor 1	0.00663609	-0.22	a3ss	4	NA	Promoter (<=1kb)	NA
chr17:42258991:42259088:-@chr17:42254010|42255184:42253342:-	ASB16	92591	ankyrin repeat and SOCS box containing 16	0.00435155	0.23	a3ss	4	FALSE	Exon (uc002ifl.1/92591, exon 3 of 5)	NR_049729
chr17:46050885-46051016:+@chr17:46051297-46051397:+	CDK5RAP3	80279	CDK5 regulatory subunit associated protein 3	5.39789e-05	-0.43	ri	4	NA	Promoter (2-3kb)	NM_001278197;NM_176096;NM_001278217;NM_001278198;NR_051988
chr17:46050885-46051059:+@chr17:46051297-46051397:+	CDK5RAP3	80279	CDK5 regulatory subunit associated protein 3	0.00433448	0.17	ri	4	FALSE	Promoter (2-3kb)	NM_001278197;NM_176096;NM_001278217;NM_001278198;NR_051988
chr17:46667487:46667631:-@chr17:46652405:46652570:-@chr17:46651199:46651376:-	HOXB3	3213	homeobox B3	3.59152e-05	-0.12	se	4	FALSE	Promoter (<=1kb)	NA
chr17:65955657:65955991:+@chr17:65959449:65959622:+@chr17:65960328:65960520:+	BPTF	2186	bromodomain PHD finger transcription factor	0.00125327	0.35	se	4	FALSE	Exon (uc002jgg.3/2186, exon 6 of 10)	NM_004459;NM_182641
chr17:79995507:79995573:-@chr17:79994889|79995423:79994735:-	DCXR	51181	dicarbonyl/L-xylulose reductase	1.54424e-05	0.265	a3ss	4	NA	Promoter (<=1kb)	NM_001195218;NM_016286
chr17:8339179:8339363:+@chr17:8347245|8347578:8347675:+	NDEL1	81565	nudE neurodevelopment protein 1-like 1	0.00147537	-0.38	a3ss	4	FALSE	5' UTR	NM_001025579;NM_030808
chr18:77246248:77246630|77246937:+@chr18:77287528:77289323:+	NFATC1	4772	nuclear factor of activated T-cells, cytoplasmic, calcineurin-dependent 1	0.000712518	0.11	a5ss	4	FALSE	Exon (uc002lnd.3/4772, exon 9 of 10)	NM_006162;NM_172388;NM_172390;NM_172389;NM_172387
chr19:18682614:18682697|18682719:+@chr19:18684103:18684213:+	UBA52	7311	ubiquitin A-52 residue ribosomal protein fusion product 1	0.000102942	-0.13	a5ss	4	FALSE	Promoter (<=1kb)	NA
chr19:39398039-39398299:+@chr19:39399371-39399534:+	CCER2	643669	coiled-coil glutamate-rich protein 2	0.00176658	-0.12	ri	4	NA	3' UTR	NA
chr19:54705355:54705477:+@chr19:54710144|54711266:54711515:+	RPS9	6203	ribosomal protein S9	2.94447e-05	0.35	a3ss	4	NA	3' UTR	NM_001013
chr19:7695709:7695732:+@chr19:7696118:7696207:+@chr19:7696359:7696510:+	PET100	100131801	PET100 homolog	0.00213563	-0.14	se	4	NA	Promoter (1-2kb)	NM_001171155;NR_033242
chr2:111907621:111907724:+@chr2:111911357:111911481:+@chr2:111921710:111926022:+	BCL2L11	10018	BCL2-like 11 (apoptosis facilitator)	0.00990402	-0.2	se	4	NA	3' UTR	NM_138623;NM_001204110;NM_001204112;NM_001204109;NM_001204106;NM_001204111;NM_138626;NM_138627;NM_138622;NM_001204107;NM_138624;NM_207003;NM_001204108;NM_006538;NM_138621;NM_138625
chr2:113942942-113943017:+@chr2:113943239-113943832:+	PSD4	23550	pleckstrin and Sec7 domain containing 4	0.00016469	-0.12	ri	4	FALSE	Promoter (<=1kb)	NM_012455
chr2:114647537:114647900:+@chr2:114670749:114670804:+@chr2:114674461:114674585:+@chr2:114684922:114685032:+	ACTR3	10096	ARP3 actin-related protein 3 homolog (yeast)	0.0015976	0.5	mxe	4	FALSE	Promoter (<=1kb)	NM_005721;NM_001277140
chr2:182784023:182784173:+@chr2:182785324:182785389:+@chr2:182786675:182787139:+	SSFA2	6744	sperm specific antigen 2	0.00481667	-0.255	se	4	FALSE	Exon (uc002uoh.3/6744, exon 15 of 17)	NM_001130445;NM_006751
chr2:201778715-201778654:-@chr2:201778136-201778018:-	NIF3L1	60491	NIF3 NGG1 interacting factor 3-like 1	0.00456648	-0.17	ri	4	NA	Exon (uc002uwr.3/4999, exon 16 of 18)	NM_006190
chr2:223513459:223513514:-@chr2:223511520:223511715:-@chr2:223509225:223509284:-@chr2:223507570:223507724:-	FARSB	10056	phenylalanyl-tRNA synthetase, beta subunit	0.000580849	0.145	mxe	4	FALSE	5' UTR	NM_005687
chr2:242447920:242448110:-@chr2:242447421:242447550:-@chr2:242440893:242441123:-@chr2:242440155:242440211:-	STK25	10494	serine/threonine kinase 25	0.00541445	0.69	mxe	4	FALSE	Promoter (<=1kb)	NA
chr2:271866:271939:+@chr2:272037:272150:+@chr2:272192:272305:+@chr2:275140:275201:+	ACP1	52	acid phosphatase 1, soluble	1.09423e-05	-0.11	mxe	4	FALSE	Exon (uc002qwd.2/52, exon 2 of 3)	NM_007099;NR_024080;NM_004300
chr2:27463133:27463229:+@chr2:27463435:27463485:+@chr2:27463779:27463823:+	SLC30A3	7781	solute carrier family 30 (zinc transporter), member 3	0.00382531	-0.13	se	4	FALSE	Intron (uc002rji.3/790, intron 35 of 43)	NM_004341
chr2:74153953:74154179:+@chr2:74159725:74159771:+@chr2:74166037:74166149:+@chr2:74173846:74174033:+	DGUOK	1716	deoxyguanosine kinase	3.51628e-07	-0.22	mxe	4	NA	Promoter (<=1kb)	NM_080918;NM_080916
chr2:74153953:74154179:+@chr2:74159725:74159810:+@chr2:74166037:74166149:+@chr2:74173846:74174033:+	DGUOK	1716	deoxyguanosine kinase	0.000505415	-0.22	mxe	4	NA	Promoter (<=1kb)	NM_080918;NM_080916
chr20:18548073:18548240:+@chr20:18549880|18549883:18550203:+	LINC00493	388789	long intergenic non-protein coding RNA 493	6.01787e-05	-0.18	a3ss	4	FALSE	Promoter (1-2kb)	NR_015432
chr20:3996084:3996216:-@chr20:3954979:3955047:-@chr20:3944522:3944671:-	RNF24	11237	ring finger protein 24	0.00992452	0.17	se	4	FALSE	5' UTR	NM_001134337;NM_001134338
chr20:5093733:5093389|5093607:-@chr20:5089978:5090091:-	TMEM230	29058	transmembrane protein 230	3.4024e-06	-0.32	a5ss	4	NA	Promoter (<=1kb)	NM_014145;NM_001009925;NM_001009923
chr21:27107965:27107626|27107798:-@chr21:27101942:27102112:-	ATP5J	522	ATP synthase, H+ transporting, mitochondrial Fo complex, subunit F6	1.86559e-06	0.16	a5ss	4	NA	Promoter (<=1kb)	NM_001003696;NM_001003697;NM_001685;NM_001003701;NM_001003703
chr22:29650192:29650276:+@chr22:29651260:29651350:+@chr22:29654806:29655586:+	RHBDD3	25807	rhomboid domain containing 3	0.000780974	-0.285	se	4	NA	Exon (uc021wnr.1/129080, exon 6 of 7)	NM_133455;NM_001267895
chr22:29706817-29706988:+@chr22:29707452-29708774:+	GAS2L1	10634	growth arrest-specific 2 like 1	6.70501e-05	0.12	ri	4	NA	3' UTR	NM_152237;NM_152236;NM_006478
chr22:45072688:45073120:+@chr22:45098372:45098488:+@chr22:45110471:45110551:+	PRR5-ARHGAP8	553158	PRR5-ARHGAP8 readthrough	0.00178713	0.17	se	4	FALSE	Promoter (<=1kb)	NA
chr3:13661230:13661331:+@chr3:13663275:13663415:+@chr3:13667945:13668079:+	LINC00620	285375	long intergenic non-protein coding RNA 620	1.74348e-06	0.33	se	4	FALSE	Exon (uc011ava.2/2199, exon 9 of 18)	NM_001004019;NM_001998;NM_001165035
chr3:140681969:140682069:+@chr3:140685190:140685276:+@chr3:140689769:140689835:+	SLC25A36	55186	solute carrier family 25 (pyrimidine nucleotide carrier), member 36	0.000406403	0.14	se	4	NA	Intron (uc003etq.2/55186, intron 4 of 7)	NM_018155;NM_001104647
chr3:15457279:15457449:-@chr3:15457005:15457090:-@chr3:15455528:15455669:-	METTL6	131965	methyltransferase like 6	0.00024842	-0.315	se	4	NA	Exon (uc003bzt.1/131965, exon 5 of 6)	NM_152396
chr3:170586087:170586179:-@chr3:170585923|170585990:170585802:-	RPL22L1	200916	ribosomal protein L22-like 1	0.000754219	0.25	a3ss	4	NA	Promoter (2-3kb)	NM_001099645
chr3:196594727:196594944:+@chr3:196612022:196613565:+@chr3:196626537:196626642:+	SENP5	205564	SUMO1/sentrin specific peptidase 5	4.11749e-05	-0.18	se	4	FALSE	5' UTR	NM_152699
chr3:49131345:49131504:-@chr3:49129830:49129889:-@chr3:49114142:49114471:-	QRICH1	54870	glutamine-rich 1	0.00158639	0.13	se	4	FALSE	Promoter (1-2kb)	NM_198880;NM_017730
chr3:49141139-49141064:-@chr3:49140842-49140778:-	QARS	5859	glutaminyl-tRNA synthetase	0.00125582	-0.175	ri	4	NA	Promoter (1-2kb)	NR_073590;NM_001272073;NM_005051
chr3:52232099:52232271:+@chr3:52233226|52233237:52233456:+	ALAS1	211	5'-aminolevulinate synthase 1	0.00597263	0.23	a3ss	4	FALSE	Promoter (1-2kb)	NA
chr3:93692518:93692934:-@chr3:93647546:93647641:-@chr3:93646094:93646251:-	PROS1	5627	protein S (alpha)	0.00678108	0.19	se	4	FALSE	Promoter (1-2kb)	NA
chr4:145061752:145061904:-@chr4:145041643:145041741:-@chr4:145040839:145040934:-@chr4:145039867:145039905:-	GYPA	2993	glycophorin A (MNS blood group)	0.0024528	-0.21	mxe	4	FALSE	Promoter (<=1kb)	NM_002099;NR_047573;NR_047575;NR_102711;NR_102710;NR_049867
chr4:183838441:183838630:-@chr4:183837826:183838010:-@chr4:183837439:183837692:-@chr4:183836614:183836728:-	DCTD	1635	dCMP deaminase	0.000793611	0.21	mxe	4	FALSE	Promoter (<=1kb)	NA
chr5:134074170:134074482:+@chr5:134076753:134077213:+@chr5:134079677:134079742:+	CAMLG	819	calcium modulating ligand	0.00663361	-0.18	se	4	FALSE	Promoter (2-3kb)	NA
chr5:145616861:145616995:+@chr5:145631274:145631438:+@chr5:145634506:145634655:+	RBM27	54439	RNA binding motif protein 27	0.0010594	0.26	se	4	FALSE	Exon (uc003lnz.4/54439, exon 9 of 21)	NM_018989
chr5:43161351:43161708|43161715:+@chr5:43161811:43162033:+	NIM1K	167359	NIM1 serine/threonine protein kinase	0.000773027	-0.185	a5ss	4	NA	5' UTR	NM_003432
chr5:68389776:68390165:+@chr5:68396634:68396756:+@chr5:68398889:68398955:+	SLC30A5	64924	solute carrier family 30 (zinc transporter), member 5	0.00158364	0.47	se	4	FALSE	Promoter (1-2kb)	NM_022902
chr6:135360711:135360905:-@chr6:135358949:135359164:-@chr6:135323872:135323980:-	HBS1L	10767	HBS1-like translational GTPase	1.78449e-10	0.185	se	4	NA	Exon (uc003qfa.2/10767, exon 5 of 5)	NM_001204265;NM_001145158;NM_006620
chr6:135516886:135517140:+@chr6:135518099:135518461:+@chr6:135520046:135520188:+	MYB	4602	v-myb avian myeloblastosis viral oncogene homolog	4.18305e-16	0.25	se	4	FALSE	Promoter (1-2kb)	NM_005375;NM_001161659;NM_001161657;NM_001161660;NM_001130172;NM_001130173;NM_001161658;NM_001161656
chr6:31554977:31555095:+@chr6:31555593:31555743:+@chr6:31556340:31556686:+	LST1	7940	leukocyte specific transcript 1	0.00132055	0.21	se	4	FALSE	Promoter (<=1kb)	NM_205838;NR_029461;NR_029462;NM_205839;NM_007161;NM_001166538;NM_205840
chr6:31555418:31555510:+@chr6:31555721:31555743:+@chr6:31556295:31556686:+	LST1	7940	leukocyte specific transcript 1	0.0075474	-0.155	se	4	FALSE	Promoter (<=1kb)	NM_205838;NR_029461;NR_029462;NM_205839;NM_007161;NM_001166538;NM_205840
chr6:31620477:31620177|31620201:-@chr6:31619433:31619553:-	APOM	55937	apolipoprotein M	0.00101536	0.12	a5ss	4	FALSE	Promoter (<=1kb)	NM_080702;NM_001199698;NM_001199697;NM_080703;NM_004639
chr6:32920726:32920899:-@chr6:32917666|32918580:32917388:-	HLA-DMA	3108	major histocompatibility complex, class II, DM alpha	0.000110354	0.225	a3ss	4	NA	3' UTR	NM_006120
chr6:32920726:32920899:-@chr6:32918296:32918580:-@chr6:32917388:32917666:-	HLA-DMA	3108	major histocompatibility complex, class II, DM alpha	2.28883e-06	0.24	se	4	FALSE	Promoter (2-3kb)	NM_006120
chr6:33386065-33385736:-@chr6:33385472-33385258:-	CUTA	51596	cutA divalent cation tolerance homolog (E. coli)	0.00281013	0.47	ri	4	NA	Promoter (<=1kb)	NM_001014433;NM_001014840;NM_015921;NM_001014837;NM_001014838
chr6:35260658:35260821:+@chr6:35261528:35261692:+@chr6:35262233:35262346:+	DEF6	50619	DEF6 guanine nucleotide exchange factor	0.00970662	0.175	se	4	FALSE	Exon (uc003oki.1/7629, exon 12 of 14)	NM_003427
chr6:43593297-43593100:-@chr6:43592799-43592625:-	GTPBP2	54676	GTP binding protein 2	0.000450536	0.305	ri	4	NA	Promoter (2-3kb)	NM_019096
chr7:104654637:104654982:+@chr7:104678573:104678646:+@chr7:104681286:104681470:+	KMT2E	55904	lysine (K)-specific methyltransferase 2E	0.00221721	0.185	se	4	FALSE	Promoter (2-3kb)	NM_182931;NM_018682;NM_006913
chr7:135078670:135079167:-@chr7:135048606:135048818:-@chr7:135046547:135047938:-	STRA8	346673	stimulated by retinoic acid 8	0.00952777	0.175	se	4	FALSE	Exon (uc011kpy.2/4850, exon 11 of 12)	NM_001190850;NM_001190849;NM_001190847;NM_013316
chr8:100883013-100883115:+@chr8:100883676-100883925:+	COX6C	1345	cytochrome c oxidase subunit VIc	0.00277104	0.23	ri	4	NA	Exon (uc003yiv.4/157680, exon 60 of 62)	NM_017890;NM_152564
chr8:101730508-101730411:-@chr8:101730116-101730001:-	PABPC1	26986	poly(A) binding protein, cytoplasmic 1	7.61928e-11	0.365	ri	4	NA	Exon (uc011lhc.1/26986, exon 3 of 16)	NM_002568
chr8:104336709:104337726:+@chr8:104340496:104340644:+@chr8:104341883:104342293:+	FZD6	8323	frizzled class receptor 6	0.00628818	0.19	se	4	NA	Exon (uc003ylh.3/8323, exon 5 of 7)	NM_001164615;NM_001164616;NM_003506
chr8:124191200:124191377:+@chr8:124191894:124192111:+@chr8:124192372:124192469:+	FAM83A	84985	family with sequence similarity 83, member A	1.20448e-05	0.37	se	4	NA	Promoter (<=1kb)	NA
chr8:125575023:125575233:-@chr8:125569922:125570116:-@chr8:125568473:125568646:-	MTSS1	9788	metastasis suppressor 1	0.00103444	0.18	se	4	FALSE	Promoter (1-2kb)	NM_014751
chr8:23423621:23424326|23425891:+@chr8:23428848:23430063:+	SLC25A37	51312	solute carrier family 25 (mitochondrial iron transporter), member 37	0.00727267	0.45	a5ss	4	NA	Promoter (<=1kb)	NM_016612
chr8:56986718:56986254|56986619:-@chr8:56985613:56985831:-	SNORD54	26795	small nucleolar RNA, C/D box 54	1.35976e-10	-0.31	a5ss	4	NA	Promoter (<=1kb)	NM_001023;NM_001146227
chr8:86129615:86129731:-@chr8:86127150:86127266:-@chr8:86126288:86126860:-	C8orf59	401466	chromosome 8 open reading frame 59	0.00221975	0.13	se	4	FALSE	Exon (uc003ydc.1/uc003ydc.1, exon 1 of 2)	NA
chr9:127020196:127020364:+@chr9:127055128:127055292:+@chr9:127064215:127064333:+	NEK6	10783	NIMA-related kinase 6	0.00171651	0.155	se	4	FALSE	Promoter (<=1kb)	NM_001166167
chr9:130495664:130495839:-@chr9:130494843:130494970:-@chr9:130493803:130494557:-	TOR2A	27433	torsin family 2, member A	0.0087827	0.14	se	4	FALSE	Promoter (2-3kb)	NM_001085347;NM_001134430
chr9:135863584:135863855:+@chr9:135864448:135864585:+@chr9:135865129:135865294:+	GFI1B	8328	growth factor independent 1B transcription repressor	3.87155e-08	0.195	se	4	FALSE	Exon (uc004ccg.3/8328, exon 5 of 7)	NM_004188;NM_001135031
chr9:15510815:15511003:-@chr9:15510324|15510327:15510115:-	PSIP1	11168	PC4 and SFRS1 interacting protein 1	0.00110205	-0.245	a3ss	4	FALSE	Promoter (<=1kb)	NM_033222;NM_001128217
chr9:36572859:36573004:+@chr9:36581641:36581736:+@chr9:36589533:36589649:+@chr9:36594625:36594768:+	MELK	9833	maternal embryonic leucine zipper kinase	0.00812465	0.28	mxe	4	FALSE	Promoter (<=1kb)	NA
chr1:111506243:111506566:-@chr1:111493910:111495437:-@chr1:111492473:111492745:-	LRIF1	55791	ligand dependent nuclear receptor interacting factor 1	0.00602744	-0.19	se	3	NA	Promoter (1-2kb)	NM_018372;NM_001006945
chr1:148264665:148264837:-@chr1:148263904:148263955:-@chr1:148259144:148259195:-@chr1:148258317:148258489:-	NBPF14	25832	neuroblastoma breakpoint family, member 14	0.00371847	0.22	mxe	3	FALSE	Promoter (2-3kb)	NM_015383;NM_001037501;NM_001037675;NM_012090
chr1:150239056-150238933:-@chr1:150238594-150237799:-	APH1A	51107	APH1A gamma secretase subunit	0.00474237	0.12	ri	3	FALSE	3' UTR	NA
chr1:150266269-150266318:+@chr1:150266755-150266869:+	MRPS21	54460	mitochondrial ribosomal protein S21	0.00928388	0.355	ri	3	NA	Promoter (<=1kb)	NA
chr1:150935450-150935615:+@chr1:150936006-150936217:+	CERS2	29956	ceramide synthase 2	0.000788318	0.15	ri	3	NA	Exon (uc001evu.2/9869, exon 19 of 22)	NM_001243491;NM_012432;NM_001145415
chr1:155744793:155744964:-@chr1:155742857:155743001:-@chr1:155740858:155741008:-@chr1:155737216:155737332:-	GON4L	54856	gon-4-like (C. elegans)	0.00513956	-0.28	mxe	3	NA	Promoter (1-2kb)	NM_001037533;NM_032292
chr1:1560666:1560808:+@chr1:1560938:1561033:+@chr1:1562030:1562134:+@chr1:1562217:1562379:+	MIB2	142678	mindbomb E3 ubiquitin protein ligase 2	0.00908618	0.2	mxe	3	FALSE	Promoter (<=1kb)	NM_001170687;NM_001170686;NM_080875;NR_033183;NM_001170688;NM_001170689
chr1:161008670:161008774:-@chr1:161008341:161008484:-@chr1:161007703:161007865:-	TSTD1	100131187	thiosulfate sulfurtransferase (rhodanese)-like domain containing 1	0.00310804	0.16	se	3	FALSE	Promoter (<=1kb)	NM_001113207;NM_001113206
chr1:161147213:161147758:-@chr1:161146702:161146896:-@chr1:161146224:161146369:-	B4GALT3	8703	UDP-Gal:betaGlcNAc beta 1,4- galactosyltransferase, polypeptide 3	4.40244e-06	0.12	se	3	FALSE	Promoter (1-2kb)	NA
chr1:161475777:161475797:+@chr1:161476124|161476127:161476381:+	FCGR2A	2212	Fc fragment of IgG, low affinity IIa, receptor (CD32)	0.00406749	0.23	a3ss	3	FALSE	Promoter (<=1kb)	NM_001136219;NM_021642
chr1:169581455:169581640:-@chr1:169580730:169580915:-@chr1:169578742:169578927:-	SELP	6403	selectin P (granule membrane protein 140kDa, antigen CD62)	0.000811821	0.27	se	3	FALSE	Exon (uc001ggh.3/6403, exon 6 of 15)	NM_003005
chr1:181019147:181019422:+@chr1:181021371:181021646:+@chr1:181022709:181022813:+	MR1	3140	major histocompatibility complex, class I-related	3.79964e-05	0.17	se	3	FALSE	Exon (uc001goq.2/3140, exon 5 of 7)	NM_001194999;NM_001531;NM_001195000;NM_001195035
chr1:192990227:192990325:-@chr1:192989437:192989511:-@chr1:192981496:192985525:-	UCHL5	51377	ubiquitin carboxyl-terminal hydrolase L5	0.000809014	0.24	se	3	FALSE	3' UTR	NA
chr1:193028552:193028906:+@chr1:193038164:193038764:+@chr1:193044950:193045170:+	TROVE2	6738	TROVE domain family, member 2	0.00898724	0.15	se	3	FALSE	Promoter (<=1kb)	NA
chr1:201965275:201965391:+@chr1:201966447:201966682:+@chr1:201969030:201969143:+@chr1:201970504:201970616:+	ELF3	1999	E74-like factor 3 (ets domain transcription factor, epithelial-specific )	0.00248186	0.21	mxe	3	NA	5' UTR	NM_020216
chr1:203765421:203765624|203765729:+@chr1:203770703:203770756:+	ZC3H11A	9877	zinc finger CCCH-type containing 11A	0.00168416	0.23	a5ss	3	FALSE	Promoter (<=1kb)	NM_014827
chr1:207958964:207959027:+@chr1:207963598:207963690:+@chr1:207966864:207968861:+	MIR29C	407026	microRNA 29c	0.00433792	-0.17	se	3	FALSE	3' UTR	NA
chr1:213224588:213224851:+@chr1:213244348:213244383:+@chr1:213251038:213251158:+@chr1:213277796:213277911:+	RPS6KC1	26750	ribosomal protein S6 kinase, 52kDa, polypeptide 1	0.000557978	-0.22	mxe	3	NA	Promoter (<=1kb)	NA
chr1:214503511:214503621:+@chr1:214504293|214507543:214507651:+	SMYD2	56950	SET and MYND domain containing 2	2.6629e-05	-0.24	a3ss	3	NA	3' UTR	NM_020197
chr1:231132867:231133013:+@chr1:231135369:231135547:+@chr1:231135884:231136341:+	MIR1182	100302132	microRNA 1182	0.000101151	-0.255	se	3	NA	Intron (uc001huh.3/64801, intron 5 of 5)	NM_022786
chr1:231696874:231697001:+@chr1:231699211:231699375:+@chr1:231700274:231702270:+	TSNAX-DISC1	100303453	TSNAX-DISC1 readthrough (NMD candidate)	1.61367e-09	-0.405	se	3	NA	Intron (uc001huw.3/7257, intron 5 of 5)	NM_005999;NM_001164554;NM_001164545;NM_001164544;NM_001164555
chr1:27676463-27676623:+@chr1:27676880-27676976:+	SYTL1	84958	synaptotagmin-like 1	0.00281859	0.3	ri	3	NA	3' UTR	NM_032872;NM_001193308
chr1:32859681:32859741:-@chr1:32852380:32852496:-@chr1:32849431:32849598:-@chr1:32846815:32846869:-	BSDC1	55108	BSD domain containing 1	0.00039236	-0.21	mxe	3	FALSE	Promoter (<=1kb)	NM_018045;NM_001143888;NM_001143889;NM_001143890
chr1:36851324:36851485:-@chr1:36833449:36833685:-@chr1:36826822:36826941:-	STK40	83931	serine/threonine kinase 40	2.75778e-06	0.285	se	3	FALSE	5' UTR	NM_032017
chr1:43220888-43220836:-@chr1:43220661-43220540:-	P3H1	64175	prolyl 3-hydroxylase 1	0.000855008	0.185	ri	3	NA	Exon (uc001chv.2/64175, exon 7 of 15)	NM_022356;NM_001146289;NM_001243246
chr1:44058128:44058272:+@chr1:44063419:44063724:+@chr1:44064391:44064584:+	PTPRF	5792	protein tyrosine phosphatase, receptor type, F	0.00193514	-0.26	se	3	FALSE	Promoter (<=1kb)	NM_002840;NM_130440
chr1:45808056:45808315:+@chr1:45808407|45808515:45808674:+	MUTYH	4595	mutY DNA glycosylase	0.00253572	-0.27	a3ss	3	NA	Promoter (2-3kb)	NM_025077
chr1:47694868:47695023:-@chr1:47691115:47691561:-@chr1:47689676:47689770:-	TAL1	6886	T-cell acute lymphocytic leukemia 1	0.00606013	0.62	se	3	FALSE	Promoter (1-2kb)	NM_003189
chr1:52903892:52904007:-@chr1:52902635|52902647:52902427:-	PRPF38A	84950	pre-mRNA processing factor 38A	0.00418193	0.355	a3ss	3	NA	Exon (uc001ctx.2/23318, exon 26 of 30)	NM_001009881;NM_015269
chr1:76251886:76251959:+@chr1:76252385:76252482:+@chr1:76253182:76253289:+	SNORD45C	692085	small nucleolar RNA, C/D box 45C	3.12262e-05	0.155	se	3	TRUE	Promoter (<=1kb)	NM_004582
chr1:78187709:78187881:-@chr1:78187586|78187610:78187516:-	USP33	23032	ubiquitin specific peptidase 33	5.96512e-05	-0.44	a3ss	3	FALSE	Exon (uc001dhs.3/23032, exon 5 of 14)	NM_201626;NM_201624;NM_015017
chr1:85036265:85036403:-@chr1:85035614:85035822:-@chr1:85031524:85031695:-	CTBS	1486	chitobiase, di-N-acetyl-	0.000291727	0.19	se	3	NA	Exon (uc001dkc.3/1486, exon 3 of 7)	NM_004388
chr1:85155837:85156151:-@chr1:85136872:85136991:-@chr1:85136329:85136498:-	SSX2IP	117178	synovial sarcoma, X breakpoint 2 interacting protein	0.00151951	0.36	se	3	FALSE	Promoter (<=1kb)	NM_001166417;NM_001166295;NM_014021;NM_001166294;NM_001166293
chr1:891303:891393:-@chr1:889462|889903:889384:-	NOC2L	26155	NOC2-like nucleolar associated transcriptional repressor	7.58708e-05	0.24	a3ss	3	NA	5' UTR	NM_015658
chr10:104155432-104155553:+@chr10:104155645-104155737:+	NFKB2	4791	nuclear factor of kappa light polypeptide gene enhancer in B-cells 2 (p49/p100)	0.00146541	0.355	ri	3	NA	Promoter (<=1kb)	NM_002502;NM_001077494
chr10:104865463:104865558:-@chr10:104865115:104865138:-@chr10:104860992:104861083:-	NT5C2	22978	5'-nucleotidase, cytosolic II	0.00611227	0.42	se	3	FALSE	5' UTR	NM_012229;NM_001134373
chr10:1090111-1089939:-@chr10:1089333-1089241:-	IDI1	3422	isopentenyl-diphosphate delta isomerase 1	3.96636e-13	-0.285	ri	3	NA	Promoter (1-2kb)	NM_004508
chr10:11299701:11299835:+@chr10:11308561:11308640:+@chr10:11312629:11312787:+	CELF2	10659	CUGBP, Elav-like family member 2	1.79163e-07	-0.33	se	3	TRUE	Exon (uc010qbj.1/10659, exon 6 of 14)	NM_001025076;NM_001025077;NM_006561;NM_001083591
chr10:121347664:121347760:-@chr10:121342069|121342120:121341971:-	TIAL1	7073	TIA1 cytotoxic granule-associated RNA binding protein-like 1	0.00134937	-0.28	a3ss	3	FALSE	5' UTR	NM_001033925;NM_003252
chr10:14646239:14646417:-@chr10:14595321:14595386:-@chr10:14572331:14572514:-	FAM107B	83641	family with sequence similarity 107, member B	0.00522008	-0.1	se	3	FALSE	5' UTR	NM_031453
chr10:21823574:21823733:+@chr10:21827762:21827841:+@chr10:21875223:21875277:+@chr10:21884260:21884369:+	MLLT10	8028	myeloid/lymphoid or mixed-lineage leukemia; translocated to, 10	0.00574707	-0.21	mxe	3	FALSE	Promoter (<=1kb)	NM_004641;NM_001195626
chr10:49628198:49628363:+@chr10:49632131:49632202:+@chr10:49632557:49632628:+@chr10:49633931:49634113:+	MAPK8	5599	mitogen-activated protein kinase 8	0.000742223	0.19	mxe	3	FALSE	Exon (uc001jgn.3/5599, exon 6 of 12)	NM_139047;NM_139046;NM_139049;NM_002750
chr10:5772450:5773166:+@chr10:5777267:5777509:+@chr10:5781581:5782460:+	FAM208B	54906	family with sequence similarity 208, member B	0.00108149	-0.265	se	3	FALSE	Exon (uc001iij.3/54906, exon 12 of 21)	NM_017782
chr10:70883908:70884036:+@chr10:70892654:70892803:+@chr10:70915568:70915643:+@chr10:70916763:70916919:+	VPS26A	9559	VPS26 retromer complex component A	0.00454646	-0.33	mxe	3	FALSE	Promoter (<=1kb)	NM_004896;NM_001035260
chr10:81067162:81067328:+@chr10:81070681:81070941:+@chr10:81072399:81076285:+	ZMIZ1	57178	zinc finger, MIZ-type containing 1	0.000871384	-0.375	se	3	FALSE	Exon (uc001kaf.2/57178, exon 24 of 25)	NA
chr10:81965099:81965328:-@chr10:81940697:81941211:-@chr10:81935863:81935911:-	ANXA11	311	annexin A11	0.000586388	0.55	se	3	FALSE	5' UTR	NM_145869;NM_001157;NM_145868
chr11:10830252:10830582:-@chr11:10828866|10828928:10828802:-	EIF4G2	1982	eukaryotic translation initiation factor 4 gamma, 2	0.0025125	-0.215	a3ss	3	FALSE	Promoter (<=1kb)	NM_001418;NM_001042559
chr11:118962123:118962236:+@chr11:118962835:118962873:+@chr11:118963114:118963233:+@chr11:118963468:118963521:+	HMBS	3145	hydroxymethylbilane synthase	0.00165341	-0.3	mxe	3	FALSE	Exon (uc009zao.2/3145, exon 9 of 10)	NM_000190;NM_001258208;NM_001258209;NM_001024382
chr11:120195838:120196077:+@chr11:120197831|120198150:120198349:+	TMEM136	219902	transmembrane protein 136	0.00151219	-0.22	a3ss	3	NA	Promoter (1-2kb)	NM_001198674;NM_001198670;NM_001198671;NM_001198673;NM_001198672;NM_001198675
chr11:124747415-124747554:+@chr11:124747833-124748027:+	ROBO3	64221	roundabout guidance receptor 3	0.00466948	-0.13	ri	3	NA	Promoter (<=1kb)	NM_022370
chr11:125525120:125525242:+@chr11:125526101:125526230:+@chr11:125545823:125546150:+	ACRV1	56	acrosomal vesicle protein 1	0.00414035	-0.27	se	3	NA	3' UTR	NA
chr11:320565:320914:-@chr11:319985|319990:319673:-	IFITM3	10410	interferon induced transmembrane protein 3	1.51717e-08	0.32	a3ss	3	FALSE	Promoter (<=1kb)	NM_021034;NR_072978
chr11:33369398:33369559:+@chr11:33369712:33369774:+@chr11:33370068:33370364:+	HIPK3	10114	homeodomain interacting protein kinase 3	0.000926591	0.22	se	3	FALSE	Exon (uc001mul.2/10114, exon 12 of 17)	NM_001270041;NM_001048200;NM_001278162;NM_005734
chr11:43436140:43436326:+@chr11:43457714:43457884:+@chr11:43464875:43465134:+	TTC17	55761	tetratricopeptide repeat domain 17	0.0020595	-0.27	se	3	FALSE	Exon (uc001mxh.3/55761, exon 17 of 20)	NM_018259
chr11:46400007-46400050:+@chr11:46400541-46400661:+	MDK	4192	midkine (neurite growth-promoting factor 2)	6.20657e-05	-0.2	ri	3	NA	Promoter (1-2kb)	NM_201532;NM_201533;NM_001199267;NM_003646;NM_001199266;NM_001199268;NM_001105540
chr11:506609:506821:-@chr11:502181|502249:502062:-	RNH1	6050	ribonuclease/angiogenin inhibitor 1	0.00544172	0.305	a3ss	3	NA	Promoter (1-2kb)	NM_203385;NM_203384;NM_203388;NM_203386;NM_203387;NM_203389
chr11:62639049:62639141:+@chr11:62644256:62644351:+@chr11:62648491:62648919:+	SLC3A2	6520	solute carrier family 3 (amino acid transporter heavy chain), member 2	0.00290037	0.36	se	3	FALSE	Exon (uc001nwc.3/6520, exon 3 of 12)	NM_002394;NM_001012662;NM_001012664
chr11:64084736:64084837:-@chr11:64084604|64084619:64084530:-	TRMT112	51504	tRNA methyltransferase 11-2 homolog (S. cerevisiae)	0.00146105	0.1	a3ss	3	FALSE	Promoter (<=1kb)	NM_016404
chr11:65633282-65633365:+@chr11:65633457-65633909:+	MUS81	80198	MUS81 structure-specific endonuclease subunit	0.0012795	0.11	ri	3	FALSE	Promoter (2-3kb)	NM_025128
chr11:67057793:67057917:+@chr11:67058063|67058947:67058992:+	ANKRD13D	338692	ankyrin repeat domain 13 family, member D	1.13505e-05	0.29	a3ss	3	NA	Promoter (1-2kb)	NM_207354;NR_030767
chr11:67810413-67810498:+@chr11:67810838-67810964:+	TCIRG1	10312	T-cell, immune regulator 1, ATPase, H+ transporting, lysosomal V0 subunit A3	1.48235e-07	0.22	ri	3	NA	Promoter (<=1kb)	NM_006019
chr11:771104-770993:-@chr11:770903-770812:-	PDDC1	347862	Parkinson disease 7 domain containing 1	0.00418102	0.315	ri	3	NA	3' UTR	NM_182612
chr11:78128692:78128868:-@chr11:78075062:78075149:-@chr11:77991647:77991947:-	GAB2	9846	GRB2-associated binding protein 2	0.00203901	0.28	se	3	NA	Intron (uc001ozh.3/9846, intron 9 of 9)	NA
chr11:832952:833026:+@chr11:834458:834591:+@chr11:836063:836153:+	CD151	977	CD151 molecule (Raph blood group)	0.000667407	0.53	se	3	FALSE	Promoter (1-2kb)	NM_139030;NM_001039490;NM_004357;NM_139029
chr11:86055645:86055763:+@chr11:86056136:86056240:+@chr11:86056626:86056985:+	CCDC81	60494	coiled-coil domain containing 81	0.0012123	0.375	se	3	NA	Exon (uc010rto.2/51501, exon 4 of 5)	NA
chr12:10762430:10762540:-@chr12:10761697:10761982:-@chr12:10760453:10760535:-	MAGOHB	55110	mago homolog B, exon junction complex core component	4.03425e-05	-0.28	se	3	NA	Exon (uc001qyr.2/55110, exon 4 of 6)	NM_018048
chr12:132625965:132625648|132625820:-@chr12:132625376:132625565:-	DDX51	317781	DEAD (Asp-Glu-Ala-Asp) box polypeptide 51	3.93518e-05	0.245	a5ss	3	NA	Exon (uc001ujy.4/317781, exon 8 of 15)	NM_175066
chr12:27110534:27110676:+@chr12:27113448:27113561:+@chr12:27116275:27116388:+	FGFR1OP2	26127	FGFR1 oncogene partner 2	5.36393e-05	0.51	se	3	FALSE	Exon (uc001rhl.3/26127, exon 5 of 5)	NM_015633;NM_001171887
chr12:27944641:27944834:+@chr12:27950180:27950282:+@chr12:27950648:27955973:+	KLHL42	57542	kelch-like family member 42	0.00846532	0.2	se	3	NA	Intron (uc001rij.3/57542, intron 2 of 2)	NM_020782
chr12:49723928-49724726:+@chr12:49724997-49725190:+	C1QL4	338761	complement component 1, q subcomponent-like 4	0.00074789	0.11	ri	3	FALSE	Exon (uc001rtx.4/10024, exon 13 of 15)	NM_005480
chr12:58138784:58139000:+@chr12:58139528:58139656:+@chr12:58140372:58140503:+@chr12:58140801:58140914:+	TSPAN31	6302	tetraspanin 31	0.00313684	-0.19	mxe	3	FALSE	Promoter (<=1kb)	NM_005981
chr12:58165757:58165914:-@chr12:58165263:58165388:-@chr12:58164877:58165040:-	METTL1	4234	methyltransferase like 1	3.45864e-05	-0.24	se	3	NA	Promoter (<=1kb)	NM_005371;NM_023033
chr12:69004619:69004823:+@chr12:69018288:69018653:+@chr12:69034814:69034933:+@chr12:69042479:69042561:+	RAP1B	5908	RAP1B, member of RAS oncogene family	3.17267e-05	0.14	mxe	3	FALSE	Promoter (<=1kb)	NM_015646;NM_001010942;NM_001251921;NM_001251917;NM_001251918;NM_001251922
chr12:69004619:69004823:+@chr12:69018288:69018653:+@chr12:69034818:69034933:+@chr12:69042479:69042561:+	RAP1B	5908	RAP1B, member of RAS oncogene family	3.17267e-05	0.17	mxe	3	FALSE	Promoter (<=1kb)	NM_015646;NM_001010942;NM_001251921;NM_001251917;NM_001251918;NM_001251922
chr12:69004619:69004832:+@chr12:69018451:69018653:+@chr12:69034818:69034933:+@chr12:69042479:69042561:+	RAP1B	5908	RAP1B, member of RAS oncogene family	0.00421136	-0.24	mxe	3	FALSE	Promoter (<=1kb)	NM_015646;NM_001010942;NM_001251921;NM_001251917;NM_001251918;NM_001251922
chr12:7025835-7025893:+@chr12:7026202-7026271:+	ENO2	2026	enolase 2 (gamma, neuronal)	3.45486e-07	0.165	ri	3	NA	Promoter (1-2kb)	NM_001975
chr12:76442244-76442173:-@chr12:76441498-76438672:-	PHLDA1	22822	pleckstrin homology-like domain, family A, member 1	0.000950517	0.47	ri	3	NA	3' UTR	NM_139207;NM_004537
chr13:111303447:111302984|111303381:-@chr13:111299448:111299586:-	CARKD	55739	carbohydrate kinase domain containing	0.00444382	0.11	a5ss	3	NA	Exon (uc001vrd.2/79587, exon 10 of 15)	NM_024537
chr13:111558380:111558471:-@chr13:111552877:111553041:-@chr13:111545375:111545610:-	ANKRD10	55608	ankyrin repeat domain 10	1.67927e-05	0.45	se	3	NA	Promoter (<=1kb)	NM_017664
chr13:113832488:113832601:-@chr13:113832290|113832322:113831925:-	PCID2	55795	PCI domain containing 2	0.000285269	0.575	a3ss	3	FALSE	3' UTR	NM_001127203;NM_018386;NM_001127202
chr13:114239056:114239203:+@chr13:114239895:114239992:+@chr13:114240089:114240164:+	TFDP1	7027	transcription factor Dp-1	0.00151953	0.12	se	3	FALSE	Promoter (<=1kb)	NR_026580;NM_007111
chr14:100842833:100843041:+@chr14:100847247:100848083:+@chr14:100934358:100934505:+@chr14:100950331:100950461:+	WDR25	79446	WD repeat domain 25	0.000653454	-0.14	mxe	3	NA	Promoter (<=1kb)	NM_024515;NM_001161476
chr14:104387807:104387903:-@chr14:104387277:104387545:-@chr14:104384342:104384461:-@chr14:104381403:104381526:-	C14orf2	9556	chromosome 14 open reading frame 2	5.24266e-08	-0.275	mxe	3	FALSE	Promoter (<=1kb)	NA
chr14:21737457:21737638:-@chr14:21736782:21736827:-@chr14:21731826:21731988:-@chr14:21731470:21731495:-	HNRNPC	3183	heterogeneous nuclear ribonucleoprotein C (C1/C2)	0.00399091	-0.18	mxe	3	FALSE	Promoter (<=1kb)	NM_004500;NM_001077443;NM_031314;NM_001077442
chr14:23846017:23846586:+@chr14:23847558:23847710:+@chr14:23848240:23848332:+@chr14:23848508:23848592:+	CMTM5	116173	CKLF-like MARVEL transmembrane domain containing 5	0.000254328	0.11	mxe	3	FALSE	Promoter (<=1kb)	NM_138460;NM_001037288
chr14:54907965:54908148:-@chr14:54903087:54903155:-@chr14:54898826:54898938:-@chr14:54896979:54897122:-	CNIH1	10175	cornichon family AMPA receptor auxiliary protein 1	0.000163757	0.15	mxe	3	NA	Promoter (<=1kb)	NM_005776
chr14:60558629:60559137:+@chr14:60574304:60575045:+@chr14:60581418:60581597:+	PCNXL4	64430	pecanex-like 4 (Drosophila)	0.00567142	-0.325	se	3	FALSE	Intron (uc001xer.4/64430, intron 1 of 9)	NM_022495
chr14:70235899-70235968:+@chr14:70237184-70237257:+	LOC100289511	100289511	uncharacterized LOC100289511	0.00355548	-0.245	ri	3	NA	Promoter (1-2kb)	NM_006925;NM_001039465
chr14:70235899:70235968:+@chr14:70236228|70237184:70237257:+	LOC100289511	100289511	uncharacterized LOC100289511	0.00236388	-0.11	a3ss	3	NA	Promoter (1-2kb)	NM_006925;NM_001039465
chr14:75349294:75349327:+@chr14:75352289:75352337:+@chr14:75355798:75355850:+@chr14:75355978:75356052:+	DLST	1743	dihydrolipoamide S-succinyltransferase (E2 component of 2-oxo-glutarate complex)	0.00404783	-0.135	mxe	3	FALSE	Promoter (<=1kb)	NM_001244883;NM_001933;NR_045209
chr15:40584125-40584050:-@chr15:40583688-40583466:-	PLCB2	5330	phospholipase C, beta 2	0.0052542	-0.2	ri	3	NA	Promoter (<=1kb)	NM_004573
chr15:41247571-41247612:+@chr15:41247748-41248717:+	CHAC1	79094	ChaC glutathione-specific gamma-glutamylcyclotransferase 1	0.00062725	-0.11	ri	3	NA	Promoter (1-2kb)	NA
chr15:50716579:50716711:+@chr15:50716793:50716851:+@chr15:50724535:50724696:+@chr15:50731206:50731374:+	USP8	9101	ubiquitin specific peptidase 8	0.000561796	0.3	mxe	3	FALSE	Promoter (<=1kb)	NM_001128611;NM_005154;NM_001128610
chr15:57953648:57953731:+@chr15:57967166:57967266:+@chr15:58004182:58004386:+@chr15:58006734:58009755:+	MYZAP	100820829	myocardial zonula adherens protein	5.94199e-05	-0.51	mxe	3	NA	Exon (uc002aei.3/100820829, exon 11 of 13)	NA
chr15:66797431:66797729:+@chr15:66801084|66801179:66801230:+	ZWILCH	55055	zwilch kinetochore protein	0.00216467	0.39	a3ss	3	NA	5' UTR	NM_017975
chr16:15790566:15790717:+@chr16:15793586:15793711:+@chr16:15818048:15820208:+	NDE1	54820	nudE neurodevelopment protein 1	0.00632973	-0.11	se	3	FALSE	Intron (uc010uzy.2/54820, intron 9 of 9)	NM_001143979;NM_017668
chr16:447192:447313:+@chr16:447879:447902:+@chr16:448208:448394:+@chr16:448990:449123:+	NME4	4833	NME/NM23 nucleoside diphosphate kinase 4	0.00741636	0.31	mxe	3	NA	Promoter (<=1kb)	NA
chr16:448208-448394:+@chr16:448990-449123:+	NME4	4833	NME/NM23 nucleoside diphosphate kinase 4	3.53569e-05	-0.4	ri	3	TRUE	Promoter (1-2kb)	NM_005009
chr16:66586466:66586696:+@chr16:66592093:66592251:+@chr16:66597025:66597120:+	CKLF-CMTM1	100529251	CKLF-CMTM1 readthrough	1.90472e-05	0.22	se	3	FALSE	Exon (uc002eot.3/51192, exon 2 of 3)	NA
chr16:66586466:66586696:+@chr16:66592093:66592251:+@chr16:66597025:66597120:+@chr16:66611007:66611105:+	CKLF-CMTM1	100529251	CKLF-CMTM1 readthrough	9.89589e-06	0.13	mxe	3	FALSE	Promoter (<=1kb)	NA
chr16:731793-731880:+@chr16:732020-732076:+	STUB1	10273	STIP1 homology and U-box containing protein 1, E3 ubiquitin protein ligase	0.000487496	0.13	ri	3	NA	Promoter (1-2kb)	NM_005861
chr17:16342301:16342374:+@chr17:16342641:16342707:+@chr17:16342974:16343017:+@chr17:16343499:16343567:+	LRRC75A-AS1	125144	LRRC75A antisense RNA 1	2.6648e-07	0.31	mxe	3	NA	Promoter (<=1kb)	NR_027166;NR_027165;NR_045021;NR_027158;NR_027170
chr17:17083317:17083402:+@chr17:17083921:17083983:+@chr17:17088137:17095962:+	MPRIP	23164	myosin phosphatase Rho interacting protein	0.00101158	0.345	se	3	FALSE	3' UTR	NA
chr17:25924294:25924462:+@chr17:25928386:25928427:+@chr17:25930860:25930914:+	KSR1	8844	kinase suppressor of ras 1	3.23257e-05	0.255	se	3	FALSE	Exon (uc002gzj.1/8844, exon 12 of 16)	NM_138447;NM_014238
chr17:3572090:3572193|3572306:+@chr17:3572392:3572962:+	EMC6	83460	ER membrane protein complex subunit 6	0.00212847	0.13	a5ss	3	FALSE	Promoter (<=1kb)	NA
chr17:38191370:38191602:-@chr17:38191169:38191225:-@chr17:38189598:38189709:-	MED24	9862	mediator complex subunit 24	0.000656758	0.39	se	3	FALSE	Promoter (<=1kb)	NM_001267797;NM_014815;NR_052017;NM_001079518
chr17:39975782:39975927:+@chr17:39976093:39976275:+@chr17:39976521:39976713:+	FKBP10	60681	FK506 binding protein 10, 65 kDa	1.61677e-06	-0.255	se	3	FALSE	Promoter (<=1kb)	NM_021939
chr17:40714092-40714237:+@chr17:40714630-40715340:+	COASY	80347	CoA synthase	0.00781286	-0.43	ri	3	NA	Promoter (<=1kb)	NM_001042532;NM_001042529
chr17:46050885-46051062:+@chr17:46051297-46051397:+	CDK5RAP3	80279	CDK5 regulatory subunit associated protein 3	0.00354708	-0.26	ri	3	TRUE	Promoter (2-3kb)	NM_001278197;NM_176096;NM_001278217;NM_001278198;NR_051988
chr17:57643988:57644155:+@chr17:57647879:57648024:+@chr17:57650477:57650596:+	DHX40	79665	DEAH (Asp-Glu-Ala-His) box polypeptide 40	0.000331222	0.42	se	3	NA	5' UTR	NM_024612;NM_001166301
chr17:73487384:73487536|73487548:+@chr17:73487772:73487981:+	KIAA0195	9772	KIAA0195	0.00500729	0.21	a5ss	3	FALSE	Promoter (1-2kb)	NM_014738
chr17:74681154:74681247:-@chr17:74679929:74680009:-@chr17:74675651:74676961:-	MXRA7	439921	matrix-remodelling associated 7	0.00372314	0.115	se	3	NA	3' UTR	NM_001008528;NM_001008529;NM_198530
chr17:74722912:74723295:+@chr17:74725772:74725876:+@chr17:74729060:74729297:+	METTL23	124512	methyltransferase like 23	0.00452253	0.19	se	3	FALSE	Promoter (2-3kb)	NA
chr17:74732546-74732236:-@chr17:74731240-74730197:-	MFSD11	79157	major facilitator superfamily domain containing 11	4.25247e-19	-0.26	ri	3	FALSE	Promoter (1-2kb)	NM_003016
chr17:76994045-76993922:-@chr17:76993726-76993074:-	CANT1	124583	calcium activated nucleotidase 1	2.24616e-05	0.195	ri	3	FALSE	5' UTR	NM_001159772;NM_001159773;NM_138793
chr17:80231182:80231594:-@chr17:80223562:80223672:-@chr17:80213305:80213453:-@chr17:80210892:80211120:-	CSNK1D	1453	casein kinase 1, delta	0.00208826	0.23	mxe	3	TRUE	Promoter (<=1kb)	NM_139062;NM_001893
chr18:23618519:23618623:-@chr18:23615795:23615887:-@chr18:23614969:23615091:-	SS18	6760	synovial sarcoma translocation, chromosome 18	0.00653286	-0.64	se	3	FALSE	Exon (uc002kvm.3/6760, exon 8 of 11)	NM_001007559;NM_005637
chr18:47801499:47801615:-@chr18:47801347:47801415:-@chr18:47800556:47800723:-@chr18:47799934:47800233:-	MBD1	4152	methyl-CpG binding domain protein 1	0.0048094	-0.22	mxe	3	FALSE	Promoter (1-2kb)	NM_001204141;NM_001204139;NM_001204142;NM_001204137;NM_001204143;NM_001204138;NM_001204140;NM_002384;NM_001204151;NM_015844;NM_015846;NM_001204136;NM_015847;NM_015845
chr19:10446652-10446347:-@chr19:10446029-10445742:-	RAVER1	125950	ribonucleoprotein, PTB-binding 1	5.17504e-05	-0.28	ri	3	NA	Promoter (2-3kb)	NM_002162
chr19:11145590:11145808:+@chr19:11151974|11151983:11152236:+	SMARCA4	6597	SWI/SNF related, matrix associated, actin dependent regulator of chromatin, subfamily a, member 4	0.00104809	0.35	a3ss	3	FALSE	Exon (uc002mqf.4/6597, exon 30 of 35)	NM_001128848;NM_001128849;NM_001128844;NM_003072;NM_001128847;NM_001128845;NM_001128846
chr19:19496642:19496947:+@chr19:19546940:19547028:+@chr19:19576149:19576423:+	GATAD2A	54815	GATA zinc finger domain containing 2A	0.00503503	-0.53	se	3	FALSE	5' UTR	NM_017660
chr19:3573690-3573798:+@chr19:3574381-3574584:+	HMG20B	10362	high mobility group 20B	0.00919421	0.27	ri	3	NA	Promoter (<=1kb)	NM_006339
chr19:41809877:41810166:+@chr19:41811737:41811772:+@chr19:41812354:41813811:+	HNRNPUL1	11100	heterogeneous nuclear ribonucleoprotein U-like 1	0.00133366	0.14	se	3	FALSE	Exon (uc002opz.4/11100, exon 14 of 15)	NA
chr19:46288852:46290129:-@chr19:46287899:46287973:-@chr19:46286264:46287548:-	DMPK	1760	dystrophia myotonica-protein kinase	0.00195618	-0.1	se	3	FALSE	Promoter (2-3kb)	NA
chr19:53118050-53117014:-@chr19:53116929-53115618:-	ZNF83	55769	zinc finger protein 83	0.00392095	0.14	ri	3	FALSE	Exon (uc002pzu.4/55769, exon 2 of 2)	NA
chr19:55967716:55967856:-@chr19:55967003:55967212:-@chr19:55966627:55966697:-	ISOC2	79763	isochorismatase domain containing 2	0.00566949	0.165	se	3	FALSE	Exon (uc002qla.3/79763, exon 3 of 6)	NM_001136202;NM_024710;NM_001136201
chr2:113942942-113943017:+@chr2:113943454-113943832:+	PSD4	23550	pleckstrin and Sec7 domain containing 4	0.00268137	0.35	ri	3	NA	Promoter (<=1kb)	NM_012455
chr2:11597305:11597359:-@chr2:11595468:11595600:-@chr2:11593708:11593924:-	E2F6	1876	E2F transcription factor 6	0.000108279	-0.23	se	3	NA	5' UTR	NM_001278277;NM_001278275;NM_212540;NM_001278276;NM_198256;NM_001278278;NR_103490
chr2:120124504:120124636:+@chr2:120125135:120125220:+@chr2:120125764:120125881:+	DBI	1622	diazepam binding inhibitor (GABA receptor modulator, acyl-CoA binding protein)	5.37658e-05	-0.11	se	3	FALSE	Promoter (<=1kb)	NM_001079862
chr2:120124553:120124636|120124666:+@chr2:120125764:120125881:+	DBI	1622	diazepam binding inhibitor (GABA receptor modulator, acyl-CoA binding protein)	9.07974e-08	-0.34	a5ss	3	NA	Promoter (<=1kb)	NM_001079862;NM_001178042;NM_020548;NM_001178043;NM_001178041
chr2:131100467:131100508|131100535:+@chr2:131100659:131100767:+	IMP4	92856	IMP4, U3 small nucleolar ribonucleoprotein	0.00426218	0.36	a5ss	3	NA	Promoter (<=1kb)	NM_033416
chr2:169699502:169699627:+@chr2:169707346:169707516:+@chr2:169707594:169707692:+	NOSTRIN	115677	nitric oxide synthase trafficking	0.00124481	-0.385	se	3	FALSE	Exon (uc002uef.3/115677, exon 13 of 21)	NM_001171631;NM_001039724;NM_052946;NM_001171632
chr2:175957789:175957995:-@chr2:175957271:175957344:-@chr2:175945388:175945493:-	MIR933	100126350	microRNA 933	0.0016275	-0.27	se	3	NA	Exon (uc002ujn.4/1386, exon 12 of 14)	NR_045773;NM_001256092;NR_045772;NM_001256093;NM_001256094;NR_045774;NM_001256090;NM_001256091;NM_001880
chr2:201726189-201725961:-@chr2:201724469-201724403:-	CLK1	1195	CDC-like kinase 1	3.19384e-06	-0.12	ri	3	TRUE	5' UTR	NM_004071;NR_027855;NR_027856;NM_001162407
chr2:201750421:201750495:-@chr2:201749985:201750090:-@chr2:201747065:201747158:-@chr2:201746144:201746211:-	PPIL3	53938	peptidylprolyl isomerase (cyclophilin)-like 3	0.000158389	0.23	mxe	3	FALSE	Promoter (2-3kb)	NM_032472;NM_130906
chr2:202098739:202098835:+@chr2:202131184:202131514:+@chr2:202136239:202136344:+@chr2:202137361:202137499:+	CASP8	841	caspase 8, apoptosis-related cysteine peptidase	0.00788706	0.125	mxe	3	FALSE	Promoter (<=1kb)	NR_073396;NM_001080124;NM_001228;NM_033355;NM_033356;NM_033358
chr2:202098739:202098835:+@chr2:202131210:202131514:+@chr2:202136239:202136344:+@chr2:202137361:202137499:+	CASP8	841	caspase 8, apoptosis-related cysteine peptidase	0.00670675	0.195	mxe	3	FALSE	Promoter (<=1kb)	NR_073396;NM_001080124;NM_001228;NM_033355;NM_033356;NM_033358
chr2:202122769:202122877:+@chr2:202131184:202131514:+@chr2:202136239:202136344:+@chr2:202137361:202137499:+	CASP8	841	caspase 8, apoptosis-related cysteine peptidase	0.00564201	0.21	mxe	3	NA	Promoter (<=1kb)	NM_033358;NM_033356;NM_001080125;NR_073396;NM_001080124;NM_001228;NM_033355
chr2:220145300-220145409:+@chr2:220146440-220146493:+	DNAJB2	3300	DnaJ (Hsp40) homolog, subfamily B, member 2	0.000212656	0.355	ri	3	NA	Promoter (<=1kb)	NM_001039550;NM_006736
chr2:223513459:223513514:-@chr2:223511520:223511715:-@chr2:223507570:223507724:-	FARSB	10056	phenylalanyl-tRNA synthetase, beta subunit	3.4361e-10	0.26	se	3	NA	5' UTR	NM_005687
chr2:27651185:27651598:+@chr2:27656116|27656121:27656350:+	NRBP1	29959	nuclear receptor binding protein 1	0.000448646	0.1	a3ss	3	FALSE	Promoter (2-3kb)	NM_013392
chr2:33477744:33477911:+@chr2:33482435|33482510:33482578:+	LTBP1	4052	latent transforming growth factor beta binding protein 1	0.00120824	-0.17	a3ss	3	NA	Exon (uc021vft.1/4052, exon 12 of 34)	NM_206943;NM_001166264;NM_001166266;NM_000627;NM_001166265
chr2:44396000:44396413:+@chr2:44428325:44429184:+@chr2:44436349:44436466:+@chr2:44445106:44445217:+	PPM1B	5495	protein phosphatase, Mg2+/Mn2+ dependent, 1B	0.000734045	-0.2	mxe	3	FALSE	Promoter (<=1kb)	NA
chr2:44588519:44588700:-@chr2:44586889|44587177:44586636:-	PREPL	9581	prolyl endopeptidase-like	0.000606942	0.73	a3ss	3	FALSE	Promoter (<=1kb)	NM_001042386;NM_001042385;NM_001171606;NM_001171613;NM_001171617;NM_001171603
chr2:44588663:44589001:-@chr2:44586636:44586889:-@chr2:44573407:44573529:-	PREPL	9581	prolyl endopeptidase-like	0.00229766	0.195	se	3	FALSE	Promoter (<=1kb)	NM_001042386;NM_001042385;NM_001171606;NM_001171613;NM_001171617;NM_001171603
chr2:62112155:62112207:-@chr2:62110594:62110683:-@chr2:62107421:62107529:-@chr2:62106004:62106146:-	CCT4	10575	chaperonin containing TCP1, subunit 4 (delta)	1.13618e-07	0.125	mxe	3	NA	5' UTR	NM_006430;NM_001256721
chr2:70529057:70529220:-@chr2:70528112|70528735:70527972:-	FAM136A	84908	family with sequence similarity 136, member A	2.50975e-19	-0.24	a3ss	3	NA	Promoter (1-2kb)	NM_032822
chr2:70529057:70529220:-@chr2:70528540:70528735:-@chr2:70527972:70528112:-	FAM136A	84908	family with sequence similarity 136, member A	1.51343e-15	0.12	se	3	NA	Promoter (<=1kb)	NM_032822
chr2:74782702:74782795:+@chr2:74783021:74783205:+@chr2:74783435:74784678:+	DOK1	1796	docking protein 1, 62kDa (downstream of tyrosine kinase 1)	0.00387343	-0.27	se	3	FALSE	Promoter (<=1kb)	NM_001381;NM_001197260
chr2:85875884-85875976:+@chr2:85876140-85876403:+	SFTPB	6439	surfactant protein B	0.00163346	0.255	ri	3	FALSE	3' UTR	NR_046347;NM_001256725
chr2:85875884-85875976:+@chr2:85876140-85876407:+	SFTPB	6439	surfactant protein B	0.00163346	0.4	ri	3	FALSE	3' UTR	NA
chr20:31062404:31062545:-@chr20:31052920|31052937:31052583:-	NOL4L	140688	nucleolar protein 4-like	0.00258275	0.17	a3ss	3	FALSE	Exon (uc002wxv.5/140688, exon 3 of 3)	NM_080616;NR_046258
chr20:34328447:34328519:-@chr20:34327315:34327469:-@chr20:34326890:34326939:-	RBM39	9584	RNA binding motif protein 39	0.00566535	0.18	se	3	FALSE	Promoter (2-3kb)	NM_184234;NM_004902;NM_001242600;NM_001242599;NR_040724;NR_040722
chr20:60701360:60701495:+@chr20:60702641:60702757:+@chr20:60704841:60705008:+	LSM14B	149986	LSM family member 14B	2.6927e-05	0.31	se	3	FALSE	Promoter (2-3kb)	NM_144703
chr21:44474093-44473972:-@chr21:44473757-44473301:-	CBS	875	cystathionine-beta-synthase	4.03621e-08	0.14	ri	3	FALSE	3' UTR	NM_001178008;NM_001178009;NM_000071
chr21:44524425:44524512:-@chr21:44521476:44521542:-@chr21:44520563:44520629:-@chr21:44515804:44515853:-	U2AF1	7307	U2 small nuclear RNA auxiliary factor 1	1.56159e-06	-0.12	mxe	3	FALSE	Promoter (<=1kb)	NM_006758;NM_001025204;NM_001025203
chr21:46687628-46687505:-@chr21:46685550-46683843:-	POFUT2	23275	protein O-fucosyltransferase 2	7.64945e-05	0.69	ri	3	FALSE	3' UTR	NM_133635;NM_015227
chr22:21983696:21983299|21983597:-@chr22:21982378:21983076:-	YDJC	150223	YdjC homolog (bacterial)	0.00982491	-0.21	a5ss	3	NA	Promoter (1-2kb)	NM_001017964
chr22:31795539:31795711:+@chr22:31796606:31796729:+@chr22:31799015:31799190:+@chr22:31806998:31807067:+	DRG1	4733	developmentally regulated GTP binding protein 1	0.00438449	-0.18	mxe	3	TRUE	Promoter (<=1kb)	NM_004147
chr22:32871224:32871385:+@chr22:32874968|32875120:32875262:+	FBXO7	25793	F-box protein 7	0.00509481	-0.27	a3ss	3	NA	5' UTR	NM_012179;NM_001257990;NM_001033024
chr22:40343097:40343188:+@chr22:40351823:40351914:+@chr22:40356059:40356178:+@chr22:40361994:40362162:+	GRAP2	9402	GRB2-related adaptor protein 2	1.78635e-05	-0.18	mxe	3	NA	Promoter (<=1kb)	NM_004810
chr3:101293042:101293123:+@chr3:101298634|101298686:101298848:+	PCNP	57092	PEST proteolytic signal containing nuclear protein	0.00375992	-0.13	a3ss	3	NA	Exon (uc003dva.3/57092, exon 2 of 5)	NM_020357
chr3:121563300:121563394:+@chr3:121573534:121573670:+@chr3:121575858:121576003:+	EAF2	55840	ELL associated factor 2	0.000340305	-0.2	se	3	NA	Exon (uc003een.3/55840, exon 3 of 6)	NM_018456
chr3:133372189:133372368:-@chr3:133371458|133371473:133371307:-	TOPBP1	11073	topoisomerase (DNA) II binding protein 1	0.000302103	-0.23	a3ss	3	NA	Exon (uc003eps.3/11073, exon 8 of 28)	NM_007027
chr3:150270143:150270212:+@chr3:150276175:150276249:+@chr3:150280329:150280451:+@chr3:150281302:150281401:+	EIF2A	83939	eukaryotic translation initiation factor 2A, 65kDa	0.00625508	0.27	mxe	3	TRUE	Promoter (<=1kb)	NM_032025
chr3:150289745:150290316:+@chr3:150293436:150293549:+@chr3:150299405:150299533:+@chr3:150300987:150301052:+	EIF2A	83939	eukaryotic translation initiation factor 2A, 65kDa	5.35581e-05	-0.11	mxe	3	TRUE	Exon (uc003eya.3/83939, exon 10 of 14)	NM_032025
chr3:184040871:184041029:+@chr3:184041193|184041196:184041381:+	SNORD66	692107	small nucleolar RNA, C/D box 66	0.00147952	-0.22	a3ss	3	FALSE	Promoter (2-3kb)	NM_198242;NM_001194946;NM_001194947;NM_198241;NM_198244;NM_182917;NM_004953
chr3:186506099:186506205|186506209:+@chr3:186506914:186507685:+	SNORA4	619568	small nucleolar RNA, H/ACA box 4	0.000431266	0.46	a5ss	3	TRUE	Promoter (<=1kb)	NM_001967
chr3:49749912-49750325:+@chr3:49750946-49751020:+	AMIGO3	386724	adhesion molecule with Ig-like domain 3	2.72148e-05	-0.15	ri	3	TRUE	3' UTR	NM_022064
chr3:50336644:50336899:-@chr3:50332284|50333050:50332140:-	IFRD2	7866	interferon-related developmental regulator 2	0.000424449	0.15	a3ss	3	FALSE	Promoter (2-3kb)	NM_001200029;NM_001200031;NM_001200032;NM_003549;NM_001200030
chr3:52007981:52008646:-@chr3:52005828:52005908:-@chr3:52005476:52005714:-	ABHD14B	84836	abhydrolase domain containing 14B	0.00211345	0.15	se	3	FALSE	Promoter (2-3kb)	NM_032750;NM_001146314;NM_001254753
chr3:52514200:52514311:+@chr3:52514895:52515125:+@chr3:52518529:52518653:+	NISCH	11188	nischarin	0.00283342	0.145	se	3	NA	3' UTR	NM_007184
chr3:52595783:52595984:-@chr3:52592265:52592429:-@chr3:52588740:52588895:-	SMIM4	440957	small integral membrane protein 4	0.00208617	-0.38	se	3	FALSE	Exon (uc003des.2/55193, exon 26 of 30)	NM_018313
chr3:64008951:64009282:-@chr3:64008319:64008477:-@chr3:64007994:64008199:-	PSMD6	9861	proteasome 26S subunit, non-ATPase 6	3.36164e-08	-0.41	se	3	FALSE	Promoter (<=1kb)	NM_001271780
chr3:9476018:9476169:+@chr3:9476274:9476314:+@chr3:9476508:9476566:+	SETD5	55209	SET domain containing 5	0.00128901	-0.26	se	3	NA	Promoter (<=1kb)	NM_001080517
chr4:103748584:103748708:-@chr4:103747793|103748001:103747642:-	UBE2D3	7323	ubiquitin-conjugating enzyme E2D 3	0.00121987	0.13	a3ss	3	FALSE	Promoter (<=1kb)	NM_181891;NM_181889;NM_181893;NM_181890;NM_003340;NM_181888;NM_181887;NM_181886
chr4:1206701:1206818:-@chr4:1206211|1206214:1205236:-	LOC100130872	100130872	uncharacterized LOC100130872	0.00878357	-0.11	a3ss	3	FALSE	5' UTR	NM_001328;NM_001105513;NM_001012614
chr4:122618130:122617736|122618018:-@chr4:122607443:122607527:-	ANXA5	308	annexin A5	1.18167e-05	-0.4	a5ss	3	NA	Promoter (<=1kb)	NM_001154
chr4:13628969:13629328:-@chr4:13625014:13627936:-@chr4:13621567:13621691:-	BOD1L1	259282	biorientation of chromosomes in cell division 1-like 1	0.00227458	-0.175	se	3	NA	Exon (uc010ids.1/259282, exon 2 of 7)	NM_148894
chr4:157891938:157892546:-@chr4:157782581:157782641:-@chr4:157771373:157771568:-	PDGFC	56034	platelet derived growth factor C	0.00515027	-0.22	se	3	NA	5' UTR	NR_036641;NM_016205
chr4:169927906:169928042:-@chr4:169927036:169927065:-@chr4:169923222:169923356:-	CBR4	84869	carbonyl reductase 4	0.00384727	-0.21	se	3	FALSE	Intron (uc011cjy.2/84869, intron 4 of 5)	NM_032783
chr4:174216915:174216994:+@chr4:174218946:174219128:+@chr4:174219266:174219448:+@chr4:174223198:174223315:+	GALNT7	51809	polypeptide N-acetylgalactosaminyltransferase 7	4.09184e-06	-0.19	mxe	3	FALSE	Exon (uc003isz.4/51809, exon 5 of 12)	NM_017423
chr4:183838441:183838630:-@chr4:183837826:183838010:-@chr4:183836614:183836728:-	DCTD	1635	dCMP deaminase	0.000905115	0.27	se	3	NA	Promoter (<=1kb)	NA
chr4:183838464:183838630:-@chr4:183837826:183838010:-@chr4:183837439:183837692:-@chr4:183836614:183836728:-	DCTD	1635	dCMP deaminase	0.00199997	0.1	mxe	3	FALSE	Promoter (<=1kb)	NA
chr4:39310256:39310652:-@chr4:39308321|39308324:39308212:-	RFC1	5981	replication factor C (activator 1) 1, 145kDa	0.0068041	-0.4	a3ss	3	FALSE	Exon (uc003gtx.2/5981, exon 14 of 25)	NM_002913;NM_001204747
chr4:48833060:48833266:+@chr4:48834637:48834699:+@chr4:48835418:48835498:+@chr4:48844653:48844706:+	OCIAD1	54940	OCIA domain containing 1	0.000258792	0.34	mxe	3	TRUE	Promoter (<=1kb)	NA
chr4:83765539:83765662:-@chr4:83763338:83763634:-@chr4:83750153:83750211:-	SEC31A	22872	SEC31 homolog A, COPII coat complex component	0.000771365	0.31	se	3	FALSE	Promoter (2-3kb)	NM_001077207;NM_001077208;NM_016211;NM_001077206;NM_001191049;NM_014933
chr5:134735577:134735439|134735495:-@chr5:134724612:134724816:-	H2AFY	9555	H2A histone family, member Y	0.00128543	0.23	a5ss	3	FALSE	Promoter (<=1kb)	NM_138610;NM_004893
chr5:138614740:138614818:+@chr5:138650364:138650425:+@chr5:138651386:138651427:+@chr5:138651765:138651877:+	SNORA74A	26821	small nucleolar RNA, H/ACA box 74A	0.000373441	0.16	mxe	3	FALSE	Promoter (<=1kb)	NM_199189;NM_001194954;NM_001194956;NM_018834;NM_001194955
chr5:138629333:138629494:+@chr5:138650364:138650425:+@chr5:138651386:138651427:+@chr5:138651765:138651877:+	MATR3	9782	matrin 3	0.000304722	0.17	mxe	3	FALSE	Promoter (<=1kb)	NM_199189;NM_001194954;NM_001194956;NM_018834;NM_001194955
chr5:138629363:138629461:+@chr5:138650364:138650425:+@chr5:138651386:138651427:+@chr5:138651765:138651877:+	MATR3	9782	matrin 3	0.000373441	0.28	mxe	3	FALSE	Promoter (<=1kb)	NM_199189;NM_001194954;NM_001194956;NM_018834;NM_001194955
chr5:141041822-141041610:-@chr5:141041356-141041251:-	ARAP3	64411	ArfGAP with RhoGAP domain, ankyrin repeat and PH domain 3	0.000122108	0.215	ri	3	NA	5' UTR	NM_022481
chr5:179044111-179043870:-@chr5:179043219-179043127:-	HNRNPH1	3187	heterogeneous nuclear ribonucleoprotein H1 (H)	4.03957e-06	0.19	ri	3	NA	Promoter (1-2kb)	NM_005520;NM_001257293
chr5:180669345:180668492|180669170:-@chr5:180666487:180666582:-	SNORD96A	619571	small nucleolar RNA, C/D box 96A	1.02195e-11	0.11	a5ss	3	NA	Promoter (<=1kb)	NM_006098
chr5:69361792:69361911:+@chr5:69362761:69362961:+@chr5:69363121:69363273:+	SMN2	6607	survival of motor neuron 2, centromeric	0.00699555	-0.11	se	3	FALSE	Promoter (<=1kb)	NM_017411;NM_022875;NM_022876;NM_022877;NM_005612
chr6:100016372:100016690:-@chr6:100010718:100010824:-@chr6:100009473:100009557:-@chr6:100009243:100009312:-	CCNC	892	cyclin C	0.000504626	0.38	mxe	3	FALSE	Promoter (<=1kb)	NM_001013399;NM_005190
chr6:109773604-109773449:-@chr6:109772903-109772803:-	MICAL1	64780	microtubule associated monooxygenase, calponin and LIM domain containing 1	5.78591e-05	-0.12	ri	3	NA	Promoter (2-3kb)	NM_022765;NM_001159291
chr6:163984452:163984751:+@chr6:163986978|163987753:163987827:+	QKI	9444	QKI, KH domain containing, RNA binding	2.24187e-10	-0.12	a3ss	3	NA	3' UTR	NM_006775;NM_206855;NM_206854;NM_206853
chr6:30524486:30525227:+@chr6:30525927:30525989:+@chr6:30529105:30529285:+	GNL1	2794	guanine nucleotide binding protein-like 1	0.00459095	0.41	se	3	TRUE	Promoter (<=1kb)	NA
chr6:31509727:31509925:-@chr6:31508311|31508441:31508099:-	SNORD84	692199	small nucleolar RNA, C/D box 84	0.000337222	-0.41	a3ss	3	NA	Promoter (<=1kb)	NM_004640;NR_037852;NM_080598
chr6:31554977:31555095:+@chr6:31555418:31555510:+@chr6:31556295:31556686:+	LST1	7940	leukocyte specific transcript 1	0.00374079	-0.29	se	3	FALSE	Promoter (<=1kb)	NM_205838;NR_029461;NR_029462;NM_205839;NM_007161;NM_001166538;NM_205840
chr6:31555418:31555510:+@chr6:31555593:31555743:+@chr6:31556295:31556686:+	LST1	7940	leukocyte specific transcript 1	0.00911085	-0.54	se	3	FALSE	Promoter (<=1kb)	NM_205838;NR_029461;NR_029462;NM_205839;NM_007161;NM_001166538;NM_205840
chr6:31692364-31692404:+@chr6:31692523-31692621:+	C6orf25	80739	chromosome 6 open reading frame 25	0.000911119	0.31	ri	3	NA	Promoter (1-2kb)	NM_138272;NM_025260;NM_138275;NM_138277;NM_138273;NM_138274
chr6:33290639:33290793:-@chr6:33289496:33289751:-@chr6:33288157:33288368:-	DAXX	1616	death-domain associated protein	0.00416757	-0.42	se	3	FALSE	Promoter (<=1kb)	NA
chr6:33290639:33290793:-@chr6:33289496:33289754:-@chr6:33288157:33288368:-	DAXX	1616	death-domain associated protein	0.00299542	0.53	se	3	TRUE	Promoter (<=1kb)	NA
chr6:33290639:33290793:-@chr6:33289496:33289785:-@chr6:33288157:33288368:-	DAXX	1616	death-domain associated protein	0.00526152	-0.1	se	3	TRUE	Promoter (<=1kb)	NA
chr6:33412221:33412394:+@chr6:33414352|33414358:33414563:+	ZBTB9	221504	zinc finger and BTB domain containing 9	0.00562896	-0.1	a3ss	3	FALSE	Exon (uc010juy.4/8831, exon 16 of 18)	NM_006772
chr6:34204650:34204738|34205094:+@chr6:34208514:34208659:+	HMGA1	3159	high mobility group AT-hook 1	1.04401e-05	0.35	a5ss	3	NA	Promoter (<=1kb)	NM_145901;NM_145902;NM_145899;NM_002131;NM_145905;NM_145903
chr6:52957532-52957622:+@chr6:52958264-52958359:+	FBXO9	26268	F-box protein 9	0.000145453	0.19	ri	3	NA	Exon (uc021zao.1/26268, exon 9 of 13)	NM_033481;NM_033480;NM_012347
chr6:79912106:79911993|79912034:-@chr6:79910962:79911443:-	HMGN3-AS1	100288198	HMGN3 antisense RNA 1	1.60626e-06	-0.18	a5ss	3	FALSE	Exon (uc003pis.3/9324, exon 5 of 6)	NM_138730;NM_001201363;NM_004242;NM_001201362
chr7:150065915:150066122:+@chr7:150066760:150066957:+@chr7:150068317:150071133:+	REPIN1	29803	replication initiator 1	0.00313811	-0.15	se	3	NA	Promoter (<=1kb)	NM_001099696;NM_013400;NM_001099695
chr7:23571408:23571656:-@chr7:23561459|23562051:23561326:-	TRA2A	29896	transformer 2 alpha homolog (Drosophila)	2.56144e-05	0.2	a3ss	3	NA	Exon (uc003swi.3/29896, exon 2 of 8)	NM_013293
chr7:44684926:44685117:+@chr7:44687043:44687133:+@chr7:44687256:44687358:+@chr7:44706335:44706450:+	OGDH	4967	oxoglutarate (alpha-ketoglutarate) dehydrogenase (lipoamide)	0.00314219	0.105	mxe	3	FALSE	Promoter (<=1kb)	NM_001003941;NM_002541;NM_001165036
chr7:45067233:45067396:+@chr7:45077852:45078025:+@chr7:45103517:45103600:+@chr7:45104062:45104245:+	CCM2	83605	cerebral cavernous malformation 2	0.000328724	0.18	mxe	3	FALSE	Promoter (<=1kb)	NR_030770;NM_031443;NM_001167935;NM_001167934;NM_001029835
chr7:56131917:56132071:+@chr7:56136175:56136331:+@chr7:56140690:56140804:+@chr7:56144527:56144582:+	SUMF2	25870	sulfatase modifying factor 2	0.00123567	-0.15	mxe	3	TRUE	Promoter (<=1kb)	NM_015411;NM_001146333;NM_001130069;NM_001042469;NM_001042470
chr7:6431555:6431672:+@chr7:6438293:6438349:+@chr7:6439757:6439819:+	DAGLB	221955	diacylglycerol lipase, beta	0.000163501	0.375	se	3	FALSE	Exon (uc003spw.3/5879, exon 4 of 7)	NM_018890;NM_006908
chr7:66770974:66771070:+@chr7:66773564|66773922:66774126:+	STAG3L4	64940	stromal antigen 3-like 4 (pseudogene)	0.00249996	-0.37	a3ss	3	NA	Exon (uc003tvt.5/64940, exon 3 of 5)	NR_040585;NR_040586
chr7:72299952:72300362:+@chr7:72301272:72301393:+@chr7:72302182:72302378:+	SBDSP1	155370	Shwachman-Bodian-Diamond syndrome pseudogene 1	0.00996135	0.25	se	3	FALSE	Promoter (1-2kb)	NA
chr7:75508317:75508578:+@chr7:75510683:75510804:+@chr7:75511147:75511554:+	RHBDD2	57414	rhomboid domain containing 2	0.00580592	-0.265	se	3	NA	Promoter (2-3kb)	NM_001040457;NM_001040456
chr8:103271213:103271357:-@chr8:103270544:103270652:-@chr8:103269860:103269945:-	UBR5	51366	ubiquitin protein ligase E3 component n-recognin 5	0.00915668	-0.3	se	3	NA	Intron (uc003ykq.3/51366, intron 2 of 7)	NM_015902
chr8:125575023:125575233:-@chr8:125569922:125570116:-@chr8:125568473:125568595:-	MTSS1	9788	metastasis suppressor 1	0.0093899	0.21	se	3	FALSE	Promoter (1-2kb)	NM_014751
chr8:145060526:145060606:-@chr8:145060223:145060401:-@chr8:145059889:145060143:-@chr8:145059580:145059816:-	PARP10	84875	poly (ADP-ribose) polymerase family, member 10	0.00303787	-0.39	mxe	3	NA	Promoter (<=1kb)	NM_032789
chr8:145581162-145581099:-@chr8:145580781-145580650:-	FBXL6	26233	F-box and leucine-rich repeat protein 6	2.41858e-05	-0.31	ri	3	NA	Promoter (<=1kb)	NM_024555;NM_012162
chr8:145651591-145651409:-@chr8:145651155-145651066:-	VPS28	51160	vacuolar protein sorting 28 homolog (S. cerevisiae)	0.000103602	0.15	ri	3	NA	Promoter (2-3kb)	NM_183057;NM_016208
chr8:22447109:22447254:+@chr8:22449064:22449181:+@chr8:22451246:22451345:+@chr8:22458395:22458870:+	PDLIM2	64236	PDZ and LIM domain 2 (mystique)	0.00257723	-0.25	mxe	3	TRUE	Exon (uc003xby.4/64236, exon 8 of 10)	NA
chr8:23423621-23423849:+@chr8:23425835-23425891:+	SLC25A37	51312	solute carrier family 25 (mitochondrial iron transporter), member 37	7.6043e-05	-0.49	ri	3	NA	Promoter (<=1kb)	NM_016612
chr8:23423621:23423849|23424326:+@chr8:23425835:23425891:+	SLC25A37	51312	solute carrier family 25 (mitochondrial iron transporter), member 37	0.000832548	-0.275	a5ss	3	NA	Promoter (<=1kb)	NM_016612
chr8:57124315:57124396:+@chr8:57125321:57125448:+@chr8:57127157:57127226:+	CHCHD7	79145	coiled-coil-helix-coiled-coil-helix domain containing 7	0.00286554	-0.11	se	3	FALSE	Promoter (1-2kb)	NM_024300;NM_001011668;NM_001011667;NM_001011671
chr9:130952967:130953141:-@chr9:130952608:130952723:-@chr9:130947826:130948055:-@chr9:130943000:130943078:-	CIZ1	25792	CDKN1A interacting zinc finger protein 1	0.000472947	0.12	mxe	3	TRUE	Promoter (<=1kb)	NM_001131015;NM_001257976;NM_012127;NM_001131017;NM_001131018;NM_001257975;NM_001131016
chr9:139259669-139259593:-@chr9:139259011-139258935:-	DNLZ	728489	DNL-type zinc finger	5.43211e-06	-0.15	ri	3	NA	Promoter (1-2kb)	NR_073565;NM_001080849;NM_052813;NM_052814
chr9:14784368:14784632:-@chr9:14776201|14776254:14775787:-	FREM1	158326	FRAS1 related extracellular matrix 1	0.000114431	0.1	a3ss	3	NA	Promoter (2-3kb)	NM_001177704;NM_144966
chr9:26892826:26892257|26892411:-@chr9:26887311:26887511:-	CAAP1	79886	caspase activity and apoptosis inhibitor 1	0.000174803	0.21	a5ss	3	NA	Promoter (<=1kb)	NA
chr9:95477745-95477535:-@chr9:95475743-95473645:-	IPPK	64768	inositol 1,3,4,5,6-pentakisphosphate 2-kinase	0.000221349	0.19	ri	3	FALSE	3' UTR	NM_015250;NM_001003800
chrX:153363061:153363188:-@chrX:153357642:153357765:-@chrX:153297658:153298008:-	MECP2	4204	methyl CpG binding protein 2	0.00324761	0.24	se	3	NA	5' UTR	NM_004992;NM_001110792
chrX:229591-229433:-@chrX:228294-228086:-	GTPBP6	8225	GTP binding protein 6 (putative)	0.000324938	0.31	ri	3	TRUE	Promoter (2-3kb)	NM_012227
chrX:53654361:53654466:-@chrX:53652747:53652989:-@chrX:53652118:53652219:-	HUWE1	10075	HECT, UBA and WWE domain containing 1, E3 ubiquitin protein ligase	0.00370418	-0.125	se	3	FALSE	Intron (uc004dsp.4/10075, intron 67 of 83)	NM_031407
chrY:1668085:1668325:+@chrY:1669031:1669100:+@chrY:1669552:1671411:+	ASMT	438	acetylserotonin O-methyltransferase	0.0022684	0.16	se	3	NA	3' UTR	NA
chr1:110162459:110162900:+@chr1:110163536:110163888:+@chr1:110167925:110168055:+	AMPD2	271	adenosine monophosphate deaminase 2	0.00650938	0.145	se	2	FALSE	Promoter (<=1kb)	NM_001257360;NM_139156;NM_001257361
chr1:110453128:110453254:+@chr1:110453435:110453684:+@chr1:110456881:110457003:+@chr1:110458256:110458318:+	CSF1	1435	colony stimulating factor 1 (macrophage)	0.00172133	0.145	mxe	2	FALSE	Promoter (<=1kb)	NA
chr1:12089280-12089338:+@chr1:12089822-12089951:+	MIIP	60672	migration and invasion inhibitory protein	0.00209927	0.37	ri	2	NA	Exon (uc001ato.2/60672, exon 6 of 10)	NM_021933
chr1:148259144:148259195:-@chr1:148258317:148258489:-@chr1:148253553:148253725:-@chr1:148252730:148252838:-	NBPF14	25832	neuroblastoma breakpoint family, member 14	0.000278236	0.25	mxe	2	FALSE	Promoter (<=1kb)	NM_015383;NM_001037501;NM_001037675;NM_012090
chr1:150241098:150241609:-@chr1:150240357:150240391:-@chr1:150240116:150240189:-	APH1A	51107	APH1A gamma secretase subunit	0.000571027	0.17	se	2	NA	Promoter (1-2kb)	NM_001077628;NM_016022;NM_001243772;NM_001243771;NR_045033
chr1:154192818:154193273:-@chr1:154192312:154192413:-@chr1:154186933:154187050:-	UBAP2L	9898	ubiquitin associated protein 2-like	0.00228402	0.16	se	2	FALSE	Promoter (<=1kb)	NA
chr1:155278705:155278756|155278867:+@chr1:155279855:155279996:+	FDPS	2224	farnesyl diphosphate synthase	0.000443757	0.305	a5ss	2	FALSE	Promoter (<=1kb)	NM_001242824;NM_001135822;NM_001242825;NM_002004
chr1:155658882:155658965|155659034:+@chr1:155679564:155679615:+	DAP3	7818	death associated protein 3	0.00155365	0.17	a5ss	2	FALSE	Promoter (<=1kb)	NM_001199849;NM_004632;NM_001199851;NM_001199850;NM_033657
chr1:160192441:160192571:-@chr1:160190249:160190481:-@chr1:160188639:160188758:-	PEA15	8682	phosphoprotein enriched in astrocytes 15	0.000435771	-0.27	se	2	NA	Intron (uc001fvo.2/50717, intron 3 of 13)	NM_015726
chr1:161008670:161008774:-@chr1:161008341:161008463:-@chr1:161007703:161007865:-	TSTD1	100131187	thiosulfate sulfurtransferase (rhodanese)-like domain containing 1	0.00318427	0.145	se	2	FALSE	Promoter (<=1kb)	NM_001113207;NM_001113206
chr1:173833842-173833622:-@chr1:173833442-173833395:-	SNORD47	26802	small nucleolar RNA, C/D box 47	0.00638863	0.17	ri	2	FALSE	Promoter (<=1kb)	NR_002578
chr1:179078576-179078343:-@chr1:179078033-179068462:-	TOR3A	64222	torsin family 3, member A	0.00285104	0.13	ri	2	NA	Exon (uc001gmg.4/27, exon 12 of 13)	NM_001168237;NM_001168238;NM_007314;NM_001168236
chr1:179078576-179078343:-@chr1:179078033-179076853:-	TOR3A	64222	torsin family 3, member A	0.00285104	0.41	ri	2	NA	Exon (uc001gmg.4/27, exon 12 of 13)	NM_001136000;NM_005158;NM_001168239;NM_001168237;NM_001168238;NM_007314;NM_001168236
chr1:201798288:201798500:+@chr1:201804082:201804192:+@chr1:201816407:201816468:+	IPO9	55705	importin 9	0.00138633	0.145	se	2	NA	Intron (uc001gwz.3/55705, intron 1 of 23)	NM_018085
chr1:201958511:201958659:+@chr1:201965275:201965391:+@chr1:201966447:201966682:+@chr1:201969030:201969143:+	RNPEP	6051	arginyl aminopeptidase (aminopeptidase B)	0.00459671	0.325	mxe	2	NA	Exon (uc001gxd.3/6051, exon 3 of 11)	NM_020216
chr1:212606229:212606462:+@chr1:212615888:212615967:+@chr1:212617681:212617784:+	NENF	29937	neudesin neurotrophic factor	0.000528331	-0.25	se	2	TRUE	Exon (uc001hjd.3/29937, exon 2 of 4)	NM_013349;NR_026598
chr1:228328825:228328989|228329208:+@chr1:228333212:228333325:+	GUK1	2987	guanylate kinase 1	5.68504e-06	0.27	a5ss	2	NA	Promoter (1-2kb)	NM_001159390;NM_001242840;NM_000858
chr1:32541204:32541423:+@chr1:32542364:32542447:+@chr1:32542765:32542919:+@chr1:32557276:32557612:+	TMEM39B	55116	transmembrane protein 39B	0.00275261	0.23	mxe	2	NA	Promoter (2-3kb)	NM_018056
chr1:32859681:32859741:-@chr1:32852380:32852496:-@chr1:32849431:32849540:-@chr1:32846815:32846869:-	BSDC1	55108	BSD domain containing 1	0.000531415	-0.57	mxe	2	NA	Promoter (<=1kb)	NM_018045;NM_001143888;NM_001143889;NM_001143890
chr1:33487062:33486968|33486992:-@chr1:33480123:33480195:-	AK2	204	adenylate kinase 2	0.00166039	0.105	a5ss	2	FALSE	Exon (uc001bwo.2/204, exon 4 of 7)	NR_037591;NM_001199199;NM_013411;NR_037592;NM_001625
chr1:41235028:41235087:+@chr1:41236069|41236381:41237275:+	MIR30C1	407031	microRNA 30c-1	0.00187084	-0.13	a3ss	2	NA	Exon (uc001cfx.4/4802, exon 11 of 11)	NM_001142588;NM_014223;NM_001142587;NM_001142589
chr1:42922173:42922299|42922744:+@chr1:42922918:42923021:+	PPCS	79717	phosphopantothenoylcysteine synthetase	9.93946e-05	0.13	a5ss	2	FALSE	Promoter (<=1kb)	NM_001077447
chr1:45477805:45477957:+@chr1:45478529|45478579:45478691:+	UROD	7389	uroporphyrinogen decarboxylase	0.00138213	0.11	a3ss	2	NA	Promoter (<=1kb)	NA
chr1:46056895:46056942:+@chr1:46067927:46068037:+@chr1:46070608:46070688:+@chr1:46072154:46072263:+	NASP	4678	nuclear autoantigenic sperm protein (histone-binding)	0.000468238	0.25	mxe	2	FALSE	5' UTR	NM_002482;NM_152298;NM_001195193
chr1:47027150:47027314:-@chr1:47025906:47025949:-@chr1:47023090:47024472:-	KNCN	148930	kinocilin	0.00131065	0.19	se	2	FALSE	Exon (uc001cqb.4/8569, exon 13 of 14)	NM_003684
chr1:52195486:52195673|52195796:+@chr1:52211208:52211303:+	OSBPL9	114883	oxysterol binding protein-like 9	0.00137967	0.16	a5ss	2	NA	Promoter (<=1kb)	NM_148905;NM_148909;NM_148908;NM_148907;NM_148904;NM_024586;NM_148906
chr1:53716362:53716534:-@chr1:53715052:53715228:-@chr1:53708041:53712728:-	LOC100507564	100507564	uncharacterized LOC100507564	0.000921445	0.185	se	2	FALSE	Exon (uc001cvi.2/7804, exon 18 of 19)	NA
chr1:54411999:54412222:+@chr1:54413461:54413494:+@chr1:54413535:54413654:+@chr1:54417659:54418145:+	LRRC42	115353	leucine rich repeat containing 42	4.15817e-05	0.29	mxe	2	FALSE	Promoter (<=1kb)	NM_001256409;NM_052940
chr1:54411999:54412222:+@chr1:54413461:54413494:+@chr1:54417659:54418145:+	LRRC42	115353	leucine rich repeat containing 42	0.00115638	0.18	se	2	FALSE	Promoter (1-2kb)	NM_001256409;NM_052940
chr1:63919589:63919645:-@chr1:63912477:63912527:-@chr1:63906441:63906774:-	ALG6	29929	ALG6, alpha-1,3-glucosyltransferase	0.000276721	0.38	se	2	FALSE	3' UTR	NA
chr1:6688559:6688751:+@chr1:6689703:6689784:+@chr1:6690348:6690413:+	THAP3	90326	THAP domain containing, apoptosis associated protein 3	0.000878736	-0.1	se	2	NA	Intron (uc001aoc.3/90326, intron 3 of 5)	NM_001195753;NM_001195752;NM_138350
chr1:6688559:6688751:+@chr1:6690348|6690351:6690413:+	THAP3	90326	THAP domain containing, apoptosis associated protein 3	0.005991	-0.28	a3ss	2	FALSE	Exon (uc001aoc.3/90326, exon 4 of 6)	NM_001195753;NM_001195752;NM_138350
chr1:76253182:76253289:+@chr1:76254844:76255041:+@chr1:76255637:76255742:+@chr1:76255837:76255959:+	SNORD45A	26805	small nucleolar RNA, C/D box 45A	0.00128687	-0.25	mxe	2	NA	Promoter (<=1kb)	NM_004582
chr1:89458268:89458643:-@chr1:89453935:89454034:-@chr1:89435092:89435150:-	RBMXL1	494115	RNA binding motif protein, X-linked-like 1	0.00802829	0.45	se	2	FALSE	5' UTR	NA
chr10:101507014:101507147:+@chr10:101510126:101510153:+@chr10:101514286:101514391:+	COX15	1355	cytochrome c oxidase assembly homolog 15 (yeast)	0.000460593	0.13	se	2	NA	Exon (uc001kqd.4/51076, exon 7 of 9)	NM_015960
chr10:102746732:102746444|102746506:-@chr10:102746026:102746329:-	MRPL43	84545	mitochondrial ribosomal protein L43	0.000786423	0.44	a5ss	2	NA	Promoter (<=1kb)	NM_176792;NM_032112;NM_176794;NM_176793
chr10:121341434:121341521:-@chr10:121339983:121340358:-@chr10:121339447:121339522:-	TIAL1	7073	TIA1 cytotoxic granule-associated RNA binding protein-like 1	0.00493509	0.43	se	2	NA	5' UTR	NM_001033925;NM_003252
chr10:123661906:123662135:-@chr10:123659381:123659509:-@chr10:123658356:123658484:-@chr10:123629521:123629553:-	ATE1	11101	arginyltransferase 1	0.00364838	-0.38	mxe	2	FALSE	Exon (uc001lfp.3/11101, exon 6 of 12)	NM_007041;NM_001001976
chr10:135278110-135278434:+@chr10:135278610-135278678:+	SCART1	619207	scavenger receptor protein family member	0.00161395	0.45	ri	2	TRUE	Promoter (<=1kb)	NA
chr10:15139179:15139408|15139765:+@chr10:15145304:15146256:+	C10orf111	221060	chromosome 10 open reading frame 111	0.00217838	0.33	a5ss	2	FALSE	Promoter (<=1kb)	NA
chr10:33247073:33247293:-@chr10:33242521:33242737:-@chr10:33224420:33224486:-	ITGB1	3688	integrin, beta 1 (fibronectin receptor, beta polypeptide, antigen CD29 includes MDF2, MSK12)	0.00361828	0.1	se	2	FALSE	Intron (uc001iws.4/3688, intron 15 of 15)	NA
chr10:58120144-58120054:-@chr10:58119902-58119779:-	ZWINT	11130	ZW10 interacting kinetochore protein	0.00137523	-0.12	ri	2	NA	Promoter (1-2kb)	NM_007057;NM_001005413;NM_032997
chr10:69583072:69583150:-@chr10:69575798:69575891:-@chr10:69571282:69571421:-	DNAJC12	56521	DnaJ (Hsp40) homolog, subfamily C, member 12	0.000328578	0.21	se	2	NA	Intron (uc001jnb.3/56521, intron 3 of 4)	NM_021800;NM_201262
chr10:74095689-74095538:-@chr10:74094375-74092588:-	DNAJB12	54788	DnaJ (Hsp40) homolog, subfamily B, member 12	0.00128854	-0.275	ri	2	FALSE	3' UTR	NM_017626;NM_001002762
chr11:118927786:118927853:-@chr11:118926782:118926879:-@chr11:118926462:118926555:-@chr11:118926205:118926283:-	HYOU1	10525	hypoxia up-regulated 1	0.00481255	-0.27	mxe	2	NA	Promoter (<=1kb)	NM_006389
chr11:118992233:118992349:+@chr11:118992493:118992723:+@chr11:118997645:118997835:+	HINFP	25988	histone H4 transcription factor	2.89241e-05	-0.335	se	2	FALSE	Promoter (<=1kb)	NA
chr11:12260983:12261132:+@chr11:12270731:12270793:+@chr11:12278332:12278518:+	MICAL2	9645	microtubule associated monooxygenase, calponin and LIM domain containing 2	0.00116207	-0.14	se	2	FALSE	Exon (uc010rch.1/9645, exon 18 of 23)	NM_014632
chr11:124747415-124747648:+@chr11:124747833-124748027:+	ROBO3	64221	roundabout guidance receptor 3	0.000245585	-0.195	ri	2	FALSE	Promoter (<=1kb)	NM_022370
chr11:134129502-134129639:+@chr11:134130938-134131073:+	ACAD8	27034	acyl-CoA dehydrogenase family, member 8	0.00128138	-0.16	ri	2	NA	Promoter (1-2kb)	NM_014384
chr11:14541843:14541991:-@chr11:14541451:14541757:-@chr11:14540543:14540587:-	PSMA1	5682	proteasome subunit alpha 1	0.00135845	-0.14	se	2	NA	Promoter (<=1kb)	NM_002786;NM_148976
chr11:18548322:18548503:-@chr11:18547208:18547249:-@chr11:18541066:18541150:-	TSG101	7251	tumor susceptibility 101	0.00401533	0.24	se	2	NA	Promoter (1-2kb)	NM_006292
chr11:2423841-2423882:+@chr11:2424075-2425106:+	TSSC4	10078	tumor suppressing subtransferable candidate 4	0.000531108	-0.23	ri	2	FALSE	Promoter (<=1kb)	NM_005706
chr11:4104493:4104728:+@chr11:4105903:4105995:+@chr11:4107707:4107773:+	RRM1	6240	ribonucleotide reductase M1	0.00114992	-0.15	se	2	FALSE	Intron (uc001lyv.2/6786, intron 10 of 11)	NM_001277962;NM_001277961;NM_003156
chr11:46638826:46639440:+@chr11:46639810:46639925:+@chr11:46651595:46651650:+@chr11:46665829:46665910:+	ATG13	9776	autophagy related 13	0.004246	0.21	mxe	2	FALSE	Promoter (<=1kb)	NM_001205122;NM_001205119;NM_001142673;NM_001205120;NM_014741;NM_001205121
chr11:532755-532631:-@chr11:532522-532242:-	HRAS	3265	Harvey rat sarcoma viral oncogene homolog	5.16617e-06	0.64	ri	2	NA	3' UTR	NA
chr11:533453:533612:-@chr11:533277:533358:-@chr11:532242:532755:-	HRAS	3265	Harvey rat sarcoma viral oncogene homolog	0.00357081	0.17	se	2	FALSE	Promoter (2-3kb)	NA
chr11:57365722:57365794:+@chr11:57367337:57367850:+@chr11:57369508:57369642:+	SERPING1	710	serpin peptidase inhibitor, clade G (C1 inhibitor), member 1	0.00302425	0.13	se	2	NA	Promoter (1-2kb)	NM_000062;NM_001032295
chr11:61197597:61197654:+@chr11:61204233:61204432:+@chr11:61205097:61205320:+	SDHAF2	54949	succinate dehydrogenase complex assembly factor 2	5.31763e-07	0.145	se	2	NA	Intron (uc001nrt.3/54949, intron 1 of 3)	NM_017841
chr11:64880283-64880337:+@chr11:64880692-64880886:+	TM7SF2	7108	transmembrane 7 superfamily member 2	0.00177411	-0.285	ri	2	NA	Promoter (<=1kb)	NM_003273;NR_102367;NM_001277233
chr11:65633282-65633365:+@chr11:65633457-65633910:+	MUS81	80198	MUS81 structure-specific endonuclease subunit	0.00291055	-0.3	ri	2	FALSE	Promoter (2-3kb)	NM_025128
chr11:66247484:66247936:+@chr11:66249667:66249941:+@chr11:66252644:66252733:+@chr11:66254011:66254148:+	DPP3	10072	dipeptidyl-peptidase 3	0.00157452	-0.18	mxe	2	FALSE	Promoter (<=1kb)	NM_005700;NM_130443;NM_001256670
chr11:67066529-67066595:+@chr11:67067001-67067082:+	ANKRD13D	338692	ankyrin repeat domain 13 family, member D	0.000148439	0.27	ri	2	NA	Promoter (1-2kb)	NM_207354;NR_030767
chr11:76169227:76169402:+@chr11:76170977|76170980:76171129:+	C11orf30	56946	chromosome 11 open reading frame 30	0.00454039	0.32	a3ss	2	FALSE	3' UTR	NM_020193
chr11:832952:833026:+@chr11:834530:834591:+@chr11:836063:836153:+	CD151	977	CD151 molecule (Raph blood group)	0.00046532	0.4	se	2	FALSE	Promoter (1-2kb)	NM_139030;NM_001039490;NM_004357;NM_139029
chr12:104350409:104350526:-@chr12:104347192:104347312:-@chr12:104343981:104345408:-	C12orf73	728568	chromosome 12 open reading frame 73	0.00252209	0.42	se	2	NA	Exon (uc001tkf.3/728568, exon 2 of 3)	NA
chr12:110939854:110939916:-@chr12:110937340:110937351:-@chr12:110933817:110934008:-	VPS29	51699	VPS29 retromer complex component	0.00152909	-0.265	se	2	FALSE	Promoter (<=1kb)	NM_016226
chr12:122501212:122501437:+@chr12:122502045:122502339:+@chr12:122502456:122502588:+	MLXIP	22877	MLX interacting protein	0.00167378	-0.17	se	2	FALSE	Distal Intergenic	NA
chr12:125270903:125271049:-@chr12:125267229:125267357:-@chr12:125262174:125263132:-	SCARB1	949	scavenger receptor class B, member 1	0.000280188	-0.23	se	2	FALSE	Exon (uc001ugm.4/949, exon 12 of 13)	NM_001082959
chr12:132625965-132625820:-@chr12:132625565-132625376:-	DDX51	317781	DEAD (Asp-Glu-Ala-Asp) box polypeptide 51	0.000725834	0.42	ri	2	NA	Exon (uc001ujy.4/317781, exon 8 of 15)	NM_175066
chr12:2986365:2986448:+@chr12:2994449:2994658:+@chr12:2997077:2998691:+	TULP3	7289	tubby like protein 3	0.0070266	0.18	se	2	FALSE	5' UTR	NA
chr12:42836443:42836543:+@chr12:42838849|42839775:42840092:+	PRICKLE1	144165	prickle homolog 1	0.00673163	-0.505	a3ss	2	NA	3' UTR	NM_001143789;NM_016488;NM_001143787;NM_201438
chr12:51632508:51632704:+@chr12:51634127:51634245:+@chr12:51634655:51634823:+@chr12:51636114:51637717:+	DAZAP2	9802	DAZ associated protein 2	2.56701e-05	0.33	mxe	2	NA	Promoter (<=1kb)	NA
chr12:53415590:53415644:+@chr12:53416277:53416411:+@chr12:53421566:53421703:+@chr12:53421799:53421972:+	EIF4B	1975	eukaryotic translation initiation factor 4B	8.35792e-06	-0.24	mxe	2	FALSE	Exon (uc009zmp.1/1975, exon 6 of 9)	NM_001417
chr12:53819239-53819357:+@chr12:53819473-53819703:+	AMHR2	269	anti-Mullerian hormone receptor, type II	0.00776698	0.25	ri	2	NA	Promoter (<=1kb)	NM_020547;NM_001164690;NM_001164691
chr12:53836479:53836517:+@chr12:53837175|53837325:53837557:+	PRR13	54458	proline rich 13	0.00491051	-0.21	a3ss	2	NA	Promoter (1-2kb)	NM_018457;NM_001005354;NM_001128912
chr12:57504912:57505196:-@chr12:57501946:57502082:-@chr12:57501442:57501526:-@chr12:57501014:57501097:-	STAT6	6778	signal transducer and activator of transcription 6, interleukin-4 induced	0.000846688	0.22	mxe	2	FALSE	Promoter (<=1kb)	NM_001178079;NM_003153;NM_001178078;NM_001178080;NM_001178081
chr12:58145958:58146230:-@chr12:58145283:58145535:-@chr12:58144990:58145125:-@chr12:58144706:58144873:-	CDK4	1019	cyclin-dependent kinase 4	0.000141473	-0.25	mxe	2	FALSE	Promoter (<=1kb)	NM_000075
chr12:6898638:6898828:+@chr12:6905375:6905553:+@chr12:6923308:6923466:+	CD4	920	CD4 molecule	0.00061685	0.47	se	2	FALSE	Exon (uc009zfa.2/920, exon 2 of 5)	NM_000616;NM_001195016;NM_001195014;NM_001195015;NM_001195017
chr12:69004619:69004823:+@chr12:69018451:69018653:+@chr12:69034814:69034933:+@chr12:69042479:69042561:+	RAP1B	5908	RAP1B, member of RAS oncogene family	0.00394684	0.34	mxe	2	FALSE	Promoter (<=1kb)	NM_015646;NM_001010942;NM_001251921;NM_001251917;NM_001251918;NM_001251922
chr12:69004619:69004823:+@chr12:69018451:69018653:+@chr12:69034818:69034933:+@chr12:69042479:69042561:+	RAP1B	5908	RAP1B, member of RAS oncogene family	0.00382257	0.255	mxe	2	FALSE	Promoter (<=1kb)	NM_015646;NM_001010942;NM_001251921;NM_001251917;NM_001251918;NM_001251922
chr12:69004619:69004823:+@chr12:69018455:69018653:+@chr12:69034814:69034933:+@chr12:69042479:69042561:+	RAP1B	5908	RAP1B, member of RAS oncogene family	0.00116114	0.265	mxe	2	FALSE	Promoter (<=1kb)	NM_015646;NM_001010942;NM_001251921;NM_001251917;NM_001251918;NM_001251922
chr12:69004619:69004823:+@chr12:69018455:69018653:+@chr12:69034818:69034933:+@chr12:69042479:69042561:+	RAP1B	5908	RAP1B, member of RAS oncogene family	0.00111886	0.375	mxe	2	FALSE	Promoter (<=1kb)	NM_015646;NM_001010942;NM_001251921;NM_001251917;NM_001251918;NM_001251922
chr12:69004619:69004832:+@chr12:69018451:69018653:+@chr12:69042479:69042561:+	SNORA70G	100379132	small nucleolar RNA, H/ACA box 70G	0.00148209	0.1	se	2	FALSE	Promoter (2-3kb)	NM_015646;NM_001010942;NM_001251921;NM_001251917;NM_001251918;NM_001251922
chr12:69004619:69004832:+@chr12:69018455:69018653:+@chr12:69034818:69034933:+@chr12:69042479:69042561:+	RAP1B	5908	RAP1B, member of RAS oncogene family	0.00182847	0.14	mxe	2	FALSE	Promoter (<=1kb)	NM_015646;NM_001010942;NM_001251921;NM_001251917;NM_001251918;NM_001251922
chr12:69004619:69004832:+@chr12:69018455:69018653:+@chr12:69042479:69042561:+	SNORA70G	100379132	small nucleolar RNA, H/ACA box 70G	0.00165789	-0.18	se	2	FALSE	Promoter (2-3kb)	NM_015646;NM_001010942;NM_001251921;NM_001251917;NM_001251918;NM_001251922
chr12:7090972:7091065:-@chr12:7090756:7090793:-@chr12:7090166:7090344:-@chr12:7088633:7088741:-	C1S	716	complement component 1, s subcomponent	0.00193696	0.21	mxe	2	TRUE	5' UTR	NM_005768
chr12:72266709:72266783:+@chr12:72274249:72274387:+@chr12:72278591:72278801:+@chr12:72287002:72287104:+	MRS2P2	729633	MRS2 pseudogene 2	0.0059509	-0.32	mxe	2	FALSE	5' UTR	NM_001146214;NM_022771;NM_001146213;NR_027449
chr12:8850518:8850893:+@chr12:8852381:8853210:+@chr12:8866407:8866637:+	RIMKLB	57494	ribosomal modification protein rimK-like family member B	0.00165737	-0.12	se	2	FALSE	Promoter (1-2kb)	NM_020734
chr12:89860547:89860699:-@chr12:89853415:89853495:-@chr12:89818938:89819156:-	POC1B	282809	POC1 centriolar protein B	0.00152092	-0.16	se	2	FALSE	Exon (uc009zsp.3/282809, exon 9 of 11)	NR_037659;NM_172240;NM_001199777
chr13:111558380:111558471:-@chr13:111552877:111553008:-@chr13:111545375:111545610:-	ANKRD10	55608	ankyrin repeat domain 10	3.89479e-05	-0.3	se	2	NA	Promoter (<=1kb)	NM_017664
chr13:20251864:20251963:-@chr13:20249124|20249793:20248892:-	MPHOSPH8	54737	M-phase phosphoprotein 8	0.00654192	0.34	a3ss	2	NA	Downstream (1-2kb)	NA
chr13:21955573:21955688:-@chr13:21952800:21952877:-@chr13:21946710:21950794:-	MIPEPP3	650794	mitochondrial intermediate peptidase pseudogene 3	0.00205415	0.415	se	2	FALSE	Exon (uc001uoc.3/253832, exon 14 of 15)	NA
chr13:52523798:52523932:-@chr13:52520420:52520614:-@chr13:52518245:52518427:-@chr13:52516522:52516690:-	ATP7B	540	ATPase, Cu++ transporting, beta polypeptide	0.00596853	-0.5	mxe	2	FALSE	Exon (uc001vfv.2/540, exon 5 of 14)	NM_001243182;NM_001005918;NM_000053
chr13:97999058:97999321:+@chr13:98009050:98009103:+@chr13:98009736:98009889:+	MBNL2	10150	muscleblind-like splicing regulator 2	0.00450511	0.42	se	2	FALSE	Exon (uc001vnb.4/10150, exon 7 of 11)	NM_001261825;NM_207304;NM_144778
chr14:100842597:100842680:-@chr14:100841620:100841687:-@chr14:100828045:100828258:-	WARS	7453	tryptophanyl-tRNA synthetase	1.68693e-06	0.35	se	2	FALSE	Promoter (<=1kb)	NM_173701
chr14:102700025:102700126:-@chr14:102698872:102699008:-@chr14:102691432:102692745:-@chr14:102690837:102691131:-	MOK	5891	MOK protein kinase	0.00278277	0.15	mxe	2	NA	Exon (uc001ylh.4/5891, exon 2 of 5)	NR_073540
chr14:102700126-102700025:-@chr14:102699045-102698872:-	MOK	5891	MOK protein kinase	0.00430867	0.32	ri	2	NA	Exon (uc001ylh.4/5891, exon 2 of 5)	NR_073541;NR_073542;NR_073543;NR_073540;NM_014226;NM_001272011
chr14:104181761:104181823:-@chr14:104179212:104179305:-@chr14:104177803:104177904:-	XRCC3	7517	X-ray repair complementing defective repair in Chinese hamster cells 3	0.00418102	0.235	se	2	FALSE	Promoter (2-3kb)	NM_001100118
chr14:20923290:20923548|20923553:+@chr14:20923737:20923862:+	APEX1	328	APEX nuclease (multifunctional DNA repair enzyme) 1	0.00293532	0.17	a5ss	2	NA	Promoter (<=1kb)	NA
chr14:20923385:20923548|20923553:+@chr14:20923737:20923862:+	APEX1	328	APEX nuclease (multifunctional DNA repair enzyme) 1	0.00358455	-0.005	a5ss	2	NA	Promoter (<=1kb)	NM_080648;NM_080649;NM_001641;NM_001244249
chr14:21699231:21699117|21699156:-@chr14:21698478:21698525:-	HNRNPC	3183	heterogeneous nuclear ribonucleoprotein C (C1/C2)	0.0050492	-0.35	a5ss	2	FALSE	Promoter (<=1kb)	NM_004500;NM_001077443;NM_031314;NM_001077442
chr14:21737457:21737638:-@chr14:21731495|21731741:21731470:-	HNRNPC	3183	heterogeneous nuclear ribonucleoprotein C (C1/C2)	5.34894e-10	0.19	a3ss	2	NA	5' UTR	NM_004500;NM_001077443;NM_031314;NM_001077442
chr14:24571962:24572099:+@chr14:24572369:24572464:+@chr14:24572719:24573339:+	NRL	4901	neural retina leucine zipper	0.000838054	0.22	se	2	FALSE	Exon (uc001wlt.3/5106, exon 9 of 10)	NM_004563
chr14:31404369:31404510:-@chr14:31388172:31388312:-@chr14:31382730:31382863:-	LOC100506071	100506071	uncharacterized LOC100506071	0.00518991	0.395	se	2	FALSE	Exon (uc001wqu.2/29966, exon 9 of 18)	NM_001083893;NM_014574
chr14:70235515-70235968:+@chr14:70237184-70237257:+	LOC100289511	100289511	uncharacterized LOC100289511	6.59775e-05	-0.24	ri	2	NA	Promoter (1-2kb)	NM_006925;NM_001039465
chr14:73753818:73754022:-@chr14:73750789:73751082:-@chr14:73749067:73749213:-	NUMB	8650	numb homolog (Drosophila)	0.0084192	-0.305	se	2	FALSE	Promoter (<=1kb)	NM_001005745;NM_001005744;NM_001005743;NM_003744
chr14:74953032:74953139:-@chr14:74951118:74951290:-@chr14:74947414:74947482:-@chr14:74946643:74946991:-	MIR4709	100616211	microRNA 4709	0.00630973	-0.42	mxe	2	NA	Exon (uc001xpy.3/10577, exon 2 of 5)	NM_006432
chr14:77928503:77928585:+@chr14:77928985:77929102:+@chr14:77934426:77934527:+@chr14:77935420:77935813:+	AHSA1	10598	AHA1, activator of heat shock 90kDa protein ATPase homolog 1 (yeast)	0.000409393	-0.12	mxe	2	TRUE	Exon (uc010tvk.1/10598, exon 3 of 9)	NM_012111
chr15:45884333:45884474:+@chr15:45895302:45895385:+@chr15:45897626:45897712:+@chr15:45898593:45901909:+	BLOC1S6	26258	biogenesis of lysosomal organelles complex-1, subunit 6, pallidin	0.00253242	0.31	mxe	2	TRUE	Exon (uc001zvq.3/26258, exon 2 of 5)	NM_012388
chr15:50716579:50716711:+@chr15:50724535:50724696:+@chr15:50731206:50731374:+	USP8	9101	ubiquitin specific peptidase 8	0.00022416	-0.36	se	2	FALSE	5' UTR	NM_001128611;NM_005154;NM_001128610
chr15:65242062:65242193:+@chr15:65243169:65243448:+@chr15:65249442:65251041:+	ANKDD1A	348094	ankyrin repeat and death domain containing 1A	0.000783582	0.19	se	2	NA	Exon (uc002aoc.3/348094, exon 12 of 13)	NM_182703
chr15:65903469:65903134|65903436:-@chr15:65899497:65899780:-	VWA9	81556	von Willebrand factor A domain containing 9	0.0077923	0.32	a5ss	2	NA	Promoter (<=1kb)	NR_045106;NR_045105;NM_001207058;NR_045901;NR_045104;NM_001207059
chr15:74988221:74988386:-@chr15:74979432:74979520:-@chr15:74967302:74967483:-	EDC3	80153	enhancer of mRNA decapping 3	0.00117703	0.3	se	2	FALSE	5' UTR	NA
chr15:81584897:81585240|81585378:+@chr15:81589269:81589419:+	IL16	3603	interleukin 16	0.00495837	0.33	a5ss	2	FALSE	Promoter (<=1kb)	NM_004513;NM_172217;NM_001172128
chr15:91427677:91427774|91427869:+@chr15:91428267:91428488:+	FES	2242	FES proto-oncogene, tyrosine kinase	0.000972221	0.195	a5ss	2	FALSE	Promoter (<=1kb)	NM_002005;NM_001143785;NM_001143784;NM_001143783
chr15:91527923:91528055:-@chr15:91527136:91527370:-@chr15:91524978:91525211:-	PRC1	9055	protein regulator of cytokinesis 1	0.00632368	-0.145	se	2	NA	5' UTR	NM_003981;NM_199413;NM_001267580
chr16:1359628:1359774:+@chr16:1364021:1364097:+@chr16:1364294:1364377:+@chr16:1365655:1365727:+	UBE2I	7329	ubiquitin-conjugating enzyme E2I	0.0015986	-0.48	mxe	2	FALSE	Promoter (<=1kb)	NM_194260;NM_194261;NM_003345
chr16:14738131:14738466:+@chr16:14742245:14742449:+@chr16:14743661:14743830:+	BFAR	51283	bifunctional apoptosis regulator	0.00238884	0.455	se	2	NA	Exon (uc002dco.3/51283, exon 3 of 8)	NM_016561
chr16:14738131:14738466:+@chr16:14742245:14742449:+@chr16:14743661:14743830:+@chr16:14748923:14749067:+	BFAR	51283	bifunctional apoptosis regulator	3.34824e-05	0.21	mxe	2	NA	Promoter (<=1kb)	NM_016561
chr16:15185172:15185228:-@chr16:15180222:15180311:-@chr16:15179986:15180115:-	RRN3	54700	RRN3 homolog, RNA polymerase I transcription factor	0.00963209	-0.11	se	2	FALSE	Promoter (<=1kb)	NM_018427
chr16:2012737:2012910:-@chr16:2012271|2012657:2012062:-	SNORA10	574042	small nucleolar RNA, H/ACA box 10	0.00783087	-0.495	a3ss	2	NA	Promoter (<=1kb)	NM_002952
chr16:2156025-2155866:-@chr16:2155475-2155323:-	PKD1	5310	polycystic kidney disease 1 (autosomal dominant)	0.00046157	-0.17	ri	2	NA	Promoter (1-2kb)	NM_000296;NM_001009944
chr16:23505699-23505624:-@chr16:23504908-23504681:-	GGA2	23062	golgi-associated, gamma adaptin ear containing, ARF binding protein 2	0.00629849	-0.28	ri	2	TRUE	Exon (uc002dlq.3/23062, exon 3 of 17)	NM_015044
chr16:30006424:30006538:-@chr16:30005227:30006164:-@chr16:30004961:30005129:-	HIRIP3	8479	HIRA interacting protein 3	0.00284725	-0.15	se	2	NA	Promoter (2-3kb)	NM_003609;NM_001197323
chr16:30012250:30012361:+@chr16:30012735:30012851:+@chr16:30016542:30017112:+	INO80E	283899	INO80 complex subunit E	0.0064485	0.405	se	2	FALSE	Exon (uc002dvg.1/283899, exon 6 of 7)	NM_173618
chr16:30214011-30214137:+@chr16:30214233-30214327:+	SULT1A4	445329	sulfotransferase family, cytosolic, 1A, phenol-preferring, member 4	0.00323994	0.26	ri	2	NA	Promoter (2-3kb)	NM_177552
chr16:3073531-3073475:-@chr16:3073362-3073234:-	THOC6	79228	THO complex 6	0.00565787	0.32	ri	2	NA	Promoter (<=1kb)	NM_017885;NM_001002017;NM_001002018
chr16:31105878:31106276:-@chr16:31104633:31104742:-@chr16:31102413:31102663:-@chr16:31099127:31099147:-	PRSS53	339105	protease, serine, 53	0.00539991	0.29	mxe	2	NA	Promoter (<=1kb)	NA
chr16:446725:447079:+@chr16:448208|448990:449123:+	NME4	4833	NME/NM23 nucleoside diphosphate kinase 4	0.000962859	0.165	a3ss	2	FALSE	Promoter (1-2kb)	NA
chr16:4500401:4500498:+@chr16:4504812:4504928:+@chr16:4505547:4506775:+	NMRAL1	57407	NmrA-like family domain containing 1	0.00593598	0.325	se	2	FALSE	3' UTR	NM_005147;NM_001135110
chr16:46773969:46774059:-@chr16:46771623:46772055:-@chr16:46766120:46766580:-	MYLK3	91807	myosin light chain kinase 3	0.00550044	0.27	se	2	NA	Promoter (<=1kb)	NM_182493
chr16:57662138:57662319:+@chr16:57662549:57662714:+@chr16:57675503:57675620:+@chr16:57684165:57684263:+	ADGRG1	9289	adhesion G protein-coupled receptor G1	0.0044036	0.2	mxe	2	FALSE	Promoter (<=1kb)	NM_001145770;NM_005682
chr16:57828911:57829053:-@chr16:57819376:57819578:-@chr16:57806135:57806200:-	KIFC3	3801	kinesin family member C3	0.000993944	-0.23	se	2	NA	5' UTR	NM_005550;NM_001130099;NM_001130100
chr16:57828911:57829053:-@chr16:57824842:57824978:-@chr16:57819376:57819578:-@chr16:57806135:57806200:-	KIFC3	3801	kinesin family member C3	0.00275955	-0.165	mxe	2	FALSE	5' UTR	NM_005550;NM_001130099;NM_001130100
chr16:58768044:58768246:-@chr16:58757650:58757806:-@chr16:58756054:58756182:-@chr16:58753100:58753159:-	GOT2	2806	glutamic-oxaloacetic transaminase 2, mitochondrial	0.000195566	0.195	mxe	2	NA	Promoter (<=1kb)	NM_002080
chr16:66586466:66586696:+@chr16:66592093:66592251:+@chr16:66597025:66597120:+@chr16:66599789:66600190:+	CKLF-CMTM1	100529251	CKLF-CMTM1 readthrough	0.000165946	0.465	mxe	2	FALSE	Promoter (<=1kb)	NA
chr16:70389388:70389438:+@chr16:70390015:70390150:+@chr16:70395321:70395539:+@chr16:70398446:70398548:+	DDX19A	55308	DEAD (Asp-Glu-Ala-Asp) box polypeptide 19A	0.000245658	0.17	mxe	2	NA	Promoter (1-2kb)	NM_001257175;NM_007242;NM_018332
chr16:74700684:74700779:-@chr16:74698522:74698643:-@chr16:74694830:74695349:-@chr16:74685818:74686020:-	RFWD3	55159	ring finger and WD repeat domain 3	0.000664912	-0.215	mxe	2	FALSE	Promoter (<=1kb)	NM_018124
chr16:84220507:84220676:-@chr16:84219086:84219189:-@chr16:84218457:84218595:-	TAF1C	9013	TATA box binding protein (TBP)-associated factor, RNA polymerase I, C, 110kDa	0.00578904	0.7	se	2	FALSE	Promoter (1-2kb)	NA
chr17:15995177:15995372:-@chr17:15990486:15990659:-@chr17:15989596:15989756:-	NCOR1	9611	nuclear receptor corepressor 1	0.00133694	-0.28	se	2	FALSE	Exon (uc002gpq.1/9611, exon 2 of 3)	NM_006311;NM_001190438;NM_001190440
chr17:25974056:25974144|25974458:+@chr17:25975862:25976586:+	LGALS9	3965	lectin, galactoside-binding, soluble, 9	0.00113736	0.14	a5ss	2	NA	Exon (uc002gzp.3/3965, exon 9 of 11)	NM_002308;NR_024043;NM_009587
chr17:27042474:27042525:-@chr17:27042237:27042294:-@chr17:27042213:27042232:-@chr17:27042050:27042140:-	NARR	100861437	nine-amino acid residue-repeats	0.000488452	-0.35	mxe	2	NA	Promoter (2-3kb)	NM_001144943;NM_001142624;NM_001142625;NR_102400;NM_001256276;NM_001256277;NM_031934;NM_001144942;NR_049749
chr17:35944756:35944867:-@chr17:35939228:35939530:-@chr17:35937478:35937711:-	SYNRG	11276	synergin, gamma	0.00184537	0.36	se	2	FALSE	Promoter (<=1kb)	NM_007247;NM_198882;NM_001163544;NM_001163545;NM_080550;NM_001163546;NM_001163547
chr17:38323050:38323114:+@chr17:38323624|38323751:38323865:+	RAPGEFL1	51195	Rap guanine nucleotide exchange factor (GEF)-like 1	0.00169208	0.47	a3ss	2	NA	Exon (uc010cwt.1/22794, exon 9 of 14)	NM_007359
chr17:45234279:45234490:-@chr17:45232152|45232230:45232038:-	CDC27	996	cell division cycle 27	8.80565e-05	-0.28	a3ss	2	NA	Exon (uc002ild.4/996, exon 8 of 19)	NM_001114091;NM_001256
chr17:45915816-45915636:-@chr17:45915368-45915047:-	SCRN2	90507	secernin 2	0.00077506	-0.14	ri	2	FALSE	3' UTR	NA
chr17:46127969-46128181:+@chr17:46128479-46128990:+	NFE2L1	4779	nuclear factor, erythroid 2-like 1	0.000354908	-0.29	ri	2	FALSE	Promoter (2-3kb)	NM_003204
chr17:47021287:47021337:-@chr17:47018286:47018424:-@chr17:47010567:47010708:-@chr17:47009005:47009079:-	SNF8	11267	SNF8, ESCRT-II complex subunit	0.00100591	-0.18	mxe	2	TRUE	Promoter (<=1kb)	NM_007241
chr17:48194771:48195059:-@chr17:48193454|48193592:48193367:-	SAMD14	201191	sterile alpha motif domain containing 14	0.000379854	0.11	a3ss	2	NA	5' UTR	NM_001257359;NM_174920
chr17:48826580:48826705:+@chr17:48827862:48828055:+@chr17:48828108:48828213:+@chr17:48829561:48830072:+	LINC00483	55018	long intergenic non-protein coding RNA 483	2.80744e-05	0.35	mxe	2	NA	Intron (uc010wmw.2/51747, intron 8 of 9)	NM_016424;NM_006107
chr17:48828108:48828213:+@chr17:48828658:48828723:+@chr17:48829561:48830072:+	LINC00483	55018	long intergenic non-protein coding RNA 483	0.00513788	-0.33	se	2	TRUE	3' UTR	NM_016424;NM_006107
chr17:56082961:56082759|56082775:-@chr17:56081949:56082402:-	SRSF1	6426	serine/arginine-rich splicing factor 1	0.000170844	0.1	a5ss	2	TRUE	Promoter (1-2kb)	NM_006924;NM_001078166
chr17:56604339-56604043:-@chr17:56603674-56603581:-	SEPT4	5414	septin 4	0.00107458	0.25	ri	2	NA	Promoter (<=1kb)	NM_001256822;NM_080415;NM_004574;NM_080416;NM_001256782;NM_001198713
chr17:57808782:57808883:+@chr17:57812699:57812834:+@chr17:57814814:57814904:+@chr17:57816198:57816308:+	VMP1	81671	vacuole membrane protein 1	0.00360205	0.14	mxe	2	FALSE	5' UTR	NM_030938
chr17:6915736:6916080:+@chr17:6916638:6916835:+@chr17:6916985:6917061:+	RNASEK-C17orf49	100529209	RNASEK-C17orf49 readthrough	9.7594e-07	-0.14	se	2	NA	Promoter (<=1kb)	NA
chr17:71228225:71228533:-@chr17:71223304:71223403:-@chr17:71203492:71205907:-	C17orf80	55028	chromosome 17 open reading frame 80	0.0014438	-0.23	se	2	FALSE	Exon (uc002jji.4/84923, exon 2 of 3)	NA
chr17:73214280:73214401:+@chr17:73221437:73221559:+@chr17:73221793:73221924:+@chr17:73222146:73222252:+	NUP85	79902	nucleoporin 85kDa	5.62002e-05	0.14	mxe	2	NA	Exon (uc002jng.1/79902, exon 7 of 19)	NM_024844
chr17:73237138-73236893:-@chr17:73236493-73236423:-	NUP85	79902	nucleoporin 85kDa	0.000145851	-0.29	ri	2	NA	Exon (uc002jni.2/23163, exon 11 of 18)	NM_001172704;NM_001172703;NM_138619;NM_014001
chr17:74553846:74553939:+@chr17:74555027:74555125:+@chr17:74557370:74557480:+	SNORD1C	677850	small nucleolar RNA, C/D box 1C	3.29132e-05	-0.32	se	2	NA	Promoter (<=1kb)	NA
chr17:80009763:80009840|80010335:+@chr17:80011150:80011242:+	GPS1	2873	G protein pathway suppressor 1	2.45645e-06	-0.255	a5ss	2	NA	Promoter (<=1kb)	NM_004127;NM_212492
chr17:80019597-80019494:-@chr17:80019229-80019085:-	DUS1L	64118	dihydrouridine synthase 1-like	1.00192e-06	-0.25	ri	2	NA	Promoter (2-3kb)	NM_022156
chr18:29672663:29672849:+@chr18:29693708:29693823:+@chr18:29703481:29703537:+@chr18:29704697:29704808:+	RNF138	51444	ring finger protein 138, E3 ubiquitin protein ligase	0.00141589	-0.13	mxe	2	NA	Promoter (<=1kb)	NM_016271;NM_001191324;NM_198128
chr18:47018628:47018834:-@chr18:47018106:47018203:-@chr18:47017902:47017954:-	SNORD58B	26790	small nucleolar RNA, C/D box 58B	0.00215178	-0.11	se	2	FALSE	Promoter (<=1kb)	NM_001035006;NM_001199345;NM_000985;NM_001199340
chr18:77477810:77478016:+@chr18:77488907:77489069:+@chr18:77496355:77496521:+@chr18:77513652:77514510:+	CTDP1	9150	CTD (carboxy-terminal domain, RNA polymerase II, polypeptide A) phosphatase, subunit 1	0.00603758	0.46	mxe	2	FALSE	Exon (uc002lnh.2/9150, exon 10 of 13)	NM_004715;NM_048368;NM_001202504
chr19:10247956:10247752|10247761:-@chr19:10246797:10246963:-	DNMT1	1786	DNA (cytosine-5-)-methyltransferase 1	1.84478e-07	0.19	a5ss	2	FALSE	Exon (uc002mnf.3/1786, exon 9 of 13)	NM_001379;NM_001130823
chr19:14606849:14606944:-@chr19:14602468:14602558:-@chr19:14593501:14593818:-@chr19:14591405:14591590:-	GIPC1	10755	GIPC PDZ domain containing family, member 1	0.000910388	0.1	mxe	2	FALSE	Promoter (<=1kb)	NM_202494;NM_202469;NM_202470;NM_005716;NM_202468
chr19:14877193-14877047:-@chr19:14876616-14876470:-	ADGRE2	30817	adhesion G protein-coupled receptor E2	0.00350075	0.11	ri	2	NA	Promoter (<=1kb)	NM_001271052;NM_001006607;NM_013447;NM_199340;NM_014834
chr19:15540397:15540900:-@chr19:15538921:15539319:-@chr19:15537793:15538344:-	WIZ	58525	widely interspaced zinc finger motifs	0.000477558	-0.21	se	2	FALSE	Exon (uc002nbc.3/58525, exon 3 of 8)	NM_021241
chr19:18699805-18699887:+@chr19:18700223-18700493:+	C19orf60	55049	chromosome 19 open reading frame 60	0.000616227	-0.31	ri	2	NA	Promoter (<=1kb)	NM_001100419;NM_001100418
chr19:19023793:19023855:-@chr19:19021780:19021880:-@chr19:19017769:19017921:-@chr19:19016385:19016438:-	COPE	11316	coatomer protein complex, subunit epsilon	0.00769436	-0.11	mxe	2	NA	Exon (uc002nkk.3/11316, exon 2 of 10)	NM_199442;NM_007263;NM_199444
chr19:2226182:2227126:+@chr19:2227736:2228381:+@chr19:2229784:2232577:+	MIR1227	100302283	microRNA 1227	0.00167814	0.1	se	2	FALSE	3' UTR	NM_032482
chr19:36037428:36037487:+@chr19:36037574:36037931:+@chr19:36038021:36038142:+	TMEM147-AS1	100506469	TMEM147 antisense RNA 1	8.75762e-05	-0.24	se	2	FALSE	Promoter (<=1kb)	NM_032635;NM_001242598;NM_001242597
chr19:41809877:41810166:+@chr19:41811551:41811772:+@chr19:41812354:41813811:+	HNRNPUL1	11100	heterogeneous nuclear ribonucleoprotein U-like 1	0.000144094	-0.23	se	2	FALSE	Exon (uc002opz.4/11100, exon 14 of 15)	NA
chr19:49496252:49496610:-@chr19:49494559:49494795:-@chr19:49490451:49490642:-@chr19:49489107:49489292:-	GYS1	2997	glycogen synthase 1 (muscle)	0.000272685	-0.23	mxe	2	FALSE	Promoter (<=1kb)	NA
chr19:55899298-55899416:+@chr19:55902922-55903451:+	RPL28	6158	ribosomal protein L28	2.81456e-06	0.31	ri	2	NA	Promoter (2-3kb)	NM_001136135;NM_000991;NM_001136134
chr19:9267944:9268070:+@chr19:9268510:9268751:+@chr19:9269502:9269584:+	ZNF317	57693	zinc finger protein 317	0.00509373	0.17	se	2	NA	Promoter (1-2kb)	NM_020933;NM_001190791;NR_102435
chr2:106471504:106471745:+@chr2:106497784:106498505:+@chr2:106509438:106510730:+	NCK2	8440	NCK adaptor protein 2	0.000395132	0.16	se	2	FALSE	Exon (uc002tdg.3/8440, exon 4 of 5)	NM_003581;NM_001004722
chr2:109473250:109473426:+@chr2:109489907:109490045:+@chr2:109492544:109492847:+	CCDC138	165055	coiled-coil domain containing 138	0.000121759	0.16	se	2	FALSE	Exon (uc002ten.1/165055, exon 14 of 15)	NM_144978
chr2:113522139:113522254:-@chr2:113520080:113520146:-@chr2:113518290:113518341:-@chr2:113513554:113514791:-	CKAP2L	150468	cytoskeleton associated protein 2-like	0.00368112	-0.17	mxe	2	FALSE	Promoter (<=1kb)	NM_152515
chr2:131100467-131100535:+@chr2:131100659-131100767:+	IMP4	92856	IMP4, U3 small nucleolar ribonucleoprotein	0.00375221	-0.12	ri	2	NA	Promoter (<=1kb)	NM_033416
chr2:131100470-131100535:+@chr2:131100659-131100767:+	IMP4	92856	IMP4, U3 small nucleolar ribonucleoprotein	0.00375221	0.16	ri	2	NA	Promoter (<=1kb)	NM_033416
chr2:136396466:136396692:+@chr2:136399106:136399174:+@chr2:136402949:136403097:+	R3HDM1	23518	R3H domain containing 1	0.00164912	0.29	se	2	FALSE	Exon (uc002tuo.3/23518, exon 15 of 26)	NM_015361
chr2:159530395:159530512:+@chr2:159533251:159533379:+@chr2:159535093:159535166:+	PKP4	8502	plakophilin 4	8.85271e-05	-0.16	se	2	FALSE	Exon (uc002tzv.3/8502, exon 20 of 22)	NM_003628;NM_001005476
chr2:170396561:170396689:-@chr2:170394523:170394651:-@chr2:170393737:170393850:-@chr2:170387862:170388000:-	KLHL41	10324	kelch-like family member 41	0.00891471	-0.16	mxe	2	FALSE	Exon (uc002uev.4/79675, exon 10 of 15)	NM_024622
chr2:191514572:191514708:+@chr2:191520703:191520879:+@chr2:191523884:191524721:+	NAB1	4664	NGFI-A binding protein 1 (EGR1 binding protein 1)	0.00140836	-0.195	se	2	FALSE	Promoter (2-3kb)	NM_005966
chr2:219524379:219524466:+@chr2:219524760:219524968:+@chr2:219525030:219525205:+@chr2:219525662:219526030:+	BCS1L	617	BC1 (ubiquinol-cytochrome c reductase) synthesis-like	0.00054452	0.06	mxe	2	FALSE	Promoter (<=1kb)	NM_001257344;NM_001079866
chr2:231729354:231729499:+@chr2:231729665:231729860:+@chr2:231738132:231738272:+@chr2:231740335:231740523:+	ITM2C	81618	integral membrane protein 2C	5.35065e-06	0.33	mxe	2	FALSE	Promoter (<=1kb)	NA
chr2:241492331:241492474:-@chr2:241468454:241468926:-@chr2:241465646:241465862:-@chr2:241465102:241465266:-	ANKMY1	51281	ankyrin repeat and MYND domain containing 1	0.00341655	0.32	mxe	2	TRUE	Exon (uc002vyz.1/51281, exon 3 of 17)	NM_017844;NM_016552
chr2:242447920:242448110:-@chr2:242447421:242447550:-@chr2:242440943:242441123:-@chr2:242440155:242440211:-	STK25	10494	serine/threonine kinase 25	0.000176881	-0.33	mxe	2	FALSE	Promoter (<=1kb)	NA
chr2:27593389:27593673:+@chr2:27594136:27594210:+@chr2:27595490:27595607:+@chr2:27596114:27596178:+	SNX17	9784	sorting nexin 17	0.00473043	-0.28	mxe	2	FALSE	Promoter (<=1kb)	NR_049784;NR_049788;NM_001267061;NR_049783;NM_014748;NR_049786;NM_001267059;NR_049782;NM_001267060
chr2:27593389:27593673:+@chr2:27594136:27594335:+@chr2:27595490:27595607:+@chr2:27596114:27596178:+	SNX17	9784	sorting nexin 17	0.000830561	0.2	mxe	2	FALSE	Promoter (<=1kb)	NR_049784;NR_049788;NM_001267061;NR_049783;NM_014748;NR_049786;NM_001267059;NR_049782;NM_001267060
chr2:55276881:55277734:-@chr2:55255300:55255356:-@chr2:55214627:55214834:-	RTN4	57142	reticulon 4	0.00125311	-0.27	se	2	FALSE	5' UTR	NA
chr2:68547183-68546904:-@chr2:68546454-68546354:-	CNRIP1	25927	cannabinoid receptor interacting protein 1	0.000165965	0.295	ri	2	NA	Promoter (<=1kb)	NA
chr2:69014972:69015088:+@chr2:69034405|69034408:69034612:+	ARHGAP25	9938	Rho GTPase activating protein 25	0.00028139	-0.2	a3ss	2	FALSE	Exon (uc010yqk.2/9938, exon 6 of 8)	NM_001007231;NM_001166277;NM_001166276;NM_014882
chr2:71302685-71302772:+@chr2:71303734-71303831:+	NAGK	55577	N-acetylglucosamine kinase	0.00078613	-0.56	ri	2	NA	Exon (uc002shp.4/55577, exon 7 of 10)	NM_017567
chr2:73466771:73466924:+@chr2:73467565:73467671:+@chr2:73470174:73470257:+@chr2:73471125:73471177:+	CCT7	10574	chaperonin containing TCP1, subunit 7 (eta)	0.000355322	0.29	mxe	2	NA	5' UTR	NM_001166285;NM_006429;NM_001009570;NM_001166284
chr20:17949343:17949490:-@chr20:17949018:17949096:-@chr20:17937577:17937681:-@chr20:17936009:17936119:-	SNX5	27131	sorting nexin 5	0.0044809	0.11	mxe	2	NA	Promoter (<=1kb)	NM_152227
chr20:17950444:17951013:+@chr20:17956327:17956546:+@chr20:17968809:17968941:+	MGME1	92667	mitochondrial genome maintenance exonuclease 1	0.00128778	-0.1	se	2	NA	Exon (uc002wqh.3/92667, exon 3 of 5)	NM_052865
chr20:270900:270948:-@chr20:270200:270317:-@chr20:264604:264722:-	C20orf96	140680	chromosome 20 open reading frame 96	0.00317015	0.25	se	2	NA	Promoter (<=1kb)	NM_080571;NM_153269
chr20:271232:271419:-@chr20:270900:270948:-@chr20:270200:270317:-@chr20:264604:264722:-	C20orf96	140680	chromosome 20 open reading frame 96	0.00222433	-0.14	mxe	2	FALSE	Promoter (<=1kb)	NA
chr20:30135185:30135409:+@chr20:30136183|30136480:30136596:+	MCTS2P	100101490	malignant T cell amplified sequence 2, pseudogene	5.28867e-05	-0.12	a3ss	2	NA	Promoter (<=1kb)	NM_178581;NM_030789;NM_178580
chr20:33592373:33591676|33592261:-@chr20:33591213:33591419:-	TRPC4AP	26133	transient receptor potential cation channel, subfamily C, member 4 associated protein	1.30279e-08	-0.375	a5ss	2	NA	Promoter (2-3kb)	NM_015638;NM_199368
chr20:34078682:34078808:-@chr20:34065651:34065770:-@chr20:34064199:34064500:-	CEP250	11190	centrosomal protein 250kDa	0.00170344	-0.51	se	2	FALSE	5' UTR	NA
chr20:43653614:43653771:+@chr20:43681727:43681821:+@chr20:43703659:43708593:+	KCNS1	3787	potassium voltage-gated channel, modifier subfamily S, member 1	0.00043792	0.23	se	2	FALSE	3' UTR	NM_006282
chr20:44044707:44044983:+@chr20:44045157:44045334:+@chr20:44047492:44047619:+@chr20:44047935:44048035:+	PIGT	51604	phosphatidylinositol glycan anchor biosynthesis, class T	0.00213342	0.51	mxe	2	FALSE	Promoter (<=1kb)	NM_001184730;NR_047695;NM_001184729;NM_001184728
chr20:44044707:44044983:+@chr20:44045157:44045334:+@chr20:44047492:44047619:+@chr20:44048144:44048230:+	PIGT	51604	phosphatidylinositol glycan anchor biosynthesis, class T	0.000876172	0.1	mxe	2	FALSE	Promoter (<=1kb)	NM_001184730;NR_047695;NM_001184729;NM_001184728
chr20:44472902:44473059:-@chr20:44472166:44472360:-@chr20:44470360:44470595:-	SNX21	90203	sorting nexin family member 21	0.00973531	0.16	se	2	FALSE	3' UTR	NM_005469
chr20:44472902:44473059:-@chr20:44472166:44472411:-@chr20:44470360:44470595:-	SNX21	90203	sorting nexin family member 21	0.00391383	0.42	se	2	NA	3' UTR	NM_005469
chr20:45867882:45867502|45867640:-@chr20:45865070:45865260:-	ZMYND8	23613	zinc finger, MYND-type containing 8	0.00101022	-0.19	a5ss	2	FALSE	Promoter (<=1kb)	NM_183048;NM_183047;NM_012408
chr20:48729644:48729735:-@chr20:48713020:48713357:-@chr20:48700666:48700791:-	UBE2V1	7335	ubiquitin-conjugating enzyme E2 variant 1	3.90684e-05	-0.14	se	2	NA	5' UTR	NM_022442;NM_199144;NM_021988;NM_199203
chr20:48729644:48729735:-@chr20:48713209:48713357:-@chr20:48700666:48700791:-@chr20:48697661:48699451:-	UBE2V1	7335	ubiquitin-conjugating enzyme E2 variant 1	0.000640279	-0.18	mxe	2	NA	Promoter (<=1kb)	NM_022442;NM_199144;NM_021988
chr20:5093733:5093376|5093607:-@chr20:5089978:5090091:-	TMEM230	29058	transmembrane protein 230	2.52821e-05	0.72	a5ss	2	NA	Promoter (<=1kb)	NM_014145;NM_001009925;NM_001009923
chr20:62364939-62365127:+@chr20:62365997-62366176:+	LIME1	54923	Lck interacting transmembrane adaptor 1	0.00631963	-0.315	ri	2	NA	Promoter (1-2kb)	NM_001083113;NM_181485;NM_001195653;NM_001195654;NM_032527;NM_017806
chr21:36421139:36421255:-@chr21:36265222:36265260:-@chr21:36259140:36259393:-	RUNX1	861	runt-related transcription factor 1	0.00744113	-0.235	se	2	FALSE	Exon (uc010gmu.3/861, exon 3 of 9)	NM_001754;NM_001001890;NM_001122607
chr21:44293801:44293661|44293713:-@chr21:44283550:44283706:-	WDR4	10785	WD repeat domain 4	1.50117e-07	0.12	a5ss	2	NA	5' UTR	NM_033661;NM_001260476;NM_001260474;NM_018669;NM_001260475;NM_001260477;NR_103500
chr22:24951583:24951903:-@chr22:24950917:24951104:-@chr22:24944885:24944969:-	GUCD1	83606	guanylyl cyclase domain containing 1	0.00237258	0.16	se	2	NA	Promoter (<=1kb)	NM_031444
chr22:29168662:29169022:+@chr22:29169713:29169766:+@chr22:29176936:29177160:+@chr22:29179496:29179633:+	CCDC117	150275	coiled-coil domain containing 117	0.000644077	0.16	mxe	2	FALSE	Promoter (<=1kb)	NM_173510
chr22:31365634:31367765:+@chr22:31368034:31368158:+@chr22:31368910:31369587:+	TUG1	55000	taurine up-regulated 1 (non-protein coding)	0.00424759	-0.205	se	2	FALSE	Promoter (<=1kb)	NA
chr22:37271695-37271825:+@chr22:37272071-37272136:+	NCF4	4689	neutrophil cytosolic factor 4, 40kDa	9.40344e-06	-0.295	ri	2	FALSE	Exon (uc003apy.4/4689, exon 8 of 10)	NM_013416;NM_000631
chr22:50187682:50187942:-@chr22:50181142|50181535:50181038:-	NA	90834	NA	0.00907422	0.27	a3ss	2	NA	Exon (uc011arf.2/23774, exon 9 of 14)	NM_014577
chr3:100064429-100064522:+@chr3:100065025-100065099:+	NIT2	56954	nitrilase family, member 2	0.000154995	-0.11	ri	2	NA	Exon (uc011bha.1/56954, exon 5 of 6)	NM_020202
chr3:125726068-125725957:-@chr3:125725407-125725200:-	ROPN1B	152015	rhophilin associated tail protein 1B	0.00122728	-0.125	ri	2	FALSE	3' UTR	NM_017836;NM_001164475;NM_001008486
chr3:125726068-125725957:-@chr3:125725407-125725206:-	ROPN1B	152015	rhophilin associated tail protein 1B	0.00122728	-0.125	ri	2	FALSE	3' UTR	NM_017836;NM_001164475;NM_001008486;NM_001008487
chr3:127294783:127294893:-@chr3:127294592:127294652:-@chr3:127294246:127294348:-@chr3:127294028:127294108:-	TPRA1	131601	transmembrane protein, adipocyte asscociated 1	0.00528213	0.11	mxe	2	TRUE	Exon (uc003ejm.4/131601, exon 7 of 10)	NM_001270483;NM_001136053;NR_073377;NM_001142646
chr3:129115883:129115983:-@chr3:129115060:129115263:-@chr3:129112478:129112638:-	SNORA7B	677797	small nucleolar RNA, H/ACA box 7B	0.00480677	0.285	se	2	FALSE	Promoter (1-2kb)	NA
chr3:135974698:135974817:+@chr3:135975397:135975465:+@chr3:135979321:135979377:+@chr3:135980794:135980907:+	PCCB	5096	propionyl CoA carboxylase, beta polypeptide	0.00110555	0.15	mxe	2	FALSE	Promoter (<=1kb)	NM_000532;NM_001178014
chr3:138431050:138431146:-@chr3:138426001:138426131:-@chr3:138423285:138423335:-@chr3:138417749:138417937:-	PIK3CB	5291	phosphatidylinositol-4,5-bisphosphate 3-kinase, catalytic subunit beta	0.00222423	0.1	mxe	2	FALSE	Promoter (2-3kb)	NM_001256045;NM_006219
chr3:142443266:142443573:+@chr3:142455221:142455375:+@chr3:142467100:142467302:+	TRPC1	7220	transient receptor potential cation channel, subfamily C, member 1	0.00166873	0.12	se	2	NA	Exon (uc003evb.3/7220, exon 2 of 12)	NM_001251845;NM_003304
chr3:152165409:152165562:+@chr3:152173331:152173366:+@chr3:152174056:152174150:+@chr3:152177060:152177134:+	MBNL1	4154	muscleblind-like splicing regulator 1	0.000782735	-0.1	mxe	2	FALSE	Exon (uc003ezh.3/4154, exon 6 of 10)	NM_021038;NM_207292;NM_207293;NM_207294;NM_207297;NM_207295;NM_207296
chr3:16306276:16306496:-@chr3:16305662:16305736:-@chr3:16298568:16302336:-	DPH3	285381	diphthamide biosynthesis 3	0.00621155	-0.11	se	2	FALSE	Promoter (<=1kb)	NA
chr3:180630234:180630524:+@chr3:180651122:180651174:+@chr3:180652926:180653019:+@chr3:180665653:180665724:+	FXR1	8087	fragile X mental retardation, autosomal homolog 1	0.00303186	-0.49	mxe	2	FALSE	Promoter (<=1kb)	NM_005087;NM_001013438;NM_001013439
chr3:183225847:183226296:-@chr3:183217378:183217615:-@chr3:183211867:183212069:-	KLHL6	89857	kelch-like family member 6	0.000451038	-0.5	se	2	NA	Exon (uc003flr.3/89857, exon 4 of 7)	NM_130446
chr3:37034841:37035154:+@chr3:37038110|37038115:37038200:+	MLH1	4292	mutL homolog 1	0.00636638	0.27	a3ss	2	NA	Promoter (2-3kb)	NM_000249;NM_001258273;NM_001258271
chr3:46713523-46713374:-@chr3:46713074-46712978:-	ALS2CL	259173	ALS2 C-terminal like	0.00604405	0.26	ri	2	NA	Exon (uc003cpx.2/259173, exon 9 of 11)	NM_182775;NM_001190707;NR_033815;NM_147129
chr3:49153480:49153595:-@chr3:49153371|49153377:49153157:-	USP19	10869	ubiquitin specific peptidase 19	0.00347326	-0.19	a3ss	2	FALSE	Promoter (1-2kb)	NM_006677;NM_001199161;NM_001199162;NM_001199160
chr3:49823787:49823973:-@chr3:49785251:49785601:-@chr3:49775645:49775855:-	GMPPB	29925	GDP-mannose pyrophosphorylase B	0.00131441	0.225	se	2	FALSE	5' UTR	NM_001006115;NM_001271534
chr3:51705222:51705304:+@chr3:51708287:51708578:+@chr3:51718429:51718650:+	TEX264	51368	testis expressed 264	0.00934449	0.215	se	2	FALSE	Promoter (2-3kb)	NM_001129884;NM_015926;NM_001243727
chr3:52554658-52554714:+@chr3:52554820-52555021:+	STAB1	23166	stabilin 1	0.00418102	0.12	ri	2	NA	Promoter (<=1kb)	NM_015136
chr3:56672734:56672793:-@chr3:56667871|56667994:56667072:-	FAM208A	23272	family with sequence similarity 208, member A	0.000232909	0.16	a3ss	2	FALSE	Promoter (<=1kb)	NM_015224;NM_001112736
chr3:9731648:9731827:+@chr3:9739395:9739550:+@chr3:9743474:9744078:+	CPNE9	151835	copine family member IX	0.0071658	0.17	se	2	FALSE	Exon (uc003brz.3/64419, exon 18 of 19)	NA
chr3:9798451-9798500:+@chr3:9798745-9799089:+	CAMK1	8536	calcium/calmodulin-dependent protein kinase I	0.00426252	0.11	ri	2	FALSE	3' UTR	NM_016828;NM_016829;NM_016821;NM_016826;NM_016827;NM_002542;NM_016820
chr3:9841869:9841980:+@chr3:9843345:9843440:+@chr3:9845527:9845697:+@chr3:9854627:9854795:+	ARPC4	10093	actin related protein 2/3 complex, subunit 4, 20kDa	7.70172e-05	0.205	mxe	2	FALSE	5' UTR	NA
chr3:9881868:9881991:-@chr3:9880716:9880855:-@chr3:9879533:9879891:-	RPUSD3	285367	RNA pseudouridylate synthase domain containing 3	0.00167066	0.26	se	2	FALSE	Exon (uc011atk.2/285367, exon 8 of 9)	NM_173659;NM_001142547
chr4:106629795:106629881:-@chr4:106629076:106629319:-@chr4:106624805:106624966:-@chr4:106621007:106621171:-	INTS12	57117	integrator complex subunit 12	0.00533421	-0.11	mxe	2	FALSE	Promoter (<=1kb)	NM_001142471
chr4:110415771:110416012:+@chr4:110427484|110427487:110427668:+	CCDC109B	55013	coiled-coil domain containing 109B	0.000788779	-0.14	a3ss	2	FALSE	Exon (uc003hzk.3/10427, exon 7 of 24)	NM_006323;NM_001042734
chr4:20715055:20715162:+@chr4:20726431:20726511:+@chr4:20728908:20729980:+	PACRGL	133015	PARK2 co-regulated-like	0.00670727	-0.11	se	2	FALSE	Exon (uc003gpu.3/133015, exon 8 of 10)	NM_001258345;NM_145048;NM_001258346;NM_001130727
chr4:727461:727578:+@chr4:727673|728720:728816:+	PCGF3	10336	polycomb group ring finger 3	0.00384288	-0.15	a3ss	2	NA	Promoter (<=1kb)	NM_006315
chr4:76903086:76903190:-@chr4:76902623|76902698:76902525:-	SDAD1	55153	SDA1 domain containing 1	0.00349342	-0.21	a3ss	2	NA	5' UTR	NM_018115
chr4:83765539:83765662:-@chr4:83763293:83763634:-@chr4:83750153:83750211:-	SEC31A	22872	SEC31 homolog A, COPII coat complex component	0.000688368	0.39	se	2	FALSE	Promoter (2-3kb)	NM_001077207;NM_001077208;NM_016211;NM_001077206;NM_001191049;NM_014933
chr4:83821230:83821376:-@chr4:83816845:83816927:-@chr4:83814605:83816000:-	SEC31A	22872	SEC31 homolog A, COPII coat complex component	0.00116799	0.3	se	2	FALSE	Exon (uc003hnq.3/100499177, exon 4 of 5)	NM_014933
chr5:115177087:115177548:-@chr5:115176194:115176309:-@chr5:115173325:115173461:-	ATG12	9140	autophagy related 12	0.00243134	-0.13	se	2	NA	Promoter (1-2kb)	NR_102713;NR_033362;NR_033363;NM_004707;NM_001277783
chr5:139918504-139918668:+@chr5:139921757-139921866:+	EIF4EBP3	8637	eukaryotic translation initiation factor 4E binding protein 3	0.0036178	0.275	ri	2	NA	3' UTR	NM_020690
chr5:154238097:154238361:+@chr5:154242767:154242955:+@chr5:154244752:154244945:+@chr5:154250221:154250382:+	CNOT8	9337	CCR4-NOT transcription complex, subunit 8	0.000258954	0.21	mxe	2	FALSE	Promoter (<=1kb)	NM_004779
chr5:157218711:157219003:-@chr5:157217608:157217659:-@chr5:157216371:157216521:-	CLINT1	9685	clathrin interactor 1	0.00915617	0.3	se	2	NA	Promoter (<=1kb)	NM_001195556;NM_001195555;NM_014666
chr5:162891729:162891808:+@chr5:162894707:162894754:+@chr5:162896647:162896835:+	HMMR	3161	hyaluronan-mediated motility receptor (RHAMM)	0.00163401	-0.22	se	2	FALSE	Exon (uc003lzf.3/3161, exon 4 of 18)	NM_001142556;NM_012484;NM_012485;NM_001142557
chr5:175788605:175788809:-@chr5:175786814:175786921:-@chr5:175786484:175786570:-@chr5:175782574:175782752:-	KIAA1191	57179	KIAA1191	0.0043161	0.39	mxe	2	FALSE	Promoter (<=1kb)	NM_020444;NM_001079684;NM_001079685
chr5:179044111-179044022:-@chr5:179043219-179043127:-	HNRNPH1	3187	heterogeneous nuclear ribonucleoprotein H1 (H)	0.00190914	-0.39	ri	2	NA	Promoter (1-2kb)	NM_005520;NM_001257293
chr5:179048243:179048398:-@chr5:179047893:179048036:-@chr5:179046270:179046408:-@chr5:179045146:179045324:-	HNRNPH1	3187	heterogeneous nuclear ribonucleoprotein H1 (H)	5.0309e-05	-0.425	mxe	2	NA	Promoter (1-2kb)	NM_005520;NM_001257293
chr5:179050670:179050596|179050637:-@chr5:179050038:179050165:-	HNRNPH1	3187	heterogeneous nuclear ribonucleoprotein H1 (H)	0.00725955	-0.17	a5ss	2	NA	Promoter (<=1kb)	NM_005520;NM_001257293
chr5:179125930:179126103:+@chr5:179133259:179133332:+@chr5:179134133:179134191:+@chr5:179135240:179135381:+	CANX	821	calnexin	0.000267627	0.36	mxe	2	FALSE	Promoter (<=1kb)	NM_001746;NM_001024649
chr5:68856051:68856230:+@chr5:68858500:68858597:+@chr5:68860927:68861015:+	GTF2H2C	728340	GTF2H2 family member C	0.00152438	0.14	se	2	FALSE	Promoter (2-3kb)	NA
chr5:70237216:70237335:+@chr5:70238185:70238385:+@chr5:70238545:70238697:+	SMN2	6607	survival of motor neuron 2, centromeric	0.00699555	-0.23	se	2	FALSE	Promoter (<=1kb)	NM_022876;NM_022877;NM_017411;NM_022875;NR_033737;NM_005612;NR_046377
chr6:109427238:109427293:+@chr6:109466422:109466584:+@chr6:109467961:109468140:+@chr6:109471369:109471442:+	CEP57L1	285753	centrosomal protein 57kDa-like 1	0.00791717	0.23	mxe	2	FALSE	5' UTR	NM_001083535;NM_001271853;NM_001271852
chr6:109446194:109446234:+@chr6:109466422:109466584:+@chr6:109467961:109468140:+@chr6:109471369:109471442:+	CEP57L1	285753	centrosomal protein 57kDa-like 1	0.000658964	0.26	mxe	2	NA	Intron (uc003psw.4/285753, intron 1 of 6)	NM_001083535;NM_001271853;NM_001271852
chr6:110734494:110734669:-@chr6:110729537:110729645:-@chr6:110725977:110726153:-@chr6:110712974:110714545:-	DDO	8528	D-aspartate oxidase	0.000613435	0.22	mxe	2	NA	Promoter (2-3kb)	NM_004032;NM_003649
chr6:163983014:163983101:+@chr6:163984452|163984476:163984751:+	QKI	9444	QKI, KH domain containing, RNA binding	0.000851081	0.11	a3ss	2	FALSE	Exon (uc003que.3/9444, exon 6 of 6)	NM_006775;NM_206855;NM_206854;NM_206853
chr6:30313075-30313175:+@chr6:30314209-30314334:+	RPP21	79897	ribonuclease P/MRP 21kDa subunit	0.00328174	0.11	ri	2	TRUE	Promoter (<=1kb)	NM_001199121;NM_001199120;NM_024839;NM_001199119
chr6:30658020:30657802|30657824:-@chr6:30657053:30657229:-	NRM	11270	nurim (nuclear envelope membrane protein)	0.00245085	-0.59	a5ss	2	NA	Promoter (<=1kb)	NM_001258437;NM_030945;NR_046262;NM_001278094;NR_046219;NM_001270710;NM_007243;NM_001271606
chr6:31937057-31937197:+@chr6:31937292-31937528:+	STK19	8859	serine/threonine kinase 19	0.00969346	-0.24	ri	2	NA	Promoter (1-2kb)	NM_006929
chr6:31938602-31938383:-@chr6:31938255-31938120:-	STK19	8859	serine/threonine kinase 19	0.000699313	0.16	ri	2	NA	Promoter (<=1kb)	NM_005510
chr6:31938689:31938924:-@chr6:31938529|31938602:31938383:-	STK19	8859	serine/threonine kinase 19	0.00531643	0.21	a3ss	2	NA	Promoter (<=1kb)	NM_005510
chr6:31940079:31940288:+@chr6:31940398:31940534:+@chr6:31946680:31946775:+	STK19	8859	serine/threonine kinase 19	0.00889043	-0.19	se	2	NA	Promoter (<=1kb)	NR_026717;NM_032454;NM_004197
chr6:32811863:32812051:+@chr6:32813107|32813195:32814277:+	PSMB8	5696	proteasome subunit beta 8	0.00378985	-0.17	a3ss	2	NA	Promoter (<=1kb)	NA
chr6:32944339:32944713:+@chr6:32945037|32945219:32945347:+	BRD2	6046	bromodomain containing 2	9.33792e-15	-0.54	a3ss	2	NA	Exon (uc003ocn.4/6046, exon 8 of 13)	NM_005104;NM_001113182;NM_001199455;NR_037625;NM_001199456
chr6:33257374:33257397|33257405:+@chr6:33257547:33257697:+	PFDN6	10471	prefoldin subunit 6	0.00551999	0.14	a5ss	2	FALSE	Promoter (<=1kb)	NM_001265596;NM_014260;NM_001185181
chr6:33264102-33263805:-@chr6:33263536-33263285:-	RGL2	5863	ral guanine nucleotide dissociation stimulator-like 2	0.00682827	-0.55	ri	2	NA	Promoter (<=1kb)	NM_004761;NM_001243738
chr6:33281782:33282164:-@chr6:33281471:33281641:-@chr6:33280994:33281254:-@chr6:33272766:33273164:-	TAPBP	6892	TAP binding protein (tapasin)	0.000509275	-0.39	mxe	2	FALSE	Promoter (<=1kb)	NM_003190;NM_172209
chr6:33290639:33290793:-@chr6:33288513:33289751:-@chr6:33288157:33288368:-	DAXX	1616	death-domain associated protein	0.00903152	-0.22	se	2	FALSE	Promoter (<=1kb)	NA
chr6:33290639:33290793:-@chr6:33289496:33289685:-@chr6:33288157:33288368:-	DAXX	1616	death-domain associated protein	0.00553243	-0.57	se	2	TRUE	Promoter (<=1kb)	NA
chr6:38029369:38029551:+@chr6:38050168:38050233:+@chr6:38084348:38084515:+	ZFAND3	60685	zinc finger, AN1-type domain 3	0.000670854	0.24	se	2	FALSE	Exon (uc003onx.3/60685, exon 4 of 6)	NM_021943
chr6:42232442:42232592:-@chr6:42230998:42231306:-@chr6:42227077:42227461:-	TRERF1	55809	transcriptional regulating factor 1	0.00510055	0.2	se	2	FALSE	Exon (uc003osd.2/55809, exon 8 of 18)	NM_033502
chr6:42232442:42232592:-@chr6:42231058:42231306:-@chr6:42227077:42227461:-	TRERF1	55809	transcriptional regulating factor 1	0.00699243	0.12	se	2	FALSE	Exon (uc003osd.2/55809, exon 8 of 18)	NM_033502
chr6:43015886:43015991:-@chr6:43015685:43015727:-@chr6:43014618:43014845:-	CUL7	9820	cullin 7	0.004991	0.13	se	2	NA	Promoter (<=1kb)	NM_014780;NM_001168370
chr6:43109910-43110037:+@chr6:43111155-43111358:+	PTK7	5754	protein tyrosine kinase 7 (inactive)	0.00374155	0.105	ri	2	NA	Exon (uc003oub.2/5754, exon 13 of 20)	NM_002821;NM_152882;NM_152880;NR_072998;NR_072997;NM_152881;NM_001270398
chr6:44191296:44191378:+@chr6:44193798:44193904:+@chr6:44195000:44195079:+	SLC29A1	2030	solute carrier family 29 (equilibrative nucleoside transporter), member 1	0.00060376	-0.305	se	2	FALSE	Promoter (2-3kb)	NM_001078176;NM_004955;NM_001078174
chr6:76331248:76331341:+@chr6:76332467:76332574:+@chr6:76333616:76333676:+	SENP6	26054	SUMO1/sentrin specific peptidase 6	3.06693e-05	-0.23	se	2	NA	Intron (uc003pic.2/26054, intron 2 of 14)	NM_001100409;NM_015571
chr6:90347601:90347444|90347461:-@chr6:90341943:90347072:-	LYRM2	57226	LYR motif containing 2	0.00459311	0.12	a5ss	2	FALSE	Promoter (<=1kb)	NR_028494;NR_028493;NR_028495;NM_020466
chr6:99374353:99374936:-@chr6:99365250:99365595:-@chr6:99353302:99353546:-	FBXL4	26235	F-box and leucine-rich repeat protein 4	0.0051886	-0.34	se	2	NA	Exon (uc003ppf.1/26235, exon 4 of 9)	NM_012160
chr7:100033687-100033471:-@chr7:100033390-100033254:-	PPP1R35	221908	protein phosphatase 1, regulatory subunit 35	0.00362712	0.14	ri	2	NA	Promoter (<=1kb)	NM_145030
chr7:102715328:102715858:+@chr7:102716224:102716328:+@chr7:102724129:102724277:+	ARMC10	83787	armadillo repeat containing 10	0.00941358	-0.21	se	2	FALSE	Promoter (<=1kb)	NM_001161012;NM_001161013;NM_001161009;NM_001161011;NM_031905;NM_001161010
chr7:102985006:102985320:-@chr7:102982312|102982401:102982211:-	DNAJC2	27000	DnaJ (Hsp40) homolog, subfamily C, member 2	6.85908e-06	-0.13	a3ss	2	NA	Promoter (<=1kb)	NM_014377;NM_001129887
chr7:108209934:108210167:-@chr7:108206274:108206466:-@chr7:108202671:108205549:-	THAP5	168451	THAP domain containing 5	0.00372111	-0.39	se	2	FALSE	5' UTR	NM_182529;NM_001130475
chr7:127569241:127569382:+@chr7:127631000:127631109:+@chr7:127714554:127714742:+@chr7:127721412:127721553:+	SND1-IT1	27099	SND1 intronic transcript 1	0.000106346	-0.13	mxe	2	NA	Exon (uc003vmi.3/27044, exon 15 of 24)	NM_014390
chr7:150065879:150066030:+@chr7:150066760:150066957:+@chr7:150068317:150071133:+	REPIN1	29803	replication initiator 1	0.0095276	0.34	se	2	FALSE	Promoter (<=1kb)	NM_001099696;NM_013400;NM_001099695
chr7:23571408:23571656:-@chr7:23570800:23570889:-@chr7:23561751:23562051:-@chr7:23561326:23561459:-	TRA2A	29896	transformer 2 alpha homolog (Drosophila)	0.00432744	0.27	mxe	2	FALSE	Promoter (<=1kb)	NM_013293
chr7:2583596-2582838:-@chr7:2581845-2581754:-	BRAT1	221927	BRCA1-associated ATM activator 1	0.00857848	0.24	ri	2	NA	Promoter (<=1kb)	NM_152743
chr7:27135713:27136007:+@chr7:27138693:27138985:+@chr7:27139398:27139877:+	HOTAIRM1	100506311	HOXA transcript antisense RNA, myeloid-specific 1	0.000234972	0.39	se	2	FALSE	Promoter (2-3kb)	NA
chr7:27135713:27136007:+@chr7:27138717:27138985:+@chr7:27139398:27139877:+	HOTAIRM1	100506311	HOXA transcript antisense RNA, myeloid-specific 1	0.000664482	0.39	se	2	FALSE	Exon (uc003syg.3/100506311, exon 2 of 3)	NA
chr7:44163110:44163169:-@chr7:44161708|44161881:44161433:-	POLD2	5425	polymerase (DNA directed), delta 2, accessory subunit	0.000150021	-0.3	a3ss	2	FALSE	Promoter (1-2kb)	NA
chr7:72954212:72954382:-@chr7:72952264:72952568:-@chr7:72950683:72951720:-	BCL7B	9275	B-cell CLL/lymphoma 7B	0.00483822	-0.34	se	2	NA	Promoter (2-3kb)	NA
chr8:101276899:101277013:-@chr8:101276262:101276423:-@chr8:101273770:101273983:-@chr8:101272082:101272225:-	RNF19A	25897	ring finger protein 19A, RBR E3 ubiquitin protein ligase	0.00155334	-0.4	mxe	2	NA	Exon (uc003yjj.1/25897, exon 7 of 11)	NM_015435;NM_183419
chr8:101965078:101965221:-@chr8:101964157:101964353:-@chr8:101960824:101961128:-	YWHAZ	7534	tyrosine 3-monooxygenase/tryptophan 5-monooxygenase activation protein, zeta	0.00059572	-0.445	se	2	FALSE	Promoter (<=1kb)	NM_001135699
chr8:101965078:101965221:-@chr8:101964157:101964536:-@chr8:101960824:101961128:-	YWHAZ	7534	tyrosine 3-monooxygenase/tryptophan 5-monooxygenase activation protein, zeta	0.00966762	-0.41	se	2	FALSE	Promoter (<=1kb)	NM_001135699
chr8:103357624:103357773:-@chr8:103354894|103354912:103354701:-	UBR5	51366	ubiquitin protein ligase E3 component n-recognin 5	0.000720187	0.215	a3ss	2	FALSE	Exon (uc003ykr.2/51366, exon 9 of 59)	NM_015902
chr8:103870241:103870378:-@chr8:103862227:103862372:-@chr8:103855779:103855975:-	AZIN1	51582	antizyme inhibitor 1	3.32631e-07	-0.22	se	2	FALSE	5' UTR	NM_015878;NM_148174
chr8:109260842:109260959:-@chr8:109254028:109254142:-@chr8:109252187:109252304:-@chr8:109248390:109248432:-	EIF3E	3646	eukaryotic translation initiation factor 3, subunit E	9.11132e-05	-0.24	mxe	2	FALSE	Promoter (<=1kb)	NM_001568
chr8:129108764:129108900:+@chr8:129111616:129111819:+@chr8:129113226:129113499:+	MIR1207	100302175	microRNA 1207	6.13955e-15	0.265	se	2	FALSE	Exon (uc003ysl.3/5820, exon 7 of 8)	NR_003367
chr8:142011224:142011412:-@chr8:141993941:141994254:-@chr8:141935760:141935848:-	PTK2	5747	protein tyrosine kinase 2	0.00669078	-0.41	se	2	FALSE	5' UTR	NM_153831
chr8:144890779:144891195:-@chr8:144889722:144889784:-@chr8:144889094:144889183:-	SCRIB	23513	scribbled planar cell polarity protein	0.000230432	-0.53	se	2	FALSE	Exon (uc003yzo.1/23513, exon 16 of 37)	NM_015356;NM_182706
chr8:145154180:145154333:-@chr8:145153984:145154108:-@chr8:145153769:145153897:-	CYC1	1537	cytochrome c-1	0.00648511	0.37	se	2	NA	Exon (uc003zba.3/81858, exon 7 of 9)	NR_038270;NM_030974
chr8:145535649:145535930:+@chr8:145536314:145536397:+@chr8:145537197:145537302:+	DGAT1	8694	diacylglycerol O-acyltransferase 1	6.54606e-05	-0.15	se	2	FALSE	Intron (uc003zbt.4/3297, intron 9 of 12)	NM_005526
chr8:145650202:145649598|145650101:-@chr8:145649424:145649515:-	VPS28	51160	vacuolar protein sorting 28 homolog (S. cerevisiae)	0.00371039	-0.28	a5ss	2	NA	Exon (uc003zcs.1/51160, exon 7 of 10)	NM_183057;NM_016208
chr8:27610029:27610104:-@chr8:27605594:27605796:-@chr8:27597989:27598034:-@chr8:27590833:27593762:-	CCDC25	55246	coiled-coil domain containing 25	0.00271566	0.25	mxe	2	NA	5' UTR	NA
chr8:42128820:42128987:+@chr8:42129601:42129723:+@chr8:42146152:42146246:+@chr8:42147674:42147791:+	IKBKB	3551	inhibitor of kappa light polypeptide gene enhancer in B-cells, kinase beta	0.00105218	0.265	mxe	2	NA	Promoter (<=1kb)	NA
chr8:57124315:57124396:+@chr8:57125321:57125468:+@chr8:57127157:57127226:+	CHCHD7	79145	coiled-coil-helix-coiled-coil-helix domain containing 7	0.000640387	0.22	se	2	FALSE	Promoter (1-2kb)	NM_024300;NM_001011668;NM_001011667;NM_001011671
chr8:67834849:67834960:-@chr8:67834559:67834627:-@chr8:67834165:67834349:-	SNORD87	641648	small nucleolar RNA, C/D box 87	3.01171e-08	0.38	se	2	FALSE	Promoter (<=1kb)	NR_002599
chr8:74884312:74884522:-@chr8:74876722:74876864:-@chr8:74872000:74872053:-	TCEB1	6921	transcription elongation factor B (SIII), polypeptide 1 (15kDa, elongin C)	0.00784443	-0.53	se	2	FALSE	5' UTR	NM_001204861;NM_001204862;NM_001204858;NM_001204859;NM_001204857;NM_001204860;NM_005648;NM_001204864;NM_001204863
chr8:93904217:93904302:-@chr8:93898895|93898963:93897548:-	TRIQK	286144	triple QxxK/R motif containing	0.0057482	0.55	a3ss	2	FALSE	Exon (uc022axy.1/286144, exon 5 of 5)	NM_001191036;NM_001191035;NM_001171796;NM_001171795;NM_001171797;NM_001171798;NM_001171799
chr9:107526451:107526581:+@chr9:107528606:107528816:+@chr9:107531144:107531302:+	NIPSNAP3B	55335	nipsnap homolog 3B (C. elegans)	0.0024982	0.15	se	2	NA	Promoter (2-3kb)	NM_018376
chr9:126030715:126030855:-@chr9:125999109:125999245:-@chr9:125946411:125946577:-	STRBP	55342	spermatid perinuclear RNA binding protein	0.0017885	-0.49	se	2	FALSE	5' UTR	NR_033234;NM_001171137;NM_018387
chr9:130885413-130885213:-@chr9:130884925-130884641:-	SLC25A25-AS1	100289019	SLC25A25 antisense RNA 1	0.00836072	-0.38	ri	2	NA	Exon (uc031tff.1/80142, exon 6 of 8)	NR_046415;NM_198938;NM_025072
chr9:139837395-139837221:-@chr9:139837147-139836999:-	FBXW5	54461	F-box and WD repeat domain containing 5	0.0050851	-0.185	ri	2	NA	Promoter (<=1kb)	NM_018998
chr9:35660743-35660855:+@chr9:35660937-35661500:+	CCDC107	203260	coiled-coil domain containing 107	0.00136434	-0.16	ri	2	FALSE	Promoter (2-3kb)	NM_001195200;NM_001195201;NM_001195217;NM_174923
chr9:5805611:5805785:-@chr9:5805027:5805217:-@chr9:5801176:5801328:-	ERMP1	79956	endoplasmic reticulum metallopeptidase 1	1.00426e-06	0.21	se	2	NA	Exon (uc003zjm.1/79956, exon 10 of 15)	NM_024896
chr9:79267399:79267599:-@chr9:79259825|79259828:79259655:-	PRUNE2	158471	prune homolog 2 (Drosophila)	0.00230025	0.21	a3ss	2	FALSE	Exon (uc011lsk.2/158471, exon 5 of 12)	NM_015225
chrX:102510006:102510121:-@chrX:102509533:102509605:-@chrX:102507923:102508945:-	TCEAL8	90843	transcription elongation factor A (SII)-like 8	0.00132089	0.235	se	2	FALSE	Promoter (<=1kb)	NM_153333;NM_001006684
chrX:118763281:118763471:-@chrX:118759298:118759359:-@chrX:118750909:118752749:-	NKRF	55922	NFKB repressing factor	0.00435313	-0.16	se	2	FALSE	3' UTR	NM_145800;NM_145802;NM_015129
chrX:118975039:118975221:-@chrX:118974609:118974647:-@chrX:118972330:118972490:-	UPF3B	65109	UPF3 regulator of nonsense transcripts homolog B (yeast)	0.00476373	-0.215	se	2	FALSE	Exon (uc004erz.2/65109, exon 8 of 11)	NM_080632;NM_023010
chrX:153281888:153282095:-@chrX:153281483:153281548:-@chrX:153279493:153279729:-@chrX:153278494:153278884:-	IRAK1	3654	interleukin-1 receptor-associated kinase 1	0.00150492	-0.5	mxe	2	FALSE	Exon (uc004fjr.1/3654, exon 9 of 14)	NM_001025242;NM_001569;NM_001025243
chrX:1718085:1718325:+@chrX:1719031:1719100:+@chrX:1719552:1721411:+	ASMT	438	acetylserotonin O-methyltransferase	0.0022684	0.63	se	2	NA	3' UTR	NA
chrX:48433949:48434018|48434471:+@chrX:48434702:48434807:+	RBM3	5935	RNA binding motif (RNP1, RRM) protein 3	0.000773994	0.11	a5ss	2	NA	Promoter (1-2kb)	NM_006743
chrX:48433949:48434055:+@chrX:48434203:48434471:+@chrX:48434702:48434807:+	RBM3	5935	RNA binding motif (RNP1, RRM) protein 3	9.72206e-09	-0.475	se	2	NA	Promoter (1-2kb)	NM_006743
chrX:53228070-53227946:-@chrX:53227819-53227672:-	KDM5C	8242	lysine (K)-specific demethylase 5C	0.0015874	-0.1	ri	2	NA	Exon (uc004drz.3/8242, exon 16 of 26)	NM_004187;NM_001146702
chrX:62893918:62894047:-@chrX:62885766:62885897:-@chrX:62875374:62875617:-@chrX:62863860:62863928:-	ARHGEF9	23229	Cdc42 guanine nucleotide exchange factor (GEF) 9	0.00521851	-0.22	mxe	2	FALSE	Exon (uc004dvk.1/23229, exon 9 of 12)	NM_015185;NM_001173480;NM_001173479
chr1:100435345:100435718:+@chr1:100440527:100440625:+@chr1:100459093:100459297:+	SLC35A3	23443	solute carrier family 35 (UDP-N-acetylglucosamine (UDP-GlcNAc) transporter), member A3	0.00972014	0.51	se	1	FALSE	Intron (uc001dsp.2/23443, intron 1 of 7)	NM_012243;NM_001271684
chr1:109234932:109235489:+@chr1:109236212:109236264:+@chr1:109238324:109238392:+	PRPF38B	55119	pre-mRNA processing factor 38B	0.00148048	0.6	se	1	NA	Promoter (1-2kb)	NA
chr1:113162266:113162405:-@chr1:113161531:113161761:-@chr1:113159435:113159517:-@chr1:113153463:113153625:-	ST7L	54879	suppression of tumorigenicity 7 like	0.00515683	0.22	mxe	1	FALSE	Promoter (<=1kb)	NM_138729
chr1:114447915:114448397:+@chr1:114449618:114449783:+@chr1:114450631:114450813:+	DCLRE1B	64858	DNA cross-link repair 1B	0.00597524	-0.15	se	1	NA	Promoter (1-2kb)	NM_022836
chr1:115300546:115300671:-@chr1:115292442:115292828:-@chr1:115282313:115282511:-@chr1:115280584:115280693:-	CSDE1	7812	cold shock domain containing E1, RNA-binding	1.09374e-05	-0.19	mxe	1	FALSE	Promoter (<=1kb)	NA
chr1:1259961:1260046:-@chr1:1256376:1256473:-@chr1:1254676:1254904:-@chr1:1250900:1250998:-	CPSF3L	54973	cleavage and polyadenylation specific factor 3-like	0.0015685	0.245	mxe	1	NA	Promoter (<=1kb)	NM_017871;NM_001256463;NM_001256462
chr1:1259961:1260046:-@chr1:1256376:1256476:-@chr1:1254676:1254904:-@chr1:1250900:1250998:-	CPSF3L	54973	cleavage and polyadenylation specific factor 3-like	0.00144792	-0.44	mxe	1	FALSE	Promoter (<=1kb)	NM_017871;NM_001256463;NM_001256462
chr1:1334910-1335069:+@chr1:1335538-1335683:+	LOC148413	148413	uncharacterized LOC148413	0.00828703	-0.65	ri	1	NA	Promoter (<=1kb)	NA
chr1:1451392:1451468:+@chr1:1452547|1452691:1452792:+	ATAD3A	55210	ATPase family, AAA domain containing 3A	0.00488243	-0.2	a3ss	1	FALSE	Exon (uc001afz.2/55210, exon 3 of 16)	NM_001170535;NM_018188;NM_001170536
chr1:150530421:150530625:+@chr1:150530733|150530949:150531125:+	ADAMTSL4	54507	ADAMTS-like 4	0.00488406	0.15	a3ss	1	NA	Promoter (<=1kb)	NM_025008;NM_019032
chr1:153949489-153949452:-@chr1:153949251-153949169:-	JTB	10899	jumping translocation breakpoint	0.00840585	-0.34	ri	1	NA	Promoter (1-2kb)	NM_006694
chr1:154293592:154293736:+@chr1:154294409:154294535:+@chr1:154295458:154295595:+	AQP10	89872	aquaporin 10	0.00663836	-0.32	se	1	NA	Promoter (<=1kb)	NM_080429
chr1:154975319:154975419:+@chr1:154986491:154986569:+@chr1:154987131:154988290:+	ZBTB7B	51043	zinc finger and BTB domain containing 7B	0.00788706	0.44	se	1	FALSE	Promoter (<=1kb)	NM_001256455;NM_001252406;NR_046088
chr1:155583448:155583524|155583557:+@chr1:155583850:155584758:+	MSTO1	55154	misato 1, mitochondrial distribution and morphology regulator	0.00269847	0.24	a5ss	1	FALSE	Exon (uc001fkw.4/55154, exon 13 of 14)	NR_046293;NR_046295;NM_001256533;NM_018116;NM_001256532;NR_046292;NR_049777
chr1:155642351:155642522:-@chr1:155640111:155640255:-@chr1:155638418:155638568:-@chr1:155631098:155631214:-	YY1AP1	55249	YY1 associated protein 1	0.00744374	0.17	mxe	1	TRUE	5' UTR	NM_001198901;NM_139118;NM_001198906;NM_139121;NM_018253;NM_001198905;NM_001198900;NM_001198902;NM_139119;NM_001198899;NM_001198904;NM_001198903
chr1:155920273:155920060|155920090:-@chr1:155916630:155917806:-	ARHGEF2	9181	Rho/Rac guanine nucleotide exchange factor (GEF) 2	0.000669958	0.3	a5ss	1	FALSE	Promoter (1-2kb)	NA
chr1:1560666:1560808:+@chr1:1560926:1561033:+@chr1:1562030:1562134:+@chr1:1562217:1562379:+	MIB2	142678	mindbomb E3 ubiquitin protein ligase 2	0.00664337	0.46	mxe	1	FALSE	Promoter (<=1kb)	NM_001170687;NM_001170686;NM_080875;NR_033183;NM_001170688;NM_001170689
chr1:159750759:159750783|159750790:+@chr1:159750889:159751157:+	DUSP23	54935	dual specificity phosphatase 23	0.00274446	-0.235	a5ss	1	FALSE	Promoter (<=1kb)	NM_017823
chr1:161479610:161479864:+@chr1:161480624:161480746:+@chr1:161483685:161483722:+@chr1:161487765:161489360:+	FCGR2A	2212	Fc fragment of IgG, low affinity IIa, receptor (CD32)	0.00883828	-0.12	mxe	1	FALSE	5' UTR	NA
chr1:169559385:169559440:-@chr1:169558699|169558803:169558090:-	F5	2153	coagulation factor V (proaccelerin, labile factor)	0.000422015	0.24	a3ss	1	FALSE	3' UTR	NM_003005
chr1:169563930:169564115:-@chr1:169562843:169562959:-@chr1:169560664:169560694:-	F5	2153	coagulation factor V (proaccelerin, labile factor)	0.00565635	-0.55	se	1	FALSE	Exon (uc001ggi.4/6403, exon 14 of 17)	NM_003005
chr1:169563930:169564115:-@chr1:169562843:169562962:-@chr1:169560664:169560694:-	F5	2153	coagulation factor V (proaccelerin, labile factor)	0.00723758	0.12	se	1	FALSE	Exon (uc001ggi.4/6403, exon 14 of 17)	NM_003005
chr1:169582167:169582352:-@chr1:169581455:169581640:-@chr1:169580730:169580915:-@chr1:169578742:169578927:-	SELP	6403	selectin P (granule membrane protein 140kDa, antigen CD62)	0.00408946	-0.14	mxe	1	FALSE	Exon (uc001ggh.3/6403, exon 4 of 15)	NM_003005
chr1:180080132-180080330:+@chr1:180081572-180082515:+	CEP350	9857	centrosomal protein 350kDa	0.00080558	0.115	ri	1	FALSE	3' UTR	NM_014810
chr1:182787676:182787824:+@chr1:182787948:182787994:+@chr1:182791250:182791334:+@chr1:182794916:182794955:+	DHX9	1660	DEAH (Asp-Glu-Ala-His) box helicase 9	0.00686156	0.1	mxe	1	NA	Exon (uc010pnx.2/80896, exon 7 of 8)	NM_001200056;NM_001200051;NM_001200050;NM_030769;NM_001200052
chr1:19634949:19635136:-@chr1:19634652:19634756:-@chr1:19633808:19633904:-@chr1:19633496:19633595:-	AKR7A2	8574	aldo-keto reductase family 7, member A2	0.00195527	-0.41	mxe	1	NA	Exon (uc001bbw.3/8574, exon 2 of 7)	NM_003689
chr1:197086919:197087113:-@chr1:197069561:197074315:-@chr1:197065128:197065294:-	F13B	2165	coagulation factor XIII, B polypeptide	0.00205911	-0.76	se	1	FALSE	Exon (uc001gtu.3/259266, exon 18 of 28)	NM_001206846;NM_018136
chr1:203830727:203830871:+@chr1:203831310:203831350:+@chr1:203832791:203832853:+	SNRPE	6635	small nuclear ribonucleoprotein polypeptide E	2.79283e-05	-0.68	se	1	TRUE	Promoter (<=1kb)	NA
chr1:206757719:206758016:+@chr1:206758512:206758627:+@chr1:206760158:206762616:+	RASSF5	83593	Ras association (RalGDS/AF-6) domain family member 5	0.00283749	-0.545	se	1	FALSE	Promoter (1-2kb)	NA
chr1:212606229:212606462:+@chr1:212615907:212615967:+@chr1:212617681:212617784:+	NENF	29937	neudesin neurotrophic factor	0.000250789	-0.55	se	1	NA	Exon (uc001hjd.3/29937, exon 2 of 4)	NM_013349;NR_026598
chr1:21295967:21296089:-@chr1:21276496:21276601:-@chr1:21267984:21268823:-@chr1:21231376:21231464:-	EIF4G3	8672	eukaryotic translation initiation factor 4 gamma, 3	0.00186125	-0.12	mxe	1	FALSE	5' UTR	NM_003760;NM_001198801;NM_001198802
chr1:222761785:222761907:-@chr1:222757470:222757639:-@chr1:222753101:222753214:-@chr1:222750787:222750985:-	TAF1A	9015	TATA box binding protein (TBP)-associated factor, RNA polymerase I, A, 48kDa	0.00720944	0.15	mxe	1	FALSE	Promoter (1-2kb)	NM_001201536;NM_139352;NM_005681
chr1:234745271:234744193|234744241:-@chr1:234740015:234743598:-	IRF2BP2	359948	interferon regulatory factor 2 binding protein 2	0.000252445	0.365	a5ss	1	FALSE	Promoter (<=1kb)	NM_182972;NM_001077397
chr1:242012033:242012329:+@chr1:242012414:242012518:+@chr1:242013711:242013888:+	EXO1	9156	exonuclease 1	0.0045583	0.25	se	1	FALSE	Promoter (<=1kb)	NM_130398;NM_006027;NM_003686
chr1:25571641:25571792:-@chr1:25570945:25570989:-@chr1:25570041:25570124:-	RSRP1	57035	arginine/serine-rich protein 1	0.00360863	0.255	se	1	NA	Exon (uc021ojj.1/57035, exon 4 of 6)	NM_020317
chr1:27660642:27660772:+@chr1:27661158:27661245:+@chr1:27661870:27662891:+	SYTL1	84958	synaptotagmin-like 1	0.00107946	0.12	se	1	NA	Exon (uc001bns.4/84065, exon 6 of 7)	NR_037577;NM_032125;NR_037580;NR_037576
chr1:28906493-28906424:-@chr1:28906099-28906045:-	SNORA61	677838	small nucleolar RNA, H/ACA box 61	0.00210365	0.38	ri	1	FALSE	Promoter (<=1kb)	NR_024127
chr1:29391494:29391670:+@chr1:29424319:29424447:+@chr1:29435848:29435949:+	EPB41	2035	erythrocyte membrane protein band 4.1	0.00264545	0.12	se	1	FALSE	Exon (uc001brg.2/2035, exon 17 of 21)	NM_004437;NM_001166007;NM_203343;NM_001166005;NM_203342;NM_001166006
chr1:35642920:35643000:-@chr1:35642072|35642075:35641981:-	SFPQ	6421	splicing factor proline/glutamine-rich	0.00184656	0.16	a3ss	1	TRUE	Exon (uc001byp.3/uc001byp.3, exon 3 of 3)	NA
chr1:36643474:36643802:+@chr1:36644020|36644047:36644197:+	MAP7D1	55700	MAP7 domain containing 1	0.00323548	0.43	a3ss	1	NA	Promoter (<=1kb)	NM_018067
chr1:36851324:36851485:-@chr1:36833453:36833685:-@chr1:36826822:36826941:-	STK40	83931	serine/threonine kinase 40	2.29348e-05	0.315	se	1	FALSE	5' UTR	NM_032017
chr1:40506255:40506455|40506473:+@chr1:40525009:40525130:+	CAP1	10487	CAP, adenylate cyclase-associated protein 1 (yeast)	0.00899331	0.28	a5ss	1	FALSE	Promoter (<=1kb)	NM_006367;NM_001105530
chr1:41235028:41235087:+@chr1:41236069|41236384:41237275:+	MIR30C1	407031	microRNA 30c-1	0.00988977	0.13	a3ss	1	NA	Exon (uc001cfx.4/4802, exon 11 of 11)	NM_001142588;NM_014223;NM_001142587;NM_001142589
chr1:44713611:44713710:-@chr1:44707587:44707752:-@chr1:44695989:44696142:-@chr1:44686742:44687312:-	DMAP1	55929	DNA methyltransferase 1 associated protein 1	0.00178371	0.35	mxe	1	NA	Exon (uc010okv.2/79033, exon 6 of 7)	NM_024066
chr1:46049660:46049877:+@chr1:46056895:46056942:+@chr1:46067927:46068037:+@chr1:46072154:46072263:+	NASP	4678	nuclear autoantigenic sperm protein (histone-binding)	3.67547e-06	-0.14	mxe	1	FALSE	Promoter (<=1kb)	NA
chr1:46152084:46152302:-@chr1:46151248:46151292:-@chr1:46125856:46126897:-	GPBP1L1	60313	GC-rich promoter binding protein 1-like 1	0.000329742	0.11	se	1	FALSE	Promoter (1-2kb)	NM_021639
chr1:52903892:52904007:-@chr1:52902635|52902650:52902427:-	PRPF38A	84950	pre-mRNA processing factor 38A	0.00522173	0.205	a3ss	1	FALSE	Exon (uc001ctx.2/23318, exon 26 of 30)	NM_001009881;NM_015269
chr1:53701249:53701307:-@chr1:53699214:53699324:-@chr1:53694544:53694626:-	LOC100507564	100507564	uncharacterized LOC100507564	0.0045206	0.155	se	1	FALSE	Exon (uc001cvf.2/4116, exon 3 of 5)	NM_002370
chr1:8021714:8021795|8021853:+@chr1:8022823:8022935:+	PARK7	11315	parkinson protein 7	0.00159264	0.44	a5ss	1	FALSE	Promoter (<=1kb)	NA
chr1:85725041:85725355:-@chr1:85724618:85724744:-@chr1:85724207:85724405:-	C1orf52	148423	chromosome 1 open reading frame 52	0.00311597	0.39	se	1	NA	Promoter (<=1kb)	NR_024113;NM_198077
chr1:93730258:93730458:+@chr1:93735904:93736371:+@chr1:93744020:93744287:+	CCDC18	343099	coiled-coil domain containing 18	0.00969715	0.52	se	1	FALSE	Intron (uc021opx.1/343099, intron 27 of 27)	NM_206886
chr10:102747070:102747272:-@chr10:102746847:102746953:-@chr10:102746506:102746732:-@chr10:102743705:102743831:-	MRPL43	84545	mitochondrial ribosomal protein L43	0.00101786	-0.17	mxe	1	NA	Promoter (<=1kb)	NM_176794;NM_176793
chr10:126453961:126454177:-@chr10:126450869:126451127:-@chr10:126447406:126449072:-	FAM53B	9679	family with sequence similarity 53, member B	0.000862924	0.25	se	1	FALSE	Exon (uc001lhy.1/399818, exon 6 of 7)	NM_212554;NM_014661
chr10:135202460:135202572:+@chr10:135203094:135203251:+@chr10:135204816:135205198:+	MTG1	92170	mitochondrial ribosome-associated GTPase 1	0.00717813	-0.13	se	1	FALSE	Exon (uc001lmv.3/196743, exon 6 of 7)	NM_152911;NM_207128;NM_207127
chr10:15139179:15139408|15139765:+@chr10:15144217:15144335:+	C10orf111	221060	chromosome 10 open reading frame 111	0.00975102	0.16	a5ss	1	FALSE	Promoter (<=1kb)	NM_001097590;NM_006414
chr10:15883425:15883598:-@chr10:15880227:15880278:-@chr10:15879203:15879317:-	FAM188A	80013	family with sequence similarity 188, member A	0.00375631	-0.25	se	1	NA	Exon (uc001iod.1/80013, exon 5 of 15)	NM_024948
chr10:16478942:16479046:+@chr10:16479356:16479489:+@chr10:16526336:16526815:+	PTER	9317	phosphotriesterase related	0.00319298	-0.29	se	1	FALSE	Promoter (<=1kb)	NA
chr10:28897115:28897360:+@chr10:28899628|28899637:28899750:+	MIR5586	100847088	microRNA 5586	0.0031409	0.25	a3ss	1	FALSE	Exon (uc001iud.3/51322, exon 9 of 14)	NM_016628;NM_100486
chr10:69583072:69583150:-@chr10:69575798:69575887:-@chr10:69571282:69571421:-	DNAJC12	56521	DnaJ (Hsp40) homolog, subfamily C, member 12	0.00125618	0.22	se	1	FALSE	Intron (uc001jnb.3/56521, intron 3 of 4)	NM_021800;NM_201262
chr10:73975758:73975896:+@chr10:73983646:73983814:+@chr10:73990124:73990198:+@chr10:73992759:73995618:+	ANAPC16	119504	anaphase promoting complex subunit 16	0.00119453	0.1	mxe	1	NA	Promoter (<=1kb)	NA
chr10:89096543:89096646:-@chr10:89090649:89090853:-@chr10:89086387:89086429:-	LOC439994	439994	uncharacterized LOC439994	0.00892124	-0.43	se	1	FALSE	Exon (uc001kep.3/728190, exon 3 of 6)	NR_024397
chr11:118430500:118430579:-@chr11:118428453:118428605:-@chr11:118427621:118427760:-	IFT46	56912	intraflagellar transport 46	0.00105875	0.33	se	1	FALSE	Exon (uc001pto.2/56912, exon 4 of 13)	NM_001168618;NM_020153
chr11:118958697-118958788:+@chr11:118958965-118959018:+	HMBS	3145	hydroxymethylbilane synthase	2.07192e-05	0.19	ri	1	NA	Promoter (<=1kb)	NM_000190;NM_001258208;NM_001258209;NM_001024382
chr11:118992233:118992349:+@chr11:118992493:118992723:+@chr11:118994278:118994394:+@chr11:118997645:118997835:+	HINFP	25988	histone H4 transcription factor	0.00249149	0.18	mxe	1	FALSE	Promoter (<=1kb)	NA
chr11:12159937:12160007|12160011:+@chr11:12183626:12183966:+	MICAL2	9645	microtubule associated monooxygenase, calponin and LIM domain containing 2	0.00474627	0.31	a5ss	1	FALSE	Promoter (<=1kb)	NM_014632
chr11:124495567:124495799:+@chr11:124496709|124496800:124496946:+	TBRG1	84897	transforming growth factor beta regulator 1	0.00129881	0.33	a3ss	1	NA	Promoter (1-2kb)	NM_032811;NR_016021
chr11:124972705-124972533:-@chr11:124972247-124972028:-	TMEM218	219854	transmembrane protein 218	0.00275097	-0.1	ri	1	FALSE	5' UTR	NR_047588;NR_073079;NM_001258371;NM_001256405;NM_001080546;NR_046412;NM_001258242;NM_001258243;NR_046413;NM_001256870;NR_073411;NR_073413;NR_073412;NR_073410;NM_001271849
chr11:125773065:125773116:-@chr11:125765802:125766225:-@chr11:125765119:125765684:-	PUS3	83480	pseudouridylate synthase 3	0.00401298	0.18	se	1	FALSE	5' UTR	NM_031307
chr11:130005458:130005610:+@chr11:130007151:130007186:+@chr11:130010293:130010378:+	APLP2	334	amyloid beta (A4) precursor-like protein 2	0.00802073	0.37	se	1	FALSE	Promoter (2-3kb)	NM_001642;NM_001142276;NM_001142277;NM_001243299;NR_024515;NM_001142278
chr11:130109707:130109791:-@chr11:130108448|130108502:130108339:-	ZBTB44	29068	zinc finger and BTB domain containing 44	0.00582903	0.15	a3ss	1	FALSE	Exon (uc001qfx.3/29068, exon 4 of 11)	NM_014155
chr11:130786344:130784161|130786175:-@chr11:130781528:130781666:-	SNX19	399979	sorting nexin 19	0.00175423	0.14	a5ss	1	FALSE	Promoter (2-3kb)	NM_014758
chr11:1330696:1330892:-@chr11:1316875:1317024:-@chr11:1311457:1311639:-@chr11:1309854:1310006:-	TOLLIP	54472	toll interacting protein	0.00852642	-0.195	mxe	1	FALSE	Promoter (<=1kb)	NA
chr11:16760148:16760388:+@chr11:16766148:16766231:+@chr11:16769644:16769704:+@chr11:16774332:16774441:+	C11orf58	10944	chromosome 11 open reading frame 58	0.00033662	0.28	mxe	1	FALSE	Promoter (<=1kb)	NM_014267
chr11:17333575:17333667:+@chr11:17336933:17337022:+@chr11:17351674:17351844:+	NUCB2	4925	nucleobindin 2	0.00174882	0.3	se	1	FALSE	Promoter (<=1kb)	NM_005013
chr11:2972489:2972545:-@chr11:2970457:2970494:-@chr11:2965660:2966876:-	NAP1L4	4676	nucleosome assembly protein 1-like 4	0.000361663	0.3	se	1	FALSE	3' UTR	NA
chr11:32605378:32605475:+@chr11:32608592:32608690:+@chr11:32611093:32611187:+	EIF3M	10480	eukaryotic translation initiation factor 3, subunit M	7.24835e-06	-0.12	se	1	NA	Exon (uc001mtu.4/10480, exon 2 of 11)	NM_006360
chr11:3400268:3400452:-@chr11:3398847:3399130:-@chr11:3394807:3394905:-@chr11:3392807:3392933:-	ZNF195	7748	zinc finger protein 195	0.0017739	-0.16	mxe	1	FALSE	Promoter (<=1kb)	NA
chr11:35211382:35211612:+@chr11:35219668:35219793:+@chr11:35232793:35232996:+@chr11:35236399:35236461:+	CD44	960	CD44 molecule (Indian blood group)	0.00293475	-0.16	mxe	1	FALSE	Promoter (<=1kb)	NM_000610;NM_001001389;NM_001001390;NM_001202555;NM_001001391;NM_001202556;NM_001001392;NM_001202557
chr11:35211382:35211612:+@chr11:35219695:35219793:+@chr11:35232793:35232996:+@chr11:35236399:35236461:+	CD44	960	CD44 molecule (Indian blood group)	0.00293475	-0.37	mxe	1	FALSE	Promoter (<=1kb)	NM_000610;NM_001001389;NM_001001390;NM_001202555;NM_001001391;NM_001202556;NM_001001392;NM_001202557
chr11:35211382:35211612:+@chr11:35229652:35229756:+@chr11:35232793:35232996:+@chr11:35236399:35236461:+	CD44	960	CD44 molecule (Indian blood group)	0.00541642	0.51	mxe	1	FALSE	Promoter (<=1kb)	NM_000610;NM_001001389;NM_001001390;NM_001202555;NM_001001391;NM_001202556;NM_001001392;NM_001202557
chr11:4629257:4629489:-@chr11:4626309:4626791:-@chr11:4624475:4624570:-@chr11:4623382:4623642:-	TRIM68	55128	tripartite motif containing 68	0.00512815	0.1	mxe	1	TRUE	Promoter (<=1kb)	NM_018073
chr11:47586982-47587348:+@chr11:47587458-47587538:+	PTPMT1	114971	protein tyrosine phosphatase, mitochondrial 1	0.000876694	0.24	ri	1	NA	Promoter (<=1kb)	NA
chr11:563189-563317:+@chr11:563558-564025:+	RASSF7	8045	Ras association (RalGDS/AF-6) domain family (N-terminal) member 7	0.002898	0.46	ri	1	NA	Promoter (1-2kb)	NA
chr11:5706339:5706098|5706246:-@chr11:5700991:5701468:-	TRIM5	85363	tripartite motif containing 5	0.000900075	-0.25	a5ss	1	FALSE	Promoter (<=1kb)	NM_033034;NM_033092;NM_033093
chr11:57365722:57365794:+@chr11:57367352:57367850:+@chr11:57369508:57369642:+	SERPING1	710	serpin peptidase inhibitor, clade G (C1 inhibitor), member 1	0.00118734	-0.63	se	1	NA	Promoter (1-2kb)	NM_000062;NM_001032295
chr11:57529234:57529518|57529591:+@chr11:57561482:57561553:+	CTNND1	1500	catenin (cadherin-associated protein), delta 1	0.00480705	0.5	a5ss	1	NA	Promoter (<=1kb)	NM_001206890;NM_001085466;NM_001206889;NM_001085460;NM_001206888;NM_001085462;NM_001085467;NM_001085468;NM_001085469;NM_001206885;NM_001206884;NM_001206891;NM_001085461;NM_001331;NM_001206887;NM_001085465
chr11:62445304:62444285|62444990:-@chr11:62443970:62444111:-	UBXN1	51035	UBX domain protein 1	0.00764081	-0.23	a5ss	1	NA	Promoter (2-3kb)	NM_015853
chr11:62599426:62599563:-@chr11:62598491:62598734:-@chr11:62595033:62595103:-@chr11:62594815:62594870:-	STX5	6811	syntaxin 5	0.0094801	0.23	mxe	1	FALSE	Promoter (<=1kb)	NA
chr11:62639049:62639141:+@chr11:62644259:62644351:+@chr11:62648491:62648919:+	SLC3A2	6520	solute carrier family 3 (amino acid transporter heavy chain), member 2	0.00841505	-0.17	se	1	FALSE	Exon (uc001nwc.3/6520, exon 3 of 12)	NM_002394;NM_001012662;NM_001012664
chr11:63993052-63992971:-@chr11:63992442-63992273:-	TRPT1	83707	tRNA phosphotransferase 1	0.00904882	-0.27	ri	1	NA	Promoter (<=1kb)	NM_001160392;NM_001160393;NM_001160389;NM_001033678;NM_001160390;NM_031472
chr11:65349010:65349487|65351236:+@chr11:65351712:65351869:+	EHBP1L1	254102	EH domain binding protein 1-like 1	0.00325816	0.43	a5ss	1	FALSE	Exon (uc001oeo.4/254102, exon 9 of 19)	NM_001099409
chr11:66105714:66105753:-@chr11:66105278|66105360:66104804:-	RIN1	9610	Ras and Rab interactor 1	0.000839025	0.46	a3ss	1	FALSE	Promoter (1-2kb)	NM_001024957
chr11:66133902:66134035:-@chr11:66133662|66133702:66133597:-	SLC29A2	3177	solute carrier family 29 (equilibrative nucleoside transporter), member 2	0.0033467	0.1	a3ss	1	NA	Exon (uc009yrf.3/3177, exon 9 of 12)	NM_001532
chr11:66247484:66247936:+@chr11:66249651:66249941:+@chr11:66252644:66252733:+@chr11:66254011:66254148:+	DPP3	10072	dipeptidyl-peptidase 3	0.00331021	-0.11	mxe	1	FALSE	Promoter (<=1kb)	NM_005700;NM_130443;NM_001256670
chr11:66247484:66247936:+@chr11:66249664:66249941:+@chr11:66252644:66252733:+@chr11:66254011:66254148:+	DPP3	10072	dipeptidyl-peptidase 3	0.00458883	-0.53	mxe	1	FALSE	Promoter (<=1kb)	NM_005700;NM_130443;NM_001256670
chr11:67375697-67375949:+@chr11:67376023-67376193:+	NDUFV1	4723	NADH dehydrogenase (ubiquinone) flavoprotein 1, 51kDa	0.00015518	0.5	ri	1	NA	Promoter (<=1kb)	NM_001166102;NM_007103
chr11:67397392-67397189:-@chr11:67396522-67396390:-	NUDT8	254552	nudix (nucleoside diphosphate linked moiety X)-type motif 8	0.00730789	0.365	ri	1	NA	Promoter (<=1kb)	NM_181843;NM_001243750
chr11:832952:833022:+@chr11:834530:834745:+@chr11:836063:836153:+	CD151	977	CD151 molecule (Raph blood group)	0.00249521	0.385	se	1	FALSE	Promoter (1-2kb)	NM_139030;NM_001039490;NM_004357;NM_139029
chr11:899340:899401:-@chr11:893427:893519:-@chr11:884068:884169:-@chr11:883148:883303:-	CHID1	66005	chitinase domain containing 1	0.00512829	0.33	mxe	1	FALSE	Exon (uc010qwu.1/66005, exon 7 of 14)	NM_023947;NM_001142675;NM_001142676;NM_001142674;NM_001142677
chr11:94229770-94230117:+@chr11:94231237-94232744:+	ANKRD49	54851	ankyrin repeat domain 49	0.00215517	-0.29	ri	1	FALSE	Promoter (<=1kb)	NM_017704
chr12:100594555:100594697|100594838:+@chr12:100598718:100598835:+	ACTR6	64431	ARP6 actin-related protein 6 homolog (yeast)	0.00343305	-0.28	a5ss	1	NA	Promoter (<=1kb)	NM_022496;NR_048569
chr12:109531052:109531293:-@chr12:109530592|109530742:109530312:-	ALKBH2	121642	alkB homolog 2, alpha-ketoglutarate-dependent dioxygenase	0.00816575	0.35	a3ss	1	FALSE	Promoter (<=1kb)	NM_001145374;NM_001001655;NM_001145375;NM_001205179;NM_001205180
chr12:109907320:109907533:-@chr12:109898441:109898610:-@chr12:109895797:109895883:-@chr12:109895435:109895487:-	KCTD10	83892	potassium channel tetramerization domain containing 10	0.00227742	0.23	mxe	1	FALSE	Promoter (<=1kb)	NM_031954
chr12:110939854:110939916:-@chr12:110937262:110937351:-@chr12:110936625:110936664:-@chr12:110933817:110934008:-	VPS29	51699	VPS29 retromer complex component	0.000448131	0.3	mxe	1	FALSE	Promoter (<=1kb)	NM_016226
chr12:122710512:122711200:-@chr12:122709192:122709295:-@chr12:122709059:122709191:-@chr12:122701306:122701416:-	DIABLO	56616	diablo, IAP-binding mitochondrial protein	0.00142388	0.26	mxe	1	NA	Promoter (1-2kb)	NR_024601;NM_138929;NR_024600;NM_019887;NM_022916
chr12:123465676:123465813|123465846:+@chr12:123466118:123466426:+	ARL6IP4	51329	ADP-ribosylation factor-like 6 interacting protein 4	0.00545003	0.395	a5ss	1	FALSE	Promoter (<=1kb)	NM_001002252;NM_018694;NM_001002251;NM_016638
chr12:124458433:124458567:+@chr12:124472593:124472685:+@chr12:124495928:124495988:+	ZNF664-FAM101A	100533183	filamin-interacting protein FAM101A	0.000365262	0.41	se	1	FALSE	5' UTR	NM_152437;NM_001204298
chr12:124815391:124815444:-@chr12:124812093:124812179:-@chr12:124810737:124810916:-	NCOR2	9612	nuclear receptor corepressor 2	0.00215235	0.46	se	1	FALSE	Exon (uc010tbb.2/9612, exon 47 of 49)	NM_001077261;NM_001206654;NM_006312
chr12:132464242:132464338:+@chr12:132466034:132466141:+@chr12:132466638:132467023:+	EP400	57634	E1A binding protein p400	0.000719508	0.44	se	1	FALSE	Exon (uc001ujk.3/57634, exon 5 of 13)	NM_015409
chr12:133448871:133448980:-@chr12:133447310:133447369:-@chr12:133438053:133438220:-	CHFR	55743	checkpoint with forkhead and ring finger domains, E3 ubiquitin protein ligase	0.000127524	0.545	se	1	FALSE	Exon (uc001ulc.1/55743, exon 3 of 15)	NM_018223;NM_001161344;NM_001161345;NM_001161346;NM_001161347
chr12:133532829:133532892:-@chr12:133524734:133524856:-@chr12:133522207:133522383:-	ZNF605	100289635	zinc finger protein 605	0.00885653	-0.28	se	1	FALSE	5' UTR	NM_183238;NM_001164715
chr12:19671021-19671047:+@chr12:19671609-19675173:+	AEBP2	121536	AE binding protein 2	0.000421491	-0.2	ri	1	FALSE	3' UTR	NA
chr12:21654603-21654397:-@chr12:21654306-21654104:-	RECQL	5965	RecQ helicase-like	0.00590701	0.52	ri	1	NA	Promoter (<=1kb)	NA
chr12:2986365:2986448:+@chr12:2994429:2994700:+@chr12:2997077:2998691:+	TULP3	7289	tubby like protein 3	0.00633182	0.375	se	1	FALSE	5' UTR	NA
chr12:32861087:32861158:+@chr12:32863863:32863949:+@chr12:32866143:32866305:+@chr12:32871577:32871697:+	DNM1L	10059	dynamin 1-like	0.00484458	0.1	mxe	1	NA	Exon (uc010skf.1/10059, exon 4 of 9)	NM_012062;NM_012063;NM_005690
chr12:401925:402335:-@chr12:395292:395373:-@chr12:389223:394828:-	KDM5A	5927	lysine (K)-specific demethylase 5A	0.00630745	-0.27	se	1	FALSE	3' UTR	NA
chr12:42604350:42604421:-@chr12:42604157:42604256:-@chr12:42592938:42593037:-@chr12:42555415:42555567:-	YAF2	10138	YY1 associated factor 2	0.00712671	-0.1	mxe	1	NA	Exon (uc001rmw.3/10138, exon 3 of 5)	NM_001190979;NR_034000;NM_005748;NM_001190977
chr12:42631401:42631526:-@chr12:42592938:42593037:-@chr12:42555415:42555567:-	YAF2	10138	YY1 associated factor 2	0.0021253	-0.28	se	1	NA	Exon (uc010sko.2/10138, exon 3 of 5)	NM_001190979;NR_034000;NM_005748;NM_001190977
chr12:42631401:42631526:-@chr12:42604350:42604421:-@chr12:42555415:42555567:-	YAF2	10138	YY1 associated factor 2	0.00136395	-0.21	se	1	FALSE	Exon (uc001rmw.3/10138, exon 3 of 5)	NM_001190979;NR_034000;NM_005748;NM_001190977
chr12:49217127:49217249:+@chr12:49217464:49217586:+@chr12:49218041:49218156:+@chr12:49218452:49218516:+	CACNB3	784	calcium channel, voltage-dependent, beta 3 subunit	0.0058328	-0.22	mxe	1	NA	5' UTR	NM_001206916;NM_001206917;NM_000725;NM_001206915
chr12:49418361:49418491:-@chr12:49417836:49417883:-@chr12:49416373:49416658:-	PRKAG1	5571	protein kinase, AMP-activated, gamma 1 non-catalytic subunit	0.00412103	-0.31	se	1	FALSE	Intron (uc001rta.4/8085, intron 4 of 53)	NM_003482
chr12:49583107:49582200|49582760:-@chr12:49580394:49580616:-	TUBA1A	7846	tubulin, alpha 1a	2.61828e-05	-0.44	a5ss	1	NA	Promoter (<=1kb)	NM_001270399;NM_006009
chr12:50186371-50186229:-@chr12:50185834-50184929:-	NCKAP5L	57701	NCK-associated protein 5-like	0.000617638	-0.42	ri	1	NA	3' UTR	NM_001037806
chr12:50560884:50561097:-@chr12:50541109:50541186:-@chr12:50538552:50538844:-@chr12:50537735:50537840:-	CERS5	91012	ceramide synthase 5	0.00291729	-0.31	mxe	1	NA	Promoter (<=1kb)	NA
chr12:50560884:50561097:-@chr12:50548011:50548103:-@chr12:50538552:50538844:-@chr12:50537735:50537840:-	CERS5	91012	ceramide synthase 5	0.00457049	-0.46	mxe	1	TRUE	Promoter (<=1kb)	NA
chr12:50794592:50794811:+@chr12:50806188:50806236:+@chr12:50821545:50821692:+	LARP4	113251	La ribonucleoprotein domain family, member 4	0.00787598	0.3	se	1	NA	5' UTR	NM_001170808;NM_001170803
chr12:51442817:51442968:+@chr12:51445875:51445990:+@chr12:51449618:51449804:+	LETMD1	25875	LETM1 domain containing 1	0.00614452	0.26	se	1	TRUE	Exon (uc001rxm.3/25875, exon 3 of 9)	NM_015416;NR_045018;NR_045019;NR_045020;NM_001243689
chr12:51442817:51442968:+@chr12:51447561:51447643:+@chr12:51449618:51449804:+	LETMD1	25875	LETM1 domain containing 1	0.005308	-0.46	se	1	TRUE	5' UTR	NM_015416;NR_045018;NR_045019;NR_045020;NM_001243689
chr12:51442817:51442968:+@chr12:51447595:51447643:+@chr12:51449618:51449804:+	LETMD1	25875	LETM1 domain containing 1	0.00256253	-0.39	se	1	NA	5' UTR	NM_015416;NR_045018;NR_045019;NR_045020;NM_001243689
chr12:56552468:56552495:+@chr12:56553371:56553406:+@chr12:56553407:56553514:+@chr12:56553759:56553932:+	MYL6	4637	myosin, light chain 6, alkali, smooth muscle and non-muscle	0.000221503	-0.52	mxe	1	FALSE	Promoter (<=1kb)	NM_021019;NM_079423
chr12:56749135-56749060:-@chr12:56748647-56748562:-	STAT2	6773	signal transducer and activator of transcription 2, 113kDa	0.00359822	-0.39	ri	1	NA	Exon (uc001slc.3/6773, exon 6 of 24)	NM_198332;NM_005419
chr12:57066736:57066849:-@chr12:57066524:57066593:-@chr12:57065533:57065593:-@chr12:57064059:57064148:-	PTGES3	10728	prostaglandin E synthase 3 (cytosolic)	0.00543962	-0.45	mxe	1	FALSE	Exon (uc001slw.4/10728, exon 2 of 8)	NM_006601
chr12:57867825:57867959:-@chr12:57867386:57867474:-@chr12:57866038:57866471:-	ARHGAP9	64333	Rho GTPase activating protein 9	0.00690167	0.37	se	1	FALSE	Promoter (1-2kb)	NM_032496
chr12:57867825:57867959:-@chr12:57867386:57867491:-@chr12:57866038:57866471:-	ARHGAP9	64333	Rho GTPase activating protein 9	0.00416542	0.4	se	1	FALSE	Promoter (1-2kb)	NM_032496
chr12:6603006:6602625|6602883:-@chr12:6602028:6602138:-	MRPL51	51258	mitochondrial ribosomal protein L51	1.6718e-05	0.72	a5ss	1	FALSE	Promoter (<=1kb)	NA
chr12:6669735-6669613:-@chr12:6669492-6669264:-	IFFO1	25900	intermediate filament family orphan 1	0.0084681	-0.1	ri	1	NA	Exon (uc009zeq.3/4839, exon 14 of 17)	NM_001258310;NM_006170;NM_001258308;NM_001033714;NM_001258309
chr12:6982553:6982945:+@chr12:6991360:6991491:+@chr12:6992868:6993083:+	RPL13P5	283345	ribosomal protein L13 pseudogene 5	0.00390633	-0.24	se	1	FALSE	Promoter (1-2kb)	NA
chr12:76881290:76881398:-@chr12:76853639:76853675:-@chr12:76844631:76844768:-	OSBPL8	114882	oxysterol binding protein-like 8	0.00264792	0.22	se	1	NA	Exon (uc001sye.1/114882, exon 3 of 24)	NM_020841;NM_001003712
chr12:9098014:9098180:-@chr12:9096397:9096506:-@chr12:9095012:9095138:-@chr12:9092957:9094536:-	M6PR	4074	mannose-6-phosphate receptor (cation dependent)	1.06172e-05	-0.14	mxe	1	NA	Exon (uc001qvf.3/4074, exon 3 of 7)	NA
chr13:111558380:111558471:-@chr13:111552877:111553041:-@chr13:111546632:111546740:-@chr13:111545375:111545610:-	ANKRD10	55608	ankyrin repeat domain 10	0.00991558	-0.7	mxe	1	NA	Exon (uc001vrn.3/55608, exon 3 of 6)	NM_017664
chr13:115007596-115007755:+@chr13:115008732-115008823:+	CDC16	8881	cell division cycle 16	9.64548e-06	0.32	ri	1	NA	3' UTR	NM_003903;NM_001078645
chr13:20244376:20244503:+@chr13:20244980|20245346:20245429:+	MPHOSPH8	54737	M-phase phosphoprotein 8	0.00792812	0.42	a3ss	1	NA	3' UTR	NM_017520
chr13:21957059:21957148:-@chr13:21956040:21956084:-@chr13:21955573:21955688:-	ZDHHC20	253832	zinc finger, DHHC-type containing 20	0.00580605	-0.235	se	1	NA	Exon (uc001uoc.3/253832, exon 12 of 15)	NM_153251
chr13:24734861:24735071:+@chr13:24796957:24798720:+@chr13:24823615:24823980:+@chr13:24825856:24826000:+	SPATA13	221178	spermatogenesis associated 13	0.00875238	-0.77	mxe	1	FALSE	Promoter (<=1kb)	NM_001166271;NM_153023
chr13:36871774:36871992:-@chr13:36869915:36869994:-@chr13:36857729:36857839:-	CCDC169-SOHLH2	100526761	CCDC169-SOHLH2 readthrough	0.0094644	0.1	se	1	FALSE	Promoter (2-3kb)	NA
chr13:39611335:39612252:-@chr13:39608268:39608333:-@chr13:39605700:39605768:-	PROSER1	80209	proline and serine rich 1	0.000452664	0.315	se	1	FALSE	Exon (uc001uwy.4/80209, exon 2 of 13)	NA
chr13:73303064:73303231:+@chr13:73305419:73305525:+@chr13:73309098:73309143:+	BORA	79866	bora, aurora kinase A activator	0.00815097	0.27	se	1	NA	5' UTR	NM_024808
chr14:100841620:100841927:-@chr14:100835424:100835595:-@chr14:100828045:100828258:-	WARS	7453	tryptophanyl-tRNA synthetase	0.00574374	0.485	se	1	FALSE	5' UTR	NM_004184;NM_213646;NM_213645;NM_173701
chr14:102700025:102700126:-@chr14:102698872:102699045:-@chr14:102691432:102692745:-@chr14:102690837:102691131:-	MOK	5891	MOK protein kinase	0.00103911	0.41	mxe	1	TRUE	Exon (uc001ylh.4/5891, exon 2 of 5)	NR_073540
chr14:103958114:103958371:+@chr14:103966493:103966537:+@chr14:103969219:103970166:+	MARK3	4140	MAP/microtubule affinity-regulating kinase 3	0.00195095	0.42	se	1	FALSE	Promoter (<=1kb)	NA
chr14:104145721:104145855|104145882:+@chr14:104153418:104153548:+	KLC1	3831	kinesin light chain 1	0.0011909	0.38	a5ss	1	FALSE	Exon (uc010tyd.1/3831, exon 16 of 18)	NM_182923;NM_001130107
chr14:104145721:104145882:+@chr14:104153418:104153548:+@chr14:104166992:104167064:+	KLC1	3831	kinesin light chain 1	0.00458639	-0.22	se	1	FALSE	Exon (uc010tyf.2/3831, exon 14 of 16)	NM_182923;NM_001130107
chr14:104181761:104181823:-@chr14:104177904|104177998:104177803:-	XRCC3	7517	X-ray repair complementing defective repair in Chinese hamster cells 3	0.00882357	-0.34	a3ss	1	NA	5' UTR	NM_001100118
chr14:105180540:105181193:+@chr14:105181621:105181677:+@chr14:105185132:105185947:+	INF2	64423	inverted formin, FH2 and WH2 domain containing	0.00458143	0.15	se	1	FALSE	3' UTR	NA
chr14:105261821:105262080:-@chr14:105259464:105259547:-@chr14:105258935:105259059:-	AKT1	207	v-akt murine thymoma viral oncogene homolog 1	0.00871134	0.23	se	1	FALSE	Promoter (<=1kb)	NM_001014432;NM_001014431
chr14:105261821:105262080:-@chr14:105259464:105259641:-@chr14:105258935:105259059:-	AKT1	207	v-akt murine thymoma viral oncogene homolog 1	0.0094401	0.18	se	1	FALSE	Promoter (<=1kb)	NM_001014432;NM_001014431
chr14:106386922:106387107|106387117:+@chr14:106388058:106388203:+	KIAA0125	9834	KIAA0125	0.00567101	0.22	a5ss	1	NA	Exon (uc001ysq.3/9834, exon 2 of 4)	NR_026800
chr14:20923385-20923548:+@chr14:20923737-20923862:+	APEX1	328	APEX nuclease (multifunctional DNA repair enzyme) 1	0.00166569	-0.335	ri	1	NA	Promoter (<=1kb)	NM_080648;NM_080649;NM_001641;NM_001244249
chr14:21737457:21737638:-@chr14:21731470:21731495:-@chr14:21702112:21702388:-	HNRNPC	3183	heterogeneous nuclear ribonucleoprotein C (C1/C2)	2.82578e-10	0.1	se	1	FALSE	5' UTR	NM_004500;NM_001077443;NM_031314;NM_001077442
chr14:21967744-21967636:-@chr14:21967281-21967169:-	METTL3	56339	methyltransferase like 3	0.0071485	-0.1	ri	1	TRUE	3' UTR	NM_019852
chr14:23380537:23380612:-@chr14:23378692:23378804:-@chr14:23377542:23377589:-@chr14:23375404:23375577:-	RBM23	55147	RNA binding motif protein 23	0.00368617	-0.26	mxe	1	NA	5' UTR	NM_018107;NM_001077351;NM_001077352
chr14:23398461:23398661:-@chr14:23397335:23397824:-@chr14:23396735:23396823:-@chr14:23395911:23396023:-	PRMT5	10419	protein arginine methyltransferase 5	0.0048125	-0.21	mxe	1	TRUE	Promoter (<=1kb)	NM_006109
chr14:24031624-24031497:-@chr14:24031275-24031171:-	AP1G2	8906	adaptor-related protein complex 1, gamma 2 subunit	0.00966659	0.23	ri	1	NA	Promoter (2-3kb)	NM_003917
chr14:24031624:24031171|24031497:-@chr14:24030721:24030844:-	AP1G2	8906	adaptor-related protein complex 1, gamma 2 subunit	0.00495879	0.145	a5ss	1	NA	Promoter (2-3kb)	NM_003917
chr14:24583906:24584133:+@chr14:24584415:24584502:+@chr14:24584752:24584958:+	DCAF11	80344	DDB1 and CUL4 associated factor 11	0.0071532	0.165	se	1	FALSE	Promoter (<=1kb)	NA
chr14:24701648:24701994|24702053:+@chr14:24702425:24702546:+	GMPR2	51292	guanosine monophosphate reductase 2	0.000574273	-0.21	a5ss	1	FALSE	Promoter (<=1kb)	NM_001002000;NM_001002001
chr14:24911466:24911315|24911384:-@chr14:24909989:24910132:-	SDR39U1	56948	short chain dehydrogenase/reductase family 39U, member 1	0.00779871	-0.185	a5ss	1	NA	Promoter (<=1kb)	NM_020195
chr14:24911552:24911658:-@chr14:24911384:24911466:-@chr14:24910884:24911001:-@chr14:24909989:24910132:-	SDR39U1	56948	short chain dehydrogenase/reductase family 39U, member 1	0.00617301	-0.18	mxe	1	FALSE	Promoter (<=1kb)	NM_020195
chr14:31404369:31404510:-@chr14:31398407:31398517:-@chr14:31382730:31382863:-	LOC100506071	100506071	uncharacterized LOC100506071	0.00682043	0.12	se	1	FALSE	Exon (uc001wqu.2/29966, exon 8 of 18)	NM_001083893;NM_014574
chr14:35261981:35262127:-@chr14:35255332:35255427:-@chr14:35254983:35255207:-	CFL2	1073	cofilin 2 (muscle)	0.00837034	0.315	se	1	FALSE	Exon (uc001wsk.3/11177, exon 13 of 27)	NM_182648;NM_013448
chr14:39788413:39788495:+@chr14:39790132:39790260:+@chr14:39796068:39796226:+	CTAGE5	4253	CTAGE family, member 5	0.00309602	0.22	se	1	FALSE	Exon (uc010tqe.1/4253, exon 18 of 20)	NM_203354;NM_001247989;NM_001247990;NM_001247988;NM_203356;NM_005930;NM_203355
chr14:58893772:58893960:-@chr14:58890726:58890813:-@chr14:58878625:58878689:-@chr14:58877561:58877656:-	TIMM9	26520	translocase of inner mitochondrial membrane 9 homolog (yeast)	0.00170455	0.52	mxe	1	FALSE	Promoter (<=1kb)	NM_012460
chr14:60715966:60716395:+@chr14:60717098:60717199:+@chr14:60749402:60750255:+	PPM1A	5494	protein phosphatase, Mg2+/Mn2+ dependent, 1A	0.000418211	0.26	se	1	FALSE	Promoter (1-2kb)	NA
chr14:65390709:65390844:+@chr14:65392725:65392798:+@chr14:65410017:65411309:+	CHURC1-FNTB	100529261	CHURC1-FNTB readthrough	0.000216402	-0.35	se	1	TRUE	Exon (uc001xhv.3/91612, exon 3 of 4)	NM_001204064
chr14:65569022:65569227:-@chr14:65568264:65568290:-@chr14:65560426:65560533:-	MAX	4149	MYC associated factor X	0.00390841	0.195	se	1	FALSE	Promoter (<=1kb)	NM_197957;NR_046552;NM_145113;NM_002382;NM_145112;NM_001271069;NR_102432;NM_145114;NR_102431;NR_049878
chr14:68141092:68141602:-@chr14:68129746:68129907:-@chr14:68129194:68129252:-	VTI1B	10490	vesicle transport through interaction with t-SNAREs 1B	0.000920773	0.405	se	1	NA	5' UTR	NA
chr14:68162347:68162510:-@chr14:68159651:68159769:-@chr14:68159155:68159310:-@chr14:68157857:68157961:-	RDH11	51109	retinol dehydrogenase 11 (all-trans/9-cis/11-cis)	0.00386945	0.33	mxe	1	NA	Promoter (<=1kb)	NM_016026;NM_001252650
chr14:74424850-74424980:+@chr14:74425674-74425781:+	FAM161B	145483	family with sequence similarity 161, member B	0.00952123	0.6	ri	1	NA	3' UTR	NM_182480;NM_182476
chr14:74769578:74769767:-@chr14:74766853:74766971:-@chr14:74766251:74766378:-@chr14:74764633:74764772:-	ABCD4	5826	ATP-binding cassette, sub-family D (ALD), member 4	0.00818955	0.21	mxe	1	FALSE	Promoter (<=1kb)	NA
chr14:74953032:74953139:-@chr14:74951118:74951290:-@chr14:74947389:74947482:-@chr14:74946643:74946991:-	MIR4709	100616211	microRNA 4709	0.00555398	0.21	mxe	1	NA	Exon (uc001xpy.3/10577, exon 2 of 5)	NM_006432
chr15:100106133:100106309:+@chr15:100138635:100138716:+@chr15:100161096:100161285:+@chr15:100173183:100173378:+	MEF2A	4205	myocyte enhancer factor 2A	0.00329048	-0.48	mxe	1	FALSE	Promoter (<=1kb)	NM_005587;NM_001171894;NM_001130927;NM_001130926
chr15:100185766:100185969:+@chr15:100211528:100211659:+@chr15:100211725:100211862:+@chr15:100214598:100214817:+	MEF2A	4205	myocyte enhancer factor 2A	0.000134172	-0.13	mxe	1	FALSE	Exon (uc002bve.3/4205, exon 4 of 12)	NM_005587;NM_001171894;NM_001130927;NM_001130926;NM_001130928
chr15:34628611:34629045:-@chr15:34567546:34567590:-@chr15:34553127:34553221:-	SLC12A6	9990	solute carrier family 12 (potassium/chloride transporter), member 6	0.00506085	0.11	se	1	FALSE	5' UTR	NM_001042495;NM_001042494;NM_001042496;NM_133647;NM_001042497
chr15:40331294:40331389:-@chr15:40330595|40331149:40330483:-	SRP14	6727	signal recognition particle 14kDa (homologous Alu RNA binding protein)	0.000134292	0.495	a3ss	1	NA	Promoter (<=1kb)	NM_003134
chr15:41687057:41687242:-@chr15:41686303:41686556:-@chr15:41680646:41680720:-	NDUFAF1	51103	NADH dehydrogenase (ubiquinone) complex I, assembly factor 1	0.000292177	0.1	se	1	NA	3' UTR	NM_016013;NR_045620;NM_001256322
chr15:43478352:43478431:+@chr15:43481397:43481478:+@chr15:43482253:43482349:+@chr15:43482523:43482596:+	CCNDBP1	23582	cyclin D-type binding-protein 1	0.00551537	0.19	mxe	1	FALSE	Promoter (<=1kb)	NM_012142;NR_045998;NR_027514;NR_027513
chr15:43508466:43508651:-@chr15:43507293:43507526:-@chr15:43503614:43503732:-	EPB42	2038	erythrocyte membrane protein band 4.2	0.00364401	-0.2	se	1	FALSE	Exon (uc001zra.4/2038, exon 3 of 13)	NM_000119;NM_001114134
chr15:45707785:45707977|45708007:+@chr15:45709467:45709597:+	SPATA5L1	79029	spermatogenesis associated 5-like 1	0.00592128	0.12	a5ss	1	NA	Exon (uc001zve.3/79029, exon 5 of 8)	NM_024063
chr15:49917310:49917628:+@chr15:49923153:49923255:+@chr15:49924356:49924499:+	DTWD1	56986	DTW domain containing 1	0.00275436	0.145	se	1	NA	5' UTR	NM_020234;NM_001144955
chr15:50716579:50716711|50716851:+@chr15:50724535:50724696:+	USP8	9101	ubiquitin specific peptidase 8	0.00938591	0.33	a5ss	1	FALSE	Promoter (<=1kb)	NM_001128611;NM_005154;NM_001128610
chr15:57931638:57931743:+@chr15:57953648:57953731:+@chr15:57967166:57967266:+	MYZAP	100820829	myocardial zonula adherens protein	0.00294158	-0.1	se	1	TRUE	Exon (uc002aei.3/100820829, exon 11 of 13)	NM_152451;NM_001018100
chr15:58724192:58724319:+@chr15:58830532:58830716:+@chr15:58833984:58834166:+@chr15:58834733:58834850:+	LIPC	3990	lipase, hepatic	0.00123683	0.22	mxe	1	NA	Promoter (<=1kb)	NM_000236
chr15:59961091:59961189:-@chr15:59960302:59960337:-@chr15:59955062:59956319:-	GTF2A2	2958	general transcription factor IIA, 2, 12kDa	0.000955099	0.14	se	1	FALSE	Intron (uc010uhb.2/663, intron 1 of 9)	NM_004330
chr15:64380886:64381050:-@chr15:64373301:64373350:-@chr15:64367691:64367736:-	FAM96A	84191	family with sequence similarity 96, member A	0.00188855	0.17	se	1	FALSE	Exon (uc002amt.1/84191, exon 3 of 5)	NM_032231;NM_001014812
chr15:66789980:66790146:-@chr15:66787241:66787757:-@chr15:66786753:66786890:-	SNAPC5	10302	small nuclear RNA activating complex, polypeptide 5, 19kDa	0.000329828	0.2	se	1	NA	Promoter (2-3kb)	NA
chr15:68504201:68503987|68504013:-@chr15:68503601:68503656:-	CALML4	91860	calmodulin-like 4	0.000395077	-0.325	a5ss	1	NA	Exon (uc002arf.3/54982, exon 4 of 7)	NM_017882
chr15:72523727:72523237|72523241:-@chr15:72511285:72511451:-	PKM	5315	pyruvate kinase, muscle	7.6272e-05	0.61	a5ss	1	NA	Promoter (<=1kb)	NA
chr15:74741527:74741694:-@chr15:74740899|74740941:74740819:-	UBL7	84993	ubiquitin-like 7	0.000105372	-0.3	a3ss	1	FALSE	Exon (uc002axw.1/84993, exon 10 of 11)	NM_201265;NM_032907
chr15:75315927:75315967:+@chr15:75320588:75320794:+@chr15:75335782:75335877:+@chr15:75340894:75341062:+	PPCDC	60490	phosphopantothenoylcysteine decarboxylase	0.00436416	-0.395	mxe	1	FALSE	Promoter (<=1kb)	NM_021823
chr15:75656340:75656529:-@chr15:75655551:75655631:-@chr15:75654983:75655089:-	MAN2C1	4123	mannosidase, alpha, class 2C, member 1	0.00601658	-0.4	se	1	NA	Intron (uc002baf.4/4123, intron 20 of 25)	NM_001256495;NM_006715;NM_001256496;NM_001256494
chr15:78556487:78556735:+@chr15:78557099:78557237:+@chr15:78562839:78563019:+@chr15:78565437:78565541:+	DNAJA4	55466	DnaJ (Hsp40) homolog, subfamily A, member 4	0.000504785	-0.27	mxe	1	TRUE	Promoter (<=1kb)	NM_018602
chr15:78578383:78578475:-@chr15:78577681|78578066:78577603:-	DNAJA4	55466	DnaJ (Hsp40) homolog, subfamily A, member 4	9.90765e-08	0.45	a3ss	1	NA	Exon (uc002bdn.3/80349, exon 10 of 11)	NM_025234
chr15:80351910:80352151:+@chr15:80367506:80367657:+@chr15:80390758:80390920:+@chr15:80412670:80412840:+	ZFAND6	54469	zinc finger, AN1-type domain 6	0.000491516	0.455	mxe	1	FALSE	Promoter (<=1kb)	NM_019006;NM_001242918;NM_001242912;NM_001242917;NM_001242911;NM_001242913;NM_001242914
chr15:81598249:81598507:+@chr15:81598761|81598764:81598886:+	IL16	3603	interleukin 16	0.00516349	-0.12	a3ss	1	FALSE	Exon (uc010blq.1/3603, exon 20 of 20)	NM_004513;NM_172217;NM_001172128
chr15:90808895-90809108:+@chr15:90809520-90809630:+	CIB1	10519	calcium and integrin binding 1 (calmyrin)	0.00212292	-0.12	ri	1	NA	Promoter (<=1kb)	NM_001033088
chr15:91455273-91455509:+@chr15:91455772-91455894:+	MAN2A2	4122	mannosidase, alpha, class 2A, member 2	0.00106023	0.23	ri	1	NA	Promoter (<=1kb)	NM_006122
chr15:93426073:93426416:+@chr15:93426815:93427008:+@chr15:93428745:93428814:+	LINC01578	100507217	long intergenic non-protein coding RNA 1578	0.0013565	0.28	se	1	NA	Promoter (<=1kb)	NR_037601;NR_037600;NR_037602
chr16:11096931:11097114|11097162:+@chr16:11114050:11114182:+	CLEC16A	23274	C-type lectin domain family 16, member A	0.00670628	0.31	a5ss	1	FALSE	Exon (uc002dan.4/23274, exon 10 of 21)	NM_015226;NM_001243403
chr16:1836538-1836656:+@chr16:1837678-1837832:+	NUBP2	10101	nucleotide binding protein 2	0.00414865	-0.12	ri	1	FALSE	5' UTR	NM_012225
chr16:23505699-23505620:-@chr16:23504779-23504681:-	GGA2	23062	golgi-associated, gamma adaptin ear containing, ARF binding protein 2	0.000645602	0.23	ri	1	NA	Exon (uc002dlq.3/23062, exon 4 of 17)	NM_015044
chr16:23505699-23505624:-@chr16:23504779-23504681:-	GGA2	23062	golgi-associated, gamma adaptin ear containing, ARF binding protein 2	2.71561e-05	-0.19	ri	1	NA	Exon (uc002dlq.3/23062, exon 3 of 17)	NM_015044
chr16:27413483:27413939:+@chr16:27414401:27414541:+@chr16:27441377:27441441:+	IL21R	50615	interleukin 21 receptor	0.00491063	0.25	se	1	FALSE	Promoter (<=1kb)	NM_181079;NM_181078
chr16:28222687:28223190:-@chr16:28220308:28220376:-@chr16:28192262:28192352:-	XPO6	23214	exportin 6	0.00667497	0.365	se	1	NA	Promoter (2-3kb)	NM_001270940;NM_015171
chr16:28847254:28847443|28847497:+@chr16:28848072:28848558:+	ATXN2L	11273	ataxin 2-like	0.00282803	0.455	a5ss	1	FALSE	Promoter (2-3kb)	NM_148414;NM_017492;NM_145714;NM_007245;NM_148416;NM_148415
chr16:28986096:28986713:+@chr16:28986813:28986878:+@chr16:28989229:28989365:+@chr16:28990476:28990627:+	SPNS1	83985	spinster homolog 1 (Drosophila)	0.00880706	0.41	mxe	1	NA	Promoter (<=1kb)	NA
chr16:299548:299653:+@chr16:304380:304680:+@chr16:309482:309598:+@chr16:309968:310159:+	FAM234A	83986	family with sequence similarity 234, member A	0.00024652	-0.125	mxe	1	FALSE	Promoter (<=1kb)	NM_032039
chr16:299548:299653:+@chr16:304387:304680:+@chr16:309482:309598:+@chr16:309968:310159:+	FAM234A	83986	family with sequence similarity 234, member A	0.00014646	-0.16	mxe	1	FALSE	Promoter (<=1kb)	NM_032039
chr16:30012250:30012361:+@chr16:30012533|30012735:30012851:+	INO80E	283899	INO80 complex subunit E	0.000508189	0.21	a3ss	1	NA	Exon (uc002dvg.1/283899, exon 6 of 7)	NM_173618
chr16:30256775:30256932:-@chr16:30251287:30251563:-@chr16:30246772:30246900:-	LOC613037	613037	nuclear pore complex interacting protein pseudogene	0.0079672	0.18	se	1	NA	Exon (uc010veo.1/uc010veo.1, exon 1 of 1)	NR_002555
chr16:3355212:3355439:-@chr16:3354764:3354944:-@chr16:3348808:3352009:-	ZNF75A	7627	zinc finger protein 75a	0.00925245	0.28	se	1	FALSE	Promoter (<=1kb)	NA
chr16:3534699:3535061|3535083:+@chr16:3535467:3536963:+	NAA60	79903	N(alpha)-acetyltransferase 60, NatF catalytic subunit	0.00803305	-0.34	a5ss	1	TRUE	3' UTR	NM_001083601
chr16:56717077:56717142|56717298:+@chr16:56717870:56718108:+	MT1X	4501	metallothionein 1X	0.000756457	0.25	a5ss	1	NA	Promoter (<=1kb)	NM_005952
chr16:57691285:57691403:+@chr16:57693307|57693325:57693593:+	ADGRG3	222487	adhesion G protein-coupled receptor G3	0.000755408	-0.28	a3ss	1	FALSE	Exon (uc002elz.1/9289, exon 11 of 12)	NM_001145774;NM_001145770;NM_005682;NM_201525;NM_001145773;NM_001145772;NM_001145771;NM_201524
chr16:57828911:57829053:-@chr16:57822487:57822625:-@chr16:57819376:57819578:-@chr16:57806135:57806200:-	KIFC3	3801	kinesin family member C3	0.00351443	0.13	mxe	1	FALSE	5' UTR	NM_005550;NM_001130099;NM_001130100
chr16:58663632:58663790:-@chr16:58658577:58658698:-@chr16:58657186:58657313:-@chr16:58633140:58633415:-	CNOT1	23019	CCR4-NOT transcription complex, subunit 1	0.0023381	-0.125	mxe	1	FALSE	Promoter (<=1kb)	NM_001265612;NM_016284
chr16:69155339:69155396:-@chr16:69154956:69155073:-@chr16:69151912:69154552:-	CHTF8	54921	chromosome transmission fidelity factor 8	0.00901945	-0.285	se	1	FALSE	5' UTR	NA
chr16:69166387:69166493:-@chr16:69155339:69155396:-@chr16:69154956:69155073:-@chr16:69151912:69154552:-	CHTF8	54921	chromosome transmission fidelity factor 8	0.00155693	-0.125	mxe	1	FALSE	Promoter (<=1kb)	NA
chr16:779009-779088:+@chr16:779288-779715:+	HAGHL	84264	hydroxyacylglutathione hydrolase-like	6.97637e-05	-0.17	ri	1	FALSE	Promoter (1-2kb)	NM_032304
chr16:81030919:81031034:-@chr16:81015411:81015482:-@chr16:81009699:81010076:-	CENPN	55839	centromere protein N	1.31234e-05	-0.26	se	1	FALSE	Exon (uc002ffu.3/56942, exon 3 of 4)	NM_020188
chr16:84214792-84214649:-@chr16:84213950-84213776:-	TAF1C	9013	TATA box binding protein (TBP)-associated factor, RNA polymerase I, C, 110kDa	0.00479965	-0.1	ri	1	NA	5' UTR	NM_001243159;NM_001243156;NM_001243160;NM_005679;NM_139353;NM_001243157;NM_001243158
chr16:84215269-84215198:-@chr16:84215069-84214934:-	TAF1C	9013	TATA box binding protein (TBP)-associated factor, RNA polymerase I, C, 110kDa	0.00955592	-0.14	ri	1	NA	5' UTR	NM_001243159;NM_001243156;NM_001243160;NM_005679;NM_139353;NM_001243157;NM_001243158
chr16:89160217:89160400|89160404:+@chr16:89164999:89165171:+	ACSF3	197322	acyl-CoA synthetase family member 3	0.00281178	0.645	a5ss	1	FALSE	Promoter (<=1kb)	NM_001243279;NM_174917;NR_045666;NM_001127214
chr17:10608227:10608844|10608932:+@chr17:10609755:10609871:+	ADPRM	56985	ADP-ribose/CDP-alcohol diphosphatase, manganese-dependent	0.0041758	0.51	a5ss	1	NA	Promoter (<=1kb)	NM_020233
chr17:16342641:16342728:+@chr17:16342842|16342895:16343017:+	SNORD49B	692087	small nucleolar RNA, C/D box 49B	2.58294e-06	-0.355	a3ss	1	NA	Promoter (<=1kb)	NR_027166;NR_027165;NR_045021;NR_027158;NR_027170;NR_045026;NR_045022;NR_045029;NR_027164;NR_027167;NR_027168;NR_027163;NR_027169;NR_027179;NR_027667;NR_045028;NR_027176;NR_027173;NR_027178;NR_027177;NR_027174;NR_027175;NR_027172;NR_045025;NR_045023
chr17:16342641:16342728:+@chr17:16342842|16342974:16343017:+	SNORD49B	692087	small nucleolar RNA, C/D box 49B	0.00540993	-0.17	a3ss	1	NA	Promoter (<=1kb)	NR_027166;NR_027165;NR_045021;NR_027158;NR_027170;NR_045026;NR_045022;NR_045029;NR_027164;NR_027167;NR_027168;NR_027163;NR_027169;NR_027179;NR_027667;NR_045028;NR_027176;NR_027173;NR_027178;NR_027177;NR_027174;NR_027175;NR_027172;NR_045025;NR_045023
chr17:17206680:17207131|17207215:+@chr17:17209857:17209957:+	NT5M	56953	5',3'-nucleotidase, mitochondrial	0.00539581	0.17	a5ss	1	NA	Promoter (<=1kb)	NM_020201
chr17:17723039:17722852|17722858:-@chr17:17722634:17722768:-	SREBF1	6720	sterol regulatory element binding transcription factor 1	0.00489016	-0.14	a5ss	1	FALSE	Promoter (1-2kb)	NM_004176;NM_001005291
chr17:26662366:26662515:-@chr17:26659172:26659408:-@chr17:26658885:26659013:-	TNFAIP1	7126	tumor necrosis factor, alpha-induced protein 1 (endothelial)	0.00592713	0.41	se	1	FALSE	Promoter (1-2kb)	NA
chr17:28958773:28958997|28959117:+@chr17:28960116:28960408:+	SH3GL1P2	6459	SH3-domain GRB2-like 1 pseudogene 2	0.00703623	0.13	a5ss	1	NA	Exon (uc002hfl.3/147172, exon 3 of 5)	NA
chr17:33759924:33760173:-@chr17:33759207:33759276:-@chr17:33749009:33750087:-	SLFN12	55106	schlafen family member 12	0.0087576	-0.11	se	1	FALSE	Promoter (<=1kb)	NM_018042
chr17:35687113:35687365:-@chr17:35646320:35646430:-@chr17:35641739:35641871:-	ACACA	31	acetyl-CoA carboxylase alpha	0.00835963	-0.405	se	1	NA	5' UTR	NM_198838;NM_198839;NM_198834;NM_198836
chr17:35944756:35944867:-@chr17:35939228:35939530:-@chr17:35937545:35937711:-@chr17:35936439:35936516:-	SYNRG	11276	synergin, gamma	0.00401915	-0.64	mxe	1	FALSE	Exon (uc002hoa.3/11276, exon 6 of 22)	NM_007247;NM_198882;NM_001163544;NM_001163545;NM_080550;NM_001163546;NM_001163547
chr17:36455317:36455434:+@chr17:36462500:36462598:+@chr17:36474586:36474634:+@chr17:36476502:36476651:+	MRPL45	84311	mitochondrial ribosomal protein L45	0.000357175	-0.14	mxe	1	FALSE	Promoter (2-3kb)	NM_032351
chr17:37682117:37682569:+@chr17:37686857|37686884:37690800:+	CDK12	51755	cyclin-dependent kinase 12	0.00395253	-0.36	a3ss	1	FALSE	Exon (uc002hrw.4/51755, exon 14 of 14)	NA
chr17:39968962:39969531:+@chr17:39973310:39973455:+@chr17:39974341:39974530:+	FKBP10	60681	FK506 binding protein 10, 65 kDa	0.00201565	0.15	se	1	NA	Promoter (2-3kb)	NA
chr17:40714092-40714237:+@chr17:40714951-40715340:+	COASY	80347	CoA synthase	0.00981241	0.17	ri	1	NA	Promoter (<=1kb)	NM_001042532;NM_001042529
chr17:41234421:41234592:-@chr17:41228628|41228631:41228505:-	BRCA1	672	breast cancer 1, early onset	0.00505814	0.105	a3ss	1	FALSE	Exon (uc010whl.2/672, exon 12 of 22)	NM_007298;NR_027676;NM_007299;NM_007297;NM_007300;NM_007294
chr17:45219595:45219802:-@chr17:45219388|45219391:45219219:-	CDC27	996	cell division cycle 27	0.00715359	0.29	a3ss	1	FALSE	Exon (uc002ild.4/996, exon 12 of 19)	NM_001114091;NM_001256
chr17:46127969:46128990:+@chr17:46133748|46133781:46133960:+	NFE2L1	4779	nuclear factor, erythroid 2-like 1	0.00580423	-0.59	a3ss	1	FALSE	Promoter (1-2kb)	NM_003204
chr17:48206881:48207246:-@chr17:48202455:48202724:-@chr17:48202281:48202335:-	SAMD14	201191	sterile alpha motif domain containing 14	0.00117136	-0.33	se	1	FALSE	Promoter (1-2kb)	NA
chr17:5013163-5012689:-@chr17:5012347-5012221:-	ZNF232	7775	zinc finger protein 232	0.00120038	-0.74	ri	1	NA	3' UTR	NM_014519
chr17:5326089:5326149:+@chr17:5329291:5329619:+@chr17:5331391:5331531:+@chr17:5335862:5336340:+	NUP88	4927	nucleoporin 88kDa	0.00807977	-0.775	mxe	1	FALSE	Exon (uc002gbp.1/84268, exon 3 of 5)	NA
chr17:5389694:5390004:+@chr17:5391516:5391909:+@chr17:5392143:5394130:+	MIS12	79003	MIS12 kinetochore complex component	0.00608003	-0.305	se	1	FALSE	Promoter (1-2kb)	NA
chr17:57232492:57232800:-@chr17:57208642:57208728:-@chr17:57187308:57189706:-	MIR454	768216	microRNA 454	0.00258411	-0.13	se	1	FALSE	Exon (uc002ixd.2/348235, exon 2 of 4)	NA
chr17:60005377:60005015|60005296:-@chr17:60003713:60004023:-	INTS2	57508	integrator complex subunit 2	0.00245942	0.16	a5ss	1	NA	Promoter (<=1kb)	NM_020748
chr17:71228225:71228533:-@chr17:71223304:71223321:-@chr17:71203492:71205907:-	C17orf80	55028	chromosome 17 open reading frame 80	0.00626082	0.11	se	1	FALSE	Exon (uc002jji.4/84923, exon 2 of 3)	NA
chr17:7239848:7240106:+@chr17:7240582:7240688:+@chr17:7245267:7245386:+	ACAP1	9744	ArfGAP with coiled-coil, ankyrin repeat and PH domains 1	0.000606316	0.13	se	1	FALSE	Promoter (<=1kb)	NM_014716
chr17:7239848:7240106:+@chr17:7240631:7240688:+@chr17:7245267:7245386:+	ACAP1	9744	ArfGAP with coiled-coil, ankyrin repeat and PH domains 1	0.00711371	0.145	se	1	NA	Promoter (<=1kb)	NM_014716
chr17:73285435:73285530:-@chr17:73284583:73284672:-@chr17:73282714:73282883:-	SLC25A19	60386	solute carrier family 25 (mitochondrial thiamine pyrophosphate carrier), member 19	0.00724959	0.18	se	1	FALSE	Promoter (<=1kb)	NA
chr17:73487772:73487933|73487981:+@chr17:73488555:73488870:+	KIAA0195	9772	KIAA0195	0.000198851	0.18	a5ss	1	FALSE	Promoter (2-3kb)	NM_014738
chr17:74717880:74718015:-@chr17:74717345:74717438:-@chr17:74716442:74716580:-	JMJD6	23210	jumonji domain containing 6	0.00465528	0.2	se	1	NA	Intron (uc002jsn.1/23210, intron 3 of 6)	NM_015167;NM_001081461
chr17:74733583-74734058:+@chr17:74734364-74734530:+	MFSD11	79157	major facilitator superfamily domain containing 11	0.00121454	0.1	ri	1	NA	Promoter (<=1kb)	NM_001242534
chr17:7489050:7489115:+@chr17:7489264:7489396:+@chr17:7490010:7490156:+@chr17:7490479:7490589:+	MPDU1	9526	mannose-P-dolichol utilization defect 1	0.0098139	0.31	mxe	1	NA	Promoter (<=1kb)	NR_024603;NM_004870
chr17:7489264:7489396:+@chr17:7489974:7490095:+@chr17:7490217:7490335:+@chr17:7490479:7490589:+	MPDU1	9526	mannose-P-dolichol utilization defect 1	0.000753824	0.26	mxe	1	NA	Promoter (<=1kb)	NR_024603;NM_004870
chr17:76089701:76089844:+@chr17:76093826:76093942:+@chr17:76094424:76094618:+	TNRC6C-AS1	100131096	TNRC6C antisense RNA 1	0.000431227	0.21	se	1	FALSE	Exon (uc002juf.2/57690, exon 18 of 22)	NM_018996;NM_001142640
chr17:79519078:79518758|79518954:-@chr17:79517274:79518229:-	FAAP100	80233	Fanconi anemia core complex associated protein 100	0.00277869	0.21	a5ss	1	NA	Promoter (<=1kb)	NR_033338;NM_025161
chr17:79649705-79649521:-@chr17:79649179-79649064:-	ARL16	339231	ADP-ribosylation factor-like 16	0.00814656	0.355	ri	1	TRUE	Promoter (1-2kb)	NM_001040025
chr17:79818203:79818544:-@chr17:79817055:79817263:-@chr17:79813329:79813462:-@chr17:79813018:79813155:-	P4HB	5034	prolyl 4-hydroxylase, beta polypeptide	1.0691e-08	0.19	mxe	1	NA	Promoter (<=1kb)	NM_000918
chr17:79818203:79818544:-@chr17:79817057:79817263:-@chr17:79813329:79813462:-@chr17:79813018:79813155:-	P4HB	5034	prolyl 4-hydroxylase, beta polypeptide	1.0691e-08	0.245	mxe	1	NA	Promoter (<=1kb)	NM_000918
chr17:80008431-80008278:-@chr17:80007882-80007553:-	RFNG	5986	RFNG O-fucosylpeptide 3-beta-N-acetylglucosaminyltransferase	0.000208556	0.3	ri	1	NA	Promoter (<=1kb)	NM_002917
chr17:80009763:80009840:+@chr17:80010135:80010335:+@chr17:80011150:80011242:+	GPS1	2873	G protein pathway suppressor 1	0.000936697	-0.2	se	1	FALSE	Promoter (<=1kb)	NM_004127;NM_212492
chr17:80441592-80441655:+@chr17:80442689-80442826:+	NARF	26502	nuclear prelamin A recognition factor	0.000735693	0.17	ri	1	NA	3' UTR	NM_001038618;NM_012336;NM_001083608;NM_031968
chr18:28648860:28649117:-@chr18:28648265:28648310:-@chr18:28645942:28648178:-	DSC3	1825	desmocollin 3	0.00992729	-0.215	se	1	FALSE	3' UTR	NA
chr18:47018828:47018935:-@chr18:47017954|47018203:47017902:-	RPL17-C18orf32	100526842	RPL17-C18orf32 readthrough	0.00283489	0.16	a3ss	1	FALSE	Promoter (<=1kb)	NA
chr19:10291026:10291245:-@chr19:10290863:10290910:-@chr19:10287968:10288043:-	DNMT1	1786	DNA (cytosine-5-)-methyltransferase 1	0.00450922	0.33	se	1	FALSE	Promoter (<=1kb)	NM_001130823;NM_001379
chr19:10397643:10398082:+@chr19:10398212|10398289:10398514:+	ICAM4	3386	intercellular adhesion molecule 4 (Landsteiner-Wiener blood group)	0.00156584	-0.31	a3ss	1	FALSE	Promoter (<=1kb)	NA
chr19:10676582:10676702:-@chr19:10675605:10675710:-@chr19:10673405:10673513:-@chr19:10672467:10672521:-	KRI1	65095	KRI1 homolog	0.00667286	0.44	mxe	1	TRUE	Promoter (<=1kb)	NM_023008
chr19:14602468:14602555:-@chr19:14593501:14593818:-@chr19:14591405:14591590:-	PTGER1	5731	prostaglandin E receptor 1 (subtype EP1), 42kDa	0.00168585	0.53	se	1	FALSE	5' UTR	NM_202494;NM_202469;NM_202470;NM_005716;NM_202468
chr19:14606849:14606944:-@chr19:14602468:14602555:-@chr19:14593501:14593818:-@chr19:14591405:14591590:-	GIPC1	10755	GIPC PDZ domain containing family, member 1	0.00226681	0.19	mxe	1	FALSE	Promoter (<=1kb)	NM_202494;NM_202469;NM_202470;NM_005716;NM_202468
chr19:15236467:15236577:-@chr19:15235736:15235880:-@chr19:15234186:15234387:-@chr19:15233927:15234054:-	ILVBL	10994	ilvB (bacterial acetolactate synthase)-like	0.00304086	0.165	mxe	1	FALSE	Promoter (<=1kb)	NM_006844
chr19:18548670:18548798:-@chr19:18548409:18548570:-@chr19:18547494:18547687:-@chr19:18547140:18547289:-	ISYNA1	51477	inositol-3-phosphate synthase 1	0.000438413	0.21	mxe	1	FALSE	Promoter (<=1kb)	NM_001253389;NM_001170938;NM_016368;NR_045573
chr19:34712412:34712643:+@chr19:34717313:34717369:+@chr19:34718270:34720420:+	LSM14A	26065	LSM14A mRNA processing body assembly factor	0.00788187	0.31	se	1	FALSE	3' UTR	NM_015578;NM_001114093
chr19:36234805-36234710:-@chr19:36233704-36233430:-	IGFLR1	79713	IGF-like family receptor 1	0.00706554	0.28	ri	1	FALSE	Promoter (1-2kb)	NM_024660
chr19:40791088:40791302:-@chr19:40771129:40771258:-@chr19:40762833:40762961:-	AKT2	208	v-akt murine thymoma viral oncogene homolog 2	0.00113008	-0.305	se	1	FALSE	Promoter (<=1kb)	NM_001243028;NM_001626;NM_001243027
chr19:40791088:40791302:-@chr19:40771129:40771258:-@chr19:40762833:40762961:-@chr19:40761065:40761176:-	AKT2	208	v-akt murine thymoma viral oncogene homolog 2	0.00633486	-0.46	mxe	1	FALSE	Promoter (<=1kb)	NM_001243028;NM_001626;NM_001243027
chr19:40791088:40791302:-@chr19:40771166:40771258:-@chr19:40762833:40762961:-	AKT2	208	v-akt murine thymoma viral oncogene homolog 2	0.00341459	0.18	se	1	FALSE	Promoter (<=1kb)	NM_001243028;NM_001626;NM_001243027
chr19:42796718:42797011:+@chr19:42797108|42797111:42797433:+	CIC	23152	capicua transcriptional repressor	0.000321978	-0.255	a3ss	1	FALSE	Exon (uc002otf.1/23152, exon 15 of 20)	NM_015125
chr19:45261503-45261730:+@chr19:45261981-45262098:+	BCL3	602	B-cell CLL/lymphoma 3	0.00483682	-0.22	ri	1	TRUE	Exon (uc010xxe.2/602, exon 8 of 9)	NM_005178
chr19:48752780:48752890:-@chr19:48745797:48745901:-@chr19:48744219:48744320:-	CARD8	22900	caspase recruitment domain family, member 8	0.000896512	0.235	se	1	FALSE	Promoter (1-2kb)	NR_033678;NR_033680;NM_001184903;NM_014959;NM_001184901;NM_001184904
chr19:49496252:49496610:-@chr19:49494559:49494740:-@chr19:49490451:49490642:-@chr19:49489107:49489292:-	GYS1	2997	glycogen synthase 1 (muscle)	0.00244295	0.115	mxe	1	NA	Promoter (<=1kb)	NA
chr19:50432583:50432988:-@chr19:50431072|50431105:50430951:-	ATF5	22809	activating transcription factor 5	0.00100791	0.14	a3ss	1	FALSE	Promoter (<=1kb)	NM_012346;NM_001193357;NM_153719;NM_016553;NM_153718
chr19:52803647:52803737:+@chr19:52817406:52817532:+@chr19:52819087:52819215:+@chr19:52824832:52829174:+	ZNF480	147657	zinc finger protein 480	0.00333857	0.105	mxe	1	FALSE	5' UTR	NM_144684
chr19:54603039:54603071:-@chr19:54600451|54600572:54600149:-	OSCAR	126014	osteoclast associated, immunoglobulin-like receptor	0.0017249	0.275	a3ss	1	NA	Exon (uc002qcy.3/126014, exon 4 of 6)	NM_130771;NM_133169;NM_206818;NM_133168
chr19:56158954:56159643:+@chr19:56160124|56160312:56160443:+	CCDC106	29903	coiled-coil domain containing 106	4.6775e-05	-0.345	a3ss	1	NA	Promoter (<=1kb)	NA
chr2:100019263-100019107:-@chr2:100018809-100018707:-	EIF5B	9669	eukaryotic translation initiation factor 5B	0.00309193	0.1	ri	1	NA	Exon (uc002tac.3/51455, exon 21 of 23)	NM_001037872;NM_016316
chr2:102476198:102476326:+@chr2:102477287:102477448:+@chr2:102481392:102481498:+	MAP4K4	9448	mitogen-activated protein kinase kinase kinase kinase 4	0.00520037	-0.14	se	1	FALSE	Promoter (1-2kb)	NM_145686;NM_145687;NM_004834;NM_001242560;NM_001242559
chr2:102483674:102483771:+@chr2:102484491:102484499:+@chr2:102486084:102486259:+	MAP4K4	9448	mitogen-activated protein kinase kinase kinase kinase 4	0.0034246	-0.11	se	1	FALSE	5' UTR	NM_145686;NM_145687;NM_004834;NM_001242560;NM_001242559
chr2:110565751:110565981:+@chr2:110566327:110566472:+@chr2:110571037:110571232:+	RGPD5	84220	RANBP2-like and GRIP domain containing 5	0.00419645	-0.415	se	1	NA	Exon (uc002tfc.3/729540, exon 7 of 20)	NM_032260;NM_001123363
chr2:11605898:11606297:-@chr2:11598407:11598477:-@chr2:11597305:11597359:-	E2F6	1876	E2F transcription factor 6	0.00995073	-0.24	se	1	NA	5' UTR	NA
chr2:119981384:119981464:+@chr2:119996939:119997006:+@chr2:120003065:120003564:+	STEAP3	55240	STEAP family member 3, metalloreductase	0.00130269	0.1	se	1	FALSE	5' UTR	NM_182915;NM_001008410
chr2:130932487:130932573:-@chr2:130931087:130931229:-@chr2:130930852:130930927:-@chr2:130930360:130930468:-	SMPD4	55627	sphingomyelin phosphodiesterase 4, neutral membrane (neutral sphingomyelinase-3)	0.00554548	-0.23	mxe	1	FALSE	Promoter (2-3kb)	NM_001171083;NM_017951;NR_033231;NM_017751;NR_033232
chr2:134877554:134877862:+@chr2:135010666:135010789:+@chr2:135011833:135012215:+	MGAT5	4249	mannosyl (alpha-1,6-)-glycoprotein beta-1,6-N-acetyl-glucosaminyltransferase	0.0047126	-0.31	se	1	FALSE	Promoter (1-2kb)	NA
chr2:170396561:170396689:-@chr2:170394523:170394651:-@chr2:170393741:170393850:-@chr2:170387862:170388000:-	KLHL41	10324	kelch-like family member 41	0.00350537	0.19	mxe	1	FALSE	Exon (uc002uev.4/79675, exon 10 of 15)	NM_024622
chr2:201750421:201750495:-@chr2:201749985:201750066:-@chr2:201747065:201747158:-@chr2:201746144:201746211:-	PPIL3	53938	peptidylprolyl isomerase (cyclophilin)-like 3	0.00120368	0.215	mxe	1	FALSE	Promoter (2-3kb)	NM_032472;NM_130906
chr2:219524379:219524466:+@chr2:219524760:219524889:+@chr2:219525030:219525205:+@chr2:219525662:219526030:+	BCS1L	617	BC1 (ubiquinol-cytochrome c reductase) synthesis-like	0.00393003	0.12	mxe	1	FALSE	Promoter (<=1kb)	NM_001257344;NM_001079866
chr2:228189984:228190143:+@chr2:228195342:228195562:+@chr2:228197135:228197304:+	MFF	56947	mitochondrial fission factor	0.00175124	0.18	se	1	FALSE	Promoter (1-2kb)	NR_047499;NM_001277062;NM_001277064;NM_001277065;NM_001256304;NM_001105519;NM_001277061;NM_001277063;NM_001134693
chr2:242254723:242255025:+@chr2:242263631:242263656:+@chr2:242265408:242265528:+	SEPT2	4735	septin 2	0.0051743	-0.12	se	1	FALSE	5' UTR	NM_001008491;NM_006155
chr2:24980842:24981025:+@chr2:24985556:24985645:+@chr2:24990948:24991004:+@chr2:24991090:24993570:+	NCOA1	8648	nuclear receptor coactivator 1	0.00190191	-0.135	mxe	1	FALSE	Exon (uc002rfi.3/8648, exon 19 of 22)	NM_003743;NM_147233;NM_147223
chr2:26987142:26987294:+@chr2:26997119:26997191:+@chr2:26997912:26998083:+@chr2:26998332:26998544:+	SLC35F6	54978	solute carrier family 35, member F6	0.000581901	-0.23	mxe	1	FALSE	Promoter (<=1kb)	NA
chr2:28113482:28113709:+@chr2:28115250:28115315:+@chr2:28117400:28117551:+	BRE-AS1	100302650	BRE antisense RNA 1	0.0049986	-0.255	se	1	FALSE	Promoter (1-2kb)	NA
chr2:32264874:32264662|32264802:-@chr2:32264490:32264561:-	DPY30	84661	dpy-30 histone methyltransferase complex regulatory subunit	0.00442653	-0.16	a5ss	1	FALSE	Promoter (<=1kb)	NM_032574
chr2:37423635:37423663:+@chr2:37425637:37425815:+@chr2:37426847:37426962:+	CEBPZOS	100505876	CEBPZ opposite strand	0.00249837	-0.14	se	1	FALSE	Promoter (2-3kb)	NR_037879;NR_037880
chr2:38809055:38809127:-@chr2:38805062:38805144:-@chr2:38804603:38804674:-	HNRNPLL	92906	heterogeneous nuclear ribonucleoprotein L-like	0.00927428	-0.35	se	1	NA	5' UTR	NM_001142650;NM_138394
chr2:38830178-38829999:-@chr2:38829742-38829580:-	HNRNPLL	92906	heterogeneous nuclear ribonucleoprotein L-like	0.00117113	0.255	ri	1	NA	Promoter (<=1kb)	NA
chr2:46819614:46819722:-@chr2:46818942:46819064:-@chr2:46808413:46808730:-	PIGF	5281	phosphatidylinositol glycan anchor biosynthesis, class F	0.0035792	0.385	se	1	NA	Intron (uc002rvc.3/5281, intron 2 of 6)	NM_002643
chr2:47403580:47403740:-@chr2:47399553:47399598:-@chr2:47397873:47397903:-	C2orf61	285051	chromosome 2 open reading frame 61	0.00164707	0.15	se	1	NA	Intron (uc010fbd.3/285051, intron 8 of 8)	NM_001743
chr2:55494705:55494771:-@chr2:55493517:55493654:-@chr2:55490776:55491001:-	MTIF2	4528	mitochondrial translational initiation factor 2	0.00116151	0.58	se	1	FALSE	Promoter (1-2kb)	NM_002453;NM_001005369
chr2:55792038:55792177:-@chr2:55791612|55791633:55791449:-	PPP4R3B	57223	protein phosphatase 4, regulatory subunit 3B	0.00963341	-0.63	a3ss	1	FALSE	Exon (uc002ryz.3/57223, exon 4 of 6)	NM_001122964;NM_020463
chr2:64083440:64083567:+@chr2:64083922:64084016:+@chr2:64084684:64084852:+@chr2:64084963:64085070:+	UGP2	7360	UDP-glucose pyrophosphorylase 2	0.000655713	0.19	mxe	1	TRUE	5' UTR	NM_001001521;NM_006759
chr2:71295780-71295842:+@chr2:71297632-71297716:+	NAGK	55577	N-acetylglucosamine kinase	0.00257523	-0.14	ri	1	NA	Promoter (<=1kb)	NM_017567
chr2:74153953:74154179:+@chr2:74166037:74166149:+@chr2:74173846:74174033:+	DGUOK	1716	deoxyguanosine kinase	7.29653e-07	0.29	se	1	NA	Exon (uc002sjx.3/1716, exon 2 of 7)	NM_080918;NM_080916
chr2:86352118:86352205:+@chr2:86352578:86352638:+@chr2:86352918:86353003:+@chr2:86354284:86354428:+	PTCD3	55037	pentatricopeptide repeat domain 3	0.000483758	0.36	mxe	1	FALSE	Promoter (<=1kb)	NM_017952
chr2:86400773:86400884:-@chr2:86398331:86398432:-@chr2:86397872:86397964:-@chr2:86393631:86393767:-	IMMT	10989	inner membrane protein, mitochondrial	0.00211408	-0.12	mxe	1	FALSE	Promoter (2-3kb)	NM_001100169;NM_001100170;NM_006839
chr2:86400773:86400884:-@chr2:86398331:86398459:-@chr2:86397872:86397964:-@chr2:86393631:86393767:-	IMMT	10989	inner membrane protein, mitochondrial	0.00229951	-0.4	mxe	1	FALSE	Promoter (2-3kb)	NM_001100169;NM_001100170;NM_006839
chr2:86400773:86400884:-@chr2:86398331:86398504:-@chr2:86397872:86397964:-@chr2:86393631:86393767:-	IMMT	10989	inner membrane protein, mitochondrial	0.00162864	-0.35	mxe	1	NA	Promoter (2-3kb)	NM_001100169;NM_001100170;NM_006839
chr20:17949343:17949490:-@chr20:17949018:17949100:-@chr20:17937577:17937681:-@chr20:17936009:17936119:-	SNX5	27131	sorting nexin 5	0.00141585	-0.1	mxe	1	NA	Promoter (<=1kb)	NM_152227
chr20:2854142:2854406:+@chr20:2903853:2903931:+@chr20:2928628:2928670:+@chr20:2944918:2944996:+	PTPRA	5786	protein tyrosine phosphatase, receptor type, A	0.00167505	0.28	mxe	1	FALSE	Promoter (<=1kb)	NM_002836;NM_080840;NM_080841
chr20:31017141:31017234:+@chr20:31017704:31017856:+@chr20:31019124:31019287:+	NOL4L	140688	nucleolar protein 4-like	0.00786323	0.11	se	1	FALSE	Exon (uc002wxs.3/171023, exon 7 of 12)	NM_001164603;NM_015338
chr20:3190006:3190263:+@chr20:3193815:3193872:+@chr20:3194631:3194704:+	ITPA	3704	inosine triphosphatase (nucleoside triphosphate pyrophosphatase)	0.00188141	0.23	se	1	NA	Exon (uc031rse.1/3704, exon 2 of 7)	NR_049796;NM_033453;NM_181493
chr20:32659872:32660011:+@chr20:32661369:32661441:+@chr20:32661625:32661672:+@chr20:32663680:32663846:+	EIF2S2	8894	eukaryotic translation initiation factor 2, subunit 2 beta, 38kDa	0.00472551	0.23	mxe	1	NA	5' UTR	NM_016732;NM_007367
chr20:33871979:33872064:-@chr20:33868457:33868625:-@chr20:33867745:33867921:-	MMP24-AS1	101410538	MMP24 antisense RNA 1	0.000283747	-0.17	se	1	NA	Promoter (2-3kb)	NM_001267067;NM_002212;NR_052022;NM_181466;NM_001267062;NM_181468;NR_049790
chr20:33871979:33872064:-@chr20:33868457:33868632:-@chr20:33867745:33867921:-	MMP24-AS1	101410538	MMP24 antisense RNA 1	2.96216e-05	0.125	se	1	NA	Promoter (2-3kb)	NM_001267067;NM_002212;NR_052022;NM_181466;NM_001267062;NM_181468;NR_049790
chr20:34078682:34078808:-@chr20:34068958:34069076:-@chr20:34065651:34065770:-@chr20:34064199:34064500:-	CEP250	11190	centrosomal protein 250kDa	0.000609534	0.14	mxe	1	FALSE	Intron (uc021wco.1/11190, intron 21 of 34)	NA
chr20:37054583:37054700:-@chr20:37050739:37050888:-@chr20:37049653:37049745:-@chr20:37049239:37049547:-	SNORA71B	26776	small nucleolar RNA, H/ACA box 71B	0.00474751	0.2	mxe	1	FALSE	Promoter (<=1kb)	NR_027241
chr20:44718456:44718591:-@chr20:44708026:44708092:-@chr20:44698849:44699175:-	NCOA5	57727	nuclear receptor coactivator 5	0.00749172	0.18	se	1	FALSE	Promoter (<=1kb)	NM_020967
chr20:44993010:44993064:-@chr20:44987402|44987597:44987026:-	SLC35C2	51006	solute carrier family 35 (GDP-fucose transporter), member C2	0.00199212	0.16	a3ss	1	FALSE	5' UTR	NA
chr20:48729644:48729735:-@chr20:48713209:48713348:-@chr20:48700666:48700791:-	UBE2V1	7335	ubiquitin-conjugating enzyme E2 variant 1	0.00213989	0.3	se	1	NA	5' UTR	NM_022442;NM_199144;NM_021988;NM_199203
chr20:48729644:48729735:-@chr20:48713209:48713357:-@chr20:48700666:48700791:-	UBE2V1	7335	ubiquitin-conjugating enzyme E2 variant 1	0.000389016	0.17	se	1	NA	5' UTR	NM_022442;NM_199144;NM_021988;NM_199203
chr20:5931298:5931669|5931723:+@chr20:5932657:5932809:+	MCM8	84515	minichromosome maintenance 8 homologous recombination repair factor	0.000795578	0.34	a5ss	1	FALSE	Promoter (<=1kb)	NM_032485;NM_182802
chr20:60770858:60771005:+@chr20:60772908:60773023:+@chr20:60773690:60773908:+@chr20:60774175:60774313:+	MTG2	26164	mitochondrial ribosome-associated GTPase 2	0.000888983	-0.29	mxe	1	FALSE	5' UTR	NM_015666
chr20:61598055-61598084:+@chr20:61598689-61599949:+	SLC17A9	63910	solute carrier family 17 (vesicular nucleotide transporter), member 9	0.000871895	0.38	ri	1	NA	3' UTR	NM_022082
chr20:62364939-62365064:+@chr20:62366057-62366176:+	LIME1	54923	Lck interacting transmembrane adaptor 1	0.00604028	0.21	ri	1	NA	Promoter (<=1kb)	NM_001083113;NM_181485;NM_001195653;NM_001195654;NM_032527;NM_017806
chr20:62364939-62365091:+@chr20:62365997-62366176:+	LIME1	54923	Lck interacting transmembrane adaptor 1	0.00684119	0.17	ri	1	NA	Promoter (1-2kb)	NM_001083113;NM_181485;NM_001195653;NM_001195654;NM_032527;NM_017806
chr20:62364939-62365091:+@chr20:62366057-62366176:+	LIME1	54923	Lck interacting transmembrane adaptor 1	0.00682748	-0.26	ri	1	TRUE	Promoter (<=1kb)	NM_001083113;NM_181485;NM_001195653;NM_001195654;NM_032527;NM_017806
chr21:27107965:27107250|27107626:-@chr21:27101942:27102112:-	GABPA	2551	GA binding protein transcription factor, alpha subunit 60kDa	1.57964e-06	0.62	a5ss	1	NA	Promoter (<=1kb)	NM_001003696;NM_001003697;NM_001685;NM_001003701;NM_001003703
chr21:27107965:27107300|27107626:-@chr21:27101942:27102112:-	GABPA	2551	GA binding protein transcription factor, alpha subunit 60kDa	7.84731e-06	-0.2	a5ss	1	NA	Promoter (<=1kb)	NM_001003696;NM_001003697;NM_001685;NM_001003701;NM_001003703
chr21:38528957:38529208:+@chr21:38529463:38529516:+@chr21:38532001:38532047:+	TTC3	7267	tetratricopeptide repeat domain 3	0.00742406	-0.185	se	1	FALSE	Promoter (<=1kb)	NM_003316;NM_001001894
chr21:43833133:43833331:+@chr21:43833519:43833632:+@chr21:43836551:43836720:+	UBASH3A	53347	ubiquitin associated and SH3 domain containing A	0.00657239	0.28	se	1	FALSE	Exon (uc002zbe.3/53347, exon 5 of 15)	NM_018961;NM_001001895;NM_001243467
chr21:44521476:44521542:-@chr21:44520563:44520629:-@chr21:44515804:44515853:-	U2AF1	7307	U2 small nuclear RNA auxiliary factor 1	0.00910425	-0.185	se	1	NA	5' UTR	NM_006758;NM_001025204;NM_001025203
chr21:45173464:45173600:+@chr21:45175358:45175645:+@chr21:45175832:45182188:+	CSTB	1476	cystatin B (stefin B)	0.00251667	-0.28	se	1	NA	Exon (uc002zdm.4/8566, exon 10 of 11)	NM_003681
chr21:46221621:46221751:-@chr21:46221199:46221313:-@chr21:46207975:46208010:-	UBE2G2	7327	ubiquitin-conjugating enzyme E2G 2	0.00744667	0.44	se	1	NA	Promoter (<=1kb)	NM_182688;NM_003343;NM_001202489
chr21:46363599:46363707|46363752:+@chr21:46380015:46380083:+	FAM207A	85395	family with sequence similarity 207, member A	4.68559e-05	0.215	a5ss	1	FALSE	Exon (uc002zgl.3/85395, exon 2 of 6)	NM_058190
chr21:47666800-47666542:-@chr21:47666318-47666221:-	MCM3AP	8888	minichromosome maintenance complex component 3 associated protein	0.00266207	-0.3	ri	1	NA	Promoter (<=1kb)	NR_052000;NM_003906
chr21:47722399:47722490:-@chr21:47721911:47722068:-@chr21:47720344:47720708:-	YBEY	54059	ybeY metallopeptidase (putative)	0.0030626	-0.25	se	1	FALSE	3' UTR	NM_058180
chr22:18138428:18138598:+@chr22:18145665:18145779:+@chr22:18165980:18166087:+	BCL2L13	23786	BCL2-like 13 (apoptosis facilitator)	0.00434593	0.31	se	1	NA	5' UTR	NM_001270734;NM_015367;NM_001270728;NM_001270731;NM_001270729;NM_001270732;NM_001258430;NR_072988;NM_001276389;NM_001270733
chr22:18138428:18138598:+@chr22:18165980:18166087:+@chr22:18185009:18185152:+@chr22:18209443:18213621:+	BCL2L13	23786	BCL2-like 13 (apoptosis facilitator)	0.00239405	0.1	mxe	1	NA	Promoter (<=1kb)	NA
chr22:18257147:18257261:-@chr22:18226569:18226779:-@chr22:18222115:18222254:-	MIR3198-1	100423025	microRNA 3198-1	0.00327042	-0.1	se	1	FALSE	5' UTR	NA
chr22:20039988:20040107:+@chr22:20040960:20041074:+@chr22:20043466:20043536:+@chr22:20049053:20049206:+	TANGO2	128989	transport and golgi organization 2 homolog	0.00751384	0.25	mxe	1	NA	5' UTR	NM_152906
chr22:21984050-21983891:-@chr22:21983696-21983299:-	YDJC	150223	YdjC homolog (bacterial)	0.00894974	-0.31	ri	1	NA	Promoter (<=1kb)	NM_001017964
chr22:25844054:25844251:+@chr22:25849283:25849401:+@chr22:25851679:25851807:+	CRYBB2P1	1416	crystallin, beta B2 pseudogene 1	0.00236492	0.23	se	1	FALSE	Promoter (2-3kb)	NA
chr22:29694723-29694885:+@chr22:29695185-29695270:+	GAS2L1	10634	growth arrest-specific 2 like 1	0.00748204	0.36	ri	1	TRUE	Exon (uc003aet.3/2130, exon 14 of 17)	NM_001163287;NM_013986;NM_005243;NM_001163285;NM_001163286
chr22:31365634:31367765:+@chr22:31368841|31368910:31369587:+	TUG1	55000	taurine up-regulated 1 (non-protein coding)	0.00816994	-0.33	a3ss	1	FALSE	Promoter (<=1kb)	NA
chr22:31491520:31491595:+@chr22:31491838|31492719:31492883:+	SMTN	6525	smoothelin	0.000126335	-0.11	a3ss	1	NA	Promoter (2-3kb)	NM_134269;NM_134270;NM_001207018;NM_006932;NM_001207017
chr22:31731678:31731849:-@chr22:31724773:31724845:-@chr22:31721790:31723295:-	PATZ1	23598	POZ (BTB) and AT hook containing zinc finger 1	0.00155821	-0.55	se	1	FALSE	Exon (uc003akp.3/23598, exon 4 of 5)	NM_032052;NM_014323;NM_032050
chr22:39907854:39908031:+@chr22:39908237|39908323:39908499:+	ATF4	468	activating transcription factor 4	0.000680757	-0.27	a3ss	1	NA	5' UTR	NM_019008
chr22:41215199:41215392:-@chr22:41195027:41195087:-@chr22:41188529:41188680:-@chr22:41175013:41175129:-	SLC25A17	10478	solute carrier family 25 (mitochondrial carrier; peroxisomal membrane protein, 34kDa), member 17	0.00397034	-0.495	mxe	1	NA	Promoter (<=1kb)	NA
chr22:42565853:42565902:-@chr22:42564615:42564709:-@chr22:42556019:42557364:-	CYP2D7	1564	cytochrome P450, family 2, subfamily D, polypeptide 7 (gene/pseudogene)	4.57758e-05	0.5	se	1	FALSE	3' UTR	NM_005650;NM_181492
chr22:42565853:42565902:-@chr22:42564615:42564742:-@chr22:42556019:42557364:-	CYP2D7	1564	cytochrome P450, family 2, subfamily D, polypeptide 7 (gene/pseudogene)	3.90642e-06	0.5	se	1	FALSE	3' UTR	NM_005650;NM_181492
chr22:50187682:50187942:-@chr22:50181225:50181535:-@chr22:50181038:50181142:-	NA	90834	NA	0.00874478	0.54	se	1	NA	Exon (uc011arf.2/23774, exon 9 of 14)	NM_014577
chr3:10319963:10320146:+@chr3:10320348:10320444:+@chr3:10320569:10320718:+	GHRLOS	100126793	ghrelin opposite strand/antisense RNA	0.000799854	0.53	se	1	NA	Promoter (<=1kb)	NM_014760
chr3:119298523:119298698:+@chr3:119299332:119299483:+@chr3:119300981:119301314:+	ADPRH	141	ADP-ribosylarginine hydrolase	0.000828283	0.11	se	1	FALSE	Promoter (<=1kb)	NM_001125
chr3:119298523:119298698:+@chr3:119299398:119299483:+@chr3:119300981:119301314:+	ADPRH	141	ADP-ribosylarginine hydrolase	0.00490872	-0.29	se	1	FALSE	Promoter (<=1kb)	NM_001125
chr3:123367818:123367911:-@chr3:123366071:123366274:-@chr3:123359134:123359351:-	MYLK	4638	myosin light chain kinase	0.00663672	-0.32	se	1	FALSE	Exon (uc011bjv.2/4638, exon 9 of 16)	NM_053027;NM_053028;NM_053026;NM_053025
chr3:123679991:123680255:-@chr3:123674690:123675642:-@chr3:123667743:123667979:-	CCDC14	64770	coiled-coil domain containing 14	0.00309173	-0.35	se	1	FALSE	Promoter (<=1kb)	NM_022757
chr3:125820272:125820391:-@chr3:125786790:125787089:-@chr3:125769741:125769893:-@chr3:125752450:125752521:-	SLC41A3	54946	solute carrier family 41, member 3	0.00764885	0.11	mxe	1	NA	Promoter (<=1kb)	NA
chr3:127309726:127309938:-@chr3:127309253:127309435:-@chr3:127298865:127299006:-	TPRA1	131601	transmembrane protein, adipocyte asscociated 1	0.00316102	0.48	se	1	FALSE	Promoter (<=1kb)	NA
chr3:127396308-127396406:+@chr3:127396519-127396686:+	ABTB1	80325	ankyrin repeat and BTB (POZ) domain containing 1	0.00230025	-0.26	ri	1	NA	Promoter (<=1kb)	NM_032548;NM_172027
chr3:128998553:128998758:+@chr3:129007697:129007840:+@chr3:129009522:129009647:+@chr3:129017197:129017378:+	HMCES	56941	5-hydroxymethylcytosine (hmC) binding, ES cell-specific	0.00632502	0.4	mxe	1	FALSE	Promoter (<=1kb)	NM_020187;NM_001006109
chr3:130720064:130720158|130720188:+@chr3:130734996:130735555:+	ASTE1	28990	asteroid homolog 1 (Drosophila)	0.00159231	-0.16	a5ss	1	FALSE	Exon (uc011blg.2/27032, exon 27 of 27)	NM_001001485;NM_001199183
chr3:137906148:137906441:+@chr3:137907243:137907372:+@chr3:137928659:137928735:+@chr3:137940768:137940839:+	ARMC8	25852	armadillo repeat containing 8	0.00353507	-0.18	mxe	1	NA	Promoter (<=1kb)	NM_015396;NM_001267041;NM_001267042
chr3:140681969:140682069:+@chr3:140685190:140685276:+@chr3:140685776:140685878:+@chr3:140689769:140689835:+	SLC25A36	55186	solute carrier family 25 (pyrimidine nucleotide carrier), member 36	0.00601383	-0.25	mxe	1	TRUE	5' UTR	NM_018155;NM_001104647
chr3:14166155:14166371:-@chr3:14163417:14163586:-@chr3:14157926:14158024:-	CHCHD4	131474	coiled-coil-helix-coiled-coil-helix domain containing 4	0.00489875	0.12	se	1	FALSE	Promoter (2-3kb)	NA
chr3:142772518:142772636:+@chr3:142773785:142773961:+@chr3:142775154:142779567:+	U2SURP	23350	U2 snRNP-associated SURP domain containing	0.00243662	0.135	se	1	FALSE	Exon (uc003evh.1/23350, exon 27 of 28)	NM_001080415
chr3:15079507-15079644:+@chr3:15080629-15080734:+	MRPS25	64432	mitochondrial ribosomal protein S25	0.000805873	0.2	ri	1	NA	Exon (uc003bzi.3/7182, exon 13 of 15)	NM_003298
chr3:156869966:156870030:-@chr3:156869518:156869719:-@chr3:156868071:156868170:-	CCNL1	57018	cyclin L1	0.00736133	-0.535	se	1	NA	Promoter (2-3kb)	NM_020307
chr3:167452594:167452651:-@chr3:167443189:167443261:-@chr3:167437850:167438061:-	PDCD10	11235	programmed cell death 10	0.00465368	-0.455	se	1	FALSE	5' UTR	NM_145859;NM_145860
chr3:176816254:176816329:-@chr3:176797615:176797733:-@chr3:176782708:176782810:-	TBL1XR1	79718	transducin (beta)-like 1 X-linked receptor 1	0.00403281	0.2	se	1	FALSE	Intron (uc003fiw.4/79718, intron 14 of 15)	NM_024665
chr3:180630234:180630524:+@chr3:180632440:180632783:+@chr3:180665653:180665724:+	FXR1	8087	fragile X mental retardation, autosomal homolog 1	0.00721459	0.18	se	1	NA	Promoter (<=1kb)	NM_005087;NM_001013438;NM_001013439
chr3:183897957:183898039:+@chr3:183898630|183898637:183898772:+	AP2M1	1173	adaptor-related protein complex 2, mu 1 subunit	0.0063083	0.26	a3ss	1	NA	Promoter (<=1kb)	NM_001025205;NM_004068
chr3:184035109:184035285:+@chr3:184035535|184035538:184035604:+	EIF4G1	1981	eukaryotic translation initiation factor 4 gamma, 1	0.00405321	0.15	a3ss	1	FALSE	Promoter (2-3kb)	NM_198242;NM_001194946;NM_001194947;NM_198241;NM_198244;NM_182917
chr3:196014597:196014403|196014486:-@chr3:195997286:195997412:-	PCYT1A	5130	phosphate cytidylyltransferase 1, choline, alpha	0.00135161	0.115	a5ss	1	FALSE	Promoter (<=1kb)	NA
chr3:25832481-25832806:+@chr3:25833261-25833488:+	OXSM	54995	3-oxoacyl-ACP synthase, mitochondrial	0.000477735	0.19	ri	1	NA	Promoter (1-2kb)	NM_001145391;NR_026937;NM_017897
chr3:37053502:37053590:+@chr3:37061801:37061954:+@chr3:37067128:37067498:+@chr3:37070275:37070423:+	MLH1	4292	mutL homolog 1	0.00112612	0.21	mxe	1	FALSE	Promoter (<=1kb)	NM_000249;NM_001258273;NM_001258271;NM_001258274;NM_001167617;NM_001167618;NM_001167619
chr3:37396592:37396678:+@chr3:37402734:37402796:+@chr3:37407571:37408370:+	C3orf35	339883	chromosome 3 open reading frame 35	0.00626236	-0.19	se	1	FALSE	3' UTR	NA
chr3:41280625-41280845:+@chr3:41281310-41281939:+	CTNNB1	1499	catenin (cadherin-associated protein), beta 1, 88kDa	6.97671e-05	-0.25	ri	1	NA	3' UTR	NA
chr3:41280625:41280845:+@chr3:41281151|41281310:41281939:+	CTNNB1	1499	catenin (cadherin-associated protein), beta 1, 88kDa	0.00439596	-0.4	a3ss	1	FALSE	3' UTR	NA
chr3:44666511:44666635:+@chr3:44670557|44670566:44671036:+	ZNF197	10168	zinc finger protein 197	0.00351133	0.23	a3ss	1	FALSE	5' UTR	NA
chr3:48679900-48679791:-@chr3:48679442-48679284:-	CELSR3	1951	cadherin, EGF LAG seven-pass G-type receptor 3	0.00328149	-0.37	ri	1	NA	Promoter (1-2kb)	NM_001407
chr3:48964895:48965246:+@chr3:48982569:48982614:+@chr3:48999045:48999112:+	ARIH2	10425	ariadne RBR E3 ubiquitin protein ligase 2	0.00117301	-0.11	se	1	NA	5' UTR	NM_006321
chr3:49044637:49044964:+@chr3:49048854|49049068:49051549:+	WDR6	11180	WD repeat domain 6	0.00982926	0.47	a3ss	1	NA	5' UTR	NM_018031
chr3:49758233-49758327:+@chr3:49758453-49758538:+	AMIGO3	386724	adhesion molecule with Ig-like domain 3	8.78918e-05	-0.2	ri	1	NA	Promoter (1-2kb)	NM_022064
chr3:50336252:50336320:-@chr3:50334958|50335103:50333833:-	NAT6	24142	N-acetyltransferase 6 (GCN5-related)	0.00586602	0.41	a3ss	1	FALSE	Promoter (1-2kb)	NM_012191;NM_001200029;NM_001200031;NM_001200032;NM_003549;NM_001200030
chr3:50336644:50336899:-@chr3:50335238:50335514:-@chr3:50333833:50335103:-	NAT6	24142	N-acetyltransferase 6 (GCN5-related)	0.00699746	-0.26	se	1	FALSE	Promoter (1-2kb)	NM_001200029;NM_001200031;NM_001200032;NM_003549;NM_001200030
chr3:52232688:52232864:+@chr3:52233226|52233237:52233456:+	ALAS1	211	5'-aminolevulinate synthase 1	0.00734076	-0.62	a3ss	1	FALSE	Promoter (1-2kb)	NM_000688;NM_199166
chr3:52437154:52437314:-@chr3:52436887|52436956:52436795:-	BAP1	8314	BRCA1 associated protein-1 (ubiquitin carboxy-terminal hydrolase)	0.00807605	-0.52	a3ss	1	FALSE	Promoter (1-2kb)	NM_004656
chr3:53259947-53259767:-@chr3:53259625-53258723:-	TKT	7086	transketolase	0.00089018	-0.195	ri	1	NA	3' UTR	NM_001135055;NM_001258028;NR_047580;NM_001064
chr3:57902633:57902804:+@chr3:57908616:57908750:+@chr3:57911572:57911661:+@chr3:57913023:57914894:+	SLMAP	7871	sarcolemma associated protein	0.000902092	0.44	mxe	1	FALSE	Exon (uc003djd.1/7871, exon 19 of 21)	NM_007159
chr3:9477412:9477590:+@chr3:9478534:9478572:+@chr3:9482140:9482382:+	SETD5	55209	SET domain containing 5	0.00689063	-0.53	se	1	FALSE	Promoter (2-3kb)	NM_001080517
chr3:9495423:9495552:+@chr3:9495689:9495785:+@chr3:9506109:9506356:+	SETD5	55209	SET domain containing 5	0.003014	-0.57	se	1	NA	Intron (uc003brs.1/55209, intron 19 of 19)	NM_001080517
chr3:9793454:9793633:+@chr3:9796388:9796569:+@chr3:9798451:9798500:+@chr3:9807493:9808353:+	OGG1	4968	8-oxoguanine DNA glycosylase	0.00172438	-0.23	mxe	1	FALSE	Promoter (<=1kb)	NM_016828;NM_016829;NM_016821;NM_016826;NM_016827
chr3:9809351:9809465:-@chr3:9807443:9807574:-@chr3:9804823:9804897:-	CAMK1	8536	calcium/calmodulin-dependent protein kinase I	0.00747396	-0.38	se	1	FALSE	3' UTR	NM_003656
chr4:106629795:106629881:-@chr4:106629076:106629319:-@chr4:106621007:106621171:-	INTS12	57117	integrator complex subunit 12	0.00734987	-0.26	se	1	FALSE	Promoter (<=1kb)	NM_001142471
chr4:13578462:13578615:-@chr4:13574326:13574466:-@chr4:13570366:13571752:-	LINC01096	285548	long intergenic non-protein coding RNA 1096	0.00497183	-0.45	se	1	FALSE	Intron (uc003gmz.1/259282, intron 1 of 25)	NM_148894
chr4:152020725:152020866:+@chr4:152021579:152021740:+@chr4:152024023:152024231:+	RPS3A	6189	ribosomal protein S3A	0.00424281	0.36	se	1	FALSE	Promoter (<=1kb)	NM_001006
chr4:152021637:152021740:+@chr4:152022127:152022237:+@chr4:152024023:152024231:+	RPS3A	6189	ribosomal protein S3A	0.00714776	0.4	se	1	TRUE	Promoter (1-2kb)	NM_001006;NM_001256862
chr4:153784758:153784866:+@chr4:153791905:153792000:+@chr4:153793604:153793716:+	FHDC1	85462	FH2 domain containing 1	0.00236907	0.1	se	1	FALSE	Exon (uc003imz.3/27236, exon 4 of 9)	NM_001025595;NM_014447;NM_001025593
chr4:15687859-15688085:+@chr4:15688555-15688771:+	FAM200B	285550	family with sequence similarity 200, member B	0.00140277	0.32	ri	1	FALSE	5' UTR	NM_001145191
chr4:183838630:183838441|183838464:-@chr4:183836614:183836728:-	DCTD	1635	dCMP deaminase	0.00956914	-0.23	a5ss	1	NA	Promoter (<=1kb)	NA
chr4:186125182:186124939|186125052:-@chr4:186111297:186112366:-	CFAP97	57587	cilia and flagella associated protein 97	0.00300046	-0.21	a5ss	1	FALSE	Promoter (<=1kb)	NM_020827
chr4:1894509:1894618:+@chr4:1895457:1895636:+@chr4:1900948:1901122:+@chr4:1902353:1902978:+	WHSC1	7468	Wolf-Hirschhorn syndrome candidate 1	0.00750832	-0.115	mxe	1	FALSE	Promoter (<=1kb)	NM_007331;NM_133331;NM_133335;NM_133330;NM_133334
chr4:2934936-2934833:-@chr4:2934485-2934327:-	MFSD10	10227	major facilitator superfamily domain containing 10	0.00685184	0.135	ri	1	NA	Promoter (<=1kb)	NM_001146069;NM_001120
chr4:39776454:39776553:+@chr4:39779302:39779430:+@chr4:39779980:39784410:+	UBE2K	3093	ubiquitin-conjugating enzyme E2K	0.000617539	0.11	se	1	FALSE	Exon (uc003gut.4/3093, exon 4 of 5)	NM_005339;NM_001111112;NM_001111113
chr4:41621205:41621457:+@chr4:41640949:41640984:+@chr4:41646517:41646643:+	LIMCH1	22998	LIM and calponin homology domains 1	0.00102347	0.11	se	1	FALSE	Exon (uc003gvu.4/22998, exon 9 of 27)	NM_014988;NM_001112717;NM_001112718;NM_001112720;NM_001112719
chr4:48853823:48853992|48854037:+@chr4:48862742:48863834:+	OCIAD1	54940	OCIA domain containing 1	0.00242766	0.43	a5ss	1	NA	3' UTR	NM_001079839;NM_001079842;NM_001168254
chr4:54294194:54294350:+@chr4:54306749:54306775:+@chr4:54308820:54308874:+	FIP1L1	81608	factor interacting with PAPOLA and CPSF1	0.00529394	-0.17	se	1	FALSE	5' UTR	NM_001134937;NM_001134938;NM_030917
chr4:860744:861220:-@chr4:860289|860322:860152:-	GAK	2580	cyclin G associated kinase	0.00786191	-0.15	a3ss	1	FALSE	Exon (uc010ibj.3/2580, exon 5 of 11)	NM_005255
chr4:926262:926328:+@chr4:941497:941680:+@chr4:941904:942403:+@chr4:944209:944306:+	TMEM175	84286	transmembrane protein 175	0.00634051	-0.17	mxe	1	FALSE	Promoter (<=1kb)	NM_032326
chr5:10236590:10236727:-@chr5:10235323:10235373:-@chr5:10225620:10227759:-	FAM173B	134145	family with sequence similarity 173, member B	0.00328236	0.11	se	1	FALSE	Exon (uc003jeo.3/134145, exon 4 of 5)	NA
chr5:112196885:112197114:+@chr5:112198205:112198280:+@chr5:112200154:112200225:+@chr5:112200318:112200429:+	SRP19	6728	signal recognition particle 19kDa	0.000358744	-0.24	mxe	1	FALSE	Promoter (<=1kb)	NA
chr5:112200318:112200429:+@chr5:112203069|112203101:112204089:+	SRP19	6728	signal recognition particle 19kDa	0.00464858	-0.31	a3ss	1	FALSE	3' UTR	NM_003135;NM_001204196;NM_001204193;NM_001204194;NM_001204199
chr5:122940418:122940524:+@chr5:122941033:122941056:+@chr5:122950036:122952464:+	CSNK1G3	1456	casein kinase 1, gamma 3	0.000548164	0.32	se	1	FALSE	Exon (uc003ktn.4/1456, exon 12 of 13)	NM_001031812;NM_001270573;NM_001270574;NM_000669;NM_001270572;NM_001278311
chr5:132099916:132100111:-@chr5:132099578|132099584:132099398:-	SEPT8	23176	septin 8	0.00751749	0.2	a3ss	1	FALSE	Exon (uc003kxr.2/23176, exon 4 of 10)	NM_001098811;NM_001098813;NM_015146;NM_001098812
chr5:134696187:134696297:-@chr5:134688636:134688735:-@chr5:134681658:134681747:-	H2AFY	9555	H2A histone family, member Y	4.87013e-07	0.13	se	1	NA	Promoter (1-2kb)	NM_138610;NM_001040158;NM_004893;NM_138609
chr5:139866543:139866645:+@chr5:139876105:139876863:+@chr5:139884406:139884551:+	ANKHD1	54882	ankyrin repeat and KH domain containing 1	0.00376926	-0.11	se	1	FALSE	Exon (uc003lfq.2/54882, exon 16 of 26)	NM_017747;NM_020690
chr5:141005761:141005850:-@chr5:141005580:141005638:-@chr5:141005252:141005331:-@chr5:141004775:141004932:-	DIAPH1	1729	diaphanous-related formin 1	0.00114006	0.27	mxe	1	NA	Exon (uc003lle.1/8841, exon 9 of 13)	NM_003883
chr5:149758468:149758605:+@chr5:149758792:149758971:+@chr5:149759095:149759295:+	TCOF1	6949	Treacher Collins-Franceschetti syndrome 1	0.00525849	0.25	se	1	FALSE	Exon (uc003lrw.3/6949, exon 16 of 18)	NM_001135243;NM_001195141;NM_001135244;NM_001135245;NM_000356;NM_001008657
chr5:151151476:151151597:+@chr5:151166133|151166164:151166276:+	G3BP1	10146	GTPase activating protein (SH3 domain) binding protein 1	0.00120309	-0.1	a3ss	1	FALSE	5' UTR	NM_005754;NM_198395
chr5:162891729:162891808:+@chr5:162894710:162894754:+@chr5:162896647:162896835:+	HMMR	3161	hyaluronan-mediated motility receptor (RHAMM)	0.00845798	-0.13	se	1	FALSE	Exon (uc003lzf.3/3161, exon 4 of 18)	NM_001142556;NM_012484;NM_012485;NM_001142557
chr5:171433462:171433877:-@chr5:171423894:171424055:-@chr5:171341347:171341409:-	FBXW11	23291	F-box and WD repeat domain containing 11	0.00441441	0.31	se	1	NA	Promoter (<=1kb)	NM_033644;NM_012300;NM_033645
chr5:171433462:171433877:-@chr5:171423894:171424055:-@chr5:171341347:171341409:-@chr5:171337576:171337801:-	FBXW11	23291	F-box and WD repeat domain containing 11	0.00779665	0.375	mxe	1	NA	Promoter (<=1kb)	NM_033644;NM_012300;NM_033645
chr5:176917871:176917907:-@chr5:176916833|176917594:176916772:-	PDLIM7	9260	PDZ and LIM domain 7 (enigma)	0.000967216	-0.12	a3ss	1	NA	Promoter (2-3kb)	NM_213636;NM_203352;NM_005451
chr5:179051670-179050637:-@chr5:179050165-179050038:-	HNRNPH1	3187	heterogeneous nuclear ribonucleoprotein H1 (H)	0.000515511	0.315	ri	1	NA	Promoter (<=1kb)	NM_005520
chr5:179125930:179126103:+@chr5:179132680:179132853:+@chr5:179134133:179134191:+@chr5:179135240:179135381:+	CANX	821	calnexin	0.0027841	0.21	mxe	1	NA	Promoter (<=1kb)	NM_001746;NM_001024649
chr5:179921417:179921763:+@chr5:179956275:179956388:+@chr5:179976931:179977117:+@chr5:179991489:179991593:+	CNOT6	57472	CCR4-NOT transcription complex, subunit 6	0.0031444	-0.27	mxe	1	NA	Promoter (<=1kb)	NM_015455
chr5:180666487:180666582:-@chr5:180666067:180666177:-@chr5:180665099:180665239:-@chr5:180663937:180664042:-	SNORD96A	619571	small nucleolar RNA, C/D box 96A	2.21785e-11	0.17	mxe	1	FALSE	Promoter (2-3kb)	NM_006098
chr5:224475:224636:+@chr5:225534:225677:+@chr5:225998:226162:+	SDHA	6389	succinate dehydrogenase complex, subunit A, flavoprotein (Fp)	0.000151932	-0.16	se	1	FALSE	Promoter (2-3kb)	NM_004168
chr5:37063892-37064080:+@chr5:37064629-37065921:+	NIPBL	25836	Nipped-B homolog (Drosophila)	0.00344058	0.26	ri	1	NA	3' UTR	NM_133433;NM_015384
chr5:49962919:49963020:+@chr5:49963905:49963959:+@chr5:50045985:50046022:+@chr5:50055477:50055566:+	PARP8	79668	poly (ADP-ribose) polymerase family, member 8	0.00117602	0.1	mxe	1	TRUE	Promoter (<=1kb)	NM_001178055;NM_024615;NM_001178056
chr5:57787262:57787368:+@chr5:57789446:57789510:+@chr5:57789538:57789665:+@chr5:57790074:57792185:+	GAPT	202309	GRB2-binding adaptor protein, transmembrane	0.00501676	0.54	mxe	1	FALSE	Promoter (<=1kb)	NM_152687
chr5:7870883:7871036:+@chr5:7873486:7873625:+@chr5:7875371:7875488:+	MTRR	4552	5-methyltetrahydrofolate-homocysteine methyltransferase reductase	0.00597958	-0.27	se	1	TRUE	Exon (uc003jed.3/4552, exon 3 of 15)	NM_024010;NM_002454
chr5:7870883:7871036:+@chr5:7873486:7873639:+@chr5:7875371:7875488:+	MTRR	4552	5-methyltetrahydrofolate-homocysteine methyltransferase reductase	0.0029417	-0.61	se	1	TRUE	Exon (uc003jed.3/4552, exon 3 of 15)	NM_024010;NM_002454
chr5:78944440:78944516:+@chr5:78944885:78945013:+@chr5:78952781:78952824:+@chr5:78964715:78964851:+	PAPD4	167153	PAP associated domain containing 4	0.00463608	0.15	mxe	1	NA	Exon (uc003kfz.2/167153, exon 9 of 14)	NM_001114393;NM_173797;NM_001114394
chr5:95152211:95152330:-@chr5:95150093|95150511:95149553:-	GLRX	2745	glutaredoxin (thioltransferase)	2.6252e-05	-0.3	a3ss	1	NA	3' UTR	NM_001243659;NM_001118890
chr5:98204199:98204339:-@chr5:98199112:98199290:-@chr5:98195676:98195772:-@chr5:98194668:98194719:-	CHD1	1105	chromodomain helicase DNA binding protein 1	0.00277601	0.44	mxe	1	TRUE	Exon (uc010jbn.3/1105, exon 5 of 10)	NM_001270
chr5:98205458:98205586:-@chr5:98204718:98204981:-@chr5:98204199:98204339:-	CHD1	1105	chromodomain helicase DNA binding protein 1	0.000177266	0.4	se	1	FALSE	Intron (uc010jbn.3/1105, intron 6 of 9)	NM_001270
chr6:109461624:109461878:+@chr6:109466422:109466584:+@chr6:109467961:109468140:+@chr6:109471369:109471442:+	CEP57L1	285753	centrosomal protein 57kDa-like 1	0.0063848	0.29	mxe	1	NA	Intron (uc003psw.4/285753, intron 1 of 6)	NM_173830;NM_001083535;NM_001271853;NM_001271852
chr6:110500642:110501207:-@chr6:110499801:110499945:-@chr6:110448672:110448832:-	WASF1	8936	WAS protein family, member 1	0.00546018	0.215	se	1	FALSE	Promoter (1-2kb)	NM_001024935;NM_001024936;NM_003931;NM_001024934
chr6:110500642:110501207:-@chr6:110499801:110499945:-@chr6:110481838:110481935:-@chr6:110448672:110448832:-	WASF1	8936	WAS protein family, member 1	0.00431189	0.4	mxe	1	FALSE	Promoter (<=1kb)	NM_001024935;NM_001024936;NM_003931;NM_001024934
chr6:116892583:116892818:+@chr6:116895221:116895334:+@chr6:116901458:116901523:+	RWDD1	51389	RWD domain containing 1	0.00689568	-0.11	se	1	NA	Promoter (2-3kb)	NM_016104;NM_001007464;NM_015952
chr6:131190952:131191266:-@chr6:131188599:131188721:-@chr6:131186676:131186774:-@chr6:131184778:131184858:-	EPB41L2	2037	erythrocyte membrane protein band 4.1-like 2	0.000564169	-0.3	mxe	1	FALSE	Promoter (2-3kb)	NM_001431;NM_001135554;NM_001199389;NM_001252660;NM_001199388;NM_001135555
chr6:131206236:131206408:-@chr6:131190952:131191266:-@chr6:131188599:131188721:-@chr6:131186676:131186774:-	EPB41L2	2037	erythrocyte membrane protein band 4.1-like 2	0.00575089	-0.41	mxe	1	FALSE	Promoter (2-3kb)	NM_001431;NM_001135554;NM_001199389;NM_001252660;NM_001199388;NM_001135555
chr6:170101647:170102159:-@chr6:170089223:170089404:-@chr6:170088913:170089108:-	WDR27	253769	WD repeat domain 27	0.00926938	0.26	se	1	FALSE	Intron (uc003qwx.3/253769, intron 25 of 25)	NM_001202550;NM_182552
chr6:18264616:18264799:-@chr6:18264074:18264227:-@chr6:18258535:18258636:-@chr6:18258184:18258293:-	DEK	7913	DEK proto-oncogene	0.000443168	-0.29	mxe	1	FALSE	Promoter (<=1kb)	NM_003472;NM_001134709
chr6:28239632:28239712|28240113:+@chr6:28240447:28240564:+	ZSCAN26	7741	zinc finger and SCAN domain containing 26	0.0069022	0.44	a5ss	1	NA	5' UTR	NM_152736;NM_001023560;NM_001111039
chr6:29910534-29910631:+@chr6:29911062-29911320:+	HLA-A	3105	major histocompatibility complex, class I, A	0.00310505	0.105	ri	1	TRUE	Promoter (<=1kb)	NM_002116
chr6:30029036-30029175:+@chr6:30029292-30029446:+	ZNRD1-AS1	80862	ZNRD1 antisense RNA 1	0.00610419	-0.11	ri	1	NA	Promoter (<=1kb)	NM_170783;NM_014596
chr6:30122263-30122088:-@chr6:30121548-30119722:-	TRIM10	10107	tripartite motif containing 10	0.000414788	-0.145	ri	1	NA	3' UTR	NM_052828;NM_006778
chr6:31554977:31555095:+@chr6:31555721:31555743:+@chr6:31556340:31556686:+	LST1	7940	leukocyte specific transcript 1	0.00912909	-0.11	se	1	FALSE	Promoter (<=1kb)	NM_205838;NR_029461;NR_029462;NM_205839;NM_007161;NM_001166538;NM_205840
chr6:31554977:31555095:+@chr6:31556274|31556295:31556685:+	LST1	7940	leukocyte specific transcript 1	0.0017567	-0.41	a3ss	1	NA	Promoter (<=1kb)	NM_205838;NR_029461;NR_029462;NM_205839;NM_007161;NM_001166538;NM_205840
chr6:31554977:31555095:+@chr6:31556274|31556295:31556686:+	LST1	7940	leukocyte specific transcript 1	0.0017567	0.35	a3ss	1	NA	Promoter (<=1kb)	NM_205838;NR_029461;NR_029462;NM_205839;NM_007161;NM_001166538;NM_205840
chr6:31555418:31555510:+@chr6:31555726:31555743:+@chr6:31556295:31556686:+	LST1	7940	leukocyte specific transcript 1	0.00498906	0.36	se	1	FALSE	Promoter (<=1kb)	NM_205838;NR_029461;NR_029462;NM_205839;NM_007161;NM_001166538;NM_205840
chr6:31557903-31557752:-@chr6:31557676-31557559:-	LST1	7940	leukocyte specific transcript 1	0.00788763	0.1	ri	1	FALSE	Promoter (2-3kb)	NM_001145466;NM_147130;NM_001145467
chr6:31774532:31774761:-@chr6:31773852:31773919:-@chr6:31766254:31766284:-@chr6:31765767:31765826:-	LSM2	57819	LSM2 homolog, U6 small nuclear RNA and mRNA degradation associated	0.00718234	-0.16	mxe	1	FALSE	Promoter (<=1kb)	NM_021177
chr6:31921911-31921857:-@chr6:31921608-31921506:-	MIR1236	100302242	microRNA 1236	0.00188326	0.18	ri	1	NA	Exon (uc003nyk.3/7936, exon 9 of 11)	NM_002904
chr6:31940079:31940288:+@chr6:31940398:31940696:+@chr6:31946680:31946775:+	STK19	8859	serine/threonine kinase 19	0.00396451	0.445	se	1	NA	Promoter (<=1kb)	NR_026717;NM_032454;NM_004197
chr6:33290639:33290793:-@chr6:33289496:33289751:-@chr6:33288513:33289344:-@chr6:33288157:33288368:-	DAXX	1616	death-domain associated protein	0.00119065	0.445	mxe	1	FALSE	Promoter (<=1kb)	NA
chr6:36437829:36438034:+@chr6:36442566:36442839:+@chr6:36446898:36447000:+	PXT1	222659	peroxisomal, testis specific 1	0.00371988	-0.125	se	1	NA	Exon (uc003ome.3/222658, exon 3 of 8)	NM_173562
chr6:4060647-4060920:+@chr6:4061249-4061381:+	C6orf201	404220	chromosome 6 open reading frame 201	0.00146101	0.14	ri	1	NA	3' UTR	NM_003913
chr6:41554747:41554894:+@chr6:41555037|41555040:41555250:+	MIR4641	100616178	microRNA 4641	0.00257799	0.17	a3ss	1	FALSE	Exon (uc003oql.3/116113, exon 7 of 17)	NM_001012426;NM_001012427;NM_138457
chr6:42896860:42897459:+@chr6:42902213:42902336:+@chr6:42903312:42903408:+	CNPY3	10695	canopy FGF signaling regulator 3	0.00712248	0.12	se	1	NA	Exon (uc003osy.2/10695, exon 3 of 7)	NA
chr6:43109910-43110037:+@chr6:43111160-43111358:+	PTK7	5754	protein tyrosine kinase 7 (inactive)	0.00261276	-0.235	ri	1	TRUE	Exon (uc003oub.2/5754, exon 13 of 20)	NM_002821;NM_152882;NM_152880;NR_072998;NR_072997;NM_152881;NM_001270398
chr6:43465619:43465715:+@chr6:43466661|43466713:43466838:+	TJAP1	93643	tight junction associated protein 1 (peripheral)	0.00797833	-0.1	a3ss	1	FALSE	Promoter (2-3kb)	NM_001146018;NM_001146016;NM_001146019;NM_080604;NM_001146017;NM_001146020
chr6:43484465:43484728:-@chr6:43483784|43483928:43483627:-	YIPF3	25844	Yip1 domain family, member 3	0.00260174	-0.12	a3ss	1	NA	Promoter (<=1kb)	NM_015388
chr6:43746626:43746655:+@chr6:43749693:43749789:+@chr6:43752278:43754223:+	VEGFA	7422	vascular endothelial growth factor A	0.000935861	-0.56	se	1	FALSE	Exon (uc003owd.3/7422, exon 6 of 7)	NM_001025369;NM_001171622;NM_001171624;NM_001171625;NM_001171623;NM_001171626;NM_001204385;NM_001025370;NM_001171629
chr6:44187242:44187519:+@chr6:44193798:44193904:+@chr6:44195000:44195079:+	SLC29A1	2030	solute carrier family 29 (equilibrative nucleoside transporter), member 1	0.00132107	0.29	se	1	FALSE	Promoter (2-3kb)	NM_001078176;NM_004955;NM_001078174
chr6:44191296:44191378:+@chr6:44193710:44193904:+@chr6:44195000:44195079:+	SLC29A1	2030	solute carrier family 29 (equilibrative nucleoside transporter), member 1	0.0021586	-0.41	se	1	FALSE	Promoter (2-3kb)	NM_001078176;NM_004955;NM_001078174
chr6:44225137:44225283:-@chr6:44224422:44224615:-@chr6:44224079:44224233:-@chr6:44221838:44223381:-	SLC35B2	347734	solute carrier family 35 (adenosine 3'-phospho 5'-phosphosulfate transporter), member B2	0.00165917	0.11	mxe	1	NA	Promoter (<=1kb)	NM_178148
chr6:52531187-52531316:+@chr6:52531547-52533951:+	LOC730101	730101	uncharacterized LOC730101	0.00765175	0.29	ri	1	FALSE	Promoter (2-3kb)	NR_024405;NR_024403
chr6:56330876:56330993:-@chr6:56329483:56329554:-@chr6:56328363:56328562:-	DST	667	dystonin	0.0038818	0.52	se	1	FALSE	Promoter (<=1kb)	NM_015548;NM_001144770;NM_001144769;NM_183380
chr6:7181357-7181479:+@chr6:7182103-7182315:+	RREB1	6239	ras responsive element binding protein 1	0.00966805	-0.33	ri	1	FALSE	Promoter (<=1kb)	NM_001168344;NM_001003699;NM_001003698;NM_001003700
chr6:7229230:7232140:+@chr6:7240671:7240835:+@chr6:7246657:7247454:+	RREB1	6239	ras responsive element binding protein 1	0.00605432	-0.345	se	1	FALSE	Exon (uc003mxb.3/6239, exon 11 of 13)	NM_001168344;NM_001003699;NM_001003698;NM_001003700
chr6:99912956:99913012:-@chr6:99912480:99912623:-@chr6:99893673:99894339:-@chr6:99891441:99891538:-	USP45	85015	ubiquitin specific peptidase 45	0.00326163	0.14	mxe	1	NA	Promoter (<=1kb)	NM_001080481
chr7:100076417:100076902:-@chr7:100075085|100075827:100074900:-	TSC22D4	81628	TSC22 domain family, member 4	0.00456975	0.25	a3ss	1	NA	Promoter (1-2kb)	NM_030935
chr7:100076417:100076902:-@chr7:100075085|100075930:100074900:-	TSC22D4	81628	TSC22 domain family, member 4	0.0061299	0.25	a3ss	1	FALSE	Promoter (1-2kb)	NM_030935
chr7:100173328:100173405:-@chr7:100171979|100172927:100171634:-	SAP25	100316904	Sin3A-associated protein, 25kDa	0.00864984	0.25	a3ss	1	FALSE	Promoter (1-2kb)	NM_001168682
chr7:100225284-100225200:-@chr7:100225114-100224887:-	TFR2	7036	transferrin receptor 2	0.00268046	-0.19	ri	1	NA	Exon (uc010lhc.1/7036, exon 11 of 14)	NM_003227;NM_001206855
chr7:100860985:100861498:+@chr7:100861600:100865077:+@chr7:100865885:100866055:+	PLOD3	8985	procollagen-lysine, 2-oxoglutarate 5-dioxygenase 3	9.61488e-07	0.19	se	1	NA	Promoter (<=1kb)	NM_006349
chr7:129251555:129251665:+@chr7:129297183|129297186:129297414:+	NRF1	4899	nuclear respiratory factor 1	0.00474961	0.27	a3ss	1	FALSE	5' UTR	NM_005011
chr7:150725510:150725697:+@chr7:150729931:150730148:+@chr7:150731360:150731515:+@chr7:150731592:150731686:+	ABCB8	11194	ATP-binding cassette, sub-family B (MDR/TAP), member 8	0.0072069	0.34	mxe	1	NA	Promoter (<=1kb)	NM_007188
chr7:150774867-150774708:-@chr7:150774488-150774397:-	FASTK	10922	Fas-activated serine/threonine kinase	0.00776357	0.1	ri	1	NA	3' UTR	NM_001258461;NM_006712;NM_033015
chr7:151842380:151842238|151842250:-@chr7:151841798:151841966:-	KMT2C	58508	lysine (K)-specific methyltransferase 2C	0.00701961	-0.115	a5ss	1	FALSE	Exon (uc003wkx.3/58508, exon 11 of 16)	NM_170606
chr7:155499554:155499762:+@chr7:155503867|155503897:155504149:+	RBM33	155435	RNA binding motif protein 33	0.00829488	0.47	a3ss	1	FALSE	Exon (uc010lqk.1/155435, exon 8 of 18)	NM_053043
chr7:23571408:23571656:-@chr7:23561751:23562051:-@chr7:23561326:23561459:-	TRA2A	29896	transformer 2 alpha homolog (Drosophila)	2.83873e-05	0.13	se	1	NA	Exon (uc011jzb.2/29896, exon 3 of 10)	NM_013293
chr7:2419029:2419146:+@chr7:2419839|2419914:2420375:+	EIF3B	8662	eukaryotic translation initiation factor 3, subunit B	0.00267161	-0.15	a3ss	1	NA	3' UTR	NM_003751;NM_001037283
chr7:44084239:44084419:+@chr7:44089824:44089879:+@chr7:44091429:44091541:+@chr7:44092466:44092540:+	DBNL	28988	drebrin-like	0.00135757	-0.12	mxe	1	FALSE	Promoter (<=1kb)	NA
chr7:44150324-44150408:+@chr7:44150512-44150656:+	MIR4649	100616346	microRNA 4649	0.00531874	0.15	ri	1	NA	Promoter (<=1kb)	NM_001129
chr7:45039787:45039962:+@chr7:45077852:45078025:+@chr7:45103517:45103600:+@chr7:45104062:45104245:+	CCM2	83605	cerebral cavernous malformation 2	0.000835067	-0.13	mxe	1	FALSE	Promoter (<=1kb)	NR_030770;NM_031443;NM_001167935;NM_001167934
chr7:50860921:50861159:-@chr7:50823584:50823753:-@chr7:50799969:50800065:-@chr7:50771518:50771605:-	GRB10	2887	growth factor receptor-bound protein 10	0.00645051	-0.17	mxe	1	FALSE	Promoter (<=1kb)	NM_001001555
chr7:56140690:56140804:+@chr7:56141867:56141911:+@chr7:56142279:56142429:+@chr7:56144527:56144582:+	SUMF2	25870	sulfatase modifying factor 2	0.00919996	0.2	mxe	1	NA	5' UTR	NM_015411;NM_001146333;NM_001130069;NM_001042469;NM_001042470
chr7:6487379:6487643:-@chr7:6485584:6485735:-@chr7:6472468:6472590:-@chr7:6470111:6470238:-	DAGLB	221955	diacylglycerol lipase, beta	0.00571682	0.405	mxe	1	FALSE	Promoter (<=1kb)	NM_139179;NM_001142936
chr7:65446961:65447301:-@chr7:65445211:65445396:-@chr7:65441002:65441189:-@chr7:65439513:65439691:-	GUSB	2990	glucuronidase, beta	0.00127627	0.14	mxe	1	NA	Promoter (<=1kb)	NM_000181
chr7:86792811:86792933:+@chr7:86794250:86794366:+@chr7:86795799:86795921:+@chr7:86800311:86800405:+	DMTF1	9988	cyclin D binding myb-like transcription factor 1	0.00274318	-0.12	mxe	1	FALSE	Promoter (<=1kb)	NM_001142327;NM_001142326;NR_024550;NR_024549;NM_021145
chr7:91875104:91875228:-@chr7:91874741:91874909:-@chr7:91874216:91874485:-	KRIT1	889	KRIT1, ankyrin repeat containing	0.0087576	0.435	se	1	FALSE	Promoter (<=1kb)	NM_194456;NM_004912;NM_194454;NM_001013406;NM_194455
chr7:91875104:91875228:-@chr7:91874779:91874909:-@chr7:91874216:91874485:-@chr7:91871348:91871451:-	KRIT1	889	KRIT1, ankyrin repeat containing	0.00431826	0.15	mxe	1	FALSE	Promoter (<=1kb)	NM_194456;NM_004912;NM_194454;NM_001013406;NM_194455
chr7:95906508:95906650:-@chr7:95864114:95864229:-@chr7:95838150:95838289:-	MIR591	693176	microRNA 591	0.00294996	-0.29	se	1	NA	Exon (uc003uof.4/10165, exon 4 of 18)	NM_001160210;NM_014251;NR_027662
chr7:99716995:99716503|99716827:-@chr7:99711677:99711891:-	TAF6	6878	TAF6 RNA polymerase II, TATA box binding protein (TBP)-associated factor, 80kDa	0.00368715	0.37	a5ss	1	NA	Promoter (<=1kb)	NM_139315;NM_001190415
chr8:101322095:101322555:-@chr8:101315388:101315593:-@chr8:101299729:101300495:-	RNF19A	25897	ring finger protein 19A, RBR E3 ubiquitin protein ligase	0.00343346	-0.145	se	1	FALSE	Promoter (<=1kb)	NM_183419
chr8:103870241:103870378:-@chr8:103862227:103862393:-@chr8:103855779:103855975:-	AZIN1	51582	antizyme inhibitor 1	3.56096e-07	-0.2	se	1	FALSE	5' UTR	NM_015878;NM_148174
chr8:125575023:125575233:-@chr8:125570954:125571073:-@chr8:125569922:125570116:-@chr8:125568473:125568646:-	MTSS1	9788	metastasis suppressor 1	0.00457419	0.12	mxe	1	FALSE	Promoter (2-3kb)	NM_014751
chr8:141771264:141771361:-@chr8:141762331:141762415:-@chr8:141756859:141756959:-@chr8:141754751:141754866:-	PTK2	5747	protein tyrosine kinase 2	0.0021785	0.39	mxe	1	NA	5' UTR	NM_153831;NM_001199649;NM_005607
chr8:144679518:144679845:-@chr8:144674817:144674830:-@chr8:144671161:144672251:-@chr8:144668899:144669022:-	EEF1D	1936	eukaryotic translation elongation factor 1 delta (guanine nucleotide exchange protein)	8.91823e-06	-0.685	mxe	1	NA	Promoter (<=1kb)	NM_001130055;NM_001960;NM_001195203;NM_001130056;NM_001130053;NM_032378
chr8:144679518:144679845:-@chr8:144674817:144674967:-@chr8:144671161:144672251:-@chr8:144668899:144669022:-	EEF1D	1936	eukaryotic translation elongation factor 1 delta (guanine nucleotide exchange protein)	2.29034e-05	-0.46	mxe	1	FALSE	Promoter (<=1kb)	NM_001130055;NM_001960;NM_001195203;NM_001130056;NM_001130053;NM_032378
chr8:144679518:144679845:-@chr8:144676063:144676241:-@chr8:144671161:144672251:-@chr8:144668899:144669022:-	EEF1D	1936	eukaryotic translation elongation factor 1 delta (guanine nucleotide exchange protein)	0.000522273	-0.26	mxe	1	TRUE	Promoter (<=1kb)	NM_001130055;NM_001960;NM_001195203;NM_001130056;NM_001130053;NM_032378
chr8:1808063:1808350:+@chr8:1812536|1812539:1812602:+	ARHGEF10	9639	Rho guanine nucleotide exchange factor (GEF) 10	0.000592947	0.12	a3ss	1	FALSE	Exon (uc003wpq.1/9639, exon 6 of 23)	NM_014629
chr8:1824737:1824900:+@chr8:1828214:1828330:+@chr8:1830801:1830915:+	ARHGEF10	9639	Rho guanine nucleotide exchange factor (GEF) 10	0.0040624	-0.24	se	1	FALSE	Promoter (2-3kb)	NM_014629
chr8:28707730:28707790:-@chr8:28704264:28704326:-@chr8:28695154:28695293:-	INTS9	55756	integrator complex subunit 9	0.00676254	-0.235	se	1	FALSE	Exon (uc011lav.2/55756, exon 4 of 17)	NM_018250;NM_001145159;NR_026826;NM_001172562
chr8:38003481:38003665:-@chr8:38002740:38002833:-@chr8:38000218:38001904:-	STAR	6770	steroidogenic acute regulatory protein	0.000526496	-0.23	se	1	FALSE	Exon (uc003xkv.1/6770, exon 6 of 7)	NA
chr8:42195973:42196203:+@chr8:42196530:42196587:+@chr8:42202471:42202537:+@chr8:42206534:42206608:+	POLB	5423	polymerase (DNA directed), beta	0.00637234	-0.34	mxe	1	TRUE	Promoter (<=1kb)	NM_002690;NM_001320
chr8:54978308:54978373:-@chr8:54975888:54975935:-@chr8:54974814:54974884:-@chr8:54967620:54967693:-	LYPLA1	10434	lysophospholipase I	0.00455724	0.41	mxe	1	NA	Exon (uc003xry.3/10434, exon 3 of 9)	NM_006330
chr8:55013468:55013499:-@chr8:54978308:54978373:-@chr8:54975888:54975935:-@chr8:54974814:54974884:-	LYPLA1	10434	lysophospholipase I	0.00588499	0.33	mxe	1	FALSE	Promoter (1-2kb)	NM_006330
chr8:56987065:56986619|56986940:-@chr8:56986254:56986327:-	SNORD54	26795	small nucleolar RNA, C/D box 54	2.8909e-50	0.38	a5ss	1	NA	Promoter (<=1kb)	NM_001023;NM_001146227
chr8:74650519:74650584:-@chr8:74621267:74621397:-@chr8:74600889:74601048:-@chr8:74585342:74585477:-	STAU2	27067	staufen double-stranded RNA binding protein 2	0.000401753	0.27	mxe	1	NA	Promoter (<=1kb)	NM_014393;NM_001164385;NM_001164384;NM_001164383;NM_001164382;NM_001164381;NM_001164380
chr8:86132535:86132643:-@chr8:86131552:86131592:-@chr8:86129615:86129731:-	C8orf59	401466	chromosome 8 open reading frame 59	0.00422985	0.355	se	1	FALSE	Promoter (1-2kb)	NA
chr8:86290275:86290342:-@chr8:86263960:86264013:-@chr8:86253828:86253888:-	CA1	759	carbonic anhydrase I	0.00634444	-0.47	se	1	FALSE	5' UTR	NM_001738;NM_001128831
chr8:97244002:97244168:-@chr8:97243760:97243849:-@chr8:97243454:97243743:-@chr8:97238904:97243360:-	UQCRB	7381	ubiquinol-cytochrome c reductase binding protein	5.40086e-13	0.225	mxe	1	FALSE	5' UTR	NM_001254752;NM_001199975;NM_006294
chr9:114429095:114429226:+@chr9:114431549|114431552:114432526:+	GNG10	2790	guanine nucleotide binding protein (G protein), gamma 10	0.00753659	0.16	a3ss	1	FALSE	3' UTR	NM_001017998;NM_001198664
chr9:115060196:115060112|115060121:-@chr9:115038124:115038293:-	PTBP3	9991	polypyrimidine tract binding protein 3	0.000176847	0.25	a5ss	1	FALSE	5' UTR	NM_001244898;NM_001163790;NM_005156;NM_001163788;NM_001244897;NM_001244896
chr9:115095750:115095944:-@chr9:115092721:115092754:-@chr9:115060112:115060196:-	PTBP3	9991	polypyrimidine tract binding protein 3	0.0087989	0.27	se	1	NA	Promoter (2-3kb)	NM_001163790;NM_005156;NM_001163788;NM_001244897;NM_001244896
chr9:130885413-130885209:-@chr9:130884758-130884641:-	SLC25A25-AS1	100289019	SLC25A25 antisense RNA 1	0.00544997	0.5	ri	1	NA	Exon (uc031tff.1/80142, exon 7 of 8)	NR_046415;NM_198938;NM_025072
chr9:130915379-130915405:+@chr9:130915590-130915732:+	LCN2	3934	lipocalin 2	0.00119532	-0.17	ri	1	NA	3' UTR	NM_005564
chr9:130947826:130948055:-@chr9:130943078|130943093:130943000:-	CIZ1	25792	CDKN1A interacting zinc finger protein 1	0.00647377	0.31	a3ss	1	FALSE	Exon (uc004btr.3/25792, exon 5 of 17)	NM_001131015;NM_001257976;NM_012127;NM_001131017;NM_001131018;NM_001257975;NM_001131016
chr9:131036129:131036251:-@chr9:131035064:131035144:-@chr9:131030699:131030803:-	GOLGA2	2801	golgin A2	0.00990683	0.58	se	1	FALSE	Promoter (1-2kb)	NM_004486
chr9:131223221:131223346:+@chr9:131231462:131231632:+@chr9:131233587:131233747:+	ODF2	4957	outer dense fiber of sperm tails 2	0.00275161	-0.12	se	1	FALSE	Exon (uc011maz.2/4957, exon 4 of 16)	NM_153436;NM_153439;NM_153432;NM_153435;NM_001242352;NM_002540;NM_001242353;NM_153433;NM_001242354;NM_153440;NM_153437
chr9:131258320:131258420|131258576:+@chr9:131260692:131260854:+	ODF2	4957	outer dense fiber of sperm tails 2	0.00302764	0.66	a5ss	1	FALSE	Promoter (<=1kb)	NM_153435;NM_001242352;NM_002540;NM_001242353;NM_153433
chr9:139619562-139619507:-@chr9:139619391-139619046:-	SNORA43	677824	small nucleolar RNA, H/ACA box 43	0.00397479	-0.405	ri	1	FALSE	Promoter (1-2kb)	NA
chr9:139744465:139744589:+@chr9:139744958:139745012:+@chr9:139745207:139745490:+	PHPT1	29085	phosphohistidine phosphatase 1	0.000666634	0.12	se	1	FALSE	Promoter (1-2kb)	NA
chr9:140508067-140508221:+@chr9:140508484-140508666:+	ARRDC1	92714	arrestin domain containing 1	0.00498791	-0.2	ri	1	NA	Promoter (<=1kb)	NM_152285;NM_001256596
chr9:2161686:2161903:+@chr9:2170419:2170472:+@chr9:2181571:2181676:+	SMARCA2	6595	SWI/SNF related, matrix associated, actin dependent regulator of chromatin, subfamily a, member 2	0.00222428	-0.46	se	1	FALSE	Exon (uc003zhc.3/6595, exon 29 of 34)	NM_139045;NM_003070
chr9:35684243:35684312:-@chr9:35682160|35682901:35681989:-	ARHGEF39	84904	Rho guanine nucleotide exchange factor (GEF) 39	0.000853409	0.34	a3ss	1	FALSE	Exon (uc003zxq.3/7169, exon 9 of 9)	NM_213674;NM_003289
chr9:36246028:36246479:-@chr9:36236829:36236981:-@chr9:36233917:36234129:-	GNE	10020	glucosamine (UDP-N-acetyl)-2-epimerase/N-acetylmannosamine kinase	0.00367604	-0.305	se	1	FALSE	Exon (uc010mlg.3/10020, exon 4 of 11)	NM_005476;NM_001190383;NM_001190384;NM_001128227;NM_001190388
chr9:95083950:95084028:-@chr9:95082225:95082661:-@chr9:95081503:95081638:-	NOL8	55035	nucleolar protein 8	8.90608e-06	-0.2	se	1	NA	Exon (uc022bjy.1/55035, exon 6 of 8)	NM_001256394;NM_017948;NR_046106
chrX:100663121:100663295|100663307:+@chrX:100666924:100669128:+	HNRNPH2	3188	heterogeneous nuclear ribonucleoprotein H2 (H')	0.00888513	-0.1	a5ss	1	FALSE	Promoter (<=1kb)	NA
chrX:102841147:102841219:+@chrX:102841577|102841582:102842655:+	TCEAL4	79921	transcription elongation factor A (SII)-like 4	0.0066473	0.155	a3ss	1	FALSE	Promoter (1-2kb)	NM_024863;NM_001006935;NM_001006937
chrX:102940099:102940188:-@chrX:102933528|102933577:102933427:-	MORF4L2	9643	mortality factor 4 like 2	0.00556987	0.14	a3ss	1	NA	5' UTR	NM_001142426;NM_001142423;NM_012286;NM_001142425;NM_001142418;NM_001142424;NM_001142429;NM_001142430;NM_001142422;NM_001142421;NM_001142419;NM_001142427;NM_001142428;NM_001142432;NM_001142431;NM_001142420
chrX:117480036:117480543:+@chrX:117512382:117512415:+@chrX:117521303:117521377:+@chrX:117526595:117527234:+	WDR44	54521	WD repeat domain 44	0.00965624	-0.41	mxe	1	NA	Promoter (<=1kb)	NM_001184966
chrX:117749563:117749674:+@chrX:117750165:117750203:+@chrX:117752513:117752691:+	DOCK11	139818	dedicator of cytokinesis 11	0.00438348	0.245	se	1	FALSE	Exon (uc004eqq.2/139818, exon 25 of 48)	NM_144658
chrX:118763281:118763471:-@chrX:118759298:118759342:-@chrX:118752676:118752749:-@chrX:118749688:118750705:-	MIR766	768218	microRNA 766	0.00473051	-0.1	mxe	1	NA	Exon (uc004ers.3/23157, exon 9 of 11)	NM_145800;NM_145802
chrX:134703262-134703356:+@chrX:134706740-134706958:+	DDX26B	203522	DEAD/H (Asp-Glu-Ala-Asp/His) box polypeptide 26B	0.00266789	0.22	ri	1	NA	Promoter (<=1kb)	NM_182540
chrX:47039279:47039436|47039439:+@chrX:47039611:47039708:+	UBA1	7317	ubiquitin-like modifier activating enzyme 1	0.00825752	-0.465	a5ss	1	FALSE	Exon (uc004dhf.3/8241, exon 10 of 24)	NM_005676;NM_001204468;NM_001204467;NM_001204466;NM_152856
chrX:70511629:70511771|70511822:+@chrX:70514077:70514378:+	NONO	4841	non-POU domain containing, octamer-binding	0.00530466	-0.4	a5ss	1	FALSE	Promoter (2-3kb)	NM_001145408;NM_007363;NM_001145409;NM_001145410

## Sheet: WTAP all splicing (MISO)
event_name	geneName	EntrezID	GeneDescription	pvalue	median_delta_psi	group	No_of_comparisons_passed	nmd_status	annotation	RefSeqID
chr1:10523266-10523115:-@chr1:10521759-10520603:-	DFFA	1676	DNA fragmentation factor, 45kDa, alpha polypeptide	4.22711e-11	0.225	ri	12	NA	3' UTR	NM_004401;NM_213566
chr1:155278539:155278756:+@chr1:155279834|155279855:155279996:+	FDPS	2224	farnesyl diphosphate synthase	2.88864e-14	0.13	a3ss	12	NA	Promoter (1-2kb)	NM_001242824;NM_001135822;NM_001242825
chr10:28879649:28879761:+@chr10:28884662:28884970:+@chr10:28897115:28897360:+	MIR5586	100847088	microRNA 5586	5.20239e-09	-0.31	se	12	FALSE	Exon (uc001iud.3/51322, exon 7 of 14)	NM_016628;NM_100486
chr10:79796952:79797062:+@chr10:79799962:79799983:+@chr10:79800373:79800473:+	RPS24	6229	ribosomal protein S24	4.70732e-65	0.15	se	12	FALSE	3' UTR	NM_001142285
chr11:111957364:111957522:-@chr11:111956691:111957034:-@chr11:111955539:111956186:-	TIMM8B	26521	translocase of inner mitochondrial membrane 8 homolog B (yeast)	1.24017e-07	0.15	se	12	NA	Promoter (<=1kb)	NR_028383;NM_012459
chr11:111957364:111957522:-@chr11:111956702:111957034:-@chr11:111955539:111956186:-	TIMM8B	26521	translocase of inner mitochondrial membrane 8 homolog B (yeast)	2.73384e-08	-0.33	se	12	NA	Promoter (<=1kb)	NR_028383;NM_012459
chr11:62622688-62622605:-@chr11:62622410-62622360:-	SNORD27	9301	small nucleolar RNA, C/D box 27	3.62487e-11	0.4	ri	12	FALSE	Promoter (<=1kb)	NR_003098
chr12:120636921:120637008:-@chr12:120636657:120636803:-@chr12:120636357:120636542:-@chr12:120635125:120635265:-	RPLP0	6175	ribosomal protein, large, P0	8.74709e-97	0.105	mxe	12	FALSE	Promoter (2-3kb)	NM_001002;NM_053275
chr12:120638886:120639014:-@chr12:120638634|120638694:120638533:-	RPLP0	6175	ribosomal protein, large, P0	1.28177e-33	0.4	a3ss	12	FALSE	Promoter (<=1kb)	NM_001002;NM_053275
chr12:51632508:51632704:+@chr12:51634127:51634245:+@chr12:51634655:51634900:+@chr12:51636114:51637717:+	DAZAP2	9802	DAZ associated protein 2	1.01261e-17	-0.66	mxe	12	NA	Promoter (<=1kb)	NA
chr12:57118236:57118307:-@chr12:57108459|57108471:57108386:-	NACA	4666	nascent polypeptide-associated complex alpha subunit	9.22014e-07	0.22	a3ss	12	NA	Exon (uc001sly.2/4666, exon 3 of 8)	NM_001113203;NM_001113202
chr14:100842597:100842680:-@chr14:100841620:100841740:-@chr14:100835424:100835595:-	WARS	7453	tryptophanyl-tRNA synthetase	3.98508e-30	0.45	se	12	FALSE	Promoter (<=1kb)	NM_173701
chr14:100842597:100842680:-@chr14:100841620:100841743:-@chr14:100835424:100835595:-	WARS	7453	tryptophanyl-tRNA synthetase	3.94774e-30	0.41	se	12	FALSE	Promoter (<=1kb)	NM_173701
chr14:100842597:100842680:-@chr14:100841620:100841883:-@chr14:100835424:100835595:-	WARS	7453	tryptophanyl-tRNA synthetase	1.69265e-34	0.4	se	12	FALSE	Promoter (<=1kb)	NM_173701
chr14:100842597:100842680:-@chr14:100841620:100841883:-@chr14:100835424:100835595:-@chr14:100828045:100828258:-	WARS	7453	tryptophanyl-tRNA synthetase	3.16051e-17	0.19	mxe	12	FALSE	Promoter (<=1kb)	NM_173701
chr14:24845500-24845760:+@chr14:24846844-24848810:+	NFATC4	4776	nuclear factor of activated T-cells, cytoplasmic, calcineurin-dependent 4	1.93468e-05	0.335	ri	12	NA	Promoter (2-3kb)	NM_001198966;NM_001198965;NM_001136022;NM_001198967;NM_004554
chr14:24845500:24845760|24846084:+@chr14:24846844:24848810:+	NFATC4	4776	nuclear factor of activated T-cells, cytoplasmic, calcineurin-dependent 4	1.15328e-05	0.17	a5ss	12	FALSE	Promoter (2-3kb)	NM_001198966;NM_001198965;NM_001136022;NM_001198967;NM_004554
chr14:65544631:65544754:-@chr14:65544046:65544146:-@chr14:65541842:65543381:-	LOC100506321	100506321	uncharacterized LOC100506321	6.97801e-30	-0.43	se	12	NA	3' UTR	NA
chr14:65544631:65544754:-@chr14:65544062:65544146:-@chr14:65541842:65543381:-	LOC100506321	100506321	uncharacterized LOC100506321	3.69392e-29	-0.16	se	12	NA	3' UTR	NA
chr15:69745159:69745359:+@chr15:69747509:69747626:+@chr15:69747767:69747884:+	RPLP1	6176	ribosomal protein, large, P1	0.000899668	-0.28	se	12	FALSE	Promoter (2-3kb)	NM_001003;NM_213725
chr15:75132982-75132839:-@chr15:75132657-75132575:-	ULK3	25989	unc-51 like kinase 3	1.46943e-08	0.23	ri	12	NA	Promoter (2-3kb)	NM_001099436
chr15:75188493:75188666:+@chr15:75189352:75189560:+@chr15:75189853:75190565:+	MPI	4351	mannose phosphate isomerase	1.4714e-07	0.26	se	12	FALSE	Exon (uc002azc.1/4351, exon 7 of 8)	NM_002435
chr15:90348448:90348177|90348309:-@chr15:90347722:90347848:-	ANPEP	290	alanyl (membrane) aminopeptidase	1.20863e-07	0.535	a5ss	12	NA	Exon (uc002bop.4/290, exon 4 of 21)	NM_001150
chr16:1793333:1793477|1795104:+@chr16:1797030:1797276:+	MIR3177	100423012	microRNA 3177	4.97946e-07	-0.2	a5ss	12	NA	3' UTR	NM_015133;NM_001040439
chr16:2014450:2014629:-@chr16:2014277:2014366:-@chr16:2013150:2013257:-@chr16:2012737:2012910:-	RPS2	6187	ribosomal protein S2	3.61265e-133	0.28	mxe	12	FALSE	Promoter (<=1kb)	NM_002952
chr16:2014808:2014827:-@chr16:2014450:2014629:-@chr16:2014277:2014366:-@chr16:2013150:2013257:-	RPS2	6187	ribosomal protein S2	0	-0.26	mxe	12	FALSE	Promoter (<=1kb)	NM_002952
chr16:30075745:30075826:+@chr16:30077197:30077248:+@chr16:30078555:30078687:+	ALDOA	226	aldolase A, fructose-bisphosphate	2.12624e-12	0.19	se	12	FALSE	Promoter (<=1kb)	NM_000034;NM_184043
chr16:89627065:89627120:+@chr16:89627348:89627471:+@chr16:89627635:89627737:+@chr16:89628004:89628159:+	RPL13	6137	ribosomal protein L13	3.80048e-10	-0.545	mxe	12	NA	Promoter (<=1kb)	NM_001243131;NM_000977;NM_001243130
chr16:89627065:89627120:+@chr16:89627362:89627471:+@chr16:89627635:89627737:+@chr16:89628004:89628159:+	RPL13	6137	ribosomal protein L13	1.138e-18	0.325	mxe	12	NA	Promoter (<=1kb)	NM_001243131;NM_000977;NM_001243130
chr17:16342301-16342374:+@chr17:16342641-16342728:+	LRRC75A-AS1	125144	LRRC75A antisense RNA 1	2.26189e-11	0.47	ri	12	NA	Promoter (<=1kb)	NR_027166;NR_027165;NR_045021;NR_027158;NR_027170
chr17:16342351-16342374:+@chr17:16342641-16342728:+	LRRC75A-AS1	125144	LRRC75A antisense RNA 1	1.44664e-11	0.46	ri	12	NA	Promoter (<=1kb)	NR_027166;NR_027165;NR_045021;NR_027158;NR_027170;NR_045026;NR_045022;NR_045029;NR_027164;NR_027167;NR_027168;NR_027163;NR_027169;NR_027176
chr17:16342641:16342728:+@chr17:16342842:16343017:+@chr17:16343425:16343567:+	SNORD49B	692087	small nucleolar RNA, C/D box 49B	1.50996e-08	-0.42	se	12	NA	Promoter (<=1kb)	NR_027166;NR_027165;NR_045021;NR_027158;NR_027170;NR_045026;NR_045022;NR_045029;NR_027164;NR_027167;NR_027168;NR_027163;NR_027169;NR_027179;NR_027667;NR_045028;NR_027176;NR_027173;NR_027178;NR_027177;NR_027174;NR_027175;NR_027172;NR_045025;NR_045023
chr17:16342641:16342728:+@chr17:16342895:16343017:+@chr17:16343425:16343567:+	SNORD49B	692087	small nucleolar RNA, C/D box 49B	8.43339e-05	0.35	se	12	NA	Promoter (<=1kb)	NR_027166;NR_027165;NR_045021;NR_027158;NR_027170;NR_045026;NR_045022;NR_045029;NR_027164;NR_027167;NR_027168;NR_027163;NR_027169;NR_027179;NR_027667;NR_045028;NR_027176;NR_027173;NR_027178;NR_027177;NR_027174;NR_027175;NR_027172;NR_045025;NR_045023
chr17:26874867-26874695:-@chr17:26874427-26873725:-	UNC119	9094	unc-119 lipid binding chaperone	0.000467938	0.135	ri	12	FALSE	3' UTR	NM_005148
chr17:26874867-26874695:-@chr17:26874427-26873726:-	UNC119	9094	unc-119 lipid binding chaperone	0.000467938	0.14	ri	12	FALSE	3' UTR	NM_005148;NM_054035
chr17:26903819:26903951:-@chr17:26902983:26903035:-@chr17:26902439:26902562:-	ALDOC	230	aldolase C, fructose-bisphosphate	2.66471e-07	0.26	se	12	FALSE	Promoter (<=1kb)	NM_005165
chr17:26903819:26903951:-@chr17:26902983:26903038:-@chr17:26902439:26902562:-	ALDOC	230	aldolase C, fructose-bisphosphate	1.43924e-07	0.23	se	12	FALSE	Promoter (<=1kb)	NM_005165
chr17:48827862-48828055:+@chr17:48829561-48830072:+	LINC00483	55018	long intergenic non-protein coding RNA 483	6.60863e-13	0.22	ri	12	NA	3' UTR	NM_016424;NM_006107
chr17:62502632:62502849:-@chr17:62502194:62502377:-@chr17:62500795:62500960:-@chr17:62500340:62500436:-	DDX5	1655	DEAD (Asp-Glu-Ala-Asp) box helicase 5	1.84251e-16	0.25	mxe	12	FALSE	Promoter (<=1kb)	NA
chr17:62502632:62502849:-@chr17:62502194:62502380:-@chr17:62500795:62500960:-@chr17:62500340:62500436:-	DDX5	1655	DEAD (Asp-Glu-Ala-Asp) box helicase 5	1.69583e-14	-0.395	mxe	12	FALSE	Promoter (<=1kb)	NA
chr17:62502873:62503648:-@chr17:62502194:62502380:-@chr17:62500795:62500960:-@chr17:62500340:62500436:-	CEP95	90799	centrosomal protein 95kDa	1.51559e-10	-0.54	mxe	12	FALSE	Promoter (<=1kb)	NA
chr17:66508543:66508689:+@chr17:66511128:66511260:+@chr17:66511535:66511717:+	PRKAR1A	5573	protein kinase, cAMP-dependent, regulatory, type I, alpha	7.16021e-05	-0.24	se	12	FALSE	Promoter (<=1kb)	NA
chr17:73489010-73489183:+@chr17:73489572-73489674:+	KIAA0195	9772	KIAA0195	2.32109e-10	-0.335	ri	12	NA	Promoter (2-3kb)	NM_014738
chr19:14501736:14501891:+@chr19:14507154:14507285:+@chr19:14508470:14508616:+	ADGRE5	976	adhesion G protein-coupled receptor E5	5.06426e-09	-0.33	se	12	FALSE	Exon (uc002myl.3/976, exon 5 of 20)	NM_001025160;NM_001784;NM_078481
chr19:18650181:18650269:-@chr19:18649243|18649246:18649026:-	FKBP8	23770	FK506 binding protein 8, 38kDa	2.34262e-07	0.47	a3ss	12	FALSE	Exon (uc010xqi.1/23770, exon 5 of 9)	NM_012181
chr19:19609252:19609531:+@chr19:19611927|19611930:19612225:+	TSSK6	83983	testis-specific serine kinase 6	9.14095e-09	-0.35	a3ss	12	FALSE	Exon (uc010xqt.2/54815, exon 9 of 12)	NM_017660
chr19:45394477-45394571:+@chr19:45394664-45394946:+	TOMM40	10452	translocase of outer mitochondrial membrane 40 homolog (yeast)	2.12346e-16	-0.62	ri	12	FALSE	Promoter (<=1kb)	NM_006114;NM_001128916
chr19:47220384-47220072:-@chr19:47219792-47219388:-	PRKD2	25865	protein kinase D2	5.73683e-15	0.37	ri	12	NA	Promoter (<=1kb)	NM_001079881;NM_001079880;NM_016457;NM_001079882
chr19:47220384-47220208:-@chr19:47219792-47219388:-	PRKD2	25865	protein kinase D2	0.000133676	0.43	ri	12	NA	Promoter (<=1kb)	NM_001079881;NM_001079880;NM_016457;NM_001079882
chr19:49121048:49121134:-@chr19:49120672|49120680:49120573:-	SPHK2	56848	sphingosine kinase 2	5.30014e-11	0.455	a3ss	12	NA	Promoter (1-2kb)	NM_001261443;NM_000979;NM_001277333
chr19:49993107:49993169:+@chr19:49993489|49993732:49993833:+	SNORD33	26818	small nucleolar RNA, C/D box 33	5.6007e-29	-0.25	a3ss	12	NA	Promoter (<=1kb)	NM_001270491;NR_102763
chr19:49993107:49993169|49993554:+@chr19:49993732:49993833:+	SNORD32A	26819	small nucleolar RNA, C/D box 32A	2.4061e-33	0.375	a5ss	12	NA	Promoter (<=1kb)	NM_001270491;NR_102763
chr19:55558856:55558473|55558755:-@chr19:55555692:55556677:-	RDH13	112724	retinol dehydrogenase 13 (all-trans/9-cis)	1.45326e-07	0.3	a5ss	12	NA	Exon (uc010esr.1/112724, exon 4 of 6)	NA
chr2:20482708:20482992:-@chr2:20478344:20478580:-@chr2:20462954:20463221:-	PUM2	23369	pumilio RNA-binding family member 2	7.88924e-07	0.27	se	12	FALSE	Promoter (<=1kb)	NM_015317
chr20:1373606:1373816:-@chr20:1373478:1373525:-@chr20:1356135:1356247:-@chr20:1352720:1352884:-	FKBP1A-SDCBP2	100528031	FKBP1A-SDCBP2 readthrough (NMD candidate)	1.58155e-21	-0.24	mxe	12	FALSE	Promoter (<=1kb)	NA
chr20:2636580:2636680|2636860:+@chr20:2637047:2637195:+	SNORA51	677831	small nucleolar RNA, H/ACA box 51	2.98322e-08	0.125	a5ss	12	NA	Promoter (<=1kb)	NM_006392
chr20:47897022:47897107:+@chr20:47897440:47897501:+@chr20:47905582:47905795:+	SNORD12	692057	small nucleolar RNA, C/D box 12	8.37171e-06	0.14	se	12	FALSE	Promoter (<=1kb)	NR_003606;NR_036658;NR_003604;NR_003605;NR_036659
chr20:60963365-60963420:+@chr20:60963513-60963575:+	RPS21	6227	ribosomal protein S21	2.33068e-14	-0.22	ri	12	NA	Promoter (1-2kb)	NM_001024
chr20:60963365-60963420:+@chr20:60963513-60963576:+	RPS21	6227	ribosomal protein S21	5.38876e-15	-0.36	ri	12	NA	Promoter (1-2kb)	NA
chr21:44313378:44313491:+@chr21:44317037:44317157:+@chr21:44323292:44324386:+@chr21:44328974:44329773:+	NDUFV3	4731	NADH dehydrogenase (ubiquinone) flavoprotein 3, 10kDa	9.97e-87	-0.305	mxe	12	NA	Promoter (<=1kb)	NM_001001503
chr21:44317037:44317157:+@chr21:44323292:44324386:+@chr21:44328974:44329773:+	NDUFV3	4731	NADH dehydrogenase (ubiquinone) flavoprotein 3, 10kDa	1.22518e-51	0.545	se	12	FALSE	Exon (uc031rvu.1/4731, exon 5 of 6)	NM_001001503
chr21:45739234-45739298:+@chr21:45739967-45740030:+	PFKL	5211	phosphofructokinase, liver	1.1952e-15	0.265	ri	12	NA	Promoter (<=1kb)	NR_024108;NM_002626
chr3:113464789:113465096:-@chr3:113442939|113442942:113442806:-	NAA50	80218	N(alpha)-acetyltransferase 50, NatE catalytic subunit	3.78334e-12	0.58	a3ss	12	FALSE	5' UTR	NM_025146
chr3:186505592:186505671:+@chr3:186506099:186506205:+@chr3:186506914:186507685:+	SNORA4	619568	small nucleolar RNA, H/ACA box 4	2.18932e-19	0.29	se	12	NA	Promoter (<=1kb)	NM_001967
chr3:195712498:195712660:-@chr3:195711363:195711608:-@chr3:195710983:195711147:-	SDHAP1	255812	succinate dehydrogenase complex, subunit A, flavoprotein pseudogene 1	1.02562e-05	0.3	se	12	FALSE	Exon (uc003fvx.3/255812, exon 4 of 17)	NR_003264
chr3:195712498:195712660:-@chr3:195711465:195711608:-@chr3:195710983:195711147:-	SDHAP1	255812	succinate dehydrogenase complex, subunit A, flavoprotein pseudogene 1	0.000812104	0.33	se	12	FALSE	Exon (uc003fvx.3/255812, exon 4 of 17)	NR_003264
chr3:47048731-47048840:+@chr3:47049015-47049187:+	NRADDP	100129354	neurotrophin receptor associated death domain, pseudogene	3.98401e-07	0.175	ri	12	NA	Exon (uc003cqp.3/23218, exon 47 of 54)	NM_015175
chr4:83347190:83347282:-@chr4:83346716:83346820:-@chr4:83343717:83346036:-	HNRNPDL	9987	heterogeneous nuclear ribonucleoprotein D-like	2.2388e-32	0.34	se	12	NA	Exon (uc003hmq.3/9987, exon 8 of 9)	NM_031372;NM_001207000
chr5:134152120:134152293|134152296:+@chr5:134153186:134153404:+	C5orf24	134553	chromosome 5 open reading frame 24	6.54851e-17	0.24	a5ss	12	FALSE	Exon (uc003kzv.1/9879, exon 19 of 19)	NM_014829
chr5:134696187:134696297:-@chr5:134688636:134688735:-@chr5:134686513:134686603:-@chr5:134681658:134681747:-	H2AFY	9555	H2A histone family, member Y	1.13554e-120	0.34	mxe	12	FALSE	Exon (uc003lam.1/9555, exon 5 of 9)	NM_138610;NM_001040158;NM_004893;NM_138609
chr5:138857855:138858093:-@chr5:138856914:138857100:-@chr5:138855113:138856039:-	TMEM173	340061	transmembrane protein 173	2.02187e-10	0.17	se	12	FALSE	Exon (uc003lep.3/340061, exon 7 of 8)	NA
chr5:180669345-180669286:-@chr5:180668639-180668492:-	SNORD96A	619571	small nucleolar RNA, C/D box 96A	9.29538e-06	-0.36	ri	12	TRUE	Promoter (<=1kb)	NM_006098
chr6:170892276-170892145:-@chr6:170891353-170890835:-	PDCD2	5134	programmed cell death 2	1.1077e-07	-0.29	ri	12	FALSE	Promoter (2-3kb)	NM_001199461;NM_001199463;NM_144781;NM_001199464;NM_001199462;NM_002598
chr6:30524486:30525227:+@chr6:30525927:30525989:+@chr6:30529105:30529285:+@chr6:30529611:30529901:+	PRR3	80742	proline rich 3	4.22915e-13	-0.44	mxe	12	NA	Promoter (<=1kb)	NA
chr6:30524486:30525227:+@chr6:30529105:30529285:+@chr6:30529611:30529901:+	GNL1	2794	guanine nucleotide binding protein-like 1	2.30705e-23	0.285	se	12	NA	Intron (uc003nqi.2/80742, intron 2 of 3)	NA
chr6:30525927:30525989:+@chr6:30529105:30529285:+@chr6:30529611:30529901:+	GNL1	2794	guanine nucleotide binding protein-like 1	2.83373e-06	0.3	se	12	NA	Intron (uc003nqi.2/80742, intron 2 of 3)	NM_025263;NM_001077497
chr6:31554977:31555095:+@chr6:31555593:31555743:+@chr6:31556295:31556686:+	LST1	7940	leukocyte specific transcript 1	2.13977e-05	0.42	se	12	FALSE	Promoter (<=1kb)	NM_205838;NR_029461;NR_029462;NM_205839;NM_007161;NM_001166538;NM_205840
chr6:33168603-33168715:+@chr6:33169019-33169433:+	RXRB	6257	retinoid X receptor, beta	2.55174e-19	-0.12	ri	12	NA	Promoter (<=1kb)	NM_001077516
chr6:33386065-33385646:-@chr6:33385472-33385258:-	CUTA	51596	cutA divalent cation tolerance homolog (E. coli)	2.22343e-11	0.17	ri	12	NA	Promoter (<=1kb)	NM_001014433;NM_001014840;NM_015921;NM_001014837;NM_001014838
chr6:33386065:33385646|33385864:-@chr6:33385258:33385472:-	CUTA	51596	cutA divalent cation tolerance homolog (E. coli)	6.63393e-06	0.56	a5ss	12	NA	Promoter (<=1kb)	NM_001014433;NM_001014840;NM_015921;NM_001014837;NM_001014838
chr6:34204577:34204740:+@chr6:34204981:34205094:+@chr6:34208514:34208659:+	HMGA1	3159	high mobility group AT-hook 1	3.96737e-26	0.39	se	12	FALSE	Promoter (<=1kb)	NA
chr6:35436724-35437062:+@chr6:35437158-35437306:+	RPL10A	4736	ribosomal protein L10a	2.12634e-17	-0.22	ri	12	TRUE	Promoter (<=1kb)	NM_007104
chr6:36566626:36566760:+@chr6:36567598:36568053:+@chr6:36568929:36568967:+	SRSF3	6428	serine/arginine-rich splicing factor 3	4.89313e-42	-0.25	se	12	NA	3' UTR	NR_036610;NM_003017
chr6:79912106-79911993:-@chr6:79911443-79910962:-	HMGN3-AS1	100288198	HMGN3 antisense RNA 1	5.14825e-25	-0.29	ri	12	NA	3' UTR	NM_138730;NM_001201363;NM_004242;NM_001201362
chr6:79912106-79912034:-@chr6:79911443-79910962:-	HMGN3-AS1	100288198	HMGN3 antisense RNA 1	5.15795e-12	0.25	ri	12	NA	3' UTR	NM_138730;NM_001201363;NM_004242;NM_001201362
chr7:134855578:134855151|134855404:-@chr7:134853501:134853812:-	C7orf49	78996	chromosome 7 open reading frame 49	3.63634e-05	0.26	a5ss	12	FALSE	Promoter (<=1kb)	NA
chr7:73604152:73604248:+@chr7:73604577:73604636:+@chr7:73609071:73609208:+	MIR590	693175	microRNA 590	1.4733e-24	-0.15	se	12	FALSE	Promoter (<=1kb)	NM_022170;NM_031992
chr8:56986940:56987140:-@chr8:56986619:56986718:-@chr8:56986254:56986327:-@chr8:56985613:56985831:-	RPS20	6224	ribosomal protein S20	2.70451e-100	-0.385	mxe	12	FALSE	Promoter (<=1kb)	NA
chr8:67837672:67837777:-@chr8:67834849:67834960:-@chr8:67834559:67834627:-@chr8:67834165:67834349:-	SNHG6	641638	small nucleolar RNA host gene 6	1.1159e-10	-0.295	mxe	12	FALSE	Promoter (<=1kb)	NR_002599
chr1:144301536-144301190:-@chr1:144300755-144300512:-	LINC00623	728855	long intergenic non-protein coding RNA 623	0.00310011	0.465	ri	11	NA	Exon (uc001ekr.4/728855, exon 2 of 3)	NR_024584
chr1:149615765-149616111:+@chr1:149616546-149616786:+	LINC00869	57234	long intergenic non-protein coding RNA 869	0.00583263	-0.23	ri	11	NA	Exon (uc001esk.5/728855, exon 2 of 2)	NM_012090;NR_046138;NR_046139
chr1:245027827:245026919|245026976:-@chr1:245025921:245026032:-	HNRNPU	3192	heterogeneous nuclear ribonucleoprotein U (scaffold attachment factor A)	2.29595e-05	-0.14	a5ss	11	FALSE	Promoter (<=1kb)	NM_004501;NM_031844
chr1:46805849:46806591:+@chr1:46806995:46807169:+@chr1:46810473:46810816:+	NSUN4	387338	NOP2/Sun domain family, member 4	9.03787e-08	-0.11	se	11	NA	Promoter (<=1kb)	NA
chr11:124748480-124748692:+@chr11:124749086-124749237:+	ROBO3	64221	roundabout guidance receptor 3	0.000350173	0.36	ri	11	NA	Promoter (1-2kb)	NM_022370
chr11:85707869:85707972:-@chr11:85701293:85701421:-@chr11:85694909:85695016:-	PICALM	8301	phosphatidylinositol binding clathrin assembly protein	9.3014e-22	0.325	se	11	FALSE	Exon (uc001pbm.3/8301, exon 13 of 20)	NM_001206947;NM_001008660;NM_007166;NM_001206946
chr13:113832601-113832488:-@chr13:113832290-113831853:-	PCID2	55795	PCI domain containing 2	0.00432714	-0.22	ri	11	FALSE	3' UTR	NA
chr13:113832601-113832488:-@chr13:113832290-113831925:-	PCID2	55795	PCI domain containing 2	0.00432714	0.3	ri	11	FALSE	3' UTR	NM_001127203;NM_018386;NM_001127202
chr16:18801656:18801566|18801632:-@chr16:18800303:18800440:-	RPS15A	6210	ribosomal protein S15a	1.10787e-12	-0.25	a5ss	11	FALSE	Promoter (<=1kb)	NM_001019;NM_001030009
chr16:88785982:88786129:-@chr16:88783945:88784023:-@chr16:88783431:88783619:-	PIEZO1	9780	piezo-type mechanosensitive ion channel component 1	4.06393e-09	-0.27	se	11	NA	Promoter (1-2kb)	NM_001142864
chr17:30692349:30692506:+@chr17:30693684:30693776:+@chr17:30694791:30695033:+	ZNF207	7756	zinc finger protein 207	3.60325e-12	-0.23	se	11	FALSE	Exon (uc002hhh.4/7756, exon 8 of 11)	NM_001098507;NM_001032293;NM_003457
chr17:33353393:33353580:-@chr17:33348390:33348800:-@chr17:33344542:33344625:-@chr17:33343389:33343599:-	RFFL	117584	ring finger and FYVE-like domain containing E3 ubiquitin protein ligase	8.50176e-07	-0.15	mxe	11	FALSE	Promoter (<=1kb)	NM_001017368;NM_133629
chr17:40440074:40440616:+@chr17:40441388|40441420:40441557:+	STAT5A	6776	signal transducer and activator of transcription 5A	9.08624e-07	-0.13	a3ss	11	FALSE	Promoter (1-2kb)	NM_003152
chr17:74090495:74090662:-@chr17:74087224:74087316:-@chr17:74085256:74085401:-	EXOC7	23265	exocyst complex component 7	1.19203e-07	0.15	se	11	FALSE	Exon (uc010dgv.2/23265, exon 5 of 16)	NM_001013839;NM_001145297;NM_001145299;NM_001145298;NM_015219
chr19:55559697:55559909:-@chr19:55559414:55559625:-@chr19:55558755:55558856:-	RDH13	112724	retinol dehydrogenase 13 (all-trans/9-cis)	0.000194166	0.33	se	11	NA	Intron (uc010esr.1/112724, intron 3 of 5)	NM_138412;NM_001145971
chr2:74425690:74425869:+@chr2:74432832:74433016:+@chr2:74434831:74434953:+@chr2:74435696:74435848:+	MTHFD2	10797	methylenetetrahydrofolate dehydrogenase (NADP+ dependent) 2, methenyltetrahydrofolate cyclohydrolase	6.28791e-08	0.14	mxe	11	NA	Promoter (<=1kb)	NR_027405;NM_006636
chr3:195389442:195389604:+@chr3:195390495:195390638:+@chr3:195390957:195391121:+	SDHAP2	727956	succinate dehydrogenase complex, subunit A, flavoprotein pseudogene 2	0.00183601	0.29	se	11	FALSE	Exon (uc003fuv.3/727956, exon 4 of 15)	NR_003265
chr3:9985065:9985199:+@chr3:9985586:9985779:+@chr3:9986049:9987097:+	PRRT3-AS1	100874032	PRRT3 antisense RNA 1	0.00409395	0.13	se	11	FALSE	Exon (uc003buf.3/78987, exon 11 of 12)	NM_015513;NM_001031717;NM_001077415
chr5:175957207-175957083:-@chr5:175956819-175956732:-	RNF44	22838	ring finger protein 44	1.03557e-07	0.125	ri	11	NA	Promoter (<=1kb)	NM_014901
chr6:31554977:31555095:+@chr6:31555721:31555743:+@chr6:31556295:31556686:+	LST1	7940	leukocyte specific transcript 1	0.00188097	0.115	se	11	FALSE	Promoter (<=1kb)	NM_205838;NR_029461;NR_029462;NM_205839;NM_007161;NM_001166538;NM_205840
chr8:17829838:17830196:+@chr8:17838100:17838264:+@chr8:17842956:17843128:+	PCM1	5108	pericentriolar material 1	1.58158e-09	0.3	se	11	FALSE	Promoter (2-3kb)	NM_006197
chr1:144301536:144301071|144301190:-@chr1:144300512:144300755:-	LINC00623	728855	long intergenic non-protein coding RNA 623	0.00250591	-0.76	a5ss	10	NA	Exon (uc001ekr.4/728855, exon 2 of 3)	NR_024584
chr1:228295936:228296019:-@chr1:228295678:228295785:-@chr1:228295369:228295570:-	MRPL55	128308	mitochondrial ribosomal protein L55	0.00278668	-0.24	se	10	FALSE	Promoter (1-2kb)	NM_181456;NM_181465;NM_181455;NM_181454;NM_181464;NM_181462;NM_181463;NM_181441
chr1:228295936:228296019:-@chr1:228295678:228295838:-@chr1:228295369:228295570:-	MRPL55	128308	mitochondrial ribosomal protein L55	0.000557615	-0.25	se	10	NA	Promoter (1-2kb)	NM_181456;NM_181465;NM_181455;NM_181454;NM_181464;NM_181462;NM_181463;NM_181441
chr1:2489782-2489907:+@chr1:2491262-2491417:+	NA	100133445	NA	4.38449e-10	-0.325	ri	10	NA	Promoter (1-2kb)	NM_003820
chr1:46774773:46774799:+@chr1:46775569:46775716:+@chr1:46775827:46775988:+	UQCRH	7388	ubiquinol-cytochrome c reductase hinge protein	1.5466e-22	-0.65	se	10	NA	Exon (uc001cpq.3/7388, exon 3 of 5)	NM_006004
chr1:53746259:53746387:-@chr1:53742364:53742750:-@chr1:53741303:53741425:-	LRP8	7804	low density lipoprotein receptor-related protein 8, apolipoprotein e receptor	0.00100385	0.18	se	10	FALSE	Exon (uc001cvi.2/7804, exon 5 of 19)	NM_001018054;NM_004631;NM_033300;NM_017522
chr11:2421718:2422028:+@chr11:2423069:2423377:+@chr11:2423524:2423680:+	TSSC4	10078	tumor suppressing subtransferable candidate 4	0.00297691	0.12	se	10	FALSE	Promoter (<=1kb)	NA
chr11:67056762:67057021:+@chr11:67057300:67057436:+@chr11:67057549:67057684:+	ANKRD13D	338692	ankyrin repeat domain 13 family, member D	0.0023133	0.32	se	10	NA	Promoter (<=1kb)	NM_207354
chr11:71723941:71727306:-@chr11:71723447:71723488:-@chr11:71721832:71721900:-	NUMA1	4926	nuclear mitotic apparatus protein 1	9.12474e-08	-0.25	se	10	FALSE	Exon (uc001orl.1/4926, exon 16 of 27)	NM_006185
chr11:72424288-72424221:-@chr11:72423613-72423483:-	ARAP1	116985	ArfGAP with RhoGAP domain, ankyrin repeat and PH domain 1	3.14082e-05	-0.11	ri	10	NA	Promoter (<=1kb)	NM_015242;NM_001040118;NM_001135190
chr11:85339622:85339732:+@chr11:85340176:85340306:+@chr11:85342189:85342360:+@chr11:85342731:85342852:+	TMEM126B	55863	transmembrane protein 126B	6.68609e-05	-0.33	mxe	10	FALSE	Promoter (<=1kb)	NA
chr11:85707869:85707972:-@chr11:85701293:85701442:-@chr11:85694909:85695016:-	PICALM	8301	phosphatidylinositol binding clathrin assembly protein	9.84585e-28	-0.51	se	10	FALSE	Exon (uc001pbm.3/8301, exon 13 of 20)	NM_001206947;NM_001008660;NM_007166;NM_001206946
chr14:100842597:100842680:-@chr14:100841620:100841687:-@chr14:100835424:100835595:-	WARS	7453	tryptophanyl-tRNA synthetase	2.63287e-17	0.31	se	10	FALSE	Promoter (<=1kb)	NM_173701
chr14:100842597:100842680:-@chr14:100841620:100841740:-@chr14:100835424:100835595:-@chr14:100828045:100828258:-	WARS	7453	tryptophanyl-tRNA synthetase	4.03391e-09	-0.195	mxe	10	FALSE	Promoter (<=1kb)	NM_173701
chr14:100842597:100842680:-@chr14:100841620:100841743:-@chr14:100835424:100835595:-@chr14:100828045:100828258:-	WARS	7453	tryptophanyl-tRNA synthetase	6.62336e-09	-0.34	mxe	10	FALSE	Promoter (<=1kb)	NM_173701
chr14:100842597:100842680:-@chr14:100841620:100841883:-@chr14:100840317:100840401:-@chr14:100835424:100835595:-	WARS	7453	tryptophanyl-tRNA synthetase	1.41958e-05	-0.21	mxe	10	FALSE	Promoter (<=1kb)	NM_173701
chr15:81582794:81582881:+@chr15:81584265|81584897:81585378:+	IL16	3603	interleukin 16	7.00752e-06	0.385	a3ss	10	NA	Promoter (<=1kb)	NM_004513;NM_172217;NM_001172128
chr17:16342641:16342728|16343017:+@chr17:16343425:16343567:+	SNORD49B	692087	small nucleolar RNA, C/D box 49B	1.22532e-13	0.41	a5ss	10	NA	Promoter (<=1kb)	NR_027166;NR_027165;NR_045021;NR_027158;NR_027170;NR_045026;NR_045022;NR_045029;NR_027164;NR_027167;NR_027168;NR_027163;NR_027169;NR_027179;NR_027667;NR_045028;NR_027176;NR_027173;NR_027178;NR_027177;NR_027174;NR_027175;NR_027172;NR_045025;NR_045023
chr17:39975782:39975927|39976301:+@chr17:39976521:39976713:+	FKBP10	60681	FK506 binding protein 10, 65 kDa	2.79655e-08	0.11	a5ss	10	NA	Promoter (<=1kb)	NM_021939
chr17:80019597-80019433:-@chr17:80019229-80019085:-	DUS1L	64118	dihydrouridine synthase 1-like	0.00151475	-0.215	ri	10	FALSE	Promoter (2-3kb)	NM_022156
chr19:10906048:10906115:+@chr19:10906737:10906875:+@chr19:10908056:10908194:+@chr19:10909162:10909248:+	DNM2	1785	dynamin 2	1.89444e-06	0.27	mxe	10	FALSE	Exon (uc010dxk.2/1785, exon 10 of 14)	NM_001005362;NM_001005361;NM_001005360;NM_001190716;NM_004945
chr19:51728335:51728411:+@chr19:51728474:51728854:+@chr19:51729059:51729337:+	CD33	945	CD33 molecule	0.000143453	0.1	se	10	FALSE	Promoter (<=1kb)	NA
chr2:27426213-27426101:-@chr2:27425748-27425681:-	SLC5A6	8884	solute carrier family 5 (sodium/multivitamin and iodide cotransporter), member 6	8.61702e-06	0.19	ri	10	NA	Exon (uc002rjd.3/8884, exon 11 of 17)	NM_021095
chr20:43218438:43218507:+@chr20:43227257:43227531:+@chr20:43243175:43243348:+	ADA	100	adenosine deaminase	3.09745e-07	0.24	se	10	FALSE	Intron (uc002xmg.3/11142, intron 4 of 5)	NM_181805;NM_181804;NM_007066
chr3:186505592:186505671:+@chr3:186506099:186506209:+@chr3:186506914:186507685:+	SNORA4	619568	small nucleolar RNA, H/ACA box 4	6.60258e-14	0.5	se	10	NA	Promoter (<=1kb)	NM_001967
chr6:35436197-35436216:+@chr6:35436576-35436650:+	RPL10A	4736	ribosomal protein L10a	1.20842e-09	0.31	ri	10	NA	Promoter (<=1kb)	NM_007104
chrX:102611380:102611534:+@chrX:102612011:102612089:+@chrX:102612543:102613397:+	WBP5	51186	WW domain binding protein 5	0.00460578	0.4	se	10	FALSE	Promoter (<=1kb)	NM_016303;NM_001006612;NM_001006614;NM_001006613
chr1:121116687:121116815:+@chr1:121124562|121124565:121124786:+	SRGAP2D	100996712	SLIT-ROBO Rho GTPase activating protein 2D (pseudogene)	6.98911e-10	0.2	a3ss	9	FALSE	Exon (uc031pnu.1/100996712, exon 4 of 6)	NA
chr1:234745271:234744193|234744241:-@chr1:234740015:234743598:-	IRF2BP2	359948	interferon regulatory factor 2 binding protein 2	5.82266e-05	0.37	a5ss	9	FALSE	Promoter (<=1kb)	NM_182972;NM_001077397
chr10:11207449:11207645:+@chr10:11259388:11259470:+@chr10:11291116:11291164:+	CELF2	10659	CUGBP, Elav-like family member 2	0.000160348	-0.195	se	9	TRUE	Exon (uc010qbj.1/10659, exon 3 of 14)	NM_001025076;NM_001025077;NM_006561;NM_001083591
chr11:125439298:125439469:+@chr11:125440000:125440086:+@chr11:125442354:125442465:+	EI24	9538	etoposide induced 2.4	7.22477e-06	0.11	se	9	FALSE	Promoter (<=1kb)	NM_004879;NM_001007277
chr11:2421718:2422028:+@chr11:2423206:2423377:+@chr11:2423524:2423680:+	TSSC4	10078	tumor suppressing subtransferable candidate 4	0.00680507	0.44	se	9	FALSE	Promoter (<=1kb)	NA
chr11:47788621:47788993:-@chr11:47786822:47786914:-@chr11:47776080:47776216:-@chr11:47774468:47774654:-	FNBP4	23360	formin binding protein 4	1.4232e-06	0.535	mxe	9	TRUE	Promoter (<=1kb)	NA
chr11:75112684:75112777:+@chr11:75113396:75113423:+@chr11:75115064:75115251:+@chr11:75115716:75115912:+	SNORD15A	6079	small nucleolar RNA, C/D box 15A	9.2005e-21	-0.555	mxe	9	NA	Promoter (1-2kb)	NM_001276726;NM_001005;NM_001276724;NM_020929
chr12:57909703-57909774:+@chr12:57910028-57910120:+	MARS	4141	methionyl-tRNA synthetase	0.000242583	-0.34	ri	9	NA	3' UTR	NM_004990
chr13:113832488:113832601:-@chr13:113832290|113832322:113831925:-	PCID2	55795	PCI domain containing 2	0.000332386	0.375	a3ss	9	FALSE	3' UTR	NM_001127203;NM_018386;NM_001127202
chr14:100842597:100842680:-@chr14:100841620:100841740:-@chr14:100828045:100828258:-	WARS	7453	tryptophanyl-tRNA synthetase	0.000114984	0.345	se	9	FALSE	Promoter (<=1kb)	NM_173701
chr14:100842597:100842680:-@chr14:100841620:100841883:-@chr14:100828045:100828258:-	WARS	7453	tryptophanyl-tRNA synthetase	5.71814e-06	-0.25	se	9	FALSE	Promoter (<=1kb)	NM_173701
chr14:100842597:100842680:-@chr14:100841620:100841883:-@chr14:100840473:100840581:-@chr14:100835424:100835595:-	WARS	7453	tryptophanyl-tRNA synthetase	1.41958e-05	-0.24	mxe	9	FALSE	Promoter (<=1kb)	NM_173701
chr15:40750650:40752095:+@chr15:40754111|40754114:40754493:+	BAHD1	22893	bromo adjacent homology domain containing 1	2.25161e-10	-0.36	a3ss	9	FALSE	Exon (uc001zlt.2/22893, exon 3 of 7)	NM_014952
chr15:57967166:57967266:+@chr15:57976600:57976872:+@chr15:57998132:57999153:+@chr15:58001383:58001556:+	MYZAP	100820829	myocardial zonula adherens protein	5.89474e-27	-0.36	mxe	9	NA	Promoter (<=1kb)	NA
chr15:78882147:78882440|78882978:+@chr15:78885434:78887611:+	CHRNA3	1136	cholinergic receptor, nicotinic, alpha 3 (neuronal)	2.64853e-08	-0.32	a5ss	9	NA	Exon (uc002bdy.3/1138, exon 5 of 6)	NM_000745
chr17:16342641:16342707|16343017:+@chr17:16343499:16343567:+	SNORD49B	692087	small nucleolar RNA, C/D box 49B	3.01738e-15	-0.25	a5ss	9	NA	Promoter (<=1kb)	NR_027166;NR_027165;NR_045021;NR_027158;NR_027170;NR_045026;NR_045022;NR_045029;NR_027164;NR_027167;NR_027168;NR_027163;NR_027169;NR_027179;NR_027667;NR_045028;NR_027176;NR_027173;NR_027178;NR_027177;NR_027174;NR_027175;NR_027172;NR_045025;NR_045023
chr17:16342641:16342728:+@chr17:16342842:16343017:+@chr17:16343499:16343567:+	SNORD49B	692087	small nucleolar RNA, C/D box 49B	2.46877e-06	0.405	se	9	TRUE	Promoter (<=1kb)	NR_027166;NR_027165;NR_045021;NR_027158;NR_027170;NR_045026;NR_045022;NR_045029;NR_027164;NR_027167;NR_027168;NR_027163;NR_027169;NR_027179;NR_027667;NR_045028;NR_027176;NR_027173;NR_027178;NR_027177;NR_027174;NR_027175;NR_027172;NR_045025;NR_045023
chr17:16342641:16342728:+@chr17:16342895:16343017:+@chr17:16343499:16343567:+	SNORD49B	692087	small nucleolar RNA, C/D box 49B	2.39141e-08	0.14	se	9	TRUE	Promoter (<=1kb)	NR_027166;NR_027165;NR_045021;NR_027158;NR_027170;NR_045026;NR_045022;NR_045029;NR_027164;NR_027167;NR_027168;NR_027163;NR_027169;NR_027179;NR_027667;NR_045028;NR_027176;NR_027173;NR_027178;NR_027177;NR_027174;NR_027175;NR_027172;NR_045025;NR_045023
chr17:33984618:33984810:+@chr17:33997876:33997917:+@chr17:33998773:33998919:+	AP2B1	163	adaptor-related protein complex 2, beta 1 subunit	1.08843e-05	0.2	se	9	FALSE	Exon (uc002hjq.3/163, exon 15 of 22)	NM_001030006;NM_001282
chr17:46052880-46053019:+@chr17:46053235-46053379:+	CDK5RAP3	80279	CDK5 regulatory subunit associated protein 3	4.8253e-07	0.285	ri	9	NA	5' UTR	NM_001278197;NM_176096;NM_001278217;NM_001278198;NR_051988
chr17:65870933:65871136:+@chr17:65871672:65871860:+@chr17:65887960:65888150:+	BPTF	2186	bromodomain PHD finger transcription factor	6.45753e-05	-0.32	se	9	FALSE	Exon (uc010wqm.1/2186, exon 5 of 10)	NM_004459;NM_182641
chr17:74639590:74639894:-@chr17:74633682:74633818:-@chr17:74625094:74625793:-	ST6GALNAC1	55808	ST6 (alpha-N-acetyl-neuraminyl-2,3-beta-galactosyl-1,3)-N-acetylgalactosaminide alpha-2,6-sialyltransferase 1	0.00131363	-0.145	se	9	NA	5' UTR	NM_018414
chr17:74732236:74732546:-@chr17:74731854:74731957:-@chr17:74730197:74731240:-	MFSD11	79157	major facilitator superfamily domain containing 11	4.69021e-14	-0.145	se	9	NA	Promoter (<=1kb)	NM_003016
chr17:76994045-76993922:-@chr17:76993726-76993074:-	CANT1	124583	calcium activated nucleotidase 1	0.000383974	-0.145	ri	9	FALSE	5' UTR	NM_001159772;NM_001159773;NM_138793
chr19:1244314-1244439:+@chr19:1244736-1244823:+	ATP5D	513	ATP synthase, H+ transporting, mitochondrial F1 complex, delta subunit	6.04771e-05	0.34	ri	9	FALSE	Promoter (2-3kb)	NM_001001975;NM_001687
chr19:1244314-1244439:+@chr19:1244736-1244824:+	ATP5D	513	ATP synthase, H+ transporting, mitochondrial F1 complex, delta subunit	7.27475e-05	0.23	ri	9	FALSE	Promoter (2-3kb)	NM_001001975;NM_001687
chr19:19106089-19105953:-@chr19:19105295-19105175:-	SUGP2	10147	SURP and G patch domain containing 2	9.74217e-05	0.41	ri	9	FALSE	3' UTR	NM_014884;NM_001017392
chr2:38976671:38976847:-@chr2:38976040:38976488:-@chr2:38975721:38975795:-	SRSF7	6432	serine/arginine-rich splicing factor 7	7.59468e-16	-0.44	se	9	NA	Promoter (2-3kb)	NM_001031684;NM_001195446
chr20:33592373:33591676|33592261:-@chr20:33591213:33591419:-	TRPC4AP	26133	transient receptor potential cation channel, subfamily C, member 4 associated protein	3.90625e-06	0.2	a5ss	9	NA	Promoter (2-3kb)	NM_015638;NM_199368
chr22:38888120-38888061:-@chr22:38884120-38883884:-	DDX17	10521	DEAD (Asp-Glu-Ala-Asp) box helicase 17	2.04683e-07	-0.12	ri	9	NA	Promoter (<=1kb)	NM_001098504;NM_006386
chr3:133305407:133305566:+@chr3:133306003|133306740:133309118:+	CDV3	55573	CDV3 homolog (mouse)	6.98145e-09	-0.13	a3ss	9	FALSE	3' UTR	NA
chr3:179040779:179041079:+@chr3:179042830:179043110:+@chr3:179045349:179045419:+	ZNF639	51193	zinc finger protein 639	2.80829e-05	0.57	se	9	FALSE	Promoter (1-2kb)	NA
chr3:195389442:195389604:+@chr3:195390495:195390703:+@chr3:195390957:195391121:+	SDHAP2	727956	succinate dehydrogenase complex, subunit A, flavoprotein pseudogene 2	1.63935e-05	-0.175	se	9	FALSE	Exon (uc003fuv.3/727956, exon 4 of 15)	NR_003265
chr3:50336644:50336899:-@chr3:50332284|50333050:50332140:-	IFRD2	7866	interferon-related developmental regulator 2	0.000990748	-0.52	a3ss	9	FALSE	Promoter (2-3kb)	NM_001200029;NM_001200031;NM_001200032;NM_003549;NM_001200030
chr3:52232099:52232271:+@chr3:52232688:52232864:+@chr3:52233226:52233456:+	ALAS1	211	5'-aminolevulinate synthase 1	2.1922e-08	0.43	se	9	FALSE	Promoter (<=1kb)	NA
chr4:1713857:1714030:-@chr4:1713601:1713717:-@chr4:1705323:1705427:-@chr4:1701738:1701797:-	SLBP	7884	stem-loop binding protein	3.71934e-05	0.18	mxe	9	FALSE	Promoter (<=1kb)	NM_006527
chr6:109699103:109699174:-@chr6:109697277:109697315:-@chr6:109691614:109691670:-@chr6:109687717:109690220:-	CD164	8763	CD164 molecule, sialomucin	1.7026e-06	-0.37	mxe	9	FALSE	Exon (uc003ptd.3/8763, exon 3 of 7)	NA
chr6:135516886:135517055:+@chr6:135518099:135518461:+@chr6:135520046:135520188:+	MYB	4602	v-myb avian myeloblastosis viral oncogene homolog	0.00199065	-0.185	se	9	TRUE	Promoter (1-2kb)	NM_005375;NM_001161659;NM_001161657;NM_001161660;NM_001130172;NM_001130173;NM_001161658;NM_001161656
chr6:31607976:31608083:-@chr6:31607277:31607423:-@chr6:31606805:31607003:-	BAG6	7917	BCL2-associated athanogene 6	0.00136165	0.12	se	9	FALSE	Exon (uc003nvf.4/7917, exon 24 of 25)	NM_080702;NM_001199698;NM_001199697;NM_001098534
chr6:34204650:34204740|34205094:+@chr6:34208514:34208659:+	HMGA1	3159	high mobility group AT-hook 1	2.73438e-09	0.295	a5ss	9	NA	Promoter (<=1kb)	NM_145901;NM_145902;NM_145899;NM_002131;NM_145905;NM_145903
chr6:36514967:36515247:-@chr6:36507981|36507984:36507849:-	STK38	11329	serine/threonine kinase 38	0.000134503	-0.22	a3ss	9	FALSE	Promoter (<=1kb)	NM_007271
chr6:43593297-43593100:-@chr6:43592799-43592625:-	GTPBP2	54676	GTP binding protein 2	0.000485282	0.53	ri	9	NA	Promoter (2-3kb)	NM_019096
chr7:74982816:74982902:-@chr7:74982537:74982649:-@chr7:74981057:74981240:-	PMS2P2	5380	PMS1 homolog 2, mismatch repair system component pseudogene 2	0.000573812	-0.27	se	9	TRUE	Promoter (<=1kb)	NR_102326
chr8:125575023:125575233:-@chr8:125569922:125570116:-@chr8:125568473:125568646:-	MTSS1	9788	metastasis suppressor 1	2.07163e-05	0.15	se	9	FALSE	Promoter (1-2kb)	NM_014751
chr8:125575023:125575233:-@chr8:125570954:125571073:-@chr8:125569922:125570116:-@chr8:125568473:125568646:-	MTSS1	9788	metastasis suppressor 1	9.54077e-05	0.34	mxe	9	FALSE	Promoter (2-3kb)	NM_014751
[truncated: 1,372 more rows]

## Sheet: METTL3 all splicing (MATS)
event_name	geneSymbol	GeneID	IJC_NTC	SJC_NTC	IJC_TEST	SJC_TEST	IncLevel1	IncLevel2	IncLevelDifference	PValue	FDR	group	ID
[truncated: 5,110 more rows]

[truncated: 1 more sheets: WTAP all splicing (MATS)]
