# Supplementary material for: N6-methyladenosine mRNA marking promotes selective translation of regulons required for human erythropoiesis
Source: Nat Commun. 2019 Oct 10;10:4596. doi: 10.1038/s41467-019-12518-6 (PMC6787028; doi:10.1038/s41467-019-12518-6)
Supplement: Supplementary file 8 — Supplementary Data 5 [file 41467_2019_12518_MOESM8_ESM.xlsx]

## Sheet: Complete RiboSeq
GENE DESCRIPTION			TRANSLATIONAL ANALYSIS			TRANSCRIPTIONAL ANALYSIS (edgeR)			TRANSCRIPTIONAL ANALYSIS (deseq2)			RAW READS												CPM NORMALIZATION VALUES												RPKM NORMALIZATION VALUES
gene_symbol	entrez_id	gene_name	te_ratio_log2FoldChange	te_ratio_pvalue	te_ratio_padj	edger_rna_logFC	edger_rna_PValue	edger_rna_FDR	deseq2_rna_log2FoldChange	deseq2_rna_pvalue	deseq2_rna_FDR	raw_NTCribo_1	raw_NTCribo_2	raw_NTCribo_3	raw_NTCtot_1	raw_NTCtot_2	raw_NTCtot_3	raw_WTAPribo_1	raw_WTAPribo_2	raw_WTAPribo_3	raw_WTAPtot_1	raw_WTAPtot_2	raw_WTAPtot_3	cpm_NTCribo_1	cpm_NTCribo_2	cpm_NTCribo_3	cpm_NTCtot_1	cpm_NTCtot_2	cpm_NTCtot_3	cpm_WTAPribo_1	cpm_WTAPribo_2	cpm_WTAPribo_3	cpm_WTAPtot_1	cpm_WTAPtot_2	cpm_WTAPtot_3	rpkm_NTCribo_1	rpkm_NTCribo_2	rpkm_NTCribo_3	rpkm_NTCtot_1	rpkm_NTCtot_2	rpkm_NTCtot_3	rpkm_WTAPribo_1	rpkm_WTAPribo_2	rpkm_WTAPribo_3	rpkm_WTAPtot_1	rpkm_WTAPtot_2	rpkm_WTAPtot_3
PABPC1	26986	poly(A) binding protein cytoplasmic 1	-1.90282	2.47751e-33	2.7483e-29	-0.16817	0.322534	0.44671	-0.234198	1	1	1705	840	1085	8271	31043	17400	745	505	454	7986	8570	7680	327.679	310.339	378.03	1534.31	1678.19	1802.75	91.8619	79.0904	97.827	1454.39	1292.68	1715.97	68.6382	65.0061	79.1852	321.388	351.527	377.619	19.2421	16.5669	20.4916	304.649	270.774	359.441
EEF2	1938	eukaryotic translation elongation factor 2	-1.57742	1.35665e-29	7.52466e-26	0.206953	0.200911	0.308015	0.139005	1	1	7141	3214	3893	11941	41737	21990	5450	3077	3024	13206	17611	12207	1372.4	1187.41	1356.37	2215.11	2256.31	2278.3	672.002	481.895	651.593	2405.05	2656.39	2727.45	239.178	206.937	236.384	386.042	393.223	397.055	117.114	83.9832	113.558	419.144	462.948	475.332
FASN	2194	fatty acid synthase	-2.02887	1.99412e-25	7.3736e-22	-0.39806	0.0265678	0.0577446	-0.470031	1	1	2647	1220	1409	4913	17609	9046	894	757	457	3441	6055	2614	508.718	450.729	490.915	911.384	951.947	937.224	110.234	118.557	98.4734	626.669	913.321	584.057	31.8008	28.1759	30.688	56.9722	59.5078	58.5875	6.89092	7.41117	6.15574	39.1742	57.0932	36.5104
MYO9B	4650	myosin IXB	-1.62111	3.20059e-25	8.87604e-22	0.515133	7.95766e-06	4.37086e-05	0.445302	1	1	231	145	133	1228	4016	2041	242	160	126	1727	2169	1321	44.3969	53.5735	46.3422	227.801	217.106	211.462	29.8405	25.0594	27.1518	314.519	327.167	295.158	1.59799	1.92828	1.66801	8.19929	7.81436	7.61118	1.07406	0.90197	0.97728	11.3206	11.7758	10.6237
MRC2	9902	mannose receptor C type 2	-1.49122	4.38776e-23	9.73468e-20	0.689052	6.04268e-10	7.28045e-09	0.619533	1	1	304	138	171	729	2695	1421	340	236	160	1226	1639	985	58.4264	50.9874	59.5819	135.234	145.693	147.226	41.9242	36.9619	34.4779	223.278	247.224	220.084	5.59908	4.88619	5.70981	12.9597	13.9619	14.1088	4.01765	3.54211	3.30406	21.397	23.6918	21.091
MYH9	4627	myosin heavy chain 9	-1.14307	1.17436e-22	2.1712e-19	-0.039247	0.794122	0.862097	-0.110415	1	1	6627	3810	4059	6428	21598	11665	5558	4587	3532	6674	7652	4932	1273.62	1407.6	1414.21	1192.42	1167.59	1208.57	685.319	718.379	761.054	1215.46	1154.21	1101.98	94.7632	104.732	105.224	88.7219	86.8745	89.9233	50.991	53.4508	56.626	90.4357	85.8785	81.9923
PFAS	5198	phosphoribosylformylglycinamidine synthase	-1.54627	8.44564e-22	1.33839e-18	0.740066	8.25878e-11	1.13198e-09	0.670014	1	1	426	186	239	455	1554	789	494	378	258	709	1064	569	81.8731	68.7209	83.2739	84.4063	84.0101	81.7464	60.9129	59.2008	55.5942	129.123	160.492	127.136	8.70528	7.30684	8.85421	8.97462	8.9325	8.6918	6.47665	6.2946	5.91114	13.7292	17.0646	13.5179
HSPG2	3339	heparan sulfate proteoglycan 2	-1.39355	1.42598e-21	1.9773e-18	0.0802438	0.559654	0.675491	0.00943057	1	1	1166	476	614	1955	7201	3878	789	656	460	2164	3032	1646	224.091	175.861	213.928	362.663	389.288	401.786	97.2872	102.739	99.1198	394.105	457.34	367.774	4.07112	3.19491	3.88649	6.58859	7.07231	7.29937	1.76744	1.86648	1.80074	7.15981	8.30862	6.68145
PPP1R9B	84687	protein phosphatase 1 regulatory subunit 9B	-1.71235	3.06596e-21	3.77896e-18	0.352934	0.00625807	0.0166067	0.282176	1	1	230	146	108	1500	5734	2955	178	147	93	2102	2727	1558	44.2047	53.943	37.6319	278.258	309.982	306.158	21.9492	23.0235	20.0412	382.813	411.334	348.112	6.79654	8.29382	5.78597	42.7826	47.6602	47.0722	3.37472	3.53989	3.08136	58.8581	63.2433	53.5227
CPSF1	29894	cleavage and polyadenylation specific factor 1	-1.30119	4.04813e-21	4.49059e-18	0.199804	0.080758	0.147353	0.131035	1	1	615	328	413	968	3472	1778	571	449	354	1062	1538	930	118.196	121.182	143.897	179.57	187.698	184.213	70.4072	70.3202	76.2797	193.411	231.989	207.795	13.3873	13.7255	16.2983	20.3386	21.2592	20.8645	7.97454	7.96468	8.63967	21.9063	26.2758	23.5356
PRKD3	23683	protein kinase D3	1.60031	2.80524e-19	2.82896e-16	-0.377779	0.0011536	0.00375895	-0.446578	1	1	172	69	82	1035	3360	1733	520	347	291	812	822	690	33.0579	25.4956	28.5732	191.999	181.643	179.551	64.1188	54.3458	62.7049	147.881	123.99	154.171	3.8538	2.9722	3.33099	22.3827	21.1754	20.9315	7.47479	6.33549	7.30996	17.2396	14.4544	17.9729
GCN1L1	NA	NA	-1.16621	2.06703e-18	1.76381e-15	0.0785565	0.52669	0.646443	0.0074495	1	1	1078	529	631	1383	4717	2350	950	755	575	1463	1970	1041	207.178	195.441	219.851	256.554	255.003	243.476	117.139	118.243	123.899	266.44	297.151	232.597	NA	NA	NA	NA	NA	NA	NA	NA	NA	NA	NA	NA
TNRC18	84629	trinucleotide repeat containing 18	-1.4278	2.04484e-18	1.76381e-15	0.378371	0.00198497	0.00608075	0.307123	1	1	276	122	145	1347	4423	2230	210	211	141	1821	2157	1243	53.0452	45.0763	50.5232	249.876	239.109	231.043	25.8948	33.0466	30.3839	331.638	325.357	277.73	2.72306	2.31398	2.59359	12.8273	12.2746	11.8605	1.3293	1.69644	1.55975	17.0245	16.7021	14.2572
SFPQ	6421	splicing factor proline and glutamine rich	-1.02699	2.4232e-18	1.92004e-15	-0.821668	2.81601e-08	2.5436e-07	-0.893998	1	1	4844	2384	3002	4793	16182	8422	2742	1746	1456	2979	3366	1972	930.951	880.766	1045.94	889.123	874.803	872.573	338.098	273.445	313.731	542.531	507.719	440.613	179.029	169.378	201.141	170.985	168.231	167.803	65.0188	52.5857	60.3329	104.333	97.6383	84.7333
TMEM123	114908	transmembrane protein 123	1.59776	4.48426e-18	3.31626e-15	-0.347472	0.0320669	0.067724	-0.414894	1	1	418	164	202	2124	7257	4366	1455	1054	819	1892	1645	1707	80.3356	60.593	70.3826	394.013	392.316	452.346	179.407	165.07	176.475	344.569	248.129	381.403	19.0369	14.3585	16.6783	93.368	92.9658	107.191	42.5135	39.1162	41.8187	81.6513	58.7983	90.3799
MCM8	84515	minichromosome maintenance 8 homologous recombination repair factor	1.08051	9.2539e-18	6.41584e-15	-0.104972	0.358999	0.484965	-0.174618	1	1	623	283	355	1097	3587	1755	1705	1218	1009	1051	1083	822	119.734	104.557	123.69	203.5	193.915	181.83	210.233	190.755	217.415	191.408	163.358	183.665	3.8407	3.35388	3.96759	6.52766	6.22019	5.83256	6.74363	6.11883	6.97401	6.13978	5.24004	5.89141
MCL1	4170	MCL1, BCL2 family apoptosis regulator	-1.40973	1.35658e-17	8.8521e-15	-0.0304399	0.828735	0.884948	-0.102786	1	1	1231	515	717	2065	7835	4368	990	765	560	2475	2752	1642	236.583	190.269	249.815	383.068	423.562	452.553	122.071	119.809	120.667	450.743	415.105	366.88	16.8747	13.5713	17.8184	27.323	30.2113	32.2791	8.70693	8.54561	8.60679	32.15	29.6081	26.1683
FLNA	2316	filamin A	-0.769144	2.13282e-17	1.31441e-14	0.273731	0.0723192	0.134368	0.203318	1	1	3460	1560	1844	6476	22779	12015	4627	3255	2541	8198	10155	6355	664.965	576.341	642.474	1201.33	1231.44	1244.83	570.524	509.772	547.52	1493	1531.75	1419.92	20.2326	17.5361	19.5483	36.5523	37.4685	37.876	17.3591	15.5106	16.6592	45.427	46.606	43.2034
BCR	613	BCR, RhoGEF and GTPase activating protein	-1.57467	1.21392e-16	6.88846e-14	0.561781	6.0729e-07	4.22389e-06	0.491629	1	1	107	69	72	751	2799	1358	112	87	70	1184	1506	868	20.5658	25.4956	25.0891	139.316	151.315	140.698	13.8112	13.6268	15.0853	215.629	227.162	193.943	0.968806	1.20103	1.18189	6.56282	7.12809	6.62796	0.650611	0.641925	0.710631	10.1578	10.7011	9.13616
UBR4	23352	ubiquitin protein ligase E3 component n-recognin 4	-0.916953	1.24195e-16	6.88846e-14	-0.0466867	0.750931	0.829739	-0.117293	1	1	4622	2469	3099	4927	18003	8997	4904	3430	2989	5169	6186	3824	888.285	912.169	1079.73	913.981	973.247	932.147	604.679	537.179	644.052	941.368	933.08	854.412	28.256	29.0158	34.3459	29.0734	30.9586	29.6513	19.2346	17.0875	20.4871	29.9446	29.681	27.1785
YBX1	4904	Y-box binding protein 1	-1.21998	1.31763e-16	6.96023e-14	-0.34395	0.025962	0.0566238	-0.413647	1	1	1508	578	657	8517	30200	16771	811	698	473	7215	8419	5887	289.818	213.544	228.91	1579.94	1632.62	1737.58	99.9999	109.316	101.921	1313.98	1269.9	1315.36	114.825	84.6055	90.6933	625.967	646.838	688.424	39.6196	43.3108	40.3807	520.595	503.13	521.139
BRCA2	675	BRCA2, DNA repair associated	-1.35541	1.61723e-16	8.1545e-14	1.21672	3.47582e-18	1.31465e-16	1.1442	0.198763	1	446	250	317	980	3243	1685	855	615	549	2702	2460	1664	85.7168	92.3655	110.45	181.796	175.318	174.578	105.425	96.3177	118.297	492.084	371.061	371.796	3.95994	4.26709	5.10256	8.39859	8.09932	8.06512	4.87043	4.44968	5.46507	22.7332	17.1422	17.1762
STK11	6794	serine/threonine kinase 11	-1.97223	4.1707e-16	2.01155e-13	0.113616	0.377981	0.504064	0.0434356	1	1	118	66	79	533	2378	1244	65	60	30	703	954	512	22.6799	24.3872	27.528	98.8756	128.556	128.887	8.01592	9.39826	6.46635	128.031	143.9	114.4	4.95085	5.32356	6.00917	21.5838	28.0628	28.1352	1.74982	2.05157	1.41156	27.9482	31.4124	24.9728
CSNK1G2	1455	casein kinase 1 gamma 2	-2.11462	1.40782e-15	6.50704e-13	0.453423	0.000149062	0.000610804	0.383221	1	1	111	61	39	445	1559	722	64	54	30	564	856	439	21.3346	22.54	13.5915	82.5512	84.2804	74.8048	7.89262	8.45859	6.46635	102.716	129.118	98.0895	5.13467	5.42478	3.27113	19.8679	20.2841	18.0036	1.89955	2.03576	1.55628	24.7211	31.0754	23.6076
GRIN2D	2906	glutamate ionotropic receptor NMDA type subunit 2D	-1.3873	1.61432e-15	7.16308e-13	0.865091	4.36772e-13	8.29145e-12	0.796239	1	1	201	96	112	531	1920	874	263	200	157	907	1347	737	38.6313	35.4706	39.0256	98.5046	103.796	90.553	32.4299	31.3239	33.8315	165.183	203.179	164.673	4.24193	3.89487	4.28523	10.8164	11.3974	9.94323	3.56099	3.43954	3.71488	18.138	22.3102	18.082
STAT1	6772	signal transducer and activator of transcription 1	1.01173	2.06228e-15	8.7988e-13	-0.793738	5.07628e-12	8.39863e-11	-0.864207	1	1	910	411	618	1352	4736	2632	2096	1450	1179	874	912	686	174.891	151.846	215.322	250.804	256.03	272.693	258.444	227.088	254.045	159.173	137.565	153.278	15.2026	13.1995	18.7171	21.8014	22.2557	23.7042	22.4656	19.74	22.0832	13.8363	11.958	13.3239
CDK6	1021	cyclin dependent kinase 6	1.38968	2.32612e-15	9.55692e-13	0.109478	0.419521	0.54582	0.0400282	1	1	315	118	206	1919	6674	3755	1290	906	680	2319	2316	1887	60.5405	43.5985	71.7763	355.984	360.798	389.043	159.062	141.892	146.524	422.333	349.34	421.621	2.39319	1.72346	2.83734	14.0722	14.2625	15.379	6.28778	5.60903	5.79215	16.695	13.8096	16.6668
SMARCA4	6597	SWI/SNF related, matrix associated, actin dependent regulator of chromatin, subfamily a, member 4	-0.934108	2.64173e-15	1.0466e-12	-0.358664	0.00368882	0.0104298	-0.428728	1	1	1551	846	904	2170	7392	3924	1176	962	748	1720	2149	1364	298.082	312.556	314.968	402.546	399.614	406.552	145.005	150.662	161.176	313.244	324.151	304.766	4.1035	4.30275	4.33595	5.54158	5.50121	5.59673	1.99619	2.07406	2.2188	4.31222	4.46236	4.1955
IFNAR2	3455	interferon alpha and beta receptor subunit 2	1.46067	3.83062e-15	1.46528e-12	0.273868	0.00408131	0.011427	0.20341	1	1	272	132	149	487	1591	860	1241	965	568	606	694	471	52.2765	48.7707	51.9168	90.3424	86.0104	89.1025	153.02	151.132	122.391	110.365	104.683	105.239	2.50199	2.3342	2.48477	4.32384	4.11651	4.2645	7.32364	7.23326	5.85771	5.28215	5.01017	5.03682
SETD1B	23067	SET domain containing 1B	-1.74289	4.18951e-15	1.54914e-12	0.15314	0.186003	0.289256	0.0816283	1	1	107	62	57	449	1694	829	70	57	40	558	710	362	20.5658	22.9094	19.8629	83.2932	91.5786	85.8907	8.63244	8.92843	8.62108	101.624	107.096	80.8852	1.47214	1.6399	1.42183	5.96229	6.55537	6.14822	0.617927	0.639114	0.617114	7.27441	7.66613	5.78992
ARID1B	57492	AT-rich interaction domain 1B	-1.19526	7.82361e-15	2.79959e-12	0.23017	0.030313	0.0645032	0.160505	1	1	247	126	129	900	2951	1481	243	187	130	1060	1227	824	47.4718	46.554	44.9486	166.956	159.532	153.442	29.9638	29.2879	28.0137	193.047	185.079	184.111	1.45156	1.4235	1.37441	5.10505	4.87807	4.69184	0.916213	0.895546	0.856583	5.90284	5.65921	5.62963
RAB10	10890	RAB10, member RAS oncogene family	1.20695	2.7891e-14	9.6686e-12	-0.480569	0.000178778	0.000716645	-0.550244	1	1	535	206	266	1307	4716	2581	1248	1000	801	1108	1018	866	102.821	76.1098	92.681	242.456	254.949	267.409	153.883	156.613	172.596	201.788	153.554	193.496	23.4164	17.3331	21.107	55.2165	58.0616	60.8993	35.0452	35.6669	39.3068	45.955	34.9701	44.0664
PLXND1	23129	plexin D1	-1.38245	5.46821e-14	1.83815e-11	0.237286	0.0416491	0.0845661	0.16779	1	1	192	88	89	1021	3500	1761	162	121	75	1131	1633	932	36.9016	32.515	31.0121	189.402	189.211	182.452	19.9763	18.9516	16.1626	205.977	246.319	208.242	2.89243	2.5486	2.4308	14.8457	14.8308	14.301	1.56579	1.48547	1.26686	16.1449	19.307	16.3225
IBTK	25998	inhibitor of Bruton tyrosine kinase	1.34905	6.50647e-14	2.12283e-11	0.142026	0.228732	0.341452	0.0743867	1	1	261	128	179	476	1753	993	1156	1003	797	629	590	507	50.1624	47.2929	62.3692	88.3019	94.7681	102.882	142.539	157.083	171.734	114.554	88.9954	113.283	2.49069	2.34821	3.09678	4.3844	4.70547	5.10835	7.07743	7.79955	8.52703	5.68788	4.41884	5.62478
GCLM	2730	glutamate-cysteine ligase modifier subunit	1.14884	8.74051e-14	2.77024e-11	-0.410826	5.19842e-05	0.000235704	-0.481852	1	1	270	121	157	561	1856	972	969	736	555	457	475	333	51.8921	44.7068	54.7041	104.07	100.336	100.706	119.482	115.268	119.59	83.2296	71.6492	74.4056	4.46422	3.84608	4.70613	8.953	8.63182	8.66366	10.2789	9.91635	10.2882	7.16015	6.1639	6.40103
LAMA5	3911	laminin subunit alpha 5	-1.64087	1.0798e-13	3.32727e-11	-0.0553239	0.668202	0.766386	-0.125993	1	1	225	133	107	712	2720	1320	155	94	68	689	1061	511	43.2438	49.1402	37.2835	132.081	147.044	136.761	19.1132	14.7231	14.6543	125.481	160.04	114.177	1.92007	2.18187	1.65543	5.86453	6.52892	6.07235	0.848645	0.653719	0.650668	5.57148	7.10593	5.06957
IGF2R	3482	insulin like growth factor 2 receptor	-0.948171	1.36124e-13	4.08116e-11	0.354388	0.000458482	0.00165412	0.286261	1	1	511	274	320	569	2119	1080	706	528	366	791	905	649	98.2089	101.232	111.495	105.554	114.554	111.896	87.0531	82.6925	78.8654	144.057	136.509	145.011	5.92691	6.10937	6.72874	6.37017	6.91335	6.75292	5.25366	4.99049	4.75953	8.69384	8.23833	8.75139
MYL4	4635	myosin light chain 4	-1.08667	1.7487e-13	5.10482e-11	-0.335933	0.00380921	0.0107316	-0.410055	1	1	1421	596	694	718	2132	1173	963	687	495	564	701	371	273.098	220.194	241.801	133.194	115.257	121.531	118.742	107.594	106.661	102.716	105.738	82.8961	92.3565	74.4654	81.7724	45.0436	38.9777	41.0995	40.1562	36.3861	36.0708	34.7366	35.7587	28.0338
UBQLN1	29979	ubiquilin 1	1.15064	1.86676e-13	5.30973e-11	-0.308472	0.00753996	0.019479	-0.37741	1	1	369	142	185	910	3152	1762	874	684	468	810	817	677	70.9185	52.4652	64.4596	168.811	170.398	182.555	107.768	107.124	100.844	147.517	123.235	151.267	6.05417	4.47885	5.50279	14.411	14.5466	15.5844	9.19993	9.14495	8.60881	12.5932	10.5204	12.9133
KMT2B	9757	lysine methyltransferase 2B	-1.45798	2.19549e-13	6.08865e-11	0.342471	0.0059779	0.0159567	0.270887	1	1	195	103	92	749	2705	1372	181	135	77	997	1376	680	37.4782	38.0568	32.0573	138.944	146.233	142.149	22.3191	21.1441	16.5936	181.573	207.553	151.937	2.25473	2.28954	1.92861	8.35907	8.79758	8.55185	1.34274	1.27206	0.998291	10.9237	12.4867	9.14072
PDZD8	118987	PDZ domain containing 8	-1.08818	3.10522e-13	8.40152e-11	-0.13057	0.372515	0.498689	-0.20337	1	1	658	341	377	2914	9801	5218	543	465	282	2882	3507	1865	126.46	125.985	131.355	540.561	529.845	540.619	66.9547	72.826	60.7656	524.865	528.987	416.706	12.707	12.6593	13.1988	54.3168	53.24	54.3226	6.72777	7.31772	6.10587	52.7397	53.1539	41.8716
CUL3	8452	cullin 3	1.02398	3.9599e-13	1.04589e-10	-0.633806	6.58407e-10	7.83792e-09	-0.703477	1	1	414	173	197	752	2630	1465	807	574	416	526	587	427	79.5669	63.9181	68.6406	139.501	142.179	151.784	99.5067	89.8966	89.639	95.7957	88.5429	95.4083	2.99067	2.40248	2.57999	5.24341	5.34407	5.7051	3.74015	3.37894	3.36925	3.60067	3.32806	3.58611
TBL1XR1	79718	transducin beta like 1 X-linked receptor 1	1.46039	4.94715e-13	1.27625e-10	-0.241614	0.113491	0.194685	-0.308833	1	1	319	112	181	1578	6428	3660	1178	805	699	1671	1549	1456	61.3092	41.3818	63.066	292.727	347.5	379.2	145.252	126.074	150.618	304.321	233.648	325.321	7.57091	5.11012	7.78785	36.1481	42.9118	46.8264	17.9368	15.5685	18.5994	37.5797	28.8526	40.1731
CAB39	51719	calcium binding protein 39	1.4098	6.83149e-13	1.72231e-10	-0.349018	0.00185315	0.00573212	-0.41859	1	1	241	84	115	656	2201	1318	626	534	388	576	581	466	46.3187	31.0373	40.0708	121.693	118.987	136.554	77.1889	83.6322	83.6058	104.902	87.6379	104.122	3.18079	2.13139	2.75174	8.35686	8.17107	9.37743	5.3007	5.74318	5.74137	7.20379	6.01826	7.15027
EEF1D	1936	eukaryotic translation elongation factor 1 delta	-1.01628	1.29513e-12	3.19265e-10	-0.138408	0.208594	0.31761	-0.207602	1	1	1152	436	557	803	3145	1682	888	614	528	800	1026	664	221.4	161.083	194.069	148.962	170.02	174.267	109.494	96.1611	113.772	145.696	154.76	148.362	10.2405	7.45063	8.97635	6.89	7.86401	8.06045	5.06449	4.44778	5.26235	6.73895	7.15821	6.86226
GLTSCR2	NA	NA	-1.58732	1.44091e-12	3.47479e-10	-0.490222	4.54529e-06	2.64463e-05	-0.558765	1	1	730	346	388	843	2913	1608	323	154	248	573	781	537	140.298	127.832	135.187	156.382	157.478	166.6	39.8281	24.1198	53.4395	104.355	117.805	119.986	47.3658	43.1575	45.6405	52.796	53.1661	56.2458	13.4463	8.14306	18.0417	35.2314	39.7722	40.5084
NSMF	26012	NMDA receptor synaptonuclear signaling and neuronal migration factor	-1.45981	1.62688e-12	3.83977e-10	0.125156	0.273549	0.393077	0.0555271	1	1	138	69	72	377	1454	670	114	80	52	429	591	315	26.5236	25.4956	25.0891	69.9369	78.6041	69.4173	14.0578	12.5305	11.2068	78.1303	89.1463	70.3838	1.03044	0.990503	0.974713	2.71705	3.05377	2.69686	0.546145	0.48681	0.435383	3.03537	3.46334	2.73441
CAD	790	carbamoyl-phosphate synthetase 2, aspartate transcarbamylase, and dihydroorotase	-0.936959	1.82897e-12	4.22682e-10	0.0623791	0.624019	0.729887	-0.00664577	1	1	1855	774	1031	1576	5600	3024	1758	1407	1039	1568	2328	1394	356.507	285.956	359.216	292.356	302.738	313.307	216.768	220.354	223.879	285.562	351.15	311.469	13.1011	10.5084	13.2006	10.7437	11.1252	11.5135	7.96589	8.09768	8.22721	10.494	12.9042	11.446
CSNK1A1	1452	casein kinase 1 alpha 1	1.14096	4.21834e-12	9.54981e-10	-0.309537	0.0138308	0.0329452	-0.378717	1	1	740	297	409	1352	4215	2319	1772	1320	976	1121	1089	948	142.22	109.73	142.504	250.804	227.864	240.264	218.494	206.729	210.304	204.156	164.263	211.817	10.3447	7.98149	10.3654	18.2429	16.5744	17.4763	15.8928	15.037	15.2971	14.8499	11.9482	15.4071
SQLE	6713	squalene epoxidase	1.10344	4.47326e-12	9.92436e-10	-0.516924	6.77365e-07	4.67958e-06	-0.587396	1	1	780	334	480	910	3055	1735	1428	1189	759	661	794	531	149.907	123.399	167.241	168.811	165.155	179.758	176.078	186.213	163.546	120.382	119.766	118.645	31.7801	26.1605	35.455	35.7877	35.0126	38.1085	37.3283	39.4769	34.6717	25.5208	25.3903	25.1527
KMT2A	4297	lysine methyltransferase 2A	-0.988312	5.11964e-12	1.11357e-09	0.475929	0.000946993	0.00315242	0.404326	1	1	468	241	372	2825	8994	4542	728	525	424	4105	4512	2820	89.9449	89.0405	129.613	524.051	486.218	470.581	89.7658	82.2227	91.3628	747.595	680.579	630.085	1.57759	1.56173	2.27335	9.19162	8.52805	8.25378	1.57445	1.44215	1.60246	13.1125	11.937	11.0514
PABPC4	8761	poly(A) binding protein cytoplasmic 4	-0.960889	5.70688e-12	1.21743e-09	-0.650927	4.84016e-09	5.02258e-08	-0.721142	1	1	454	216	267	1503	5473	2802	262	191	173	1029	1219	804	87.2543	79.8043	93.0294	278.815	295.872	290.306	32.3066	29.9144	37.279	187.401	183.872	179.643	5.7029	5.21597	6.08035	18.2232	19.338	18.9742	2.11154	1.95519	2.43654	12.2484	12.0178	11.7414
TOPBP1	11073	topoisomerase (DNA) II binding protein 1	0.867613	8.84803e-12	1.85191e-09	-0.499947	4.52286e-05	0.00020849	-0.569404	1	1	327	156	194	1808	6124	3217	813	592	433	1358	1393	1118	62.8467	57.6375	67.5953	335.393	331.065	333.303	100.247	92.7156	93.3021	247.318	210.118	249.801	6.33663	5.8114	6.81542	33.8166	33.3803	33.6058	10.1075	9.34822	9.40735	24.9362	21.1855	25.1866
JUND	3727	JunD proto-oncogene, AP-1 transcription factor subunit	-1.27569	1.32264e-11	2.71705e-09	0.406835	0.00351753	0.00999274	0.333757	1	1	188	91	92	1304	4751	2509	190	159	90	1961	2489	1220	36.1329	33.6234	32.0573	241.899	256.841	259.949	23.4288	24.9028	19.3947	357.135	375.435	272.591	6.13357	5.70759	5.44175	41.0625	43.5988	44.1265	3.97705	4.22726	3.29227	60.6238	63.7303	46.2725
TNRC6A	27327	trinucleotide repeat containing 6A	-1.50281	1.45601e-11	2.93664e-09	0.169883	0.152678	0.247157	0.0960669	1	1	133	54	65	514	1615	824	88	77	51	627	678	374	25.5626	19.9538	22.6502	95.351	87.3078	85.3726	10.8519	12.0607	10.9913	114.19	102.269	83.5664	1.78585	1.39401	1.58238	6.66138	6.09947	5.96428	0.758131	0.842578	0.76787	7.97748	7.14469	5.83809
TNKS1BP1	85456	tankyrase 1 binding protein 1	-1.45588	1.5497e-11	3.06979e-09	0.971907	6.89208e-14	1.4552e-12	0.901166	1	1	143	80	87	199	778	396	192	142	131	453	592	286	27.4845	29.5595	30.3153	36.9172	42.0594	41.0291	23.6754	22.2404	28.2291	82.5012	89.2971	63.9042	2.49564	2.68405	2.75268	3.35215	3.81907	3.72552	2.14977	2.01947	2.56326	7.49125	8.10834	5.80262
HMHA1	NA	NA	-1.24532	2.27656e-11	4.28033e-09	0.28657	0.00891258	0.022557	0.216463	1	1	154	84	72	726	2660	1300	135	96	100	930	1199	687	29.5986	31.0373	25.0891	134.678	143.801	134.689	16.6471	15.0363	21.5495	169.371	180.855	153.501	0.887566	0.930708	0.752342	4.03856	4.31212	4.0389	0.499194	0.45089	0.6462	5.0789	5.42327	4.60301
JAK2	3717	Janus kinase 2	1.16121	2.22967e-11	4.28033e-09	-0.120923	0.408412	0.534907	-0.188798	1	1	552	294	410	2118	7906	4179	1903	1554	1210	2240	2110	1911	106.089	108.621	142.852	392.9	427.401	432.972	234.647	243.376	260.725	407.946	318.268	426.984	12.2123	12.5039	16.4444	45.2285	49.2	49.8414	27.0112	28.0161	30.0132	46.9605	36.6373	49.152
OSBPL8	114882	oxysterol binding protein like 8	1.14773	2.25691e-11	4.28033e-09	-0.41825	0.00215073	0.00653319	-0.487424	1	1	427	177	229	1436	4684	2677	1065	765	652	1190	1061	985	82.0653	65.3958	79.7897	266.386	253.219	277.355	131.319	119.809	140.491	216.722	160.04	220.084	4.17508	3.32702	4.05931	13.5524	12.8825	14.1105	6.68085	6.09531	7.14747	11.0257	8.14203	11.1968
ATXN7L3B	552889	ataxin 7 like 3B	-1.88097	2.39671e-11	4.43111e-09	0.451574	6.88527e-05	0.000304517	0.381702	1	1	199	91	118	450	1793	904	143	139	118	780	770	528	38.2469	33.6234	41.1161	83.4787	96.9305	93.6612	17.6336	21.7706	25.428	142.054	116.146	117.975	9.61219	8.45021	10.3333	20.9798	24.3605	23.5389	4.43165	5.47137	6.39055	35.7008	29.1898	29.6494
DUS1L	64118	dihydrouridine synthase 1 like	-1.81841	2.53564e-11	4.61112e-09	0.619944	8.05965e-09	8.05965e-08	0.548654	1	1	50	37	20	332	1129	566	52	31	26	523	666	366	9.61122	13.6732	6.97172	61.5892	61.0345	58.6422	6.41299	4.85653	5.60446	95.2494	100.459	81.7789	2.90457	4.13214	2.1069	18.6126	18.445	17.722	1.93804	1.46767	1.6937	28.7849	30.3593	24.7141
PAPD4	167153	poly(A) RNA polymerase D4, non-canonical	1.34747	2.59136e-11	4.63644e-09	-0.293186	0.00806126	0.0206862	-0.361674	1	1	213	107	117	395	1507	753	575	444	323	390	381	279	40.9375	39.5345	40.7676	73.276	81.4693	78.0166	70.9004	69.5371	69.6	71.0277	57.4705	62.3402	1.71775	1.65888	1.71063	3.07469	3.41848	3.27361	2.97501	2.9178	2.92044	2.98035	2.41148	2.61582
PPP1R12C	54776	protein phosphatase 1 regulatory subunit 12C	-1.50525	2.97115e-11	5.23158e-09	0.450398	0.000138684	0.000572994	0.378384	1	1	116	62	47	545	1909	996	92	90	56	796	1042	524	22.2955	22.9094	16.3788	101.102	103.202	103.193	11.3451	14.0966	12.0687	144.968	157.174	117.081	2.09899	2.15679	1.54197	9.51814	9.71583	9.71502	1.06808	1.32711	1.13619	13.6479	14.797	11.0225
NCOR2	9612	nuclear receptor corepressor 2	-1.10777	3.09361e-11	5.36209e-09	0.444029	0.000101216	0.000431554	0.373869	1	1	187	107	97	1177	3947	1996	222	148	143	1627	2003	1205	35.9407	39.5345	33.7994	218.34	213.376	206.799	27.3745	23.1801	30.8148	296.307	302.128	269.24	0.736203	0.809819	0.692341	4.47244	4.37076	4.23604	0.560734	0.474817	0.631206	6.06951	6.18875	5.51506
PPP1R15A	23645	protein phosphatase 1 regulatory subunit 15A	-1.10918	3.26398e-11	5.57036e-09	0.92315	7.69311e-14	1.61199e-12	0.85193	1	1	1282	638	961	1014	3791	2075	2684	1720	1531	2223	2593	1600	246.384	235.711	334.827	188.103	204.943	214.984	330.946	269.374	329.892	404.85	391.122	357.496	55.8568	53.4371	75.9073	42.6441	46.4618	48.7382	75.0275	61.0686	74.7884	91.7818	88.6698	81.0464
MAN2A2	4122	mannosidase alpha class 2A member 2	-1.11447	3.36355e-11	5.65331e-09	-0.394629	0.000472542	0.00169788	-0.464868	1	1	183	91	99	1625	5578	2806	113	103	73	1291	1490	983	35.1719	33.6234	34.4962	301.446	301.548	290.72	13.9345	16.1326	15.7317	235.116	224.749	219.637	3.61665	3.45742	3.54717	30.997	31.0076	29.8941	1.43285	1.65888	1.61766	24.1764	23.1104	22.5848
GANAB	23193	glucosidase II alpha subunit	-0.654843	4.15558e-11	6.88028e-09	-0.160392	0.189572	0.293737	-0.228918	1	1	4089	2063	2536	1913	6769	3379	4389	3303	2541	1677	2134	1481	785.85	762.173	883.575	354.871	365.934	350.087	541.178	517.29	547.52	305.413	321.888	330.907	24.224	23.4941	27.2364	10.939	11.28	10.7915	16.6819	15.9456	16.8774	9.41442	9.92226	10.2003
DEPDC1B	55789	DEP domain containing 1B	1.24773	4.76598e-11	7.77486e-09	-0.754175	3.36025e-11	4.87873e-10	-0.818067	1	1	126	51	81	340	1282	670	390	255	187	214	243	202	24.2173	18.8455	28.2248	63.0733	69.3057	69.4173	48.0894	39.9375	40.2956	38.975	36.6549	45.1358	3.09606	2.40929	3.60839	8.06357	8.86036	8.87462	6.14796	5.10579	5.15158	4.98274	4.68613	5.77037
AKT1	207	AKT serine/threonine kinase 1	-1.73804	5.01003e-11	8.05453e-09	-0.0474227	0.683032	0.7776	-0.118273	1	1	85	54	39	723	2500	1280	52	35	19	676	991	516	16.3377	19.9538	13.5915	134.121	135.151	132.617	6.41299	5.48297	4.09615	123.113	149.481	115.294	1.26102	1.54012	1.04905	10.3521	10.4315	10.236	0.494982	0.423199	0.316158	9.50242	11.5376	8.89888
NUP210	23225	nucleoporin 210	-0.999435	5.25702e-11	8.33088e-09	0.330633	0.0156386	0.0365691	0.261248	1	1	788	418	442	2132	7969	3902	1029	769	445	2702	3719	2212	151.444	154.433	154.001	395.497	430.806	404.273	126.88	120.436	95.8877	492.084	560.965	494.237	11.7627	11.9948	11.9613	30.7182	33.4607	31.3998	9.85475	9.35424	7.44759	38.2201	43.5701	38.3873
EIF4G2	1982	eukaryotic translation initiation factor 4 gamma 2	0.841836	7.61033e-11	1.18903e-08	-0.480563	0.00155011	0.00487859	-0.548679	1	1	2657	1269	1434	4802	15384	8494	5648	4269	3107	3420	3621	3115	510.64	468.832	499.626	890.793	831.663	880.033	696.416	668.577	669.477	622.844	546.183	695.998	25.786	23.6748	25.2298	44.9827	41.9968	44.4394	35.1672	33.7614	33.8069	31.452	27.5808	35.1461
FBXW5	54461	F-box and WD repeat domain containing 5	-1.93595	7.72658e-11	1.19043e-08	0.384243	0.00169229	0.00528157	0.314372	1	1	54	25	34	350	1245	577	46	31	13	419	653	336	10.38	9.23987	11.8495	64.9283	67.3055	59.7819	5.67317	4.85653	2.80331	76.3091	98.4982	75.0759	2.54162	2.26246	2.90144	15.8982	16.4803	14.6381	1.38912	1.18916	0.686412	18.6849	24.1181	18.3829
STRAP	11171	serine/threonine kinase receptor associated protein	0.944612	7.993e-11	1.21461e-08	-0.571379	4.44703e-09	4.63957e-08	-0.640039	1	1	786	244	319	623	2130	1161	1240	1000	693	422	509	371	151.06	90.1488	111.147	115.571	115.149	120.288	152.897	156.613	149.325	76.8555	76.7776	82.8961	51.0166	30.4454	37.5369	39.0311	38.8885	40.6241	51.6369	52.892	50.4306	25.9559	25.9296	27.996
EIF4B	1975	eukaryotic translation initiation factor 4B	-0.96967	8.89735e-11	1.33376e-08	-0.257058	0.0709544	0.132329	-0.325407	1	1	1849	1002	1311	2906	11017	5964	1731	1040	1012	2694	2990	2351	355.354	370.19	456.771	539.077	595.582	617.909	213.439	162.878	218.061	490.627	451.005	525.294	30.1045	31.3614	38.6963	45.669	50.4559	52.3474	18.0819	13.7985	18.4735	41.5645	38.2078	44.5014
BNIP2	663	BCL2 interacting protein 2	0.950857	9.97505e-11	1.47538e-08	-0.299478	0.0230423	0.0510685	-0.36738	1	1	505	251	280	877	3085	1692	1685	1102	877	811	724	690	97.0558	92.7349	97.5587	162.689	166.776	175.303	207.767	172.588	188.972	147.699	109.208	154.171	25.3542	24.2254	25.4856	42.4997	43.5675	45.7949	54.2755	45.0856	49.3658	38.5839	28.5286	40.2746
NAE1	8883	NEDD8 activating enzyme E1 subunit 1	1.18278	1.10706e-10	1.61587e-08	-0.244614	0.035204	0.0733437	-0.314784	1	1	290	125	213	442	1274	774	1101	777	660	350	391	322	55.7358	46.1846	74.2151	81.9947	68.8733	80.1923	135.758	121.689	142.214	63.743	58.9788	71.9478	4.15598	3.44378	5.5339	6.11399	5.13558	5.97959	10.1229	9.0738	10.6043	4.75304	4.3978	5.36484
PLA2G6	8398	phospholipase A2 group VI	-1.64601	1.18854e-10	1.71228e-08	0.737861	4.85416e-05	0.000221574	0.660986	1	1	245	122	110	804	2592	1123	261	191	120	1509	1648	679	47.0875	45.0763	38.3288	149.147	140.125	116.351	32.1833	29.9144	25.8589	274.817	248.581	151.714	2.89805	2.77426	2.35898	9.17942	8.62412	7.16094	1.98075	1.84111	1.59152	16.9139	15.2992	9.33737
PRRC2A	7916	proline rich coiled-coil 2A	-0.66142	1.29496e-10	1.84166e-08	-0.132442	0.360918	0.486696	-0.202731	1	1	1488	648	879	5177	16646	8715	1630	1235	951	4613	5712	3661	285.975	239.405	306.257	960.357	899.887	902.93	200.985	193.417	204.917	840.111	861.583	817.992	1.5233	1.27524	1.63134	5.11555	4.79344	4.80965	1.07059	1.03028	1.09154	4.47503	4.58941	4.35721
ADCY3	109	adenylate cyclase 3	-1.9824	1.3433e-10	1.88622e-08	0.251697	0.0136595	0.032587	0.184046	1	1	38	17	27	348	1176	564	17	23	13	389	490	346	7.30499	6.2843	9.4106	64.5573	63.5754	58.435	2.09738	3.60363	2.80331	70.8456	73.9117	77.3102	0.932472	0.802182	1.20125	8.24066	8.11531	7.45915	0.267728	0.459999	0.357838	9.04335	9.43474	9.86855
SPAST	6683	spastin	1.18004	1.69792e-10	2.35437e-08	-0.431152	0.00036162	0.00134494	-0.497849	1	1	155	76	101	424	1469	825	479	336	266	350	331	304	29.7907	28.0817	35.1931	78.6556	79.415	85.4763	59.0633	52.6231	57.318	63.743	49.9286	67.926	2.13676	2.01418	2.52425	5.64163	5.6961	6.13085	4.23636	3.77443	4.11118	4.57201	3.58117	4.87204
VPS51	738	VPS51, GARP complex subunit	-0.935574	1.73582e-10	2.37722e-08	0.262298	0.0148726	0.0349972	0.192516	1	1	284	129	160	678	2519	1275	330	243	193	852	1130	658	54.5827	47.6624	55.7493	125.774	136.178	132.099	40.6912	38.0582	41.5885	155.166	170.448	147.021	6.93554	6.05621	7.08378	15.9814	17.3035	16.7851	5.17042	4.83586	5.28443	19.7162	21.6579	18.6813
LPCAT2	54947	lysophosphatidylcholine acyltransferase 2	0.976154	1.82886e-10	2.47409e-08	0.401544	0.000202164	0.000798819	0.334595	1	1	295	127	174	488	1763	978	1527	1149	783	711	754	615	56.6968	46.9235	60.6271	90.5279	95.3087	101.328	188.285	179.948	168.718	129.488	113.733	137.414	8.06957	6.67855	8.62896	12.8847	13.5651	14.4219	26.7983	25.6118	24.0133	18.4298	16.1874	19.5579
COL18A1	80781	collagen type XVIII alpha 1 chain	-1.53347	2.02206e-10	2.7025e-08	-0.576436	4.62876e-05	0.000212715	-0.648302	1	1	520	186	213	1354	5489	2943	198	189	89	1043	1479	709	99.9386	68.7209	74.2151	251.175	296.737	304.914	24.4152	29.6012	19.1793	189.951	223.09	158.417	3.14797	2.16464	2.33771	7.91176	9.34693	9.60451	0.769056	0.932408	0.604129	5.98326	7.02711	4.98997
PTAR1	375743	protein prenyltransferase alpha subunit repeat containing 1	-1.37417	2.49866e-10	3.29971e-08	0.730676	1.40053e-08	1.33104e-07	0.659288	1	1	132	65	79	1403	4773	2513	203	164	122	2615	2761	1785	25.3705	24.0178	27.528	260.264	258.03	260.364	25.0317	25.6859	26.2899	476.24	416.463	398.831	2.25255	2.13245	2.44411	23.1079	22.9095	23.1167	2.22247	2.28055	2.33418	42.2836	36.9762	35.4107
PARP1	142	poly(ADP-ribose) polymerase 1	0.777046	2.53667e-10	3.3105e-08	-0.569919	1.23111e-06	8.07407e-06	-0.638737	1	1	1298	651	821	1809	6058	3313	2758	2036	1815	1175	1489	1071	249.459	240.514	286.049	335.579	327.497	343.249	340.071	318.863	391.086	213.99	224.598	239.3	35.4698	34.1979	40.6725	47.7149	46.5658	48.8055	48.3536	45.3381	55.6073	30.4266	31.9349	34.0252
RPS6KA3	6197	ribosomal protein S6 kinase A3	1.07785	2.91005e-10	3.75362e-08	-0.44209	5.85496e-05	0.000262682	-0.511133	1	1	148	68	89	999	3270	1747	406	273	229	747	802	640	28.4454	25.1261	31.0121	185.321	176.777	181.001	50.0622	42.7565	49.3455	136.044	120.973	143	2.86287	2.52879	3.12119	18.6514	17.7916	18.2167	5.03847	4.30319	4.96634	13.692	12.1752	14.3921
CELSR2	1952	cadherin EGF LAG seven-pass G-type receptor 2	-2.17222	3.13898e-10	3.9569e-08	-0.0421222	0.734489	0.816706	-0.11374	1	1	33	26	21	231	852	412	20	13	8	236	322	160	6.34406	9.60932	7.32013	42.8533	46.0598	42.6868	2.46729	2.03752	1.72594	42.9816	48.5711	35.7516	0.328452	0.497506	0.378987	2.21866	2.38467	2.21004	0.12774	0.105489	0.0893575	2.2253	2.51468	1.85098
PICALM	8301	phosphatidylinositol binding clathrin assembly protein	0.955327	3.12816e-10	3.9569e-08	0.0318577	0.827895	0.88424	-0.0381907	1	1	1006	453	592	2021	6630	3582	3717	2437	2274	2339	2025	1780	193.341	167.363	206.263	374.906	358.42	371.119	458.318	381.664	489.988	425.975	305.447	397.714	8.25538	7.14617	8.80714	16.0079	15.304	15.8462	19.5695	16.2965	20.9218	18.1885	13.0421	16.9818
PIEZO1	9780	piezo type mechanosensitive ion channel component 1	-1.23631	3.30445e-10	4.10607e-08	-0.0858679	0.539973	0.658708	-0.157592	1	1	367	177	160	1575	5950	2962	228	218	141	1579	2242	1079	70.5342	65.3958	55.7493	292.171	321.659	306.883	28.1143	34.1429	30.3839	287.566	338.178	241.087	4.50467	4.17651	3.56044	18.6595	20.5428	19.5991	1.79552	2.18054	1.94047	18.3654	21.5978	15.397
STAB1	23166	stabilin 1	-1.31976	3.33134e-10	4.10607e-08	1.8715	1.64546e-45	7.23034e-43	1.80064	1.06955e-09	4.78725e-07	135	64	95	249	801	393	396	336	202	836	1250	596	25.947	23.6483	33.1026	46.1924	43.3028	40.7183	48.8292	52.6231	43.5277	152.252	188.548	133.169	1.6588	1.51185	2.11626	2.9531	2.76837	2.60314	3.12167	3.36422	2.78275	9.73355	12.054	8.51353
PPP1R15B	84919	protein phosphatase 1 regulatory subunit 15B	-0.875693	3.97904e-10	4.85049e-08	-0.0489202	0.713063	0.80117	-0.120903	1	1	725	326	418	1957	6920	3634	685	511	422	2224	2259	1479	139.337	120.443	145.64	363.034	374.097	376.506	84.4637	80.0301	90.9319	405.032	340.743	330.46	18.776	16.2301	19.6253	48.9198	50.4106	50.7353	11.3817	10.7843	12.2533	54.5791	45.916	44.5304
ANK1	286	ankyrin 1	-0.841118	4.0571e-10	4.89189e-08	-0.25076	0.0235731	0.0520691	-0.32048	1	1	611	301	387	1489	5028	2704	545	381	379	1278	1515	1050	117.428	111.207	134.839	276.218	271.815	280.153	67.2013	59.6706	81.6665	232.748	228.52	234.607	1.47635	1.39815	1.69525	3.47273	3.41738	3.5222	0.844885	0.750205	1.02675	2.92622	2.87305	2.94959
ZFHX3	463	zinc finger homeobox 3	-1.77164	5.2211e-10	6.22771e-08	0.65135	1.17213e-09	1.35644e-08	0.582617	1	1	48	22	21	280	1096	576	48	38	31	522	611	368	9.22685	8.13153	7.32013	51.943	59.2505	59.6783	5.91977	5.95281	6.68182	95.0673	92.163	82.2258	0.190929	0.168264	0.151474	1.07485	1.22606	1.23491	0.122497	0.12318	0.138266	1.96721	1.90711	1.70148
FBXL5	26234	F-box and leucine rich repeat protein 5	1.39499	5.2817e-10	6.23297e-08	0.511896	1.2185e-05	6.40775e-05	0.443303	1	1	50	30	26	177	605	308	357	267	198	284	280	202	9.61122	11.0871	9.06219	32.8361	32.707	31.9118	44.0204	41.8169	42.6659	51.7233	42.2359	45.1358	0.4713	0.543672	0.444377	1.61017	1.60383	1.56484	2.1586	2.05055	2.09218	2.53632	2.0711	2.2133
RANBP6	26953	RAN binding protein 6	-0.926793	6.84739e-10	7.9123e-08	0.389849	0.0127501	0.0307731	0.318718	1	1	942	496	669	2744	10697	5191	1389	1012	839	4576	4100	3033	181.041	183.25	233.091	509.025	578.283	537.821	171.269	158.493	180.784	833.373	618.434	677.676	10.3505	10.4768	13.3263	29.1021	33.0617	30.7485	9.79184	9.06138	10.3358	47.6458	35.3573	38.7443
SLC39A3	29985	solute carrier family 39 member 3	-1.04908	6.79548e-10	7.9123e-08	0.834451	9.50901e-12	1.51651e-10	0.765987	1	1	493	204	254	798	2846	1353	1063	759	544	1302	1976	1131	94.7496	75.3709	88.5	148.034	153.856	140.18	131.072	118.87	117.22	237.119	298.056	252.706	16.6813	13.2695	15.581	26.0624	27.0873	24.6796	23.0761	20.9278	20.6373	41.7463	52.4746	44.4904
CYB5R4	51167	cytochrome b5 reductase 4	1.36123	8.5529e-10	9.78117e-08	-0.252944	0.0705925	0.131766	-0.317421	1	1	110	54	75	333	1228	699	488	324	262	319	292	302	21.1424	19.9538	26.1344	61.7748	66.3865	72.4219	60.1731	50.7437	56.4561	58.0974	44.046	67.4791	5.54045	5.22899	6.84862	16.1884	17.3969	18.9785	15.7686	13.2976	14.7946	15.2247	11.5424	17.6832
EP400	57634	E1A binding protein p400	-0.910055	9.56843e-10	1.08309e-07	-0.182489	0.12463	0.210155	-0.253493	1	1	587	289	335	1141	3823	1837	544	425	286	1003	1293	705	112.815	106.774	116.721	211.662	206.673	190.326	67.078	66.5615	61.6275	182.666	195.034	157.523	5.20077	4.92227	5.38085	9.75761	9.5276	8.77401	3.09229	3.06848	2.84102	8.42089	8.99106	7.26179
PUM2	23369	pumilio RNA binding family member 2	0.809831	1.03518e-09	1.15993e-07	-0.656462	4.37139e-07	3.12481e-06	-0.726202	1	1	732	358	463	2109	6869	3566	1566	1064	811	1408	1378	1137	140.682	132.266	161.318	391.23	371.34	369.461	193.094	166.636	174.751	256.424	207.855	254.046	3.85726	3.6265	4.42307	10.7269	10.1815	10.13	5.2943	4.56888	4.79137	7.0307	5.69903	6.96551
HIPK2	28996	homeodomain interacting protein kinase 2	-1.07712	1.08315e-09	1.20154e-07	-0.310299	0.0136096	0.0324908	-0.379504	1	1	292	126	147	2295	7283	3708	200	149	120	1738	2142	1479	56.1202	46.554	51.22	425.734	393.721	384.173	24.6618	23.3367	25.8589	316.522	323.095	330.46	1.49702	1.24184	1.3663	11.3565	10.5026	10.2479	0.657859	0.622511	0.689793	8.4433	8.61862	8.8151
NUDCD1	84955	NudC domain containing 1	0.981917	1.39894e-09	1.53648e-07	-0.0582111	0.584618	0.696951	-0.125995	1	1	538	224	360	458	1484	805	1777	1182	1054	441	472	392	103.398	82.7599	125.432	84.9628	80.2259	83.4041	219.111	185.116	227.111	80.3157	71.1967	87.5882	9.20812	7.37019	11.1703	7.56637	7.14453	7.42756	19.5129	16.4856	20.2254	7.15253	6.34043	7.80017
DZIP1	22873	DAZ interacting zinc finger protein 1	-1.40672	1.43604e-09	1.56176e-07	-0.0772064	0.472689	0.596299	-0.147648	1	1	95	71	53	1079	3521	1874	88	77	41	1057	1210	799	18.2596	26.2344	18.4693	200.161	190.347	194.159	10.8519	12.0607	8.83656	192.5	182.514	178.526	0.909251	1.30637	0.919694	9.96718	9.47847	9.66832	0.540379	0.600571	0.440024	9.58571	9.08846	8.88983
EFR3A	23167	EFR3 homolog A	1.25652	1.45704e-09	1.56922e-07	-0.250182	0.0229978	0.0509849	-0.319125	1	1	92	42	43	491	1587	866	323	243	152	438	429	358	17.683	15.5205	14.9852	91.0844	85.7941	89.7241	39.8281	38.0582	32.7541	79.7694	64.7107	79.9914	2.24318	1.96885	1.90095	11.5545	10.8834	11.382	5.0524	4.82788	4.15503	10.1192	8.20889	10.1473
CCDC141	285025	coiled-coil domain containing 141	-1.82354	1.55507e-09	1.65869e-07	1.62212	2.58496e-28	2.88204e-26	1.55085	0.000866207	0.0779634	39	22	29	87	265	121	83	59	60	278	274	174	7.49717	8.13153	10.1074	16.1407	14.3265	12.5374	10.2354	9.24165	12.9305	50.6305	41.3309	38.8797	0.546322	0.592548	0.736531	1.17618	1.04398	0.913605	0.745856	0.673442	0.942254	3.68947	3.0118	2.83318
DNAJC3	5611	DnaJ heat shock protein family (Hsp40) member C3	0.817754	1.85783e-09	1.96275e-07	-0.101632	0.374276	0.50033	-0.171669	1	1	388	176	219	1076	3808	2176	1145	868	658	1131	1207	897	74.5701	65.0264	76.3056	199.604	205.862	225.448	141.183	135.94	141.784	205.977	182.062	200.422	10.4895	9.14705	10.7337	28.0777	28.9579	31.7131	19.8598	19.1223	19.9442	28.9741	25.6101	28.1927
ATP2A3	489	ATPase sarcoplasmic/endoplasmic reticulum Ca2+ transporting 3	-1.03637	1.99981e-09	2.09282e-07	0.743021	8.4488e-07	5.71154e-06	0.673035	1	1	541	224	256	2304	8742	4249	827	604	358	3841	5708	3053	103.975	82.7599	89.1968	427.404	472.595	440.224	101.973	94.595	77.1416	699.516	860.98	682.145	1.90067	1.51287	1.63054	7.81302	8.63913	8.04739	1.86408	1.72922	1.41016	12.7873	15.7389	12.4697
KPNA4	3840	karyopherin subunit alpha 4	1.05935	2.43817e-09	2.52772e-07	-0.568539	4.07216e-06	2.39614e-05	-0.639368	1	1	370	133	190	1653	5445	2883	909	621	441	1234	1174	917	71.1107	49.1402	66.2017	306.64	294.358	298.698	112.084	97.2574	95.0259	224.735	177.084	204.891	6.74035	4.65784	6.27504	29.0654	27.9013	28.3126	10.624	9.21871	9.00719	21.3019	16.7852	19.4209
DRAP1	10589	DR1 associated protein 1	-1.32661	2.6027e-09	2.67331e-07	-0.44455	0.00036748	0.00136401	-0.51435	1	1	384	232	180	272	1013	576	297	208	139	196	308	174	73.8013	85.7154	62.7176	50.459	54.7635	59.6783	36.6222	32.5768	29.9529	35.6969	46.4594	38.8797	45.3883	52.7155	38.5717	31.0326	33.6799	36.7025	22.5229	20.0349	18.4212	21.9538	28.5728	23.9112
ABCE1	6059	ATP binding cassette subfamily E member 1	0.785623	2.70964e-09	2.73255e-07	-0.751007	6.80546e-10	8.08859e-09	-0.819191	1	1	1323	632	745	1371	4416	2492	2437	1836	1480	803	876	754	254.264	233.494	259.57	254.328	238.73	258.188	300.49	287.54	318.903	146.242	132.135	168.471	21.2046	19.4725	21.6471	21.2099	19.9091	21.5318	25.0597	23.9797	26.5952	12.196	11.0195	14.0498
ARPC2	10109	actin related protein 2/3 complex subunit 2	1.25825	2.70333e-09	2.73255e-07	-0.346493	0.00479199	0.0131507	-0.412567	1	1	254	81	101	821	2909	1662	736	559	347	657	745	662	48.8171	29.9289	35.1931	152.301	157.262	172.195	90.7522	87.5475	74.7714	119.653	112.375	147.915	10.3273	6.33148	7.44511	32.2193	33.2688	36.4279	19.1987	18.5207	15.8179	25.3127	23.773	31.2916
OBSL1	23363	obscurin like 1	-1.23721	2.86105e-09	2.85924e-07	0.704866	1.42203e-08	1.34975e-07	0.635165	1	1	231	84	120	365	1530	812	255	235	147	676	977	505	44.3969	31.0373	41.8129	67.7109	82.7127	84.1294	31.4435	36.8053	31.6767	123.113	147.369	112.836	1.53755	1.07488	1.44806	2.34497	2.86451	2.91357	1.08895	1.27464	1.09703	4.26367	5.1037	3.90775
ZMYM1	79830	zinc finger MYM-type containing 1	1.30487	3.18793e-09	3.15748e-07	-0.64267	5.41956e-06	3.07163e-05	-0.709224	1	1	141	86	106	223	726	402	479	369	284	157	135	134	27.1001	31.7762	36.9351	41.3693	39.2483	41.6508	59.0633	57.7912	61.1966	28.5943	20.3645	29.9423	0.726	0.851269	0.989475	1.10826	1.05144	1.11581	1.58228	1.5482	1.63943	0.766028	0.545556	0.802141
KDM6B	23135	lysine demethylase 6B	-1.12061	3.32109e-09	3.26025e-07	-0.441354	8.27499e-06	4.52851e-05	-0.509259	1	1	211	107	122	587	2081	1051	107	99	64	457	501	381	40.5532	39.5345	42.5097	108.893	112.5	108.891	13.1946	15.5061	13.7924	83.2296	75.5709	85.1304	3.44957	3.36292	3.616	9.26274	9.56957	9.26261	1.12238	1.319	1.17323	7.07976	6.42829	7.24144
KIAA2026	158358	KIAA2026	-1.04304	3.53203e-09	3.43691e-07	-0.0701652	0.605305	0.71443	-0.141143	1	1	213	112	100	2099	6949	3323	175	151	93	2177	2115	1525	40.9375	41.3818	34.8446	389.375	375.665	344.285	21.5792	23.6499	20.0412	396.472	319.022	340.738	3.02815	3.06101	2.57746	28.8021	27.7879	25.4667	1.59622	1.74938	1.48244	29.327	23.5981	25.2044
MAP3K11	4296	mitogen-activated protein kinase kinase kinase 11	-1.55715	3.63783e-09	3.50909e-07	0.440463	0.000449997	0.00162795	0.369271	1	1	125	65	79	724	2413	1115	238	184	89	943	1300	657	24.0252	24.0178	27.528	134.307	130.448	115.522	29.3473	28.8181	19.1793	171.739	196.09	146.798	3.92568	3.92447	4.49804	21.9456	21.315	18.8762	4.79532	4.70884	3.13387	28.0619	32.0408	23.9866
KEAP1	9817	kelch like ECH associated protein 1	-1.02557	4.06451e-09	3.88686e-07	0.509385	5.90511e-05	0.000264535	0.44029	1	1	661	251	350	1217	4478	2384	862	629	377	1692	2522	1472	127.037	92.7349	121.948	225.76	242.082	246.999	106.288	98.5103	81.2356	308.145	380.413	328.896	14.2562	10.4068	13.6851	25.335	27.1667	27.7184	11.9278	11.0549	9.11632	34.5803	42.6903	36.909
PMM2	5373	phosphomannomutase 2	-1.42781	4.12574e-09	3.9117e-07	-0.186182	0.189064	0.293111	-0.258476	1	1	227	98	135	173	684	344	143	98	98	187	226	106	43.6281	36.2095	47.039	32.0941	36.9777	35.6416	17.6336	15.3495	21.1185	34.0578	34.0907	23.6862	14.225	11.8062	15.3372	10.4643	12.0566	11.621	5.74945	5.00473	6.88573	11.1046	11.1153	7.72292
CSNK1E	1454	casein kinase 1 epsilon	-1.57581	4.59364e-09	4.28212e-07	-0.00381346	0.970582	0.981753	-0.0753725	1	1	93	39	40	312	1014	510	52	49	45	312	362	237	17.8752	14.4121	13.9399	57.8792	54.8176	52.8403	6.41299	7.67553	9.69845	56.8226	54.6046	52.956	2.25072	1.81467	1.75522	7.28773	6.90224	6.65327	0.807477	0.966449	1.22116	7.15469	6.87542	6.66784
ZNF75A	7627	zinc finger protein 75a	1.89848	4.55708e-09	4.28212e-07	0.262105	0.0782009	0.143264	0.187629	1	1	52	38	19	301	780	392	358	236	196	359	315	232	9.99559	14.0427	6.6233	55.8386	42.1675	40.6147	44.1437	36.9619	42.2349	65.3821	47.5152	51.8388	1.03613	1.45565	0.686566	5.78818	4.37105	4.21009	4.5759	3.83144	4.37804	6.77745	4.92539	5.37357
HDGFRP2	84717	hepatoma-derived growth factor-related protein 2	-1.18075	5.08934e-09	4.70467e-07	-0.43439	0.000178288	0.000714876	-0.503947	1	1	238	139	130	300	1169	670	142	130	88	267	315	195	45.7422	51.3569	45.297	55.6531	63.1969	69.4173	17.5102	20.3611	18.9638	48.6273	47.5152	43.5718	5.20152	5.83999	5.1509	6.32853	7.18637	7.89371	1.99116	2.31534	2.15645	5.52959	5.40314	4.95472
NUCB2	4925	nucleobindin 2	0.904851	5.1454e-09	4.71719e-07	-0.295304	0.0101024	0.0250882	-0.364691	1	1	501	277	323	738	2236	1222	1543	1152	910	600	598	509	96.2871	102.341	112.54	136.904	120.879	126.608	190.258	180.418	196.083	109.272	90.2021	113.73	33.4562	35.5596	39.1037	47.5691	42.0011	43.9916	66.1076	62.6887	68.1316	37.9682	31.342	39.517
MACF1	23499	microtubule-actin crosslinking factor 1	-0.792138	5.2834e-09	4.80399e-07	0.368495	0.0100364	0.0249499	0.296829	1	1	2150	1234	1582	2888	10170	5313	3301	2772	2064	4107	4833	2839	413.202	455.902	551.191	535.738	549.793	550.461	407.024	434.129	444.739	747.959	728.998	634.33	12.1584	13.4148	16.2186	15.764	16.1775	16.1972	11.9766	12.7741	13.0863	22.0085	21.4506	18.665
TRRAP	8295	transformation/transcription domain associated protein	-0.800102	5.83876e-09	5.2658e-07	-0.188824	0.094149	0.167246	-0.257741	1	1	594	312	363	1280	4232	1998	581	496	323	1049	1333	886	114.16	115.271	126.477	237.447	228.783	207.006	71.6402	77.6809	69.6	191.043	201.067	197.964	2.36132	2.3843	2.61608	4.91141	4.73221	4.28177	1.48182	1.60677	1.43962	3.95158	4.15893	4.09474
ABCA7	10347	ATP binding cassette subfamily A member 7	-1.22828	6.17844e-09	5.52721e-07	0.364428	0.00278483	0.00816111	0.295415	1	1	147	67	76	505	2081	975	137	135	81	679	1013	535	28.2533	24.7567	26.4828	93.6815	112.5	101.017	16.8937	21.1441	17.4555	123.66	152.8	119.539	2.13039	1.86674	1.99689	7.0639	8.48287	7.61704	1.27385	1.59434	1.3162	9.32437	11.5216	9.01366
TRMT1L	81627	tRNA methyltransferase 1 like	1.28353	6.2632e-09	5.55821e-07	0.688215	7.93168e-06	4.35819e-05	0.625838	1	1	111	61	62	114	418	236	835	545	430	216	190	193	21.3346	22.54	21.605	21.1493	22.5977	24.4521	102.959	85.3549	92.6556	39.3392	28.6606	43.1249	1.72554	1.82303	1.74741	1.71056	1.8277	1.97769	8.32734	6.9035	7.49399	3.18176	2.31807	3.48794
NID1	4811	nidogen 1	-1.16094	6.69992e-09	5.89859e-07	-0.25049	0.0191338	0.0434851	-0.315546	1	1	190	78	115	291	1103	543	135	106	82	247	322	224	36.5172	28.8206	40.0708	53.9836	59.629	56.2593	16.6471	16.6024	17.671	44.9849	48.5711	50.0513	3.79282	2.99341	4.1619	5.60694	6.19329	5.8433	1.72903	1.72439	1.83537	4.6723	5.04477	5.19852
TM9SF4	9777	transmembrane 9 superfamily member 4	-0.676	7.09989e-09	6.2015e-07	0.26461	0.0145701	0.0343773	0.195778	1	1	1487	664	863	1008	3614	1799	2074	1657	1261	1216	1547	1023	285.782	245.317	300.683	186.99	195.374	186.389	255.731	259.507	271.714	221.457	233.347	228.575	48.3557	41.5087	50.8769	31.6396	33.0582	31.5379	43.271	43.9098	45.9753	37.4716	39.4834	38.6759
CDK17	5128	cyclin dependent kinase 17	1.26798	7.18201e-09	6.22422e-07	-0.285743	0.0184385	0.0421533	-0.353792	1	1	153	82	66	360	1119	604	465	282	260	298	288	261	29.4064	30.2984	22.9986	66.7834	60.4939	62.5793	57.3371	44.166	56.0252	54.2729	43.4426	58.3184	2.44077	2.5148	1.90892	5.54311	5.02108	5.19416	4.75905	3.66584	4.65017	4.50472	3.60579	4.8405
UBASH3B	84959	ubiquitin associated and SH3 domain containing B	0.903594	7.70166e-09	6.62283e-07	0.409942	0.00351819	0.00999274	0.3411	1	1	368	177	181	2364	7414	4121	1791	1233	792	3137	3356	2705	70.7263	65.3958	63.066	438.534	400.803	426.963	220.837	193.104	170.657	571.305	506.211	604.39	7.98626	7.38436	7.12127	49.5183	45.2578	48.2117	24.9364	21.8048	19.2702	64.5105	57.1602	68.2464
ANKRD11	29123	ankyrin repeat domain 11	-2.11318	8.02187e-09	6.84513e-07	-0.324184	0.0223643	0.0498106	-0.397623	1	1	619	503	320	1547	4376	2062	280	187	173	1244	1238	780	118.965	185.836	111.495	286.977	236.568	213.637	34.5261	29.2879	37.279	226.556	186.738	174.28	2.20248	3.44051	2.06419	5.31301	4.37975	3.95522	0.639206	0.542229	0.690173	4.1944	3.45721	3.22658
POLRMT	5442	RNA polymerase mitochondrial	-1.19736	8.68938e-09	7.35811e-07	0.826148	1.28379e-14	3.03e-13	0.756117	1	1	132	40	66	363	1309	652	178	126	82	668	890	485	25.3705	14.7816	22.9986	67.3399	70.7654	67.5524	21.9492	19.7346	17.671	121.656	134.247	108.367	3.38453	1.97193	3.06812	8.98344	9.44042	9.01179	2.92812	2.63269	2.35739	16.2295	17.9091	14.4567
FKBP5	2289	FK506 binding protein 5	0.706024	9.6751e-09	8.13075e-07	0.0950342	0.463893	0.588582	0.0258505	1	1	1077	493	562	2166	7247	3785	3031	2254	1776	2372	2610	1972	206.986	182.141	195.811	401.804	391.775	392.151	373.732	353.004	382.683	431.985	393.687	440.613	8.66994	7.62927	8.20184	16.8302	16.4101	16.4259	15.6544	14.7861	16.0293	18.0944	16.4902	18.4558
HOOK3	84376	hook microtubule tethering protein 3	0.973054	9.81677e-09	8.18778e-07	-0.341944	0.0020156	0.0061644	-0.412032	1	1	193	96	129	1222	4324	2352	549	411	360	1057	1166	839	37.0938	35.4706	44.9486	226.688	233.757	243.683	67.6945	64.3689	77.5725	192.5	175.878	187.463	2.23457	2.13678	2.70775	13.6559	14.0817	14.6797	4.07798	3.87765	4.67304	11.5964	10.595	11.2929
INTS7	25896	integrator complex subunit 7	0.978609	1.04732e-08	8.67008e-07	-0.159572	0.167038	0.265957	-0.22748	1	1	262	121	158	360	1231	560	820	502	433	338	336	266	50.3546	44.7068	55.0525	66.7834	66.5487	58.0206	101.11	78.6206	93.3021	61.5576	50.6828	59.4355	1.49027	1.32312	1.6293	1.97648	1.96954	1.71714	2.99238	2.32681	2.76131	1.82182	1.49998	1.75902
PAFAH1B1	5048	platelet activating factor acetylhydrolase 1b regulatory subunit 1	0.999166	1.06309e-08	8.67125e-07	-0.359478	0.00321143	0.00922847	-0.427175	1	1	459	178	230	816	3194	1720	1169	788	635	750	749	641	88.2153	65.7653	80.1381	151.373	172.669	178.204	144.142	123.412	136.828	136.59	112.979	143.223	12.8781	9.60077	11.699	22.0983	25.2071	26.0152	21.0427	18.0163	19.9748	19.9402	16.4932	20.9085
RPLP2	6181	ribosomal protein lateral stalk subunit P2	-1.19732	1.05987e-08	8.67125e-07	-0.249568	0.114329	0.195859	-0.314859	1	1	2761	964	1214	1210	6155	3279	1570	996	1023	1250	1680	1229	530.627	356.151	422.975	224.462	332.741	339.726	193.587	155.987	220.431	227.649	253.408	274.602	628.705	421.98	501.155	265.95	394.243	402.519	229.368	184.818	261.174	269.726	300.246	325.358
PITPNM2	57605	phosphatidylinositol transfer protein membrane associated 2	-1.65707	1.11861e-08	9.05745e-07	0.321589	0.00213086	0.00647844	0.253822	1	1	32	35	23	462	1860	864	37	33	23	620	809	496	6.15187	12.9343	8.01695	85.7048	100.553	89.5169	4.56344	5.16975	4.95804	112.915	122.029	110.825	0.284769	0.598729	0.371104	3.96726	4.65456	4.14373	0.211241	0.239307	0.229507	5.22681	5.6487	5.13009
RCN2	5955	reticulocalbin 2	1.34998	1.14164e-08	9.17696e-07	-0.35095	0.019952	0.0450616	-0.411206	1	1	85	34	55	141	659	357	365	246	195	132	166	133	16.3377	12.5649	19.1661	26.1579	35.6262	36.9885	45.0068	38.528	42.0194	24.0414	25.0405	29.7189	2.53377	1.94865	2.97241	4.05675	5.52516	5.73643	6.97996	5.97519	6.51666	3.7285	3.88345	4.60901
EXOC8	149371	exocyst complex component 8	-1.37512	1.23789e-08	9.80853e-07	0.204822	0.118766	0.202137	0.131969	1	1	188	100	131	322	1256	687	159	139	98	462	559	271	36.1329	36.9484	45.6454	59.7342	67.9002	71.1786	19.6064	21.7706	21.1185	84.1402	84.3195	60.5527	4.93416	5.04553	6.23316	8.15707	9.27218	9.71987	2.67737	2.9729	2.88386	11.4899	11.5143	8.26884
KIF21B	23046	kinesin family member 21B	-1.35624	1.23763e-08	9.80853e-07	0.904877	1.62788e-13	3.26013e-12	0.835569	1	1	79	28	29	852	2570	1182	101	61	54	1495	1669	1161	15.1846	10.3482	10.1074	158.051	138.935	122.464	12.4548	9.55487	11.6377	272.268	251.749	259.409	0.262002	0.178553	0.174398	2.72709	2.39725	2.11305	0.214901	0.164864	0.200802	4.69784	4.34379	4.47596
HS2ST1	9653	heparan sulfate 2-O-sulfotransferase 1	0.874496	1.36785e-08	1.07614e-06	0.086331	0.468206	0.592345	0.0180587	1	1	337	132	183	1011	3757	2057	1034	825	624	1204	1270	1035	64.7686	48.7707	63.7628	187.547	203.105	213.119	127.496	129.206	134.457	219.272	191.565	231.256	6.41083	4.82735	6.31127	18.5635	20.1034	21.0946	12.6197	12.7889	13.3087	21.7036	18.9612	22.8898
TARBP1	6894	TAR (HIV-1) RNA binding protein 1	-1.41798	1.38848e-08	1.08468e-06	0.337452	0.00461642	0.0127297	0.274996	1	1	77	35	51	147	595	278	63	66	38	208	253	164	14.8002	12.9343	17.7725	27.271	32.1664	28.8036	7.76932	10.3379	8.19014	37.8823	38.1633	36.6453	1.48017	1.29356	1.77743	2.72737	3.21696	2.88065	0.777009	1.0339	0.819096	3.78861	3.81671	3.6649
MAPK1	5594	mitogen-activated protein kinase 1	1.08169	1.41144e-08	1.0949e-06	-0.502871	7.19923e-06	3.98801e-05	-0.569229	1	1	193	73	93	733	2654	1449	494	369	239	528	618	514	37.0938	26.9733	32.4058	135.976	143.476	150.127	60.9129	57.7912	51.5003	96.16	93.2189	114.847	3.87039	2.81441	3.38124	14.1879	14.9704	15.6643	6.35568	6.02997	5.37357	10.0334	9.72651	11.9832
DDX39B	7919	DExD-box helicase 39B	-0.791501	1.49979e-08	1.15536e-06	NA	NA	NA	-0.739058	1	1	7	2	4	7	13	9	1	3	3	6	3	1	1.34722	0.742589	1.39713	1.30038	0.703323	0.933493	0.124536	0.471401	0.648574	1.09453	0.45402	0.225668	0.0202849	0.011181	0.0210364	0.0195797	0.0105898	0.0140555	0.00187512	0.00709781	0.00976548	0.0164801	0.0068361	0.00339784
TCERG1	10915	transcription elongation regulator 1	-0.735357	1.66131e-08	1.27096e-06	-0.359012	0.000539107	0.00191358	-0.428907	1	1	809	410	489	960	3381	1792	809	483	461	786	943	630	155.48	151.477	170.377	178.086	182.778	185.664	99.7533	75.645	99.3353	143.146	142.241	140.765	10.4518	10.1826	11.4531	11.9714	12.2868	12.4807	6.70565	5.08503	6.67756	9.62264	9.56177	9.46258
2017-03-07	64844	membrane associated ring-CH-type finger 7	0.919411	1.71215e-08	1.30089e-06	-0.608138	6.14505e-07	4.26811e-06	-0.679785	1	1	559	347	376	1077	3455	1702	1530	1053	851	776	723	531	107.434	128.202	131.006	199.79	186.779	176.339	188.655	164.914	183.37	141.325	109.057	118.645	4.87959	5.82286	5.95023	9.07435	8.48338	8.00922	8.56859	7.49028	8.32856	6.41891	4.9533	5.38881
MMRN1	22915	multimerin 1	1.0504	1.74152e-08	1.31419e-06	1.65116	2.28661e-48	1.22007e-45	1.58161	2.55192e-06	0.000534966	273	142	145	219	680	346	3516	2635	1517	711	708	526	52.4687	52.4652	50.5232	40.6273	36.7615	35.8488	433.534	412.673	326.875	129.488	106.794	117.528	6.05944	6.05904	5.83476	4.69191	4.24547	4.14007	50.0675	47.6583	37.7497	14.9541	12.3333	13.573
LARP4B	23185	La ribonucleoprotein domain family member 4B	0.781728	1.79792e-08	1.34759e-06	-0.412196	0.000218084	0.000855388	-0.481632	1	1	601	277	299	1181	3988	2016	1300	828	689	924	978	752	115.506	102.341	104.179	219.082	215.593	208.871	160.295	129.676	148.463	168.279	147.52	168.024	10.7287	9.5059	9.67663	20.3495	20.0253	19.401	14.889	12.045	13.79	15.6306	13.7024	15.6069
POLD1	5424	DNA polymerase delta 1, catalytic subunit	-0.973468	1.84804e-08	1.37586e-06	0.00851893	0.94284	0.962309	-0.0602542	1	1	401	159	254	650	2732	1450	343	262	226	729	1013	610	77.0685	58.7458	88.5	120.58	147.693	150.23	42.2941	41.0338	48.6991	132.766	152.8	136.297	3.23491	2.46582	3.71474	5.06127	6.19934	6.30583	1.77527	1.72237	2.04412	5.57277	6.41368	5.72098
HDLBP	3069	high density lipoprotein binding protein	-0.793695	1.88297e-08	1.38373e-06	-0.354167	0.00534993	0.0145007	-0.422487	1	1	681	377	436	2031	7255	3955	720	473	345	1559	2081	1452	130.881	139.285	151.911	376.761	392.207	409.764	88.7793	74.0789	74.3404	283.923	313.894	324.428	4.32563	4.60341	5.02069	12.452	12.9625	13.5428	2.93418	2.44832	2.45697	9.38372	10.3742	10.7224
TMCC2	9911	transmembrane and coiled-coil domain family 2	-1.88994	1.88356e-08	1.38373e-06	1.53976	3.60955e-40	1.05739e-37	1.48017	0.000404735	0.0418926	19	20	19	126	511	240	38	34	27	376	511	349	3.65345	7.39264	6.6233	23.3754	27.6253	24.8666	4.68674	5.32636	5.81993	68.4781	77.0793	77.9805	0.183933	0.372181	0.333449	1.17683	1.39079	1.2519	0.235953	0.268155	0.293004	3.44752	3.88055	3.92592
RMND5A	64795	required for meiotic nuclear division 5 homolog A	0.974952	1.92825e-08	1.40724e-06	0.032327	0.805272	0.869212	-0.0350328	1	1	162	79	91	1041	3848	2217	594	448	309	1207	1214	1089	31.136	29.19	31.7089	193.112	208.024	229.696	73.2432	70.1636	66.5834	219.818	183.118	243.321	4.22929	3.96496	4.30711	26.2309	28.2565	31.2003	9.94881	9.5305	9.0442	29.8585	24.8734	33.051
CCDC124	115098	coiled-coil domain containing 124	-1.20469	2.1481e-08	1.55744e-06	-0.122468	0.292798	0.414557	-0.195461	1	1	175	74	95	206	703	382	131	103	67	188	259	145	33.6345	27.3428	33.1026	38.2157	38.0049	39.5787	16.1539	16.1326	14.4389	34.24	39.0683	32.4001	9.93339	8.07525	9.77631	11.2864	11.2241	11.6889	4.7708	4.76449	4.26428	10.1122	11.5382	9.56884
BAG6	7917	BCL2 associated athanogene 6	-0.811279	2.28906e-08	1.64887e-06	-0.508192	0.000137063	0.00056708	-0.577182	1	1	1457	622	674	2599	8275	4079	1031	774	543	1605	2256	1420	280.017	229.8	234.833	482.127	447.349	422.611	127.127	121.219	117.004	292.301	340.29	317.278	0.96897	0.795199	0.812616	1.66835	1.54801	1.4624	0.439909	0.419466	0.404881	1.01148	1.17754	1.09791
MLLT1	4298	MLLT1, super elongation complex subunit	-1.36744	2.45142e-08	1.75443e-06	0.265103	0.0139197	0.0331411	0.19437	1	1	102	43	51	574	2008	1012	70	69	36	702	937	512	19.6049	15.8899	17.7725	106.481	108.553	104.851	8.63244	10.8078	7.75919	127.848	141.336	114.4	3.16821	2.56786	2.87209	17.2077	17.5426	16.9442	1.39503	1.74657	1.25391	20.6607	22.8403	18.4874
API5	8539	apoptosis inhibitor 5	0.775516	2.62499e-08	1.8666e-06	-0.555047	7.61283e-07	5.19815e-06	-0.623352	1	1	533	248	332	757	2684	1395	1181	912	641	570	559	472	102.437	91.6266	115.676	140.429	145.098	144.532	145.622	142.831	138.12	103.809	84.3195	105.463	4.33009	3.87313	4.88972	5.93602	6.13341	6.10948	6.15556	6.03759	5.83846	4.38808	3.56425	4.458
PPM1D	8493	protein phosphatase, Mg2+/Mn2+ dependent 1D	1.13066	2.71687e-08	1.91963e-06	0.00451125	0.965821	0.978461	-0.0659557	1	1	136	75	73	258	864	470	509	353	312	277	306	210	26.1392	27.7122	25.4375	47.8619	46.7086	48.696	62.7624	55.2855	67.2298	50.4484	46.1577	46.9233	3.96169	4.2001	3.85534	7.25401	7.0792	7.38042	9.51234	8.37912	10.1894	7.64602	6.99571	7.11174
SCRIB	23513	scribbled planar cell polarity protein	-1.32907	3.10031e-08	2.17669e-06	-0.0726214	0.536035	0.65506	-0.143702	1	1	107	53	46	504	1991	1015	57	66	43	537	732	371	20.5658	19.5844	16.0304	93.496	107.634	105.161	7.0295	10.3379	9.2675	97.799	110.414	82.8961	1.0167	0.968183	0.792486	4.62211	5.32106	5.19881	0.347513	0.51107	0.458152	4.83483	5.45849	4.09808
CHERP	10523	calcium homeostasis endoplasmic reticulum protein	-0.988613	3.44131e-08	2.40091e-06	-0.395418	0.000911265	0.0030457	-0.469499	1	1	388	177	213	586	1739	990	248	211	171	400	594	304	74.5701	65.3958	74.2151	108.707	94.0113	102.571	30.5804	33.0466	36.8481	72.8489	89.5988	67.926	10.8877	9.54823	10.8359	15.872	13.7263	14.9761	4.46494	4.82503	5.38007	10.6364	13.082	9.91765
TOMM70A	NA	NA	0.92411	3.6142e-08	2.50577e-06	-0.263953	0.084946	0.15368	-0.331347	1	1	782	375	422	1215	5227	2812	1544	1108	1004	1348	1157	1105	150.291	138.546	147.033	225.389	282.573	291.342	190.381	173.527	216.337	245.497	174.52	246.896	24.1976	22.3066	23.673	36.2888	45.4956	46.9074	30.6522	27.9387	34.8313	39.5261	28.0986	39.7514
GALNT1	2589	polypeptide N-acetylgalactosaminyltransferase 1	1.1592	4.09628e-08	2.82236e-06	0.302062	0.00919627	0.023169	0.23478	1	1	117	52	57	651	2331	1322	610	343	237	875	928	783	22.4877	19.2149	19.8629	120.765	126.015	136.969	75.216	53.7193	51.0693	159.355	139.978	174.951	4.07312	3.48034	3.59771	21.8738	22.8247	24.8087	13.6236	9.73	9.25001	28.8634	25.3538	31.6882
DARS2	55157	aspartyl-tRNA synthetase 2, mitochondrial	0.98418	4.43696e-08	3.03822e-06	-0.325413	0.00265693	0.0078262	-0.393226	1	1	628	286	370	336	1131	651	1221	1053	854	261	331	247	120.695	105.666	128.916	62.3313	61.1427	67.4488	150.554	164.914	184.016	47.5345	49.9286	55.1903	22.8199	19.9784	24.3743	11.7851	11.5603	12.7526	28.4655	31.1805	34.7923	8.98744	9.44009	10.4349
GFOD1	54438	glucose-fructose oxidoreductase domain containing 1	-1.78902	4.7806e-08	3.25345e-06	0.0281451	0.81008	0.872511	-0.0446144	1	1	89	58	61	536	1800	855	69	50	70	582	685	360	17.1065	21.4316	21.2566	99.4321	97.3089	88.5844	8.50913	7.83215	15.0853	105.994	103.325	80.4383	1.10436	1.38358	1.37228	6.41912	6.28205	5.71881	0.549331	0.505626	0.973872	6.84276	6.67043	5.19292
TROVE2	6738	TROVE domain family member 2	0.891949	4.87143e-08	3.29505e-06	-0.0236987	0.840546	0.893281	-0.0911692	1	1	426	221	286	614	2057	1113	1511	1147	845	644	618	560	81.8731	81.6515	99.6492	113.901	111.202	115.315	186.312	179.635	182.077	117.286	93.2189	125.125	3.5089	3.4994	4.27074	4.88156	4.76589	4.94214	7.98491	7.69876	7.80341	5.0266	3.99515	5.36258
CDKN1A	1026	cyclin dependent kinase inhibitor 1A	-1.24577	5.1169e-08	3.43106e-06	-0.870381	4.30103e-14	9.40811e-13	-0.941704	1	1	379	145	183	459	1830	929	137	124	103	303	357	198	72.8404	53.5735	63.7628	85.1483	98.9307	96.2513	16.8937	19.4214	22.1959	55.1835	53.8504	44.2421	5.37925	3.95639	4.70887	6.28818	7.30601	7.10814	1.2476	1.43427	1.63916	4.07529	3.97684	3.26727
WDR6	11180	WD repeat domain 6	-1.16773	5.13437e-08	3.43106e-06	-1.16815	6.44437e-15	1.62086e-13	-1.24099	0.088784	1	1058	469	685	829	3095	1534	331	330	229	373	602	241	203.335	173.274	238.665	153.785	167.317	158.933	40.8145	51.6834	49.3455	67.9317	90.8055	53.8497	26.3455	22.4507	30.9232	19.9255	21.6788	20.5925	5.28822	6.69648	6.39356	8.80173	11.7654	6.97716
CAPN7	23473	calpain 7	1.19935	5.21485e-08	3.46397e-06	-0.352326	0.000565561	0.0019931	-0.421435	1	1	70	36	51	335	1165	598	288	195	121	280	313	217	13.4549	13.3038	17.7725	62.1458	62.9807	61.9576	35.5125	30.5408	26.0744	50.9948	47.2135	48.4873	1.97489	1.95271	2.60861	9.12164	9.24419	9.09403	5.21246	4.48273	3.82716	7.48492	6.92992	7.11688
FAM91A1	157769	family with sequence similarity 91 member A1	0.946061	5.28996e-08	3.49295e-06	-0.231322	0.0324884	0.068498	-0.300808	1	1	127	77	82	626	2122	1141	443	305	217	595	576	459	24.4095	28.4511	28.5732	116.127	114.716	118.216	54.6244	47.7681	46.7598	108.362	86.8837	102.558	3.11187	3.62712	3.64269	14.8046	14.6247	15.0709	6.96385	6.08976	5.96122	13.8146	11.0765	13.0747
CHTF18	63922	chromosome transmission fidelity factor 18	-1.35294	5.44952e-08	3.55597e-06	-0.10294	0.390605	0.51676	-0.168704	1	1	101	48	52	223	871	382	83	52	33	236	253	174	19.4127	17.7372	18.1209	41.3693	47.087	39.5787	10.2354	8.14537	7.11277	42.9816	38.1633	38.8797	3.22417	2.94588	3.00961	6.87083	7.82046	6.57343	1.69995	1.35283	1.18133	7.13862	6.33837	6.45734
WDR82	80335	WD repeat domain 82	0.837088	5.43716e-08	3.55597e-06	-0.405457	0.000708037	0.0024323	-0.473906	1	1	781	272	372	1736	5803	3009	1372	1012	778	1301	1455	1160	150.099	100.493	129.613	322.037	313.712	311.752	169.173	158.493	167.64	236.937	219.47	259.185	28.6613	19.1891	24.7494	61.4927	59.903	59.5288	32.3034	30.264	32.0108	45.2429	41.9075	49.4911
KMT2D	8085	lysine methyltransferase 2D	-1.01698	5.51845e-08	3.57989e-06	-0.495782	0.000429573	0.00156418	-0.568255	1	1	302	140	126	2665	8057	4007	164	154	104	1871	2214	1244	58.0421	51.7263	43.9033	494.371	435.564	415.152	20.2229	24.1198	22.4114	340.744	333.955	277.954	1.61067	1.43541	1.21832	13.7188	12.0869	11.5205	0.561186	0.669324	0.621916	9.45566	9.26726	7.71322
EIF3A	8661	eukaryotic translation initiation factor 3 subunit A	-0.718821	5.58477e-08	3.60185e-06	-0.337314	0.015627	0.0365479	-0.406028	1	1	4468	2141	2654	2328	8489	4776	4184	2766	2655	2070	2144	1776	858.689	790.99	924.688	431.856	458.918	494.825	515.901	433.189	572.084	376.986	323.396	396.82	90.7993	83.6407	97.7781	45.6652	48.5268	52.3237	54.5523	45.8062	60.4931	39.8631	34.1965	41.9605
NFATC4	4776	nuclear factor of activated T-cells 4	-1.08255	5.67757e-08	3.64054e-06	0.00136008	0.990468	0.994195	-0.06763	1	1	185	79	122	320	1272	650	156	139	91	405	410	273	35.5563	29.19	42.5097	59.3632	68.7651	67.3451	19.2365	21.7706	19.6102	73.7595	61.8447	60.9996	0.778395	0.639025	0.930618	1.29957	1.5054	1.47431	0.421123	0.476599	0.429305	1.61474	1.3539	1.3354
SZT2	23334	seizure threshold 2 homolog (mouse)	-1.01801	6.21481e-08	3.96212e-06	-0.00888135	0.939187	0.959547	-0.0800633	1	1	188	77	97	606	2238	1065	187	111	100	636	850	434	36.1329	28.4511	33.7994	112.417	120.987	110.342	23.0589	17.3855	21.5495	115.829	128.213	96.9724	1.49867	1.18006	1.40188	4.66269	5.01814	4.5766	0.956403	0.721089	0.893798	4.80418	5.31784	4.02208
PPP1CC	5501	protein phosphatase 1 catalytic subunit gamma	0.973516	6.40525e-08	4.0602e-06	-0.243828	0.0844595	0.153003	-0.309666	1	1	281	105	149	728	2889	1721	782	579	418	726	729	697	54.0062	38.7957	51.9168	135.049	156.181	178.308	96.4241	90.6797	90.07	132.219	109.962	155.735	8.8332	6.34538	8.49146	22.0885	25.5447	29.1638	15.771	14.8315	14.7318	21.6257	17.9852	25.4719
PLXNB2	23654	plexin B2	-1.03414	6.86827e-08	4.32896e-06	0.257457	0.0249898	0.0547751	0.18897	1	1	179	108	116	399	1706	878	198	171	127	550	748	428	34.4032	39.904	40.4192	74.018	92.2273	90.9674	24.4152	26.7822	27.3673	100.167	112.828	95.6318	2.902	3.36601	3.40947	6.24361	7.77961	7.67333	2.05949	2.25914	2.3085	8.44931	9.51731	8.06679
H2AFY	9555	H2A histone family member Y	0.567416	7.1748e-08	4.46251e-06	-0.318111	0.0227146	0.0504469	-0.388563	1	1	1651	761	894	4077	13719	7143	3628	2604	2222	3364	4016	2578	317.301	281.153	311.483	756.302	741.653	740.061	447.344	407.818	478.784	612.646	605.764	576.014	26.1886	23.2051	25.7084	62.4218	61.2127	61.0813	36.9218	33.6595	39.5166	50.565	49.997	47.5416
SMC6	79677	structural maintenance of chromosomes 6	0.89298	7.20084e-08	4.46251e-06	-0.0441969	0.718778	0.805653	-0.112121	1	1	309	191	235	943	3238	1647	1132	825	706	977	937	834	59.3874	70.5681	81.8802	174.932	175.048	170.641	139.58	129.206	152.126	177.931	141.336	186.346	3.49564	4.15375	4.8196	10.2968	10.3036	10.0442	8.21591	7.60528	8.9544	10.4733	8.31926	10.9686
SRSF3	6428	serine and arginine rich splicing factor 3	-0.735142	7.15257e-08	4.46251e-06	-0.583656	0.000129553	0.000537346	-0.655458	1	1	7917	3331	4397	3213	11818	6530	6169	3928	3453	2713	2462	1835	1521.54	1230.63	1531.97	596.027	638.884	676.55	760.657	615.172	744.031	494.087	371.363	410.003	210.099	169.93	211.54	82.3014	88.2193	93.4204	105.034	84.945	102.738	68.2252	51.279	56.6146
ZBTB46	140685	zinc finger and BTB domain containing 46	-2.01765	7.60531e-08	4.68698e-06	0.884092	1.97306e-10	2.53921e-09	0.828209	1	1	25	18	13	81	361	188	18	19	17	193	204	162	4.80657	6.65374	4.53283	15.0277	19.5163	19.479	2.22069	2.97719	3.6652	35.1505	30.7723	36.1985	0.686065	0.949721	0.646993	2.14497	2.78565	2.78033	0.316969	0.424948	0.523152	5.01721	4.39228	5.16678
MYC	4609	MYC proto-oncogene, bHLH transcription factor	0.555208	7.7688e-08	4.7587e-06	-0.590839	8.8234e-07	5.94846e-06	-0.660687	1	1	2216	1024	1295	2077	6839	3564	3986	2774	2321	1398	1571	1140	425.886	378.318	451.196	385.294	369.718	369.254	491.487	434.442	500.116	254.602	236.967	254.716	114.056	101.317	120.835	103.185	99.014	98.8897	131.625	116.348	133.936	68.1849	63.4619	68.2154
N4BP1	9683	NEDD4 binding protein 1	1.51634	7.80748e-08	4.7587e-06	0.700343	3.2355e-09	3.45028e-08	0.636672	1	1	25	13	13	165	610	342	232	155	131	308	319	260	4.80657	4.80651	4.53283	30.61	32.9773	35.4344	28.6075	24.2764	28.2291	56.0941	48.1186	58.0949	0.490466	0.49046	0.462534	3.12347	3.36503	3.61575	2.91913	2.47718	2.88053	5.72389	4.91006	5.92806
DYNC1H1	1778	dynein cytoplasmic 1 heavy chain 1	-0.731922	8.09302e-08	4.90579e-06	0.00629929	0.960174	0.974574	-0.0618008	1	1	1793	990	1270	1480	5748	3120	2276	1676	1399	1636	1912	1464	344.591	365.756	442.486	274.548	310.739	323.253	280.639	262.483	301.449	297.946	288.402	327.109	12.1833	12.9316	15.6444	9.70683	10.9864	11.4288	9.92217	9.28025	10.6579	10.5341	10.1967	11.5652
BRD4	23476	bromodomain containing 4	-0.943994	8.76272e-08	5.27157e-06	-0.0139956	0.906573	0.938617	-0.0832427	1	1	300	214	179	1733	5796	2959	354	265	192	1651	2145	1376	57.6577	79.0654	62.3692	321.481	313.334	306.572	43.6505	41.5036	41.373	300.678	323.547	307.447	3.58189	4.91181	3.87458	19.9715	19.4653	19.0453	2.71171	2.57835	2.57023	18.6791	20.0998	19.0996
ZNF469	84627	zinc finger protein 469	-1.02713	8.79149e-08	5.27157e-06	-0.705618	3.7532e-08	3.32776e-07	-0.779113	1	1	228	117	136	1058	3734	1929	117	113	78	781	820	448	43.8203	43.229	47.3875	196.265	201.861	199.858	14.4277	17.6987	16.8091	142.236	123.688	100.1	1.75394	1.73027	1.89671	7.85564	8.07963	7.99942	0.577477	0.7084	0.672793	5.69307	4.95069	4.00658
CLIP2	7461	CAP-Gly domain containing linker protein 2	-2.02023	8.87556e-08	5.28495e-06	0.926204	3.61179e-17	1.20716e-15	0.859502	1	1	19	14	17	194	778	405	25	24	23	432	531	317	3.65345	5.17596	5.92648	35.9897	42.0594	41.9616	3.08381	3.76024	4.95804	78.6767	80.096	70.8307	0.212361	0.300858	0.344483	2.09194	2.44474	2.43906	0.179249	0.218568	0.288191	4.57316	4.65566	4.1171
FLT1	2321	fms related tyrosine kinase 1	0.918124	8.90909e-08	5.28495e-06	-0.0513391	0.70407	0.794676	-0.121331	1	1	435	205	205	725	2130	1184	1428	1111	804	739	624	584	83.6028	75.7404	71.4279	134.492	115.149	122.671	176.078	173.997	173.243	134.587	94.1239	130.487	2.94148	2.66485	2.51312	4.73198	4.0514	4.31606	6.19512	6.12191	6.09537	4.7353	3.31166	4.59107
NAA15	80155	N(alpha)-acetyltransferase 15, NatA auxiliary subunit	0.800772	9.50724e-08	5.60978e-06	-0.597421	3.01676e-06	1.82471e-05	-0.667454	1	1	1615	830	1036	1672	5632	3085	3349	2371	2151	1241	1155	974	310.382	306.645	360.958	310.165	304.468	319.627	412.943	371.328	463.485	226.01	174.218	217.626	38.0464	37.5882	44.2459	38.0197	37.3214	39.1795	50.6181	45.517	56.8136	27.7041	21.3555	26.6764
MYO1G	64005	myosin IG	-0.760835	9.84115e-08	5.75749e-06	-0.195537	0.0971886	0.171753	-0.266455	1	1	712	345	377	1110	3743	1958	717	522	359	953	1327	711	136.838	127.463	131.355	205.912	202.348	202.862	88.4094	81.7528	77.357	173.56	200.162	158.863	21.5867	20.1077	20.7217	32.4833	31.9211	32.0022	13.9469	12.8968	12.2034	27.3797	31.5763	25.0613
PAPOLA	10914	poly(A) polymerase alpha	1.04497	9.86138e-08	5.75749e-06	-0.767975	2.04198e-09	2.25645e-08	-0.837833	1	1	315	139	171	1548	5065	2662	472	415	256	987	907	784	60.5405	51.3569	59.5819	287.162	273.816	275.801	58.2002	64.9954	55.1633	179.752	136.811	175.174	1.69762	1.4401	1.67074	8.05233	7.67808	7.73375	1.632	1.82254	1.54684	5.04044	3.83632	4.91207
AKAP8L	26993	A-kinase anchoring protein 8 like	-0.75192	1.02916e-07	5.97723e-06	-0.67156	9.19445e-10	1.07907e-08	-0.745349	1	1	781	337	457	538	1790	976	522	385	288	377	424	239	150.099	124.507	159.228	99.8031	96.7683	101.121	64.3654	60.297	62.0584	68.6602	63.9565	53.4028	14.7214	12.2114	15.6167	9.78846	9.49081	9.91769	6.31281	5.91379	6.08655	6.73403	6.2727	5.23763
SERPING1	710	serpin family G member 1	1.04231	1.06801e-07	6.17057e-06	0.821905	9.85637e-15	2.39828e-13	0.748601	1	1	210	91	132	281	827	473	1452	1264	674	453	592	374	40.361	33.6234	45.9938	52.1285	44.7083	49.0068	179.037	197.959	145.231	82.5012	89.2971	83.5664	5.94243	4.95044	6.77176	7.67499	6.5825	7.21537	26.36	29.1459	21.3827	12.1468	13.1474	12.3036
CCNL2	81669	cyclin L2	-1.49632	1.18727e-07	6.82403e-06	0.801352	5.64882e-06	3.18947e-05	0.725258	1	1	139	89	92	713	2337	1010	190	174	93	1354	1602	642	26.7158	32.8845	32.0573	132.266	126.339	104.643	23.4288	27.252	20.0412	246.589	241.643	143.447	4.06509	5.00373	4.87787	20.1257	19.2239	15.9226	3.56494	4.14668	3.04948	37.5212	36.7685	21.8269
GTF2I	2969	general transcription factor IIi	0.935103	1.23502e-07	7.06191e-06	-0.416693	6.44396e-05	0.000286526	-0.486561	1	1	182	105	120	318	1113	557	488	329	301	254	290	190	34.9798	38.7957	41.8129	58.9922	60.1696	57.7098	60.1731	51.5268	64.8596	46.2597	43.7443	42.4546	0.888059	0.984936	1.06154	1.49768	1.52757	1.46512	1.52766	1.30815	1.64664	1.17443	1.11057	1.07783
VARS	7407	valyl-tRNA synthetase	-0.743941	1.2544e-07	7.1359e-06	-0.0110591	0.919772	0.946964	-0.0803452	1	1	589	249	293	903	3012	1441	576	479	358	831	1126	689	113.199	91.996	102.088	167.512	162.83	149.298	71.0237	75.0185	77.1416	151.342	169.844	153.948	2.25178	1.83	2.03075	3.33218	3.23904	2.96986	1.41282	1.49228	1.53451	3.01052	3.37857	3.06236
FAM49B	51571	family with sequence similarity 49 member B	1.04484	1.37068e-07	7.75762e-06	-0.629722	5.07549e-08	4.36042e-07	-0.700595	1	1	279	110	120	951	3068	1589	620	463	280	669	634	493	53.6218	40.6429	41.8129	176.416	165.857	164.631	76.449	72.5127	60.3347	121.839	95.6323	110.155	2.42611	1.83888	1.89181	7.98192	7.50418	7.44871	3.45892	3.28082	2.72983	5.51256	4.32686	4.98394
SKI	6497	SKI proto-oncogene	-1.31708	1.3981e-07	7.87265e-06	-0.454378	4.20466e-05	0.000195025	-0.52503	1	1	73	40	37	1234	4548	2346	43	43	24	1012	1137	753	14.0315	14.7816	12.8947	228.914	245.866	243.061	5.30326	6.73587	5.17351	184.305	171.503	168.248	1.77681	1.8718	1.63286	28.9875	31.1342	30.779	0.671554	0.852965	0.655124	23.3386	21.7175	21.3053
MDC1	9656	mediator of DNA damage checkpoint 1	-0.576556	1.44335e-07	8.08643e-06	-0.0863895	0.418678	0.54496	-0.155805	1	1	802	405	487	1080	3596	1820	986	724	585	1020	1181	829	154.135	149.63	169.68	200.346	194.401	188.565	121.578	113.388	126.054	185.762	178.14	185.229	1.41242	1.37114	1.55487	1.83588	1.7814	1.72792	1.11409	1.03904	1.1551	1.70224	1.6324	1.69735
RRS1	23212	ribosome biogenesis regulator homolog	-1.27664	1.45905e-07	8.13331e-06	-0.112423	0.425219	0.551265	-0.187462	1	1	305	126	158	283	969	505	188	192	129	298	362	159	58.6186	46.554	55.0525	52.4995	52.3849	52.3222	23.1822	30.071	27.7982	54.2729	54.6046	35.5282	20.883	16.585	19.6126	18.7031	18.6622	18.6399	8.2587	10.7129	9.90317	19.3348	19.453	12.657
GRSF1	2926	G-rich RNA sequence binding factor 1	0.871144	1.47277e-07	8.16874e-06	-0.355289	0.000275885	0.00105604	-0.426359	1	1	212	88	133	488	1626	867	520	382	286	399	457	303	40.7453	32.515	46.3422	90.5279	87.9025	89.8277	64.1188	59.8272	61.6275	72.6668	68.9341	67.7026	2.62805	2.0972	2.98905	5.839	5.66966	5.79384	4.13563	3.85882	3.97494	4.68697	4.44621	4.36678
C1orf52	148423	chromosome 1 open reading frame 52	-1.16214	1.51245e-07	8.34709e-06	-0.143367	0.220723	0.332252	-0.210126	1	1	217	103	109	184	657	367	180	121	98	188	202	149	41.7063	38.0568	37.9803	34.1346	35.5181	38.0246	22.1958	18.9516	21.1185	34.24	30.4706	33.2938	5.78852	5.28199	5.27139	4.73763	4.92965	5.27752	3.08061	2.63034	2.93109	4.75225	4.22909	4.62093
LAMP2	3920	lysosomal associated membrane protein 2	0.769006	1.54472e-07	8.48297e-06	-0.0218964	0.849822	0.899872	-0.0906327	1	1	877	397	514	695	2234	1280	2958	2225	1611	722	716	615	168.549	146.674	179.087	128.927	120.771	132.617	364.731	348.462	347.13	131.491	108.001	137.414	9.29977	8.09282	9.88121	7.11362	6.6636	7.31721	20.1242	19.2266	19.153	7.25507	5.959	7.58187
CDCA4	55038	cell division cycle associated 4	-1.05719	1.62851e-07	8.8645e-06	-0.563242	2.27103e-07	1.711e-06	-0.635398	1	1	410	149	238	358	1204	632	219	190	140	227	325	189	78.7982	55.0513	82.9254	66.4124	65.089	65.4802	27.0046	29.7578	30.1684	41.3425	49.0236	42.2312	13.4975	9.42983	14.2044	11.3759	11.1492	11.2162	4.62565	5.09725	5.16759	7.08163	8.39733	7.23384
RPL36	25873	ribosomal protein L36	-0.853537	1.63018e-07	8.8645e-06	-0.108838	0.372715	0.49874	-0.176733	1	1	1735	794	911	1095	3811	2310	1763	1086	1059	998	1337	977	333.445	293.345	317.406	203.129	206.024	239.332	217.384	170.082	228.188	181.755	201.671	218.297	206.851	181.976	196.902	126.011	127.806	148.469	134.854	105.51	141.556	112.751	125.106	135.42
MKNK2	2872	MAP kinase interacting serine/threonine kinase 2	-1.61824	1.75165e-07	9.43256e-06	-0.274013	0.0119633	0.0291141	-0.343456	1	1	44	24	32	649	2409	1166	17	21	19	526	761	431	8.4581	8.87043	11.1527	120.394	130.232	120.806	2.09738	3.29041	4.09615	95.7957	114.789	96.3021	1.03248	1.08282	1.36141	14.6965	15.8974	14.7468	0.256028	0.401661	0.500018	11.6938	14.0123	11.7556
RDH13	112724	retinol dehydrogenase 13	-1.70827	1.74615e-07	9.43256e-06	0.178543	0.233159	0.346538	0.109038	1	1	76	40	43	129	543	255	59	49	15	169	235	108	14.6081	14.7816	14.9852	23.9319	29.3552	26.4206	7.27611	7.67553	3.23425	30.7797	35.4482	24.1331	1.41729	1.43413	1.45388	2.32191	2.84809	2.56337	0.705938	0.744691	0.313792	2.98629	3.43924	2.34142
VIM	7431	vimentin	-0.985442	1.80198e-07	9.6567e-06	0.433631	8.65679e-05	0.000375203	0.368106	1	1	266	174	219	377	1401	813	453	328	239	522	683	509	51.1234	64.2875	76.3056	69.9369	75.7389	84.233	55.8575	51.3702	51.5003	95.0673	103.023	113.73	14.4416	18.1603	21.5553	19.7562	21.3952	23.7946	15.7789	14.5113	14.5481	26.8552	29.1026	32.1271
GEN1	348654	GEN1, Holliday junction 5' flap endonuclease	1.04509	2.00896e-07	1.07141e-05	-0.728219	1.0945e-08	1.06945e-07	-0.801137	1	1	219	109	116	1001	2961	1420	495	374	325	626	607	408	42.0906	40.2734	40.4192	185.692	160.073	147.122	61.0362	58.5743	70.031	114.008	91.5597	91.1631	2.3315	2.23084	2.23892	10.2859	8.86683	8.14945	3.38094	3.24457	3.87919	6.31516	5.07171	5.04975
MYO1F	4542	myosin IF	-0.820551	2.06397e-07	1.09548e-05	0.37025	0.000671168	0.0023179	0.302049	1	1	248	138	143	723	2600	1290	392	258	177	890	1256	789	47.664	50.9874	49.8263	134.121	140.557	133.653	48.336	40.4074	38.1409	162.087	189.453	176.291	6.37817	6.82288	6.66751	17.9475	18.8087	17.8848	6.46808	5.40711	5.10383	21.6896	25.3517	23.5904
GDE1	51573	glycerophosphodiester phosphodiesterase 1	1.30909	2.09104e-07	1.10457e-05	-0.0613454	0.565961	0.680574	-0.125862	1	1	81	28	38	300	1107	587	347	256	153	305	351	276	15.569	10.3482	13.2431	55.6531	59.8452	60.8179	42.7873	40.0941	32.9696	55.5477	52.9454	61.6699	3.95553	2.62912	3.36461	14.1395	15.2046	15.4517	10.8708	10.1865	8.37641	14.1127	13.4516	15.6682
STRBP	55342	spermatid perinuclear RNA binding protein	1.26676	2.17221e-07	1.14201e-05	-0.517182	6.13236e-06	3.43651e-05	-0.582908	1	1	77	24	36	442	1661	932	187	151	103	346	370	313	14.8002	8.87043	12.5463	81.9947	89.7946	96.5621	23.0589	23.6499	22.1959	63.0146	55.8113	69.9369	0.639016	0.38299	0.541699	3.54021	3.87697	4.16917	0.995591	1.02111	0.958331	2.72072	2.40971	3.0196
NGLY1	55768	N-glycanase 1	1.07662	2.26893e-07	1.18723e-05	0.180073	0.0928045	0.165229	0.110024	1	1	73	36	49	282	947	545	419	233	197	355	376	268	14.0315	13.3038	17.0757	52.314	51.1956	56.4665	51.6652	36.4921	42.4504	64.6536	56.7163	59.8824	0.803269	0.761609	0.977539	2.99485	2.93082	3.23257	2.9577	2.08908	2.43018	3.70126	3.24687	3.42812
CIRBP	1153	cold inducible RNA binding protein	-0.84272	2.56112e-07	1.33383e-05	0.356482	0.00254824	0.00755221	0.286511	1	1	1098	430	586	647	2759	1434	1336	910	719	1036	1168	768	211.022	158.866	204.173	120.023	149.153	148.573	164.734	142.518	154.927	188.676	176.179	171.599	16.7318	12.5964	16.1888	9.51658	11.8263	11.7802	13.0617	11.3002	12.2841	14.96	13.9692	13.606
ADAM9	8754	ADAM metallopeptidase domain 9	1.04029	2.70492e-07	1.40213e-05	-0.222887	0.0580246	0.111972	-0.29121	1	1	118	53	87	245	880	498	384	324	210	252	247	185	22.6799	19.5844	30.3153	45.4504	47.5735	51.597	47.3496	50.7437	45.2515	45.8955	37.2583	41.3374	1.23126	1.06321	1.64578	2.46745	2.58271	2.80114	2.57055	2.75482	2.45665	2.49161	2.02271	2.24416
FBXL3	26224	F-box and leucine rich repeat protein 3	1.01774	2.74151e-07	1.41449e-05	0.406027	0.00739343	0.0191368	0.33943	1	1	239	113	149	416	1764	1030	1271	775	712	752	633	624	45.9344	41.7512	51.9168	77.1716	95.3628	106.716	156.719	121.376	153.419	136.954	95.4814	139.425	9.49253	8.62807	10.7288	15.9478	19.7071	22.0532	32.3867	25.0828	31.7047	28.3022	19.7316	28.8127
TGFBR1	7046	transforming growth factor beta receptor 1	1.01028	2.82796e-07	1.45234e-05	-0.218971	0.0764636	0.140668	-0.286839	1	1	126	63	79	1000	3313	1813	391	352	241	896	884	800	24.2173	23.2789	27.528	185.506	179.102	187.839	48.2127	55.1289	51.9312	163.179	133.342	178.749	1.0239	0.984224	1.16388	7.84314	7.57239	7.94179	2.03842	2.33083	2.19564	6.89918	5.63764	7.55746
KRIT1	889	KRIT1, ankyrin repeat containing	1.32214	2.88097e-07	1.46111e-05	-0.0686825	0.60067	0.71036	-0.137847	1	1	110	48	66	404	1248	592	337	213	217	396	349	311	21.1424	17.7372	22.9986	74.9455	67.4677	61.336	41.5543	33.3598	46.7598	72.1204	52.6437	69.4901	0.616234	0.516983	0.670339	2.18443	1.96647	1.78775	1.21118	0.972335	1.3629	2.10209	1.5344	2.02542
OXSR1	9943	oxidative stress responsive 1	0.862588	2.86227e-07	1.46111e-05	-0.553672	3.26317e-07	2.38979e-06	-0.620335	1	1	255	103	130	632	2337	1275	499	387	274	468	513	423	49.0093	38.0568	45.297	117.241	126.339	132.099	61.5294	60.6103	59.0418	85.2329	77.381	94.5146	8.02117	6.2286	7.41358	19.1883	20.6775	21.6201	10.0703	9.91985	9.66315	13.9497	12.6646	15.4688
PPP6R3	55291	protein phosphatase 6 regulatory subunit 3	0.66562	2.88456e-07	1.46111e-05	-0.417831	0.000518995	0.00185099	-0.486823	1	1	1073	486	577	1357	5048	2768	2368	1622	1388	1151	1210	967	206.217	179.555	201.037	251.731	272.897	286.783	291.983	254.026	299.079	209.619	182.514	216.062	4.69915	4.09158	4.5811	5.73628	6.21859	6.53503	6.65351	5.78857	6.81522	4.77667	4.15902	4.92349
CPSF2	53981	cleavage and polyadenylation specific factor 2	0.924723	2.99391e-07	1.49689e-05	-0.165461	0.187104	0.290665	-0.233078	1	1	584	297	348	849	3062	1623	1667	1117	1044	852	799	731	112.239	109.73	121.251	157.495	165.533	168.154	205.547	174.937	224.956	155.166	120.52	163.332	15.1183	14.7804	16.3323	21.2143	22.297	22.6501	27.6869	23.5637	30.3012	20.9006	16.2339	22.0006
DHX37	57647	DEAH-box helicase 37	-1.06018	2.99566e-07	1.49689e-05	0.137391	0.209283	0.318429	0.0631208	1	1	126	50	61	329	1011	536	114	88	59	369	421	251	24.2173	18.4761	21.2566	61.0327	54.6554	55.534	14.0578	13.7834	12.7151	67.2033	63.504	56.084	3.01661	2.30145	2.64781	7.60248	6.8081	6.91754	1.75109	1.71691	1.58384	8.37111	7.91031	6.98605
FAM120A	23196	family with sequence similarity 120A	-1.00422	2.98323e-07	1.49689e-05	0.0685498	0.500808	0.622883	-2.25822e-05	1	1	143	60	61	717	2409	1179	153	104	62	724	884	621	27.4845	22.1705	21.2566	133.008	130.232	122.153	18.8666	16.2892	13.3615	131.855	133.342	138.754	1.01659	0.820037	0.786233	4.91968	4.81697	4.51816	0.697832	0.602499	0.494211	4.87702	4.932	5.13221
CCNA2	890	cyclin A2	0.891382	3.13246e-07	1.55822e-05	-1.38011	3.71232e-26	3.44485e-24	-1.44646	0.000728518	0.0670277	503	184	269	1085	3770	2214	527	440	302	407	483	437	96.6714	67.982	93.7262	201.274	203.808	229.385	64.9819	68.9107	65.0751	74.1237	72.8559	97.6427	23.5784	16.581	22.86	49.0912	49.7092	55.9477	15.8492	16.8075	15.872	18.079	17.7697	23.8153
IFNAR1	3454	interferon alpha and beta receptor subunit 1	1.15879	3.20126e-07	1.58534e-05	-0.050602	0.686866	0.780779	-0.117407	1	1	202	139	168	822	2997	1537	696	485	367	872	838	776	38.8235	51.3569	58.5366	152.486	162.019	159.244	85.8201	75.9582	79.0808	158.808	126.403	173.387	4.99594	6.60878	7.5327	19.6225	20.8492	20.4921	11.0436	9.77457	10.1764	20.436	16.266	22.312
MLXIP	22877	MLX interacting protein	-1.41018	3.25066e-07	1.60265e-05	-0.503817	2.515e-06	1.55199e-05	-0.574221	1	1	80	38	35	962	3262	1567	49	45	14	683	832	511	15.3768	14.0427	12.1979	178.457	176.345	162.352	6.04308	7.04909	3.01878	124.388	125.498	114.177	1.37489	1.25561	1.09066	15.9564	15.7676	14.5165	0.540332	0.630283	0.26992	11.122	11.2212	10.2089
LUC7L3	51747	LUC7 like 3 pre-mRNA splicing factor	-0.710941	3.38138e-07	1.65972e-05	-0.262542	0.0244154	0.0537131	-0.334457	1	1	1793	765	907	1067	3695	1882	1365	1126	782	996	1113	645	344.591	282.631	316.013	197.935	199.753	194.988	168.31	176.346	168.502	181.391	167.883	144.117	42.3695	34.7511	38.8556	24.3372	24.5608	23.9749	20.6947	21.6828	20.7183	22.3031	20.6422	17.72
CD37	951	CD37 molecule	-0.770765	3.4284e-07	1.67538e-05	0.110087	0.301215	0.423703	0.0419886	1	1	906	427	531	523	2151	1052	1101	771	582	624	811	506	174.122	157.758	185.01	97.0205	116.284	108.995	135.758	120.749	125.408	113.643	122.33	113.06	44.1263	39.9791	46.8855	24.5871	29.4688	27.6216	34.4039	30.6004	31.7809	28.7996	31.0011	28.6517
IQGAP2	10788	IQ motif containing GTPase activating protein 2	0.751594	3.45758e-07	1.68224e-05	0.384539	0.00197638	0.00606306	0.315875	1	1	513	268	341	701	2554	1456	2242	1632	1337	1084	1027	876	98.5933	99.0155	118.812	130.04	138.07	150.852	276.446	255.592	288.09	197.417	154.911	195.73	2.79372	2.80569	3.36663	3.6848	3.91234	4.27451	7.83334	7.2424	8.16327	5.59399	4.38954	5.54617
AP3D1	8943	adaptor related protein complex 3 delta 1 subunit	-1.01541	3.52213e-07	1.70616e-05	0.0532719	0.610514	0.718591	-0.0159374	1	1	180	124	82	886	3137	1621	202	120	89	930	1186	772	34.5954	45.8151	28.5732	164.359	169.587	167.947	24.9084	18.795	19.1793	169.371	178.894	172.493	2.03001	2.68837	1.67664	9.64432	9.95115	9.85488	1.46159	1.10286	1.12541	9.93846	10.4973	10.1216
PLEC	5339	plectin	-0.876427	3.74474e-07	1.8061e-05	0.692738	1.09664e-06	7.26876e-06	0.62029	1	1	475	271	250	1377	4770	2292	794	677	446	2334	3017	1487	91.2902	100.124	87.1064	255.441	257.868	237.467	97.9038	106.028	96.1032	425.065	455.077	332.248	0.400619	0.439385	0.382258	1.12098	1.13163	1.0421	0.429642	0.465293	0.42174	1.86536	1.99707	1.45804
ZNF496	84838	zinc finger protein 496	-1.4848	3.80211e-07	1.82584e-05	0.433536	5.1958e-05	0.000235657	0.363501	1	1	63	39	25	399	1395	710	54	35	26	519	749	416	12.1096	14.4121	8.71377	74.018	75.4145	73.5615	6.65959	5.48297	5.60446	94.5209	112.979	92.9506	2.88668	3.43555	2.07718	17.6443	17.9772	17.5355	1.58751	1.30703	1.33599	22.5318	26.9317	22.1575
IRAK1	3654	interleukin 1 receptor associated kinase 1	-1.87351	3.89285e-07	1.84256e-05	0.534933	1.65345e-06	1.05793e-05	0.46442	1	1	26	10	17	544	1734	887	33	23	8	706	1034	577	4.99876	3.69817	5.92648	100.916	93.741	91.8998	4.07023	3.60363	1.72594	128.577	155.967	128.923	0.303231	0.224335	0.359507	6.12169	5.68644	5.57476	0.246905	0.218601	0.104698	7.79963	9.46116	7.82065
RAD21	5885	RAD21 cohesin complex component	0.836849	3.90338e-07	1.84256e-05	-0.48712	0.00482405	0.0132265	-0.553374	1	1	3019	1382	1892	4054	14242	8211	7598	5021	4790	3199	2883	3024	580.211	510.58	659.198	752.036	769.926	850.713	936.857	786.348	1032.12	582.596	434.865	675.665	102.71	90.3841	116.693	133.127	136.294	150.595	165.845	139.201	182.708	103.133	76.9809	119.608
SMARCA2	6595	SWI/SNF related, matrix associated, actin dependent regulator of chromatin, subfamily a, member 2	-0.649215	3.87663e-07	1.84256e-05	0.217801	0.0951304	0.168674	0.147092	1	1	1979	1112	1400	1894	6784	3675	2992	2459	1911	2510	2666	1874	380.338	410.829	487.78	351.347	366.745	380.754	368.924	385.11	411.772	457.117	402.133	418.717	7.55223	8.15768	9.68566	6.97657	7.28232	7.5605	7.32558	7.64698	8.1764	9.07681	7.98502	8.3143
SPTB	6710	spectrin beta, erythrocytic	-0.831058	3.90073e-07	1.84256e-05	-0.879922	2.66859e-19	1.2045e-17	-0.951251	1	1	286	137	164	698	2263	1261	146	139	103	378	461	309	54.9671	50.618	57.143	129.484	122.339	130.649	18.0035	21.7706	22.1959	68.8423	69.5374	69.0432	1.82028	1.67626	1.89234	4.28797	4.05136	4.32654	0.5962	0.720952	0.735037	2.27977	2.30279	2.28643
INTS1	26173	integrator complex subunit 1	-1.11271	3.96065e-07	1.86167e-05	-0.0464439	0.719674	0.806355	-0.117695	1	1	134	60	86	604	2387	1193	105	98	67	629	929	439	25.7548	22.1705	29.9669	112.046	129.042	123.603	12.948	15.3495	14.4389	114.554	140.129	98.0895	1.90073	1.6362	2.21158	8.26911	9.52342	9.12202	0.955575	1.1328	1.0656	8.45416	10.3416	7.23908
EIF2AK2	5610	eukaryotic translation initiation factor 2 alpha kinase 2	1.04056	3.98945e-07	1.8673e-05	-0.675128	9.77798e-09	9.64244e-08	-0.744984	1	1	170	99	76	996	3313	1707	396	300	192	680	640	531	32.6735	36.579	26.4828	184.764	179.102	176.857	48.8292	46.985	41.373	123.842	96.5373	118.645	1.92299	2.15284	1.55863	10.8742	10.541	10.4089	2.87383	2.76529	2.435	7.28867	5.68167	6.98284
CLPX	10845	caseinolytic mitochondrial matrix peptidase chaperone subunit	0.957743	4.04927e-07	1.88734e-05	-0.312324	0.0145015	0.034248	-0.379277	1	1	259	148	200	522	1650	995	911	645	542	430	423	409	49.7781	54.6819	69.6858	96.835	89.1999	103.089	112.33	101.016	116.789	78.3124	63.8056	91.3865	11.696	12.8482	16.3735	22.7526	20.9586	24.2221	26.3934	23.735	27.4409	18.4005	14.9919	21.4724
STK40	83931	serine/threonine kinase 40	-1.56178	4.12656e-07	1.91531e-05	0.377012	0.000170607	0.000687211	0.307804	1	1	54	22	21	505	1674	829	33	46	15	601	822	521	10.38	8.13153	7.32013	93.6815	90.4974	85.8907	4.07023	7.2057	3.23425	109.455	123.99	116.411	0.684198	0.535992	0.482508	6.17504	5.96515	5.6615	0.26829	0.474965	0.213187	7.21472	8.17281	7.67326
KIAA1524	57650	KIAA1524	0.774334	4.19684e-07	1.93982e-05	-0.386265	0.000600065	0.00209854	-0.456228	1	1	319	147	159	765	2437	1150	720	556	435	591	599	458	61.3092	54.3124	55.4009	141.913	131.745	119.148	88.7793	87.0776	93.733	107.633	90.353	102.335	8.77601	7.77447	7.93028	20.3139	18.8585	17.0553	12.7082	12.4646	13.4173	15.407	12.9334	14.6486
TFG	10342	TRK-fused gene	0.731532	4.30799e-07	1.98293e-05	-0.18036	0.0824812	0.149984	-0.250937	1	1	676	252	380	625	1877	1032	1484	954	849	537	583	447	129.92	93.1044	132.4	115.942	101.472	106.923	182.983	149.409	182.939	97.799	87.9396	99.877	10.3944	7.44895	10.5928	9.2761	8.11838	8.55451	14.6398	11.9537	14.6363	7.82455	7.03573	7.9908
KIF3C	3797	kinesin family member 3C	-2.28995	4.43319e-07	2.02561e-05	0.544421	2.96315e-05	0.000143313	0.480739	1	1	21	14	10	137	559	336	21	20	10	225	305	207	4.03783	5.17596	3.4876	25.4159	30.2202	34.8128	2.59059	3.1338	2.15689	40.9783	46.0068	46.253	0.51661	0.662226	0.446213	3.25178	3.86645	4.45404	0.331448	0.400947	0.275958	5.24287	5.88624	5.91773
SOX12	6666	SRY-box 12	-1.77909	4.43724e-07	2.02561e-05	0.121348	0.378293	0.504301	0.0515819	1	1	48	28	33	197	875	443	44	29	20	271	353	175	9.22685	10.3482	11.5011	36.5462	47.3032	45.8986	5.42656	4.5433	4.31162	49.3557	53.247	39.1031	1.64501	1.84493	2.05047	6.51563	8.43345	8.18303	0.967474	0.810002	0.768697	8.79938	9.49314	6.97149
FEM1A	55527	fem-1 homolog A	-1.30515	4.53131e-07	2.05972e-05	-0.175961	0.136033	0.225489	-0.248686	1	1	81	33	41	742	2361	1235	56	37	23	648	866	438	15.569	12.1955	14.2884	137.646	127.637	127.955	6.9062	5.7962	4.95804	118.014	130.626	97.8661	2.65818	2.0822	2.43954	23.5011	21.7922	21.8465	1.17914	0.989619	0.846515	20.1492	22.3026	16.7093
PRDM2	7799	PR/SET domain 2	-0.866694	4.5491e-07	2.05972e-05	0.352007	0.00654111	0.0172383	0.279371	1	1	499	321	335	1292	4032	2020	790	638	406	1721	1952	1082	95.9027	118.596	116.721	239.673	217.971	209.286	97.4105	99.9198	87.4843	313.426	294.436	241.757	2.41824	2.99047	2.9432	6.0435	5.49628	5.27727	2.45626	2.51954	2.20597	7.90323	7.42437	6.09605
COL2A1	1280	collagen type II alpha 1 chain	-1.00726	4.56836e-07	2.06003e-05	1.17827	1.28043e-15	3.55568e-14	1.10842	0.402023	1	446	216	231	578	2522	1275	866	787	523	1412	2280	1121	85.7168	79.8043	80.4866	107.223	136.34	132.099	106.782	123.255	112.695	257.152	343.91	250.471	4.58526	4.26898	4.30548	5.73571	7.29327	7.06639	5.71208	6.59329	6.02839	13.7559	18.3968	13.3985
XPO1	7514	exportin 1	0.888629	4.73983e-07	2.1287e-05	-0.396872	0.0116869	0.0285112	-0.463155	1	1	2483	1214	1659	2414	8523	4759	6581	4683	4045	1975	1873	1893	477.2	448.513	578.018	447.809	460.756	493.064	811.458	733.414	871.591	359.684	282.52	422.962	59.2868	55.7228	71.8124	55.6354	57.2439	61.2577	100.815	91.1186	108.286	44.6868	35.1	52.5484
HLA-DRB5	3127	major histocompatibility complex, class II, DR beta 5	-0.987964	4.78253e-07	2.13583e-05	0.859548	8.34832e-12	1.34112e-10	0.795662	1	1	445	220	302	118	509	286	700	665	527	272	331	205	85.5247	81.2821	105.224	21.8913	27.5172	29.6324	86.3133	104.148	113.557	49.5378	49.9286	45.8061	43.3695	41.2181	53.3589	11.1011	13.954	15.0266	43.7694	52.8135	57.5845	25.1206	25.3188	23.2282
MED24	9862	mediator complex subunit 24	-0.874791	4.79422e-07	2.13583e-05	-0.550994	7.78456e-08	6.42904e-07	-0.621376	1	1	402	181	222	392	1320	651	265	156	144	264	321	213	77.2607	66.8736	77.3509	72.7195	71.36	67.4488	32.6765	24.433	31.0303	48.0809	48.4202	47.5936	3.27778	2.83712	3.28161	3.08513	3.02745	2.86151	1.3863	1.03657	1.31646	2.03983	2.05423	2.01916
PAXBP1	94104	PAX3 and PAX7 binding protein 1	-1.03085	5.04373e-07	2.238e-05	0.0830268	0.561326	0.676908	0.00910557	1	1	516	331	261	1440	4663	2185	532	435	284	1656	1834	941	99.1699	122.291	90.9389	267.128	252.083	226.381	65.5984	68.1276	61.1966	301.589	276.637	210.253	6.18922	7.6322	5.67552	16.6715	15.7326	14.1285	4.09401	4.25186	3.81929	18.8222	17.265	13.122
KIAA1109	84162	KIAA1109	-1.14273	5.10397e-07	2.25571e-05	-0.385625	0.000488838	0.00175348	-0.452454	1	1	94	50	93	582	2329	1213	82	59	43	522	551	441	18.0674	18.4761	32.4058	107.965	125.907	125.676	10.1121	9.24165	9.2675	95.0673	83.1128	98.5364	0.590515	0.603872	1.05915	3.52874	4.11514	4.10758	0.330503	0.302054	0.302899	3.10718	2.71646	3.22056
SETD1A	9739	SET domain containing 1A	-1.30465	5.40442e-07	2.37902e-05	-0.0776429	0.467186	0.591514	-0.148353	1	1	84	42	34	356	1305	652	74	51	28	366	458	257	16.1455	15.5205	11.8495	66.0413	70.5491	67.5524	9.12565	7.98876	6.03541	66.6569	69.0849	57.4246	1.39474	1.34075	1.02362	5.70502	6.09443	5.83555	0.788325	0.690114	0.521372	5.7582	5.96795	4.96066
PKD1	5310	polycystin 1, transient receptor potential channel interacting	-1.33647	5.46215e-07	2.39493e-05	0.341347	0.00630645	0.0167208	0.270582	1	1	44	26	30	591	2553	1259	41	37	29	905	1163	625	8.4581	9.60932	10.4558	109.635	138.016	130.441	5.05665	5.7962	6.25088	164.818	175.425	139.648	0.156342	0.177621	0.193269	2.02652	2.55113	2.41112	0.0934686	0.107139	0.115543	3.04655	3.24261	2.5813
MTURN	222166	maturin, neural progenitor differentiation regulator homolog	-1.32785	5.56332e-07	2.41453e-05	0.616398	1.3887e-07	1.09214e-06	0.545813	1	1	90	52	53	991	3818	1824	138	109	70	1728	1968	1240	17.2987	19.2149	18.4693	183.837	206.402	188.979	17.017	17.0722	15.0853	314.701	296.849	277.06	2.78427	3.0927	2.97269	29.589	33.2211	30.4167	2.73894	2.74782	2.42802	50.6521	47.7787	44.5936
SUPT20H	55578	SPT20 homolog, SAGA complex component	1.00148	5.57216e-07	2.41453e-05	-0.403272	0.00123123	0.00398498	-0.47182	1	1	145	71	81	642	1994	978	451	298	227	490	448	410	27.8689	26.2344	28.2248	119.096	107.797	101.328	55.6109	46.6718	48.9146	89.2395	67.5766	91.61	1.06475	1.00231	1.07835	4.55015	4.11846	3.87132	2.12466	1.78314	1.86882	3.40947	2.58182	3.50004
TRAM1	23471	translocation associated membrane protein 1	0.807187	5.56959e-07	2.41453e-05	-0.155087	0.167909	0.266817	-0.224015	1	1	367	179	214	659	2328	1360	1181	837	525	674	690	552	70.5342	66.1347	74.5636	122.249	125.853	140.906	145.622	131.085	113.126	122.749	104.079	123.338	16.6866	15.6458	17.6398	28.921	29.7735	33.3347	34.4504	31.0115	26.7626	29.0393	24.6225	29.1785
SSX2IP	117178	SSX family member 2 interacting protein	1.05567	5.72169e-07	2.46968e-05	-0.189668	0.131496	0.219257	-0.257361	1	1	106	73	68	628	2218	1203	415	273	205	633	562	526	20.3736	26.9733	23.6955	116.498	119.906	124.639	51.1719	42.7565	44.1742	115.282	84.772	117.528	0.530494	0.702339	0.616989	3.03342	3.12215	3.2454	1.33243	1.11331	1.15022	3.00175	2.20732	3.06023
TIMP3	7078	TIMP metallopeptidase inhibitor 3	0.812074	5.86566e-07	2.52201e-05	0.488318	0.000995872	0.00329896	0.418233	1	1	1902	629	851	3663	11505	5697	8695	5633	4315	5190	5422	3981	365.54	232.386	296.502	679.504	621.963	590.246	1072.12	882.195	929.769	945.193	817.841	889.491	59.6799	37.9406	48.4084	110.939	101.545	96.3667	175.04	144.032	151.799	154.317	133.525	145.223
CLUH	23277	clustered mitochondria homolog	-0.926248	5.93352e-07	2.54133e-05	0.416943	0.000302262	0.00114353	0.345308	1	1	276	103	138	585	1888	1032	340	265	156	748	1070	558	53.0452	38.0568	48.0843	108.522	102.066	106.923	41.9242	41.5036	33.616	136.226	161.397	124.678	5.79286	4.15603	5.2511	11.8512	11.1463	11.6766	4.57838	4.53245	3.67107	14.8767	17.6256	13.6156
TP53BP2	7159	tumor protein p53 binding protein 2	0.909529	6.10917e-07	2.6065e-05	-0.445414	0.000193657	0.000768658	-0.514577	1	1	199	95	131	488	1490	863	537	347	323	370	355	316	38.2469	35.1012	45.6454	90.5279	80.5503	89.4133	66.2149	54.3458	69.6	67.3854	53.5487	70.6072	2.40925	2.2111	2.8753	5.70254	5.07403	5.63233	4.17102	3.42336	4.38425	4.24475	3.37315	4.4477
ARID1A	8289	AT-rich interaction domain 1A	-0.657841	6.22099e-07	2.64404e-05	-0.303209	0.0118069	0.028771	-0.373761	1	1	458	238	296	1799	5551	2906	461	349	279	1470	1576	1126	88.0231	87.9321	103.133	333.724	300.089	301.081	56.8439	54.659	60.1192	267.715	237.721	251.588	2.97476	2.97168	3.48541	11.2783	10.1416	10.1751	1.92105	1.84721	2.03174	9.04748	8.03383	8.50248
HIVEP3	59269	human immunodeficiency virus type I enhancer binding protein 3	-1.90483	6.39811e-07	2.70894e-05	-0.270402	0.0555759	0.108028	-0.346009	1	1	38	22	19	501	1341	672	30	27	8	363	491	236	7.30499	8.13153	6.6233	92.9395	72.4953	69.6245	3.70032	4.23008	1.72594	66.1106	74.0626	52.7325	0.170829	0.190158	0.154888	2.17341	1.69532	1.62819	0.0865329	0.0989215	0.0403615	1.54601	1.73197	1.23316
AHCYL1	10768	adenosylhomocysteinase like 1	0.767277	6.79839e-07	2.86747e-05	-0.829961	8.37295e-12	1.34219e-10	-0.896181	1	1	429	192	227	820	3000	1704	731	542	418	481	546	480	82.4497	70.9376	79.0929	152.115	162.181	176.546	90.1357	84.8851	90.07	87.6004	82.3586	107.25	3.00637	2.5866	2.88397	5.54659	5.91363	6.43742	3.28662	3.09517	3.28423	3.19418	3.00305	3.91068
POLR1B	84172	RNA polymerase I subunit B	0.717895	6.84796e-07	2.87744e-05	0.241995	0.0127641	0.0307872	0.17298	1	1	329	145	160	469	1516	798	1062	828	630	522	652	464	63.2311	53.5735	55.7493	87.0033	81.9558	82.6789	130.949	129.676	135.75	95.0673	98.3473	103.675	1.08663	0.920666	0.958057	1.49516	1.40842	1.42084	2.25037	2.22849	2.33288	1.63374	1.69011	1.78167
SET	6418	SET nuclear proto-oncogene	0.811724	7.04984e-07	2.95109e-05	-0.554108	0.000183241	0.00073218	-0.622124	1	1	559	239	337	3255	11811	6437	1019	766	607	2443	2483	2154	107.434	88.3016	117.418	603.818	638.506	666.915	125.647	119.966	130.794	444.915	374.53	481.278	7.53499	6.19312	8.23525	42.3494	44.7823	46.7748	8.81238	8.41395	9.1734	31.2046	26.2681	33.7549
GTF2A1	2957	general transcription factor IIA subunit 1	0.949133	7.32582e-07	3.04961e-05	-0.23894	0.0582228	0.11234	-0.307358	1	1	269	157	162	748	2588	1418	801	557	483	723	645	593	51.6999	58.0069	56.4462	138.759	139.908	146.915	98.7669	87.2342	104.076	131.673	97.2915	132.498	2.3683	2.65721	2.58572	6.35634	6.409	6.72995	4.52436	3.99607	4.76756	6.03174	4.45678	6.06955
MAP2K1	5604	mitogen-activated protein kinase kinase 1	1.04368	7.34018e-07	3.04961e-05	-0.140305	0.202608	0.310077	-0.208677	1	1	93	50	56	249	926	439	352	301	206	241	296	180	17.8752	18.4761	19.5145	46.1924	50.0603	45.4842	43.4039	47.1417	44.3896	43.8922	44.6493	40.2203	4.74018	4.89951	5.1749	12.2494	13.2751	12.0616	11.5099	12.5011	11.7713	11.6394	11.8402	10.6657
RPS11	6205	ribosomal protein S11	-0.794657	7.58191e-07	3.13829e-05	-0.684763	2.65822e-06	1.62962e-05	-0.752548	1	1	4446	1692	1944	4034	13109	7332	2856	1774	1580	2243	3108	2244	854.461	625.108	677.316	748.326	708.676	759.643	352.154	277.831	340.45	408.492	468.803	501.387	758.846	555.158	601.524	664.588	629.375	674.638	312.748	246.741	302.353	362.781	416.344	445.282
TAX1BP1	8887	Tax1 binding protein 1	0.824719	7.82202e-07	3.22564e-05	-0.220712	0.0902489	0.161263	-0.289665	1	1	535	222	293	955	3161	1719	1423	946	771	910	802	740	102.821	82.021	102.088	177.158	170.885	178.1	175.461	148.156	166.132	165.729	120.973	165.343	4.66522	3.72146	4.63195	8.03804	7.7534	8.08078	7.96104	6.72215	7.53775	7.51946	5.48879	7.50195
LRRK1	79705	leucine rich repeat kinase 1	-1.08858	7.87024e-07	3.2335e-05	0.371251	0.000923496	0.00307901	0.301665	1	1	96	52	62	604	2343	1051	133	95	47	837	1063	614	18.4518	19.2149	21.605	112.046	126.664	108.891	16.4005	14.8797	10.1294	152.434	160.341	137.19	1.34469	1.4003	1.57448	8.16546	9.2307	7.93553	1.1952	1.08437	0.738187	11.1088	11.685	9.99784
PKN1	5585	protein kinase N1	-0.807619	8.03434e-07	3.28874e-05	-0.0334772	0.786444	0.856188	-0.102296	1	1	371	188	162	1435	5394	2742	368	275	214	1374	2015	1201	71.3029	69.4598	56.4462	266.2	291.601	284.09	45.3767	43.0698	46.1134	250.232	303.938	268.346	6.08958	5.93217	4.82075	22.7347	24.904	24.2625	3.87537	3.67835	3.93829	21.3709	25.9577	22.9179
PTPRF	5792	protein tyrosine phosphatase, receptor type F	-1.18628	8.55247e-07	3.4625e-05	0.083483	0.43611	0.56231	0.0148672	1	1	81	32	56	447	1472	751	63	66	42	409	604	396	15.569	11.826	19.5145	82.9222	79.5772	77.8094	7.76932	10.3379	9.05203	74.488	91.1072	88.4819	0.579505	0.440185	0.726365	3.08651	2.962	2.8962	0.289188	0.384796	0.336933	2.77257	3.39117	3.29345
RASAL3	64926	RAS protein activator like 3	-0.792759	8.54362e-07	3.4625e-05	0.391907	0.000113702	0.000479455	0.322535	1	1	322	164	222	544	2022	1050	480	315	327	770	964	597	61.8858	60.593	77.3509	100.916	109.31	108.788	59.1866	49.3342	70.4619	140.232	145.409	133.392	9.77813	9.57387	12.2217	15.945	17.2713	17.1888	9.35166	7.79495	11.1332	22.1571	22.975	21.0763
RSRP1	57035	arginine and serine rich protein 1	-1.22635	8.53722e-07	3.4625e-05	0.621509	0.000391692	0.00144206	0.544499	1	1	436	189	198	473	1436	675	446	371	235	786	913	356	83.795	69.8292	68.989	87.7453	77.631	69.9353	54.9943	58.1045	50.6384	143.146	137.716	79.5446	35.7945	29.8288	29.4699	37.482	33.1615	29.8741	23.4918	24.8204	21.6311	61.1475	58.8278	33.9789
LMO4	8543	LIM domain only 4	1.55921	8.93971e-07	3.60612e-05	0.196567	0.151494	0.245639	0.133489	1	1	90	25	35	247	1011	574	277	195	167	340	340	322	17.2987	9.23987	12.1979	45.8214	54.6554	59.4711	34.1561	30.5408	35.9862	61.9218	51.2861	71.9478	2.9285	1.56422	2.06499	7.75713	9.25265	10.0679	5.78232	5.17028	6.09213	10.4828	8.68227	12.1801
TCF3	6929	transcription factor 3	-1.81125	9.05992e-07	3.64137e-05	-0.122899	0.246714	0.362607	-0.191927	1	1	31	13	14	505	1691	818	16	14	7	408	591	375	5.95969	4.80651	4.88125	93.6815	91.4164	84.751	1.97408	2.19413	1.51047	74.3059	89.1463	83.7898	0.478459	0.385879	0.391879	7.52099	7.33914	6.80403	0.158484	0.17615	0.121264	5.96547	7.15689	6.72686
QARS	5859	glutaminyl-tRNA synthetase	-0.615984	9.19508e-07	3.68235e-05	-0.769775	7.95216e-13	1.46312e-11	-0.838669	1	1	1355	573	774	1073	3510	1811	946	603	566	578	753	533	260.414	211.697	269.674	199.048	189.752	187.632	116.646	94.4384	121.96	105.266	113.582	119.092	20.0164	16.2719	20.7282	15.2996	14.5851	14.4221	8.96586	7.25891	9.37433	8.09115	8.73035	9.1539
DYRK1A	1859	dual specificity tyrosine phosphorylation regulated kinase 1A	0.860807	9.51789e-07	3.79791e-05	-0.427697	0.00473996	0.0130198	-0.497255	1	1	443	167	189	2532	8479	4582	876	686	519	2139	1840	1683	85.1403	61.7014	65.8533	469.698	458.377	474.725	108.015	107.437	111.833	389.552	277.542	376.041	2.80889	2.03561	2.17259	15.496	15.1225	15.6618	3.56354	3.54449	3.68951	12.8518	9.15647	12.4061
SLC24A3	57419	solute carrier family 24 member 3	-0.878578	1.00322e-06	3.9888e-05	0.574923	2.24824e-08	2.0531e-07	0.507783	1	1	201	116	134	359	1458	736	338	236	175	629	726	484	38.6313	42.8596	46.6906	66.5979	78.8203	76.2553	41.6776	36.9619	37.71	114.554	109.509	108.144	6.62971	7.35534	8.01281	11.4292	13.5267	13.0865	7.1525	6.34321	6.47159	19.6592	18.7934	18.5591
EEF1A1	1915	eukaryotic translation elongation factor 1 alpha 1	-0.875758	1.00864e-06	3.99602e-05	-0.131511	0.462894	0.587649	-0.198014	1	1	29298	12670	17400	38210	136795	76604	29341	15332	17471	35468	41948	34350	5630.67	4680.9	6062.36	7088.12	7395.17	7936.66	3617.83	2401.17	3764.53	6459.35	6327.32	7674.94	1148.18	954.506	1236.21	1445.37	1507.99	1618.41	737.731	489.635	767.646	1317.16	1290.24	1565.04
TTC39B	158219	tetratricopeptide repeat domain 39B	-0.728394	1.04593e-06	4.12899e-05	0.500679	2.48871e-05	0.000122468	0.428751	1	1	539	278	299	808	2635	1385	936	621	580	1287	1296	832	103.59	102.71	104.179	149.889	142.449	143.496	115.413	97.2574	124.977	234.387	195.486	185.899	4.07178	4.03718	4.09491	5.89164	5.5992	5.64034	4.53649	3.82286	4.91241	9.21298	7.68391	7.30706
MARK4	57787	microtubule affinity regulating kinase 4	-1.55149	1.05969e-06	4.16849e-05	-0.0557053	0.629336	0.73399	-0.12568	1	1	36	35	24	293	913	481	29	25	15	234	343	236	6.92062	12.9343	8.36536	54.3546	49.3575	49.8357	3.57702	3.91686	3.23425	42.6174	51.7387	52.7325	0.469576	0.877619	0.567605	3.68806	3.349	3.38144	0.242707	0.265766	0.21945	2.89167	3.51056	3.578
CMTR2	55783	cap methyltransferase 2	1.00515	1.07519e-06	4.21451e-05	0.311061	0.00986828	0.0245843	0.246382	1	1	114	53	71	253	906	433	510	401	264	340	328	288	21.9111	19.5844	24.7407	46.9344	48.9791	44.8626	62.8857	62.8028	56.8871	61.9218	49.4761	64.3511	1.7078	1.52645	1.92835	3.65818	3.81754	3.49669	4.90146	4.895	4.43391	4.82633	3.85628	5.01567
PURB	5814	purine rich element binding protein B	-1.34129	1.11575e-06	4.35811e-05	-1.00805	1.56704e-18	6.32746e-17	-1.07975	0.415748	1	132	73	51	1278	4640	2430	61	67	37	737	802	503	25.3705	26.9733	17.7725	237.076	250.84	251.764	7.52271	10.4945	7.97466	134.223	120.973	112.389	2.5282	2.68793	1.77105	23.6249	24.9965	25.0886	0.749647	1.04579	0.794685	13.3754	12.0551	11.1997
ACCS	84680	1-aminocyclopropane-1-carboxylate synthase homolog (inactive)	-1.55557	1.1423e-06	4.421e-05	0.371607	0.0329247	0.06932	0.294756	1	1	67	34	39	91	291	132	67	34	33	116	154	65	12.8784	12.5649	13.5915	16.8827	15.7321	13.6771	8.26253	5.32636	7.11277	21.1275	23.2304	14.5254	1.82207	1.77772	1.92297	2.38862	2.22582	1.93507	1.16901	0.753588	1.00633	2.98917	3.28671	2.0551
FBLN2	2199	fibulin 2	-0.865196	1.13793e-06	4.421e-05	0.54345	0.000125546	0.000522759	0.473395	1	1	853	321	418	1258	4997	2526	1055	932	625	1875	2917	1494	163.937	118.596	145.64	233.366	270.139	261.711	130.086	145.964	134.673	341.473	439.994	333.812	6.81819	4.93247	6.05721	9.70579	11.2352	10.8847	5.41032	6.07069	5.6011	14.202	18.2995	13.8834
GLS	2744	glutaminase	0.683522	1.14381e-06	4.421e-05	-0.313967	0.00845841	0.0215506	-0.383996	1	1	1096	564	698	1512	4966	2535	3116	2049	1847	1289	1289	1001	210.638	208.372	243.195	280.484	268.464	262.643	384.213	320.899	397.981	234.752	194.431	223.659	16.0388	15.8663	18.5178	21.3572	20.4419	19.9987	29.2556	24.4345	30.3039	17.8749	14.8047	17.0303
DOK2	9046	docking protein 2	-1.14203	1.15505e-06	4.44896e-05	0.249728	0.0297309	0.0634633	0.180802	1	1	187	70	82	212	803	431	148	115	94	268	372	209	35.9407	25.865	28.5732	39.3287	43.4109	44.6554	18.2501	18.0119	20.2566	48.8094	56.1129	46.6998	11.9325	8.58732	9.48647	13.0574	14.4126	14.8258	6.05912	5.98005	6.72531	16.205	18.6298	15.5046
PPARD	5467	peroxisome proliferator activated receptor delta	-1.48175	1.15968e-06	4.45131e-05	0.487039	2.49219e-05	0.000122599	0.417963	1	1	98	60	45	302	979	447	132	72	62	431	434	328	18.8361	22.1705	15.682	56.0241	52.9255	46.3131	16.2772	11.2776	13.3615	78.4946	65.4648	73.2884	0.835046	0.982867	0.695217	2.48367	2.3463	2.05316	0.721604	0.49996	0.592344	3.47983	2.9022	3.24903
PLEKHM2	23207	pleckstrin homology and RUN domain containing M2	-1.14831	1.18223e-06	4.52225e-05	0.422428	1.01015e-05	5.41502e-05	0.353521	1	1	50	29	28	462	1628	804	58	45	31	625	789	499	9.61122	10.7177	9.75901	85.7048	88.0106	83.3005	7.1528	7.04909	6.68182	113.825	119.012	111.496	1.33768	1.49167	1.35825	11.9283	12.2492	11.5937	0.995519	0.981084	0.929969	15.8421	16.564	15.5178
BUB1	699	BUB1 mitotic checkpoint serine/threonine kinase	0.836881	1.19499e-06	4.53799e-05	-1.18693	2.23557e-20	1.12456e-18	-1.25591	0.0331002	1	1159	663	962	1436	4978	2902	2130	1577	1172	697	693	611	222.745	244.947	335.175	266.386	269.112	300.667	262.636	246.978	252.537	126.938	104.532	136.52	11.0112	12.1087	16.5691	13.1685	13.3033	14.8631	12.9832	12.2091	12.4839	6.27504	5.16742	6.74873
FAN1	22909	FANCD2 and FANCI associated nuclease 1	-1.4261	1.19343e-06	4.53799e-05	-0.392057	0.00403571	0.01131	-0.465469	1	1	74	46	43	725	2291	973	51	43	10	560	637	333	14.2237	16.9983	14.9852	134.492	123.853	100.81	6.28968	6.73587	2.15689	101.988	96.0848	74.4056	0.671087	0.801994	0.707015	6.34548	5.84348	4.75631	0.296753	0.317804	0.101764	4.81188	4.53337	3.51053
PHLDB1	23187	pleckstrin homology like domain family B member 1	-1.33874	1.19862e-06	4.53799e-05	0.39904	0.0030687	0.00886263	0.326606	1	1	73	42	54	191	649	315	74	78	47	236	358	170	14.0315	15.5205	18.8177	35.4332	35.0856	32.637	9.12565	12.2173	10.1294	42.9816	54.0012	37.9859	0.488511	0.54035	0.655144	1.23362	1.22152	1.13627	0.317712	0.425348	0.352658	1.49642	1.88007	1.32249
LAMB1	3912	laminin subunit beta 1	-1.16895	1.2357e-06	4.66245e-05	0.0351903	0.81433	0.875069	-0.0293509	1	1	179	112	156	120	511	323	201	140	116	150	193	134	34.4032	41.3818	54.3557	22.2624	27.6253	33.4659	24.7851	21.9272	24.997	27.3195	29.1131	29.9423	3.06897	3.69151	4.84886	1.98594	2.46435	2.98536	2.21098	1.95604	2.22989	2.43706	2.59706	2.67104
ZNF529	57711	zinc finger protein 529	1.02125	1.29325e-06	4.86306e-05	-0.214204	0.0366902	0.0759949	-0.282172	1	1	159	80	85	381	1389	693	480	340	257	366	391	280	30.5595	29.5595	29.6185	70.679	75.0902	71.8002	59.1866	53.2495	55.3788	66.6569	58.9788	62.5636	1.31382	1.27083	1.27336	3.03865	3.2283	3.08685	2.54457	2.28932	2.38086	2.86573	2.53563	2.68975
RPL18A	6142	ribosomal protein L18a	-0.740291	1.30387e-06	4.88643e-05	-0.419875	0.000872698	0.00293189	-0.487905	1	1	1544	902	1083	1776	6081	3473	1567	1057	861	1243	1737	1220	296.737	333.245	377.333	329.457	328.741	359.826	193.217	165.54	185.525	226.374	262.006	272.591	246.255	276.552	313.14	273.409	272.814	298.611	160.346	137.378	153.962	187.862	217.432	226.217
CDKN2C	1031	cyclin dependent kinase inhibitor 2C	1.31384	1.31005e-06	4.89306e-05	-0.183826	0.120546	0.204672	-0.250906	1	1	522	282	291	401	1611	914	866	686	528	370	541	346	100.323	104.188	101.391	74.389	87.0916	94.6972	106.782	107.437	113.772	67.3854	81.6044	77.3102	22.9048	23.7872	23.1487	16.9838	19.8839	21.6204	24.3794	24.529	25.9753	15.3848	18.6311	17.6507
PRPF31	26121	pre-mRNA processing factor 31	-0.713695	1.36785e-06	5.09182e-05	0.108869	0.281006	0.4016	0.0410695	1	1	401	186	243	359	1213	674	490	387	285	382	472	346	77.0685	68.7209	84.6675	66.5979	65.5756	69.8317	60.4197	60.6103	61.412	69.5708	71.1967	77.3102	20.9084	18.6438	22.97	18.0678	17.7904	18.9451	16.3917	16.4434	16.6609	18.8743	19.3154	20.974
IQGAP3	128239	IQ motif containing GTPase activating protein 3	-1.17711	1.39402e-06	5.17188e-05	-1.09028	2.24023e-19	1.0204e-17	-1.16247	0.246596	1	126	68	76	335	1129	526	44	41	31	170	176	115	24.2173	25.1261	26.4828	62.1458	61.0345	54.498	5.42656	6.42264	6.68182	30.9618	26.5488	25.6971	2.21143	2.29441	2.4183	5.67489	5.57342	4.97653	0.495531	0.586489	0.610157	2.82731	2.42433	2.34655
AGRN	375790	agrin	-3.25446	1.41499e-06	5.23217e-05	0.465188	0.0277358	0.0598719	0.397957	1	1	17	4	6	31	134	70	6	2	2	52	76	32	3.26908	1.48148	2.09395	5.75249	7.24461	7.25348	0.741051	0.314789	0.433101	9.47194	11.4651	7.15211	0.120764	0.0547279	0.0773533	0.212504	0.267625	0.267953	0.0273753	0.0116287	0.0159993	0.349906	0.423537	0.264208
FLT4	2324	fms related tyrosine kinase 4	-0.825551	1.53702e-06	5.6645e-05	0.954907	5.02114e-20	2.42769e-18	0.887287	1	1	154	70	101	413	1566	776	333	245	175	817	1109	687	29.5986	25.865	35.1931	76.6151	84.6588	80.3995	41.0611	38.3714	37.71	148.792	167.28	153.501	1.61247	1.40908	1.91725	4.17384	4.61205	4.38001	2.23693	2.0904	2.05437	8.10591	9.11309	8.36245
SCAF1	58506	SR-related CTD associated factor 1	-0.887409	1.55312e-06	5.70488e-05	0.509702	3.00041e-05	0.000144647	0.438304	1	1	364	142	182	586	2112	1037	424	416	262	870	1190	589	69.9576	52.4652	63.4144	108.707	114.176	107.441	52.2817	65.152	56.4561	158.444	179.498	131.605	8.47457	6.35557	7.68194	13.1687	13.8311	13.0152	6.33333	7.89243	6.83902	19.1937	21.7441	15.9424
MED13L	23389	mediator complex subunit 13 like	-1.08879	1.57249e-06	5.75698e-05	0.208539	0.0885228	0.158863	0.141201	1	1	103	58	59	801	2823	1352	114	107	42	985	951	841	19.7971	21.4316	20.5598	148.591	152.613	140.077	14.0578	16.759	9.05203	179.388	143.448	187.91	1.23624	1.33831	1.28386	9.2788	9.52995	8.74715	0.877842	1.04652	0.565257	11.2019	8.95764	11.7341
SETD5	55209	SET domain containing 5	-0.802534	1.58566e-06	5.75954e-05	-0.376993	0.000891417	0.00298404	-0.446548	1	1	267	148	145	1562	5284	2586	276	198	148	1225	1368	984	51.3156	54.6819	50.5232	289.759	285.655	267.927	34.0328	31.0107	31.8922	223.096	206.347	219.861	2.29847	2.44925	2.26297	12.9786	12.7947	12.0007	1.52436	1.38899	1.42848	9.99266	9.24244	9.84775
UBE2O	63893	ubiquitin conjugating enzyme E2 O	-0.709807	1.5851e-06	5.75954e-05	0.455695	2.18275e-05	0.000108628	0.386172	1	1	418	184	222	529	1971	1033	620	434	369	756	1038	597	80.3356	67.982	77.3509	98.1336	106.553	107.026	76.449	67.971	79.5118	137.683	156.57	133.392	8.69716	7.35975	8.37402	10.624	11.5355	11.5867	8.27639	7.35856	8.60797	14.9056	16.9504	14.4411
UCK1	83549	uridine-cytidine kinase 1	-1.99538	1.58877e-06	5.75954e-05	0.103573	0.519482	0.640352	0.0301928	1	1	35	24	24	80	269	122	20	18	13	78	113	60	6.72843	8.87043	8.36536	14.8422	14.5427	12.641	2.46729	2.82058	2.80331	14.207	17.0461	13.4082	0.574245	0.757056	0.713951	1.26672	1.24117	1.07886	0.210574	0.240725	0.239251	1.21251	1.45482	1.14434
CARD9	64170	caspase recruitment domain family member 9	-1.07327	1.63657e-06	5.89429e-05	0.760862	1.80844e-10	2.35145e-09	0.694399	1	1	90	43	58	129	458	213	137	103	91	232	263	171	17.2987	15.8899	20.2114	23.9319	24.7601	22.0692	16.8937	16.1326	19.6102	42.2531	39.6717	38.2094	2.45964	2.25934	2.87379	3.4028	3.52056	3.13795	2.40207	2.29384	2.78831	6.00784	5.64079	5.43287
GCLC	2729	glutamate-cysteine ligase catalytic subunit	1.00862	1.63383e-06	5.89429e-05	-0.107342	0.292394	0.414063	-0.176436	1	1	89	47	58	431	1388	749	286	271	156	401	442	341	17.1065	17.3677	20.2114	79.9542	75.0361	77.6022	35.2659	42.4433	33.616	73.031	66.6715	76.1931	1.52328	1.54655	1.79976	7.11969	6.68176	6.91026	3.14033	3.77946	2.99341	6.50321	5.93691	6.78478
DNM1	1759	dynamin 1	-1.15205	1.6829e-06	6.04157e-05	-0.553775	3.14565e-05	0.000150725	-0.628008	1	1	122	56	64	307	1033	476	74	51	36	205	282	132	23.4486	20.6927	22.3018	56.9516	55.8447	49.3176	9.12565	7.98876	7.75919	37.336	42.5376	29.4955	0.785706	0.693363	0.74728	1.90831	1.87122	1.65251	0.305778	0.267684	0.259992	1.25104	1.42533	0.988321
CSE1L	1434	chromosome segregation 1 like	0.638296	1.70925e-06	6.11637e-05	-1.02087	4.8852e-17	1.61114e-15	-1.08921	0.440367	1	2241	944	1318	1371	4627	2509	2961	2359	1570	696	724	633	430.691	348.762	459.21	254.328	250.137	259.949	365.101	369.448	338.295	126.756	109.208	141.436	27.0909	21.9375	28.8848	15.9975	15.7339	16.3511	22.9652	23.2387	21.2791	7.97306	6.86927	8.89644
MBD3	53615	methyl-CpG binding domain protein 3	-1.33827	1.72807e-06	6.16039e-05	-0.000517699	0.9964	0.998003	-0.0720794	1	1	74	40	40	476	1553	712	50	42	31	440	603	329	14.2237	14.7816	13.9399	88.3019	83.9561	73.7687	6.16638	6.57925	6.68182	80.1336	90.9563	73.5119	2.16692	2.25192	2.1237	13.4524	12.7904	11.2384	0.939424	1.00232	1.01795	12.208	13.8568	11.1992
SYNCRIP	10492	synaptotagmin binding cytoplasmic RNA interacting protein	0.620127	1.73266e-06	6.16039e-05	-0.847274	9.09315e-09	9.00874e-08	-0.9196	1	1	2944	1193	1789	3954	13336	7301	4109	3166	2596	2564	2492	1726	565.797	440.754	623.312	733.485	720.948	756.431	506.653	495.834	559.371	466.952	375.888	385.648	11.0109	8.57749	12.1302	14.2743	14.0303	14.7208	9.85994	9.64939	10.8859	9.08731	7.31513	7.50508
SETD2	29072	SET domain containing 2	-0.702792	1.7573e-06	6.22802e-05	0.259497	0.0384855	0.0790124	0.188822	1	1	508	336	376	1562	5036	2546	869	628	474	1992	2014	1438	97.6324	124.138	131.006	289.759	272.248	263.783	107.151	98.3537	102.136	362.78	303.788	321.3	6.05247	7.69561	8.1214	17.9629	16.8773	16.3525	6.64258	6.09718	6.33169	22.4896	18.8325	19.9181
ETS1	2113	ETS proto-oncogene 1, transcription factor	0.740341	1.77297e-06	6.24768e-05	0.756581	1.99521e-06	1.25509e-05	0.690491	1	1	539	216	285	1567	6506	3653	2663	1837	1553	3160	3250	2956	103.59	79.8043	99.3008	290.687	351.716	378.475	328.357	287.697	334.632	575.494	490.222	660.472	5.61464	4.32544	5.38216	15.7554	19.0632	20.5135	17.7971	15.5933	18.1372	31.1921	26.5703	35.7979
SNX14	57231	sorting nexin 14	0.794305	1.77411e-06	6.24768e-05	-0.333308	0.00539862	0.0146141	-0.398972	1	1	422	205	297	448	1705	937	1191	902	658	412	406	364	81.1044	75.7404	103.482	83.1077	92.1732	97.0802	146.855	141.265	141.784	75.0343	61.2414	81.332	3.1695	2.95988	4.04399	3.24779	3.60206	3.79382	5.73899	5.52055	5.5408	2.93229	2.39327	3.1784
CD2AP	23607	CD2 associated protein	0.924595	1.8058e-06	6.33916e-05	-0.24998	0.0429449	0.0867726	-0.318763	1	1	216	91	114	726	2419	1301	588	446	326	678	605	548	41.5141	33.6234	39.7224	134.678	130.772	134.793	72.5034	69.8503	70.2464	123.478	91.258	122.444	5.66204	4.58584	5.41768	18.3685	17.8358	18.3842	9.88862	9.52678	9.5808	16.8409	12.4465	16.6999
RPS19	6223	ribosomal protein S19	-0.915766	1.84768e-06	6.46572e-05	-0.342927	0.0135008	0.0322879	-0.410003	1	1	3504	1212	1485	2373	7977	4424	2269	1373	1411	1657	2390	1728	673.421	447.774	517.395	440.203	431.239	458.355	279.776	215.029	304.035	301.771	360.502	386.095	522.032	347.111	401.081	341.243	334.294	355.314	216.88	166.689	235.686	233.931	279.459	299.299
TPI1	7167	triosephosphate isomerase 1	-0.610352	1.8845e-06	6.57382e-05	-0.728455	5.15709e-09	5.32459e-08	-0.797389	1	1	3567	2034	2487	2296	8115	4307	2963	2425	1701	1391	1731	1239	685.529	751.459	866.503	425.919	438.699	446.233	365.348	379.785	366.522	253.328	261.101	276.836	104.998	115.096	132.716	65.235	67.1924	68.3464	55.9577	58.1689	56.1376	38.8004	39.9909	42.401
CCNB2	9133	cyclin B2	0.762241	1.95282e-06	6.79081e-05	-1.36632	1.45125e-32	2.2585e-30	-1.43302	0.00052484	0.0508297	1142	459	724	776	2806	1573	1318	981	748	313	356	305	219.478	169.58	252.253	143.953	151.694	162.974	162.514	153.638	161.176	57.0047	53.6995	68.1495	79.8393	61.6879	91.7619	52.3656	55.1813	59.2848	59.1177	55.8885	58.6308	20.7365	19.5342	24.7906
RAB44	401258	RAB44, member RAS oncogene family	-1.0143	1.97501e-06	6.84649e-05	-0.382132	0.00865107	0.0219809	-0.454713	1	1	473	264	313	1096	4252	2062	334	271	187	924	1318	575	90.9059	97.5378	109.056	203.314	229.865	213.637	41.1844	42.4433	40.2956	168.279	198.805	128.476	12.4494	13.3577	14.9351	27.8437	31.4797	29.2574	5.64015	5.81256	5.51844	23.0455	27.2261	17.5947
HNRNPD	3184	heterogeneous nuclear ribonucleoprotein D	0.586549	2.11773e-06	7.31837e-05	-0.62699	1.03108e-06	6.87082e-06	-0.697524	1	1	3395	1187	1668	2161	7941	4284	4739	3822	2897	1610	1696	1236	652.473	438.538	581.154	400.876	429.293	443.851	584.334	598.571	624.228	293.211	255.821	276.166	52.2146	35.0942	46.5072	32.0804	34.3544	35.5194	46.7617	47.901	49.9542	23.4644	20.4723	22.1004
MED22	6837	mediator complex subunit 22	-1.32663	2.13033e-06	7.33904e-05	0.664536	3.57369e-10	4.4716e-09	0.593813	1	1	80	33	31	279	904	436	108	51	55	412	540	328	15.3768	12.1955	10.8042	51.7575	48.871	45.1734	13.3179	7.98876	11.8532	75.0343	81.4536	73.2884	2.39253	1.89753	1.68107	8.05314	7.60401	7.02869	2.07219	1.243	1.84428	11.6749	12.6737	11.4032
TRIM8	81603	tripartite motif containing 8	-1.03707	2.15247e-06	7.39236e-05	0.451399	2.79329e-05	0.00013589	0.38203	1	1	72	53	45	901	3278	1626	113	60	78	1298	1558	1030	13.8393	19.5844	15.682	167.141	177.21	168.465	13.9345	9.39826	16.8091	236.391	235.006	230.139	3.14315	4.44797	3.56166	37.9607	40.2475	38.2614	3.16477	2.13451	3.81764	53.6885	53.374	52.2686
FAM83G	644815	family with sequence similarity 83 member G	-1.91766	2.19973e-06	7.53137e-05	0.440604	0.0046372	0.0127769	0.375965	1	1	30	13	17	63	227	103	23	13	12	91	105	66	5.7675	4.80651	5.92648	11.6886	12.2722	10.6725	2.8372	2.03752	2.58783	16.5745	15.8394	14.7488	1.06707	0.889271	1.09648	2.16256	2.27053	1.97456	0.524921	0.376969	0.478785	3.06652	2.93051	2.72874
TPT1	7178	tumor protein, translationally-controlled 1	-0.82772	2.25348e-06	7.69166e-05	-0.153988	0.362796	0.4887	-0.221493	1	1	2258	928	1349	6297	21252	12958	2403	1377	1226	6137	6048	5634	433.958	342.851	470.011	1168.12	1148.89	1342.53	296.298	215.656	264.172	1117.66	912.265	1258.83	27.8589	22.0101	30.1734	74.9902	73.7554	86.1868	19.0215	13.8445	16.9591	71.7505	58.5649	80.8132
CSNK2A1	1457	casein kinase 2 alpha 1	0.737951	2.27284e-06	7.73394e-05	-0.522347	8.72165e-07	5.88534e-06	-0.59222	1	1	381	142	209	937	3245	1657	697	485	404	702	744	550	73.2248	52.4652	72.8215	173.819	175.426	171.677	85.9434	75.9582	87.0533	127.848	112.224	122.891	6.54201	4.68732	6.50599	15.5293	15.6728	15.3379	7.67831	6.78622	7.77748	11.4222	10.0263	10.9792
ZNF91	7644	zinc finger protein 91	-1.29784	2.28873e-06	7.76418e-05	0.767181	2.42992e-09	2.65373e-08	0.693053	1	1	51	33	36	440	1164	662	82	72	46	766	718	503	9.8034	12.1955	12.5463	81.6237	62.9266	68.5884	10.1121	11.2776	9.91392	139.504	108.303	112.389	0.546333	0.67964	0.699192	4.5488	3.50683	3.82236	0.563535	0.628489	0.552492	7.77441	6.03559	6.26333
FYB	2533	FYN binding protein	-0.784569	2.35755e-06	7.97327e-05	0.201195	0.0686085	0.12877	0.130711	1	1	337	205	265	638	2177	1265	496	358	285	843	853	627	64.7686	75.7404	92.3326	118.354	117.69	131.063	61.1595	56.0685	61.412	153.527	128.666	140.095	2.98225	3.48745	4.25143	5.44956	5.41899	6.03477	2.81607	2.58166	2.8277	7.06912	5.92438	6.45064
CD55	1604	CD55 molecule (Cromer blood group)	0.778049	2.37013e-06	7.99145e-05	-0.133649	0.231324	0.34429	-0.20009	1	1	213	95	136	338	1128	613	639	518	397	315	333	285	40.9375	35.1012	47.3875	62.7023	60.9805	63.5117	78.7918	81.1264	85.545	57.3689	50.2303	63.6808	1.82464	1.5645	2.11212	2.79472	2.71797	2.83079	3.51185	3.6159	3.81285	2.557	2.23883	2.83833
DEK	7913	DEK proto-oncogene	0.99178	2.38363e-06	8.01261e-05	-0.7213	6.67109e-06	3.71472e-05	-0.788003	1	1	382	197	231	1154	3925	2311	887	647	600	787	645	734	73.4169	72.7848	80.4866	214.074	212.187	239.435	109.371	101.329	129.286	143.328	97.2915	164.002	9.41243	9.33138	10.3188	27.4453	27.2034	30.6968	14.0219	12.9909	16.5751	18.3754	12.4733	21.026
DPM2	8818	dolichyl-phosphate mannosyltransferase subunit 2, regulatory	-1.55008	2.49424e-06	8.35908e-05	0.650548	9.10543e-06	4.93775e-05	0.579743	1	1	127	52	42	93	273	146	113	82	64	117	161	124	24.4095	19.2149	14.6368	17.2537	14.759	15.1276	13.9345	12.8437	13.7924	21.3096	24.2863	27.708	13.5308	10.6513	8.11351	9.56416	8.18125	8.38556	7.7242	7.11958	7.64548	11.8124	13.4625	15.3592
ZNF217	7764	zinc finger protein 217	0.921177	2.54138e-06	8.49142e-05	1.32829	2.0268e-26	1.95357e-24	1.26371	0.0469977	1	83	52	51	213	905	481	839	606	501	693	667	555	15.9534	19.2149	17.7725	39.5142	48.925	49.8357	103.452	94.9082	107.954	126.209	100.61	124.008	1.81598	2.18725	2.02305	4.49792	5.56916	5.67281	11.776	10.8034	12.2885	14.3665	11.4525	14.1159
TADA2B	93624	transcriptional adaptor 2B	-2.03293	2.55014e-06	8.4951e-05	0.278463	0.00882211	0.0223507	0.206976	1	1	25	17	21	224	739	384	12	20	15	261	341	212	4.80657	6.2843	7.32013	41.5548	39.951	39.7859	1.48087	3.1338	3.23425	47.5345	51.437	47.3701	0.86201	1.12703	1.31279	7.45244	7.16482	7.1352	0.265579	0.562015	0.580031	8.52485	9.22471	8.49536
ARIH2	10425	ariadne RBR E3 ubiquitin protein ligase 2	-0.931968	2.62197e-06	8.70823e-05	-0.147132	0.159824	0.256667	-0.216119	1	1	315	132	150	902	2960	1507	313	250	131	796	928	678	60.5405	48.7707	52.2652	167.327	160.019	156.136	38.595	39.1545	28.2291	144.968	139.978	151.49	10.9141	8.79227	9.42225	30.1652	28.8478	28.1478	6.95782	7.05867	5.08908	26.1344	25.235	27.3103
PDE4A	5141	phosphodiesterase 4A	-1.58034	2.77727e-06	9.19649e-05	0.428352	0.000401288	0.00147231	0.357547	1	1	32	12	20	466	1580	774	19	30	11	568	891	448	6.15187	4.43706	6.97172	86.4468	85.4157	80.1923	2.34399	4.69991	2.37236	103.445	134.397	100.1	0.175337	0.126462	0.198704	2.46385	2.43447	2.28559	0.0668069	0.133954	0.0676156	2.94832	3.83051	2.853
MEGF8	1954	multiple EGF like domains 8	-1.40174	2.79614e-06	9.23144e-05	-0.333351	0.0286982	0.0615845	-0.406266	1	1	85	34	40	403	1501	695	44	43	25	323	507	200	16.3377	12.5649	13.9399	74.76	81.1449	72.0074	5.42656	6.73587	5.38899	58.8258	76.476	44.6889	0.418766	0.322061	0.357306	1.91624	2.07989	1.84568	0.139093	0.172653	0.13813	1.50781	1.96022	1.14546
MYO1D	4642	myosin ID	0.757932	2.87153e-06	9.45218e-05	-0.563076	1.44139e-07	1.12569e-06	-0.630981	1	1	284	164	211	796	2565	1373	727	519	388	497	612	481	54.5827	60.593	73.5183	147.663	138.665	142.253	89.6425	81.283	83.6058	90.5143	92.3139	107.474	2.99329	3.3229	4.03172	8.09779	7.60433	7.80107	4.91596	4.45753	4.58491	4.96377	5.06245	5.89382
KLF3	51274	Kruppel like factor 3	1.34922	2.88744e-06	9.47645e-05	-0.229811	0.0355243	0.0738874	-0.298254	1	1	43	12	26	573	1909	1008	135	91	63	525	509	429	8.26592	4.43706	9.06219	106.296	103.202	104.436	16.6471	14.2532	13.577	95.6136	76.7776	95.8552	1.24187	0.666626	1.36151	15.9699	15.505	15.6905	2.50107	2.14141	2.03981	14.365	11.5351	14.4013
FNBP1	23048	formin binding protein 1	0.990427	2.94729e-06	9.64432e-05	0.714118	3.08698e-12	5.27683e-11	0.648101	1	1	97	63	58	370	1316	628	605	388	312	625	689	534	18.644	23.2789	20.2114	68.6384	71.1438	65.0658	74.5995	60.7669	67.2298	113.825	103.928	119.316	2.56028	3.19677	2.77552	9.42576	9.76981	8.93516	10.2444	8.34481	9.23233	15.6311	14.2719	16.385
NCAPD3	23310	non-SMC condensin II complex subunit D3	-0.484938	2.98199e-06	9.72917e-05	-0.619085	4.56943e-08	3.96903e-07	-0.688889	1	1	1939	906	1167	1614	5936	3125	1720	1303	996	1121	1360	920	372.65	334.723	406.6	299.406	320.902	323.771	212.082	204.066	214.613	204.156	205.14	205.561	36.8778	33.1245	40.2375	29.6295	31.7568	32.0407	20.9879	20.1946	21.2383	20.2034	20.3008	20.3425
EML4	27436	echinoderm microtubule associated protein like 4	0.737054	3.0077e-06	9.78429e-05	-0.270087	0.0172666	0.0398584	-0.338375	1	1	254	116	141	705	2396	1270	664	484	324	632	614	528	48.8171	42.8596	49.1295	130.782	129.529	131.581	81.8744	75.8016	69.8155	115.1	92.6155	117.975	2.92809	2.57075	2.94683	7.84443	7.76924	7.89234	4.91089	4.54664	4.18759	6.9038	5.55515	7.07624
FZD6	8323	frizzled class receptor 6	0.874823	3.13959e-06	0.000101835	-0.131529	0.275623	0.395524	-0.198263	1	1	252	114	172	287	919	486	689	510	400	262	263	237	48.4328	42.1207	59.9303	53.2416	49.6819	50.3537	84.9569	79.8735	86.1914	47.7167	39.6717	52.956	2.76459	2.40429	3.42087	3.03908	2.83589	2.87423	4.84942	4.55925	4.91988	2.72371	2.26449	3.02277
TCF20	6942	transcription factor 20	-0.706567	3.1629e-06	0.000102292	0.46058	2.40907e-05	0.000118902	0.391272	1	1	189	79	88	1066	3502	1845	266	219	144	1459	1758	1182	36.3251	29.19	30.6637	197.749	189.319	191.155	32.7998	34.2995	31.0303	265.712	265.173	264.101	1.38666	1.11429	1.17055	7.54884	7.22704	7.29709	1.25209	1.30934	1.18454	10.1432	10.1227	10.0817
LIF	3976	LIF, interleukin 6 family cytokine	-3.85669	3.22821e-06	0.00010392	1.09905	2.63713e-09	2.86953e-08	1.03565	0.868572	1	9	5	6	43	181	74	2	9	5	111	135	65	1.7316	1.85093	2.09395	7.97854	9.78544	7.6679	0.247839	1.41107	1.07952	20.2169	20.3645	14.5254	0.200393	0.214203	0.242328	0.923335	1.13244	0.887386	0.0286817	0.163299	0.12493	2.33965	2.35673	1.68099
MCMBP	79892	minichromosome maintenance complex binding protein	0.796275	3.232e-06	0.00010392	-0.354811	0.00339376	0.00968166	-0.419516	1	1	277	110	138	307	1094	643	634	474	379	251	285	247	53.2374	40.6429	48.0843	56.9516	59.1424	66.6199	78.1753	74.2355	81.6665	45.7134	42.9901	55.1903	2.96472	2.26335	2.67775	3.17156	3.29356	3.70997	4.35347	4.13407	4.54789	2.54571	2.39406	3.07347
HAPLN3	145864	hyaluronan and proteoglycan link protein 3	-0.98145	3.26317e-06	0.000104488	0.730783	4.64836e-10	5.69234e-09	0.665027	1	1	217	68	86	198	739	376	278	215	138	308	473	291	41.7063	25.1261	29.9669	36.7317	39.951	38.957	34.2794	33.6731	29.7375	56.0941	71.3475	65.0214	6.45308	3.88768	4.63668	5.68338	6.1815	6.0277	5.30395	5.21013	4.60119	8.67926	11.0394	10.0606
PHC3	80012	polyhomeotic homolog 3	-0.880002	3.26847e-06	0.000104488	0.411175	0.000630463	0.00219331	0.340339	1	1	152	63	91	1124	3934	1842	224	157	126	1651	1732	1126	29.2142	23.2789	31.7089	208.509	212.673	190.844	27.6211	24.5896	27.1518	300.678	261.251	251.588	0.933211	0.743615	1.0129	6.66055	6.79359	6.09627	0.882322	0.785484	0.867331	9.6048	8.34536	8.03668
RNF167	26001	ring finger protein 167	0.752734	3.3245e-06	0.000105973	-0.0950466	0.332782	0.457425	-0.162386	1	1	334	136	187	533	1827	918	872	603	478	481	590	438	64.192	50.2485	65.1564	98.8756	98.7686	95.1116	107.521	94.4384	102.998	87.6004	88.9954	97.8661	23.2243	18.1796	23.5732	35.7726	35.7339	34.4109	38.9006	34.1673	37.2642	31.6934	32.1981	35.4074
PABPN1	8106	poly(A) binding protein nuclear 1	-1.54852	3.35851e-06	0.00010675	-0.0269158	0.852623	0.902303	-0.106799	1	1	58	21	23	98	295	156	32	21	18	92	110	68	11.1487	7.76209	8.01695	18.1813	15.9483	16.1636	3.94693	3.29041	3.88067	16.7567	16.5936	15.1957	2.76918	1.92799	1.99129	4.51596	3.96133	4.01481	0.980359	0.81729	0.963903	4.16211	4.12161	3.77439
CHD3	1107	chromodomain helicase DNA binding protein 3	-0.764567	3.62722e-06	0.000114635	0.572487	2.85495e-07	2.11153e-06	0.501369	1	1	183	107	123	651	2165	1086	322	258	181	1024	1189	689	35.1719	39.5345	42.8581	120.765	117.041	112.518	39.7048	40.4074	39.0028	186.49	179.347	153.948	0.879409	0.988487	1.07159	3.0195	2.92639	2.81329	0.992743	1.01031	0.975192	4.66284	4.48423	3.84918
POLR3E	55718	RNA polymerase III subunit E	-1.1446	3.62617e-06	0.000114635	-0.0702733	0.508617	0.630444	-0.144699	1	1	81	49	69	359	1087	586	73	73	60	333	400	245	15.569	18.1066	24.0439	66.5979	58.764	60.7143	9.00235	11.4342	12.9305	60.647	60.3364	54.7434	0.483359	0.562142	0.746473	2.06761	1.8244	1.88495	0.279489	0.35499	0.401445	1.88286	1.87322	1.69958
CRCP	27297	CGRP receptor component	-1.04137	3.67542e-06	0.000115828	-0.369967	0.000265912	0.00102153	-0.441211	1	1	428	174	216	512	1774	875	237	178	155	422	490	298	82.2575	64.2875	75.2604	94.98	95.9034	90.6566	29.224	27.8784	33.4005	76.8555	73.9117	66.5854	5.45077	4.25999	4.9871	6.29382	6.355	6.00733	1.93652	1.84735	2.21327	5.0928	4.89774	4.41226
BOD1L1	259282	biorientation of chromosomes in cell division 1 like 1	-0.75128	3.69801e-06	0.00011621	-0.126711	0.286929	0.407832	-0.196884	1	1	817	493	491	1176	3670	1959	889	635	620	1124	1104	877	157.018	182.141	171.074	218.155	198.402	202.966	109.618	99.4499	133.596	204.702	166.526	195.953	7.97004	9.24528	8.6835	11.0733	10.0706	10.3023	5.56406	5.04796	6.78116	10.3904	8.45265	9.94637
TK1	7083	thymidine kinase 1	-0.77141	3.75315e-06	0.000117609	-0.346202	0.00318777	0.00916575	-0.413171	1	1	1758	698	901	804	3140	1570	1498	993	779	603	907	594	337.865	257.878	313.922	149.147	169.75	162.663	184.709	155.517	167.856	109.819	136.811	132.722	146.706	111.975	136.31	64.7621	73.708	70.6309	80.2037	67.528	72.8857	47.6851	59.4055	57.6299
SRM	6723	spermidine synthase	-1.15457	3.7678e-06	0.000117736	-0.213183	0.0474229	0.0942035	-0.281416	1	1	90	49	46	372	1305	621	72	45	28	293	416	267	17.2987	18.1066	16.0304	69.0094	70.5491	64.3406	8.87904	7.04909	6.03541	53.3623	62.7498	59.659	7.917	8.28678	7.33658	31.5833	32.2879	29.4465	4.06364	3.22613	2.7622	24.4221	28.7184	27.3039
TICRR	90381	TOPBP1 interacting checkpoint and replication regulator	-0.740876	3.80556e-06	0.000118582	-0.0780282	0.451663	0.576906	-0.148161	1	1	281	116	182	575	2179	1095	301	227	179	598	752	438	54.0062	42.8596	63.4144	106.667	117.798	113.45	37.1154	35.5524	38.5719	108.908	113.431	97.8661	2.17732	1.72793	2.55662	4.30039	4.74914	4.57386	1.49635	1.43333	1.55507	4.39075	4.5731	3.94558
EEF1G	1937	eukaryotic translation elongation factor 1 gamma	-0.758112	3.83969e-06	0.00011931	-0.26874	0.0682669	0.128193	-0.335418	1	1	2363	1032	1364	3566	12111	6661	2203	1204	1323	2768	3517	2823	454.137	381.273	475.237	661.51	654.724	690.123	271.638	188.562	285.073	504.104	530.496	630.755	159.067	133.546	166.458	231.702	229.325	241.724	95.1445	66.0462	99.8505	176.569	185.813	220.93
LRFN1	57622	leucine rich repeat and fibronectin type III domain containing 1	-3.09449	3.85706e-06	0.000119515	2.00415	2.19105e-20	1.10589e-18	1.93703	5.19037e-05	0.00756392	14	1	4	34	122	49	14	4	0	128	205	79	2.69252	0.373142	1.39713	6.309	6.59589	5.07775	1.72747	0.628013	0.00215473	23.3129	30.9231	17.6535	0.493951	0.0684538	0.256307	1.1574	1.21003	0.931526	0.31691	0.115211	0.000395291	4.27681	5.67293	3.23858
DCK	1633	deoxycytidine kinase	0.866657	3.8902e-06	0.000120206	-0.701241	2.92538e-07	2.15828e-06	-0.765601	1	1	257	115	149	398	1479	863	600	408	316	272	270	271	49.3937	42.4901	51.9168	73.8325	79.9556	89.4133	73.983	63.8991	68.0917	49.5378	40.7275	60.5527	14.5661	12.5303	15.3102	21.7731	23.5788	26.3678	21.8175	18.8437	20.0801	14.6086	12.0105	17.8569
TREML2	79865	triggering receptor expressed on myeloid cells like 2	-0.863894	3.90458e-06	0.000120315	0.804072	4.61185e-10	5.6569e-09	0.734745	1	1	372	205	181	1087	3325	1699	767	454	416	1935	1851	1525	71.4951	75.7404	63.066	201.645	179.751	176.028	94.5746	71.1032	89.639	352.4	279.201	340.738	14.9197	15.8056	13.1607	42.0795	37.5106	36.7338	19.7359	14.8379	18.706	73.5392	58.264	71.1057
2017-03-06	10299	membrane associated ring-CH-type finger 6	-0.505447	3.94227e-06	0.00012114	-0.364038	0.00272513	0.00800692	-0.43441	1	1	1352	666	832	1534	5582	2869	1491	1138	826	1382	1357	1032	259.837	246.056	289.882	284.565	301.765	297.248	183.846	178.226	177.983	251.689	204.688	230.586	7.14212	6.7633	7.96795	7.82181	8.29457	8.17041	5.05335	4.89886	4.8922	6.91813	5.62622	6.33808
RAB6A	5870	RAB6A, member RAS oncogene family	0.841002	4.03326e-06	0.000123594	0.00679602	0.953683	0.970045	-0.0613388	1	1	388	129	147	649	2176	1233	822	699	487	708	690	605	74.5701	47.6624	51.22	120.394	117.636	127.748	101.356	109.473	104.938	128.941	104.079	135.179	5.01008	3.20226	3.44128	8.08883	7.90349	8.58288	6.80974	7.35508	7.05036	8.66307	6.99269	9.0822
TCP1	6950	t-complex 1	0.577343	4.11308e-06	0.000125693	-0.865294	1.37948e-12	2.48007e-11	-0.933927	1	1	1784	780	1082	1936	6203	3493	2776	1965	1488	1017	1203	955	342.862	288.173	376.985	359.138	335.336	361.898	342.29	307.743	320.626	185.216	181.459	213.381	44.5101	37.4104	48.94	46.6231	43.5332	46.9814	44.436	39.9511	41.6236	24.0446	23.5569	27.7011
KIF18B	146909	kinesin family member 18B	-0.993982	4.14064e-06	0.000125842	-0.607504	2.9641e-06	1.79504e-05	-0.680077	1	1	231	120	143	677	2247	1133	141	134	90	401	650	299	44.3969	44.3374	49.8263	125.588	121.474	117.387	17.3869	20.9875	19.3947	73.031	98.0457	66.8088	3.31766	3.31321	3.72339	9.38486	9.07741	8.77201	1.29928	1.56834	1.44932	5.45741	7.32668	4.99244
PELP1	27043	proline, glutamate and leucine rich protein 1	-0.724822	4.13747e-06	0.000125842	0.219312	0.0405293	0.0825842	0.150563	1	1	388	161	206	404	1530	774	465	370	292	476	683	391	74.5701	59.4847	71.7763	74.9455	82.7127	80.1923	57.3371	57.9479	62.9203	86.6899	103.023	87.3647	5.53642	4.41642	5.329	5.5643	6.14097	5.95384	4.25697	4.30231	4.67149	6.43625	7.64892	6.48636
KSR1	8844	kinase suppressor of ras 1	-0.912466	4.17859e-06	0.000126648	0.121366	0.35794	0.484123	0.0491694	1	1	258	127	146	949	3760	1809	307	274	179	1212	1504	755	49.5859	46.9235	50.8716	176.045	203.267	187.425	37.8552	42.9131	38.5719	220.729	226.861	168.695	7.31032	6.91781	7.49986	25.9539	29.9671	27.6316	5.5809	6.32657	5.68655	32.5414	33.4455	24.8702
SLC39A6	25800	solute carrier family 39 member 6	1.13691	4.36399e-06	0.000131907	-0.367129	0.00229167	0.00689716	-0.433459	1	1	119	40	41	204	696	393	196	172	121	168	180	147	22.872	14.7816	14.2884	37.8447	37.6265	40.7183	24.1686	26.9388	26.0744	30.5976	27.1522	32.847	2.58091	1.66797	1.61232	4.27045	4.24582	4.59471	2.72722	3.03981	2.94227	3.45267	3.06389	3.70649
LNX2	222484	ligand of numb-protein X 2	1.23243	4.47868e-06	0.00013464	0.058678	0.660931	0.760501	-0.0104564	1	1	73	26	48	260	794	452	254	170	144	291	254	235	14.0315	9.60932	16.7272	48.2329	42.9244	46.8311	31.3202	26.6255	31.0303	52.9981	38.3141	52.5091	2.03946	1.3967	2.43128	7.0106	6.23901	6.80684	4.55235	3.86999	4.51022	7.70321	5.56892	7.63214
MICAL1	64780	microtubule associated monooxygenase, calponin and LIM domain containing 1	-1.31019	4.47208e-06	0.00013464	0.423852	0.001583	0.00497163	0.359898	1	1	62	31	25	110	466	218	67	38	31	173	220	124	11.9174	11.4566	8.71377	20.4073	25.1926	22.5872	8.26253	5.95281	6.68182	31.5082	33.1857	27.708	0.592024	0.569129	0.432875	1.01378	1.2515	1.12207	0.410458	0.295718	0.331934	1.56524	1.64857	1.37645
WHSC1L1	NA	NA	-0.872071	4.49863e-06	0.000134874	0.436802	0.000307274	0.00116102	0.368812	1	1	161	103	97	1155	3995	1878	226	221	123	1605	1670	1351	30.9439	38.0568	33.7994	214.259	215.971	194.574	27.8677	34.6127	26.5054	292.301	251.9	301.861	1.97308	2.42662	2.15516	13.6619	13.771	12.4067	1.77694	2.20702	1.69007	18.6381	16.062	19.2476
KIF2A	3796	kinesin family member 2A	0.762057	4.66855e-06	0.000139591	-0.4021	0.000813274	0.00275955	-0.47164	1	1	438	193	234	889	2929	1643	1101	645	621	743	696	598	84.1794	71.307	81.5318	164.915	158.343	170.226	135.758	101.016	133.811	135.315	104.984	133.615	3.37514	2.85903	3.26899	6.61221	6.3487	6.82516	5.44316	4.0502	5.3651	5.42542	4.2093	5.35726
TCF12	6938	transcription factor 12	0.865013	4.70716e-06	0.000140367	-0.0329434	0.807092	0.870125	-0.0995326	1	1	336	167	155	1039	3321	1755	779	494	410	999	973	955	64.5764	61.7014	54.0073	192.741	179.535	181.83	96.0542	77.3677	88.3462	181.937	146.766	213.381	1.47519	1.40951	1.23375	4.40299	4.1013	4.15374	2.19427	1.76739	2.01819	4.15619	3.35274	4.8745
CDC37	11140	cell division cycle 37	-0.608294	4.89784e-06	0.000145393	0.00908432	0.941699	0.961521	-0.0607547	1	1	1739	907	826	1879	6617	3365	2219	1550	1341	1917	2479	1513	334.213	335.092	287.791	348.564	357.717	348.636	273.61	242.75	288.952	349.122	373.927	338.057	118.895	119.208	102.38	124	127.256	124.026	97.3356	86.357	102.793	124.198	133.023	120.262
DYNLRB1	83658	dynein light chain roadblock-type 1	-0.711621	4.90586e-06	0.000145393	-0.666258	3.98456e-09	4.20405e-08	-0.73245	1	1	1295	588	856	505	1688	876	961	750	595	316	334	298	248.883	217.239	298.244	93.6815	91.2542	90.7602	118.495	117.46	128.209	57.551	50.3811	66.5854	41.4183	36.1522	49.6328	15.5902	15.1863	15.104	19.7196	19.5474	21.3361	9.57747	8.38428	11.0809
NBEAL2	23218	neurobeachin like 2	-0.750851	4.91504e-06	0.000145393	0.447	0.00402046	0.0112757	0.373694	1	1	713	366	418	2017	6974	3276	1165	892	577	2910	3719	1766	137.03	135.221	145.64	374.164	377.017	339.415	143.649	139.699	124.33	529.964	560.965	394.586	8.01535	7.90953	8.51892	21.886	22.0529	19.8535	8.4025	8.17145	7.27247	30.9993	32.8126	23.0806
DEPDC1	55635	DEP domain containing 1	0.922895	5.01884e-06	0.000148069	-1.36364	1.06993e-18	4.45257e-17	-1.42888	0.00749436	0.466595	246	107	131	629	2340	1395	282	247	200	282	248	282	47.2797	39.5345	45.6454	116.684	126.501	144.532	34.7727	38.6846	43.0968	51.359	37.4091	63.0105	3.3651	2.81385	3.24878	8.30491	9.00366	10.287	2.47492	2.75335	3.06739	3.65545	2.66257	4.48473
SGK494	124923	uncharacterized serine/threonine-protein kinase SgK494	-2.14227	5.18875e-06	0.000152272	1.00395	1.42079e-09	1.62036e-08	0.933399	1	1	16	8	11	124	511	206	19	14	12	290	372	160	3.0769	2.95927	3.83601	23.0044	27.6253	21.3439	2.34399	2.19413	2.58783	52.816	56.1129	35.7516	0.613539	0.590084	0.764908	4.58711	5.50854	4.25602	0.467396	0.437513	0.516019	10.5316	11.189	7.12893
SMPDL3B	27293	sphingomyelin phosphodiesterase acid like 3B	0.990831	5.18567e-06	0.000152272	1.26452	3.16491e-26	2.95524e-24	1.20286	0.175358	1	105	42	57	92	351	194	726	551	366	241	303	209	20.1814	15.5205	19.8629	17.0682	18.9757	20.1007	89.5192	86.2946	78.8654	43.8922	45.7052	46.6998	2.29752	1.7669	2.26126	1.94311	2.16025	2.28833	10.1912	9.82406	8.9783	4.99683	5.20323	5.31647
ABCA3	21	ATP binding cassette subfamily A member 3	-1.46389	5.21468e-06	0.000152629	0.285793	0.00770707	0.0198626	0.215437	1	1	41	17	17	311	1091	564	24	21	18	373	524	295	7.88154	6.2843	5.92648	57.6937	58.9802	58.435	2.9605	3.29041	3.88067	67.9317	79.0402	65.9151	0.671284	0.535244	0.504768	4.91386	5.02344	4.977	0.252151	0.28025	0.330523	5.78586	6.73198	5.6141
KLHL12	59349	kelch like family member 12	1.1915	5.24948e-06	0.00015271	-0.143172	0.223264	0.335184	-0.217625	1	1	48	22	21	192	588	320	194	122	112	168	196	135	9.22685	8.13153	7.32013	35.6187	31.788	33.1551	23.922	19.1082	24.1352	30.5976	29.5656	30.1658	0.626101	0.551777	0.496718	2.41695	2.15702	2.24978	1.62326	1.29661	1.63773	2.07624	2.00622	2.04694
LEPREL2	NA	NA	-1.03715	5.234e-06	0.00015271	0.990146	3.67786e-17	1.22377e-15	0.922867	1	1	74	34	57	140	533	288	147	113	88	300	411	233	14.2237	12.5649	19.8629	25.9724	28.8146	29.8397	18.1268	17.6987	18.9638	54.6371	61.9956	52.0622	NA	NA	NA	NA	NA	NA	NA	NA	NA	NA	NA	NA
RRP12	23223	ribosomal RNA processing 12 homolog	-0.789813	5.25873e-06	0.00015271	0.342922	0.000827446	0.00280128	0.269783	1	1	371	219	256	359	1088	610	528	411	372	432	546	342	71.3029	80.9126	89.1968	66.5979	58.8181	63.2009	65.1052	64.3689	80.1582	78.6767	82.3586	76.4165	2.97058	3.37094	3.71607	2.77456	2.45045	2.63304	2.71238	2.6817	3.33951	3.27779	3.43118	3.18362
PSMD12	5718	proteasome 26S subunit, non-ATPase 12	0.633036	5.49669e-06	0.000159203	-0.213685	0.0348706	0.072832	-0.280905	1	1	725	302	419	487	1706	906	1799	1163	1020	443	485	382	139.337	111.577	145.988	90.3424	92.2273	93.8684	221.823	182.141	219.785	80.68	73.1575	85.3538	22.3942	17.9326	23.4632	14.5198	14.8228	15.0865	35.6514	29.2737	35.3238	12.9669	11.7579	13.7181
USP33	23032	ubiquitin specific peptidase 33	0.839532	5.60626e-06	0.000161954	-0.289606	0.0184427	0.0421564	-0.359439	1	1	538	255	350	1001	3316	1976	1592	918	870	919	884	742	103.398	94.2127	121.948	185.692	179.264	204.727	196.299	143.771	187.464	167.368	133.342	165.79	5.19927	4.7374	6.13202	9.33733	9.01414	10.2945	9.87074	7.2294	9.42645	8.41595	6.70496	8.3366
ATG4C	84938	autophagy related 4C cysteine peptidase	1.1029	5.64013e-06	0.000162509	0.274339	0.0411258	0.0836514	0.208272	1	1	121	69	114	158	510	298	726	483	448	199	198	181	23.2564	25.4956	39.7224	29.3115	27.5713	30.8757	89.5192	75.645	96.5342	36.2432	29.8673	40.4437	2.85005	3.12445	4.86794	3.5921	3.37883	3.78379	10.9705	9.27022	11.8302	4.44157	3.6602	4.95634
ASH1L	55870	ASH1 like histone lysine methyltransferase	-0.957492	5.72445e-06	0.000164147	-0.0757365	0.600945	0.710554	-0.150759	1	1	189	103	126	1109	3082	1544	174	150	113	1082	1123	613	36.3251	38.0568	43.9033	205.726	166.614	159.969	21.4559	23.4933	24.3506	197.053	169.392	136.967	1.75721	1.84098	2.12381	9.95192	8.05989	7.73845	1.03792	1.13648	1.17795	9.53237	8.19426	6.62572
LRRC32	2615	leucine rich repeat containing 32	-1.003	5.74572e-06	0.000164147	-0.137636	0.256078	0.373271	-0.207993	1	1	219	125	119	928	3318	1609	243	244	130	819	1203	625	42.0906	46.1846	41.4645	172.15	179.372	166.704	29.9638	38.2148	28.0137	149.156	181.459	139.648	3.36644	3.69388	3.31636	13.7687	14.3463	13.3331	2.39653	3.05645	2.24056	11.9296	14.5132	11.1692
SLC24A1	9187	solute carrier family 24 member 1	-2.86026	5.75426e-06	0.000164147	0.340444	0.0420353	0.0851998	0.288588	1	1	16	3	9	56	226	103	4	1	6	70	93	73	3.0769	1.11204	3.13919	10.3901	12.2182	10.6725	0.494445	0.158178	1.29499	12.7501	14.0294	16.3129	0.0802006	0.0289857	0.0818243	0.270822	0.318471	0.278183	0.0128879	0.00412297	0.0337546	0.332336	0.365681	0.425202
TET3	200424	tet methylcytosine dioxygenase 3	-1.06617	5.77096e-06	0.000164147	-0.676158	5.68753e-09	5.83196e-08	-0.747258	1	1	106	61	59	1539	4891	2441	74	62	31	962	1138	692	20.3736	22.54	20.5598	285.493	264.409	252.904	9.12565	9.71149	6.68182	175.199	171.654	154.618	1.21431	1.34342	1.2254	17.0159	15.7593	15.0736	0.543906	0.578823	0.398249	10.4422	10.2309	9.21553
TSG101	7251	tumor susceptibility 101	0.897625	5.76082e-06	0.000164147	-0.569099	0.000102754	0.000437487	-0.636007	1	1	232	93	106	143	474	286	478	366	266	85	122	96	44.5891	34.3623	36.9351	26.529	25.6251	29.6324	58.94	57.3214	57.318	15.4818	18.4036	21.4518	16.369	12.6146	13.5591	9.73897	9.40715	10.8783	21.6373	21.0431	21.0419	5.68349	6.75611	7.87513
GPR98	NA	NA	-1.00034	5.83415e-06	0.00016552	-0.240334	0.0786434	0.143899	-0.31429	1	1	281	203	220	408	1342	598	276	235	160	370	419	207	54.0062	75.0015	76.654	75.6876	72.5494	61.9576	34.0328	36.8053	34.4779	67.3854	63.2023	46.253	NA	NA	NA	NA	NA	NA	NA	NA	NA	NA	NA	NA
BOP1	23246	block of proliferation 1	-0.897162	5.88191e-06	0.000166449	0.377615	0.0017413	0.00541755	0.308557	1	1	298	121	135	425	1631	819	318	286	187	536	857	449	57.2733	44.7068	47.039	78.8411	88.1728	84.8546	39.2116	44.7925	40.2956	97.6169	129.269	100.324	12.2615	9.57114	10.0704	16.8789	18.8766	18.1663	8.39468	9.58949	8.62677	20.8985	27.6748	21.478
RPLP1	6176	ribosomal protein lateral stalk subunit P1	-0.889764	5.9048e-06	0.000166672	-0.147518	0.31393	0.437756	-0.215069	1	1	854	486	500	1573	4866	2766	821	543	399	1081	1931	1212	164.129	179.555	174.209	291.8	263.058	286.576	101.233	85.0417	85.976	196.871	291.268	270.804	104.541	114.366	110.961	185.86	167.553	182.533	64.4796	54.1667	54.7618	125.396	185.521	172.486
CUL5	8065	cullin 5	0.834175	5.96646e-06	0.000167985	-0.369995	0.000863121	0.00290625	-0.440281	1	1	344	122	176	729	2482	1325	557	457	302	641	611	475	66.1139	45.0763	61.3239	135.234	134.178	137.279	68.681	71.5731	65.0751	116.739	92.163	106.133	7.57058	5.1616	7.02209	15.4854	15.3645	15.7196	7.86453	8.1957	7.45163	13.3676	10.5534	12.1531
CLINT1	9685	clathrin interactor 1	0.607205	5.99586e-06	0.000168385	0.077311	0.508285	0.630101	0.00755985	1	1	604	303	287	996	3512	1949	1839	1260	996	1197	1199	940	116.082	111.946	99.9976	184.764	189.86	201.93	226.755	197.332	214.613	217.997	180.855	210.03	6.54353	6.31038	5.63684	10.4151	10.7024	11.3827	12.7821	11.1236	12.0977	12.2884	10.1948	11.8393
GALNT7	51809	polypeptide N-acetylgalactosaminyltransferase 7	0.687951	6.10693e-06	0.00017064	0.0805442	0.432356	0.558636	0.0128297	1	1	284	145	171	434	1579	888	939	758	510	515	566	423	54.5827	53.5735	59.5819	80.5107	85.3616	92.0034	115.783	118.713	109.894	93.7924	85.3753	94.5146	8.68598	8.52539	9.48152	12.812	13.584	14.6409	18.425	18.8913	17.4878	14.9256	13.5861	15.0405
NIN	51199	ninein	-0.942738	6.09318e-06	0.00017064	-0.195174	0.0814519	0.148438	-0.26538	1	1	145	117	87	815	2900	1548	150	110	90	825	810	614	27.8689	43.229	30.3153	151.188	156.775	160.384	18.4967	17.2288	19.3947	150.249	122.18	137.19	0.547307	0.848959	0.595351	2.96912	3.07885	3.14972	0.36325	0.338351	0.380887	2.95069	2.39944	2.69423
MTMR4	9110	myotubularin related protein 4	-0.84161	6.19146e-06	0.000172434	0.221221	0.0401721	0.0819793	0.15221	1	1	157	93	99	609	2117	1028	230	158	119	657	951	562	30.1751	34.3623	34.4962	112.974	114.446	106.508	28.3609	24.7462	25.6435	119.653	143.448	125.572	3.2033	3.6478	3.66202	11.993	12.1493	11.3066	3.01071	2.62699	2.72224	12.702	15.228	13.3303
RALGDS	5900	ral guanine nucleotide dissociation stimulator	-1.33116	6.20223e-06	0.000172434	0.434956	0.00043253	0.00157341	0.363396	1	1	41	26	33	253	897	440	65	32	21	344	489	239	7.88154	9.60932	11.5011	46.9344	48.4926	45.5878	8.01592	5.01314	4.52709	62.6503	73.7609	53.4028	0.247793	0.302113	0.361589	1.4756	1.52459	1.43326	0.252018	0.157611	0.14233	1.9697	2.31901	1.67896
PTPRD	5789	protein tyrosine phosphatase, receptor type D	-0.7346	6.37198e-06	0.000176711	0.501527	1.03279e-06	6.87913e-06	0.4317	1	1	195	108	124	372	1358	697	353	257	197	607	662	420	37.4782	39.904	43.2065	69.0094	73.4143	72.2146	43.5272	40.2507	42.4504	110.547	99.8557	93.8443	0.470619	0.50108	0.54255	0.866561	0.921874	0.906809	0.546576	0.505434	0.533055	1.38816	1.2539	1.17842
ERV3-1	2086	endogenous retrovirus group 3 member 1	4.89436	6.5551e-06	0.000181336	0.306272	0.137228	0.227143	0.215395	1	1	20	15	11	64	150	79	40	33	21	68	80	40	3.84564	5.5454	3.83601	11.8741	8.10957	8.18594	4.93335	5.16975	4.52709	12.3858	12.0685	8.93957	0.75642	1.09076	0.754526	2.33559	1.59512	1.61014	0.970368	1.01687	0.890459	2.43624	2.37382	1.75837
MTA2	9219	metastasis associated 1 family member 2	0.586212	6.61095e-06	0.000182426	-0.595439	1.49221e-08	1.41278e-07	-0.664584	1	1	701	275	337	1021	3705	1841	1077	817	604	701	832	588	134.724	101.602	117.418	189.402	200.294	190.74	132.798	127.953	130.148	127.666	125.498	131.381	26.5257	20.0043	23.1184	37.2911	39.4356	37.5547	26.1466	25.1926	25.6247	25.1361	24.7092	25.8675
RPS9	6203	ribosomal protein S9	-0.67231	6.81038e-06	0.000187463	-0.381294	0.00198279	0.0060765	-0.449313	1	1	1306	583	792	1270	4729	2597	1215	764	698	937	1402	903	250.997	215.391	275.945	235.592	255.651	269.067	149.814	119.653	150.402	170.646	211.475	201.763	192.926	165.558	212.103	181.085	196.504	206.815	115.153	91.9699	115.605	131.165	162.548	155.083
MEF2A	4205	myocyte enhancer factor 2A	0.822475	6.8283e-06	0.000187491	-0.258121	0.0574578	0.111065	-0.325217	1	1	272	129	156	1078	3502	1838	644	396	418	921	854	845	52.2765	47.6624	54.3557	199.975	189.319	190.429	79.4083	62.0198	90.07	167.732	128.816	188.804	1.52614	1.39144	1.58684	5.83802	5.52693	5.55933	2.31822	1.81058	2.62947	4.89672	3.76063	5.51187
NTRK1	4914	neurotrophic receptor tyrosine kinase 1	-1.0336	6.99066e-06	0.000191475	0.689364	1.03925e-09	1.21016e-08	0.621846	1	1	76	43	45	201	775	400	112	85	79	343	478	271	14.6081	15.8899	15.682	37.2882	41.8972	41.4436	13.8112	13.3136	17.0245	62.4682	72.1017	60.5527	0.979158	1.06508	1.05114	2.49938	2.80831	2.77791	0.925743	0.892389	1.14113	4.18716	4.83288	4.05876
KAZN	23254	kazrin, periplakin interacting protein	-1.66536	7.0543e-06	0.000192742	0.625648	1.2187e-06	8.00324e-06	0.550611	1	1	45	18	14	234	711	384	28	36	23	356	466	226	8.65029	6.65374	4.88125	43.4098	38.4374	39.7859	3.45371	5.63958	4.95804	64.8357	70.2916	50.4982	0.310157	0.238571	0.175018	1.55647	1.37818	1.42653	0.123833	0.202208	0.177771	2.32469	2.52032	1.81062
CRLS1	54675	cardiolipin synthase 1	1.01904	7.08215e-06	0.000193028	0.175895	0.0799188	0.145982	0.107117	1	1	178	73	91	311	1090	546	405	323	205	375	423	285	34.211	26.9733	31.7089	57.6937	58.9262	56.5701	49.9389	50.5871	44.1742	68.296	63.8056	63.6808	3.74874	2.95566	3.47457	6.3219	6.45696	6.19878	5.47216	5.54319	4.84047	7.48367	6.99163	6.97795
MTSS1L	92154	MTSS1L, I-BAR domain containing	-2.47918	7.12483e-06	0.000193715	0.957445	9.02963e-14	1.86846e-12	0.880122	1	1	9	4	11	148	424	234	11	6	3	263	349	187	1.7316	1.48148	3.83601	27.4565	22.9221	24.2449	1.35757	0.941236	0.648574	47.8988	52.6437	41.7843	0.2397	0.205078	0.531009	3.80073	3.17304	3.35616	0.187924	0.130293	0.0897805	6.63051	7.28733	5.78409
MT1X	4501	metallothionein 1X	-1.45506	7.40027e-06	0.000200712	-0.0334357	0.861863	0.908323	-0.116055	1	1	277	101	141	46	149	83	224	135	114	43	62	31	53.2374	37.3179	49.1295	8.53505	8.05551	8.60036	27.6211	21.1441	24.5661	7.83288	9.35341	6.92867	89.7764	62.9306	82.8491	14.393	13.5843	14.5031	46.5786	35.6562	41.4268	13.2089	15.773	11.6841
CREBZF	58487	CREB/ATF bZIP transcription factor	-1.35602	7.69401e-06	0.00020817	0.342322	0.0207343	0.0466312	0.267256	1	1	264	147	121	656	2326	1140	255	225	139	1043	1040	519	50.739	54.3124	42.1613	121.693	125.745	118.112	31.4435	35.2392	29.9529	189.951	156.872	115.964	1.65971	1.7766	1.37913	3.98066	4.1132	3.86354	1.02854	1.1527	0.979783	6.21342	5.1314	3.79328
HIST2H2BF	440689	histone cluster 2 H2B family member f	-0.611717	7.78268e-06	0.000210057	-0.489188	1.06156e-05	5.66217e-05	-0.558449	1	1	4907	2503	2913	927	3494	1828	4395	4221	2562	672	939	573	943.058	924.73	1014.93	171.964	188.887	189.393	541.918	661.059	552.045	122.385	141.638	128.03	412.536	404.519	443.975	75.225	82.6277	82.8493	237.059	289.177	241.489	53.5367	61.9587	56.006
MAPKAPK2	9261	mitogen-activated protein kinase-activated protein kinase 2	-0.952464	8.03932e-06	0.000216457	-0.128254	0.222465	0.334301	-0.198125	1	1	111	76	55	977	3186	1657	103	86	50	869	1094	700	21.3346	28.0817	19.1661	181.239	172.236	171.677	12.7014	13.4702	10.7758	158.262	165.017	156.406	2.41916	3.18423	2.17328	20.551	19.5302	19.4667	1.44024	1.5274	1.22189	17.9456	18.7116	17.7351
HLA-E	3133	major histocompatibility complex, class I, E	-0.553641	8.0793e-06	0.000217006	0.114375	0.374776	0.500819	0.0458639	1	1	1237	539	693	2080	7222	3757	1745	1310	956	2163	2882	1937	237.736	199.136	241.453	385.851	390.423	389.25	215.165	205.163	205.995	393.922	434.714	432.793	9.07597	7.60234	9.21786	14.7305	14.9051	14.8603	8.21428	7.83243	7.86419	15.0387	16.5959	16.5226
RCL1	10171	RNA terminal phosphate cyclase like 1	0.538708	8.10797e-06	0.00021725	-0.129388	0.28812	0.409291	-0.197904	1	1	1676	677	944	1685	5987	3177	4248	3080	2659	1604	1823	1414	322.106	250.119	328.904	312.576	323.659	329.158	523.792	482.365	572.945	292.119	274.978	315.937	30.4534	23.6475	31.0962	29.5525	30.6003	31.1202	49.5218	45.6051	54.169	27.6183	25.9977	29.8702
TUSC1	286319	tumor suppressor candidate 1	-1.48179	8.1609e-06	0.000218142	0.675331	1.93267e-09	2.14199e-08	0.605687	1	1	84	16	27	267	1028	541	61	51	45	479	627	340	16.1455	5.91485	9.4106	49.5315	55.5744	56.0521	7.52271	7.98876	9.69845	87.2362	94.5764	75.9696	5.18816	1.90066	3.02397	15.9163	17.8581	18.0116	2.41732	2.56708	3.11647	28.0322	30.3909	24.4118
LRRC8D	55144	leucine rich repeat containing 8 family member D	0.795421	8.25327e-06	0.000219175	1.34419	2.38616e-27	2.49296e-25	1.27712	0.0196861	0.956076	143	80	76	481	1744	878	1127	738	652	1365	1302	1134	27.4845	29.5595	26.4828	89.2294	94.2816	90.9674	138.964	115.581	140.491	248.593	196.392	253.376	2.16056	2.32368	2.08181	7.01434	7.41149	7.15096	10.924	9.08584	11.044	19.5419	15.4384	19.9179
PKDCC	91461	protein kinase domain containing, cytoplasmic	-2.33611	8.25884e-06	0.000219175	0.420343	0.00122406	0.00396519	0.351508	1	1	13	6	15	121	434	227	16	8	3	154	232	133	2.50034	2.22038	5.22966	22.4479	23.4627	23.5197	1.97408	1.25446	0.648574	28.048	34.9957	29.7189	0.62728	0.557044	1.31201	5.63168	5.88627	5.90057	0.495253	0.314716	0.162713	7.03662	8.77966	7.45582
TIMM13	26517	translocase of inner mitochondrial membrane 13	-1.04435	8.24108e-06	0.000219175	0.351963	0.011648	0.0284395	0.288668	1	1	274	85	138	202	811	397	278	250	189	225	391	256	52.6609	31.4067	48.0843	37.4737	43.8434	41.1327	34.2794	39.1545	40.7266	40.9783	58.9788	57.2012	23.0362	13.7387	21.0342	16.3927	19.1791	17.9933	14.9954	17.1279	17.8157	17.9258	25.8	25.0224
DNAJB11	51726	DnaJ heat shock protein family (Hsp40) member B11	0.588408	8.37283e-06	0.000220976	0.544577	1.822e-08	1.69705e-07	0.4758	1	1	364	166	220	498	1696	876	1412	1078	729	748	861	603	69.9576	61.3319	76.654	92.3829	91.6867	90.7602	174.105	168.829	157.082	136.226	129.872	134.733	25.2463	22.1335	27.6629	33.3392	33.0879	32.7536	62.8311	60.9271	56.6879	49.1613	46.8684	48.6224
ERP44	23071	endoplasmic reticulum protein 44	0.727174	8.38295e-06	0.000220976	-0.112982	0.26198	0.379925	-0.181964	1	1	352	163	237	353	1163	605	1006	713	621	319	378	275	67.6514	60.2236	82.577	65.4848	62.8726	62.6829	124.044	111.666	133.811	58.0974	57.018	61.4464	11.1122	9.89218	13.5639	10.7564	10.3273	10.2961	20.3752	18.3419	21.9795	9.54293	9.36563	10.093
ZNF598	90850	zinc finger protein 598	-1.38339	8.38644e-06	0.000220976	0.196354	0.102818	0.179836	0.12501	1	1	40	30	17	303	1027	484	36	32	18	319	473	246	7.68936	11.0871	5.92648	56.2096	55.5204	50.1465	4.44014	5.01314	3.88067	58.0974	71.3475	54.9669	1.26324	1.82144	0.973629	9.23437	9.12114	8.23829	0.729446	0.823581	0.637535	9.5445	11.7213	9.03021
DCAF16	54876	DDB1 and CUL4 associated factor 16	1.70702	8.49313e-06	0.000223024	-0.905019	2.94071e-17	9.93988e-16	-0.9763	1	1	311	125	134	902	3299	1717	319	246	187	546	623	385	59.7717	46.1846	46.6906	167.327	178.345	177.893	39.3349	38.528	40.2956	99.4381	93.9731	86.0241	11.4901	8.87824	8.97552	32.1658	34.284	34.1971	7.56149	7.40639	7.74618	19.1154	18.0648	16.5367
MAPK12	6300	mitogen-activated protein kinase 12	-1.27444	8.50439e-06	0.000223024	0.337572	0.0183966	0.0420736	0.267837	1	1	57	40	37	126	517	286	70	52	31	189	262	128	10.9565	14.7816	12.8947	23.3754	27.9497	29.6324	8.63244	8.14537	6.68182	34.4221	39.5208	28.6017	1.86971	2.52245	2.20046	3.98897	4.76957	5.05673	1.47311	1.38999	1.14024	5.87407	6.74417	4.88084
HKR1	284459	HKR1, GLI-Kruppel zinc finger family member	-2.25406	8.57935e-06	0.000224459	0.0521887	0.728	0.811985	-0.0183621	1	1	24	8	7	139	438	179	3	5	7	135	149	103	4.61438	2.95927	2.44237	25.7869	23.6789	18.5466	0.371142	0.784624	1.51047	24.5877	22.4762	23.0159	0.93941	0.602458	0.497224	5.24978	4.82063	3.77577	0.0755582	0.159736	0.307506	5.00564	4.57578	4.68564
L2HGDH	79944	L-2-hydroxyglutarate dehydrogenase	0.923947	9.06876e-06	0.000236248	-0.0791787	0.490768	0.613459	-0.148548	1	1	300	114	151	562	1881	1059	975	597	566	606	558	469	57.6577	42.1207	52.6136	104.255	101.688	109.72	120.222	93.4987	121.96	110.365	84.1686	104.793	7.69796	5.62359	7.02452	13.9193	13.5765	14.6489	16.0509	12.4831	16.283	14.735	11.2375	13.991
PROS1	5627	protein S (alpha)	0.853173	9.07254e-06	0.000236248	0.212983	0.0682974	0.128235	0.147932	1	1	317	149	179	519	1940	1054	1320	951	598	645	700	619	60.9249	55.0513	62.3692	96.2785	104.877	109.202	162.761	148.939	128.855	117.468	105.588	138.308	10.8523	9.80608	11.1096	17.1497	18.6814	19.4517	28.992	26.53	22.9525	20.9241	18.8079	24.6362
PABPC1L	80336	poly(A) binding protein cytoplasmic 1 like	-2.75872	9.10866e-06	0.000236633	2.16131	8.01726e-17	2.5539e-15	2.1001	8.75906e-05	0.0115822	6	8	6	19	80	25	8	13	8	92	131	49	1.15504	2.95927	2.09395	3.52643	4.32536	2.59119	0.987656	2.03752	1.72594	16.7567	19.7612	10.9505	0.290429	0.744097	0.526516	0.886707	1.08759	0.651545	0.248342	0.512325	0.433981	4.21339	4.96887	2.75345
SRRM2	23524	serine/arginine repetitive matrix 2	-0.874443	9.13379e-06	0.000236732	-1.00589	2.56784e-08	2.3293e-07	-1.08027	0.537378	1	1902	960	1048	5493	18722	8915	947	844	499	2754	3983	1646	365.54	354.673	365.139	1018.98	1012.12	923.651	116.769	132.182	107.523	501.554	600.786	367.774	20.7516	20.1347	20.7289	57.8471	57.4576	52.4355	6.62896	7.50393	6.10408	28.4731	34.1065	20.8784
ERBB2IP	NA	NA	0.925128	9.17968e-06	0.000237366	0.295965	0.0444024	0.0893671	0.226534	1	1	225	110	113	803	2590	1361	899	583	540	1128	873	855	43.2438	40.6429	39.374	148.962	140.017	141.009	110.851	91.3061	116.358	205.431	131.682	191.038	0.653486	0.614182	0.595007	2.25106	2.11588	2.13089	1.67514	1.37979	1.75836	3.1044	1.98994	2.8869
ATP5E	514	ATP synthase, H+ transporting, mitochondrial F1 complex, epsilon subunit	0.552827	9.38866e-06	0.000242206	0.150064	0.500533	0.622593	0.0767778	1	1	24	7	6	57	227	160	20	7	8	70	130	50	4.61438	2.58982	2.09395	10.5756	12.2722	16.578	2.46729	1.09785	1.72594	12.7501	19.6103	11.1739	7.71636	4.33081	3.50159	17.6849	20.5221	27.7225	4.12591	1.83587	2.88619	21.3212	32.7932	18.6855
AXIN1	8312	axin 1	-1.78113	9.78507e-06	0.000251263	-0.207548	0.069772	0.130502	-0.277888	1	1	24	12	12	249	899	476	18	6	4	213	309	175	4.61438	4.43706	4.18442	46.1924	48.6007	49.3176	2.22069	0.941236	0.864048	38.7929	46.6102	39.1031	0.37552	0.361089	0.340529	3.75915	3.95513	4.01348	0.18072	0.076598	0.0703164	3.15697	3.79315	3.18222
KLHL21	9903	kelch like family member 21	-1.13837	9.7733e-06	0.000251263	0.146541	0.34038	0.465856	0.0735283	1	1	144	61	80	377	1311	619	143	123	73	396	642	254	27.6767	22.54	27.8764	69.9369	70.8735	64.1333	17.6336	19.2648	15.7317	72.1204	96.839	56.7543	4.38408	3.57041	4.41572	11.0782	11.2266	10.1589	2.79321	3.05161	2.49195	11.4241	15.3396	8.99007
ANAPC5	51433	anaphase promoting complex subunit 5	0.755239	9.84321e-06	0.000252173	0.0325435	0.743264	0.823888	-0.0357534	1	1	154	67	61	514	1867	874	404	310	219	521	677	432	29.5986	24.7567	21.2566	95.351	100.931	90.553	49.8156	48.5512	47.1908	94.8852	102.118	96.5255	3.21898	2.6924	2.31176	10.3699	10.9767	9.84807	5.41769	5.28017	5.13222	10.3192	11.1058	10.4976
NUPL1	NA	NA	0.760864	1.01369e-05	0.000259099	-0.546346	3.2984e-06	1.98063e-05	-0.615227	1	1	337	175	158	1598	5183	2809	788	492	353	1088	1200	963	64.7686	64.657	55.0525	296.438	280.195	291.031	97.1639	77.0545	76.0642	198.146	181.006	215.169	5.30716	5.29801	4.51102	24.2902	22.9592	23.8472	7.96165	6.31387	6.23273	16.2361	14.8317	17.631
MEX3D	399664	mex-3 RNA binding family member D	-3.58891	1.04676e-05	0.000266936	0.22815	0.0891184	0.159698	0.168918	1	1	10	2	5	111	461	204	2	0	3	146	173	119	1.92378	0.742589	1.74554	20.5928	24.9223	21.1367	0.247839	0.00156612	0.648574	26.591	26.0963	26.5908	0.203016	0.0783652	0.184207	2.17316	2.63004	2.23055	0.0261544	0.000165272	0.0684439	2.80614	2.75394	2.80612
KIF3B	9371	kinesin family member 3B	-1.24046	1.05299e-05	0.000267909	0.0348214	0.725621	0.810315	-0.0350555	1	1	59	55	48	647	2137	1070	57	73	33	668	768	523	11.3409	20.3233	16.7272	120.023	115.527	110.86	7.0295	11.4342	7.11277	121.656	115.844	116.858	1.35657	2.43102	2.00087	14.3568	13.819	13.2607	0.840849	1.36773	0.85081	14.5522	13.857	13.9782
HENMT1	113802	HEN1 methyltransferase homolog 1	0.98943	1.06507e-05	0.000270363	0.168306	0.15066	0.244552	0.100875	1	1	217	66	92	152	568	309	585	469	289	193	232	145	41.7063	24.3872	32.0573	28.1985	30.7067	32.0154	72.1334	73.4524	62.2739	35.1505	34.9957	32.4001	7.01063	4.09938	5.3887	4.74004	5.16167	5.38164	12.1253	12.347	10.468	5.90865	5.88262	5.44631
TM9SF3	56889	transmembrane 9 superfamily member 3	0.791272	1.10739e-05	0.000280463	-0.409386	0.00402673	0.011289	-0.47801	1	1	395	167	232	1169	4609	2640	830	652	439	1123	999	907	75.9154	61.7014	80.835	216.856	249.164	273.522	102.343	102.112	94.5949	204.52	150.688	202.656	9.59375	7.79747	10.2155	27.4051	31.4879	34.5661	12.9335	12.9044	11.9544	25.8461	19.0431	25.6106
C11orf95	65998	chromosome 11 open reading frame 95	-2.12306	1.11675e-05	0.000282008	0.426397	0.00178726	0.00554667	0.3559	1	1	20	8	13	212	937	511	16	5	10	381	464	240	3.84564	2.95927	4.53283	39.3287	50.655	52.9439	1.97408	0.784624	2.15689	69.3887	69.99	53.6263	0.504545	0.388254	0.594704	5.1599	6.64589	6.94619	0.258998	0.102942	0.282982	9.10374	9.18262	7.03572
PBRM1	55193	polybromo 1	0.560729	1.12019e-05	0.000282008	-0.534448	3.53875e-06	2.11234e-05	-0.603286	1	1	461	225	291	1072	3944	2093	903	672	516	827	858	694	88.5996	83.1293	101.391	198.862	213.214	216.849	111.344	105.245	111.186	150.613	129.42	155.065	7.18803	6.74422	8.2258	16.1336	17.2979	17.5928	9.03324	8.53842	9.02047	12.2191	10.4997	12.5803
SRP54	6729	signal recognition particle 54	0.872929	1.12112e-05	0.000282008	-0.615545	4.7417e-07	3.37499e-06	-0.684072	1	1	703	328	470	431	1334	818	1572	1068	980	288	293	261	135.109	121.182	163.757	79.9542	72.1169	84.751	193.833	167.263	211.166	52.4517	44.1968	58.3184	18.3596	16.4672	22.2526	10.8648	9.79982	11.5166	26.3396	22.729	28.6949	7.12756	6.00582	7.92477
RPL8	6132	ribosomal protein L8	-0.785002	1.12405e-05	0.000282105	-0.374128	0.0073501	0.0190429	-0.441991	1	1	3160	1092	1650	2756	9449	5176	2270	1502	1471	1942	2803	1905	607.309	403.44	574.883	511.251	510.816	536.267	279.899	235.232	316.963	353.674	422.798	425.643	181.341	120.466	171.658	152.658	152.528	160.128	83.5769	70.2395	94.6442	105.606	126.246	127.096
BRPF1	7862	bromodomain and PHD finger containing 1	-0.854769	1.14106e-05	0.000285728	-0.963143	5.07397e-18	1.89988e-16	-1.03587	0.74494	1	224	99	132	838	2807	1422	118	79	88	481	506	307	43.0516	36.579	45.9938	155.454	151.748	147.329	14.551	12.3739	18.9638	87.6004	76.3251	68.5963	2.56994	2.18356	2.74557	9.27975	9.05848	8.79472	0.868611	0.738651	1.13203	5.22925	4.55618	4.09481
PHRF1	57661	PHD and ring finger domains 1	-0.810703	1.14847e-05	0.000286937	-0.0759229	0.502106	0.624082	-0.148039	1	1	239	96	134	350	1245	634	246	198	130	351	462	239	45.9344	35.4706	46.6906	64.9283	67.3055	65.6874	30.3338	31.0107	28.0137	63.9251	69.6883	53.4028	1.0931	0.844097	1.1111	1.5451	1.60167	1.56317	0.721854	0.737963	0.666643	1.52123	1.65838	1.27083
SLC30A5	64924	solute carrier family 30 member 5	1.12916	1.18692e-05	0.000295875	-0.2718	0.0134039	0.0321024	-0.336415	1	1	143	64	64	291	1087	570	348	343	157	267	288	230	27.4845	23.6483	22.3018	53.9836	58.764	59.0566	42.9107	53.7193	33.8315	48.6273	43.4426	51.3919	2.87706	2.47549	2.33454	5.65096	6.15137	6.182	4.49185	5.6233	3.54145	5.09026	4.54754	5.37966
CHAC1	79094	ChaC glutathione specific gamma-glutamylcyclotransferase 1	-0.88883	1.22249e-05	0.00030406	1.05972	4.26377e-20	2.07494e-18	0.992442	1	1	176	68	90	203	678	381	411	240	226	465	458	375	33.8266	25.1261	31.3605	37.6592	36.6534	39.475	50.6787	37.5884	48.6991	84.6866	69.0849	83.7898	7.60833	5.6514	7.05365	8.47036	8.24412	8.87878	11.3987	8.45442	10.9535	19.0478	15.5387	18.8461
WHSC1	NA	NA	-0.666652	1.24904e-05	0.000309969	-0.534248	6.38601e-05	0.000284288	-0.604142	1	1	340	207	172	3042	10920	5666	273	237	159	2226	2633	1790	65.3451	76.4793	59.9303	564.306	590.338	587.034	33.6629	37.1185	34.2624	405.396	397.156	399.948	1.01302	1.18563	0.92908	8.74825	9.15182	9.1006	0.521865	0.575436	0.531159	6.28472	6.15698	6.20027
TIE1	7075	tyrosine kinase with immunoglobulin like and EGF like domains 1	-0.584569	1.25334e-05	0.000310341	0.566593	9.4748e-06	5.11393e-05	0.497448	1	1	953	443	482	1245	4698	2301	1774	1295	933	1815	2662	1518	183.155	163.669	167.938	230.955	253.975	238.399	218.741	202.814	201.039	330.545	401.53	339.174	12.5569	11.221	11.5136	15.834	17.4123	16.3444	14.9966	13.9047	13.783	22.6618	27.5285	23.2534
ACOT11	26027	acyl-CoA thioesterase 11	-1.00093	1.2602e-05	0.000310652	0.119266	0.35113	0.476829	0.0463332	1	1	143	101	74	299	938	420	168	143	105	292	403	211	27.4845	37.3179	25.7859	55.4676	50.709	43.5157	20.7161	22.397	22.6268	53.1802	60.7889	47.1467	3.11934	4.23537	2.92656	6.29527	5.7552	4.93879	2.35117	2.54194	2.56802	6.03566	6.8992	5.35089
YME1L1	10730	YME1 like 1 ATPase	0.633751	1.25966e-05	0.000310652	-0.549332	3.15675e-05	0.00015116	-0.61693	1	1	939	429	538	1547	5424	3040	1788	1229	975	1141	1138	1043	180.465	158.497	187.449	286.977	293.223	314.964	220.467	192.477	210.089	207.798	171.654	233.043	9.35679	8.21779	9.71893	14.8793	15.2032	16.3304	11.4309	9.97964	10.8928	10.774	8.9	12.0829
MAN2A1	4124	mannosidase alpha class 2A member 1	0.555244	1.26547e-05	0.00031126	-0.104999	0.32304	0.447161	-0.174519	1	1	663	347	417	1049	3745	1882	1635	1293	893	1022	1202	820	127.421	128.202	145.291	194.596	202.456	194.988	201.602	202.5	192.42	186.126	181.308	183.218	12.0755	12.1495	13.7691	18.4416	19.1865	18.4788	19.1055	19.1907	18.2354	17.6389	17.1823	17.3633
ATG3	64422	autophagy related 3	0.94946	1.2717e-05	0.000312102	-0.35884	0.00711946	0.0185369	-0.430305	1	1	404	123	161	339	976	650	711	485	445	282	267	228	77.645	45.4457	56.0977	62.8878	52.7633	67.3451	87.6696	75.9582	95.8877	51.359	40.275	50.9451	11.9106	6.97127	8.60527	9.64684	8.09377	10.3306	13.4483	11.6518	14.709	7.87836	6.1781	7.81486
LMNB1	4001	lamin B1	0.639303	1.27827e-05	0.00031302	-0.600765	1.70385e-06	1.08784e-05	-0.669817	1	1	1794	829	1135	1391	5203	2938	3445	2500	2361	1068	1083	892	344.783	306.275	395.451	258.038	281.276	304.396	424.78	391.531	508.734	194.504	163.358	199.305	40.3208	35.8175	46.2461	30.1764	32.8939	35.5978	49.676	45.7877	59.4941	22.7463	19.104	23.3078
DCHS1	8642	dachsous cadherin-related 1	-2.0116	1.29487e-05	0.000316387	2.01768	1.99577e-30	2.63865e-28	1.95648	2.31174e-06	0.000497204	15	6	7	31	137	69	23	25	10	182	184	104	2.88471	2.22038	2.44237	5.75249	7.40679	7.14987	2.8372	3.91686	2.15689	33.1472	27.7555	23.2393	0.139635	0.107478	0.118223	0.278449	0.358526	0.34609	0.137335	0.189596	0.104404	1.60449	1.34351	1.1249
ETS2	2114	ETS proto-oncogene 2, transcription factor	0.448972	1.30736e-05	0.000318738	-0.0600553	0.654891	0.75576	-0.129758	1	1	1619	760	915	2387	8042	4187	4215	2854	2332	2445	2507	1944	311.151	280.784	318.8	442.8	434.753	433.801	519.723	446.971	502.486	445.28	378.15	434.357	28.426	25.6517	29.1248	40.4532	39.718	39.631	47.4806	40.8342	45.9059	40.6797	34.5469	39.6818
TMEM165	55858	transmembrane protein 165	0.879419	1.31577e-05	0.000320085	-0.51586	2.60578e-07	1.93876e-06	-0.584851	1	1	170	73	56	439	1499	757	351	229	174	315	357	257	32.6735	26.9733	19.5145	81.4382	81.0368	78.431	43.2806	35.8656	37.4945	57.3689	53.8504	57.4246	6.49444	5.36143	3.87886	16.1873	16.1075	15.5895	8.60277	7.12893	7.45269	11.4031	10.7037	11.4142
RB1	5925	RB transcriptional corepressor 1	0.761599	1.32118e-05	0.000320696	-0.68842	1.26648e-06	8.28784e-06	-0.755172	1	1	539	255	279	871	3163	1802	1061	736	620	622	551	568	103.59	94.2127	97.2103	161.576	170.993	186.7	130.826	115.268	133.596	113.279	83.1128	126.912	13.6988	12.4587	12.8551	21.3668	22.6121	24.6892	17.3004	15.243	17.6667	14.98	10.9908	16.7829
NBR1	4077	NBR1, autophagy cargo receptor	0.762229	1.32679e-05	0.000321355	-0.220973	0.0441202	0.088823	-0.287703	1	1	204	97	151	471	1901	941	553	439	367	483	493	385	39.2079	35.8401	52.6136	87.3743	102.769	97.4946	68.1878	68.7541	79.0808	87.9647	74.3642	86.0241	1.3677	1.25022	1.83534	3.04791	3.58492	3.40093	2.37861	2.39837	2.7586	3.0685	2.59407	3.00081
GRIK5	2901	glutamate ionotropic receptor kainate type subunit 5	-1.24251	1.37519e-05	0.000332352	0.655332	4.53051e-08	3.93751e-07	0.581695	1	1	39	28	22	243	742	375	52	40	30	343	485	258	7.49717	10.3482	7.66854	45.0794	40.1132	38.8534	6.41299	6.26603	6.46635	62.4682	73.1575	57.6481	0.588244	0.811943	0.60169	3.53702	3.14737	3.04852	0.503177	0.491646	0.507364	4.90139	5.7401	4.52319
JUN	3725	Jun proto-oncogene, AP-1 transcription factor subunit	-1.0569	1.40742e-05	0.000339402	2.33505	3.82761e-65	3.61388e-62	2.26246	1.32064e-30	4.37423e-27	191	158	167	358	1443	749	945	610	653	2318	2508	1447	36.7094	58.3764	58.1882	66.4124	78.0094	77.6022	116.522	95.5346	140.706	422.151	378.301	323.311	8.49362	13.5068	13.4633	15.3661	18.0494	17.9552	26.9603	22.1043	32.5558	97.6749	87.5292	74.8058
RAD51	5888	RAD51 recombinase	0.737165	1.41504e-05	0.000340499	0.0199321	0.855185	0.903961	-0.0457407	1	1	581	205	263	266	921	439	1159	893	690	265	306	236	111.662	75.7404	91.6357	49.346	49.79	45.4842	142.909	139.856	148.679	48.263	46.1577	52.7325	8.69235	5.89603	7.13341	3.84135	3.87591	3.54073	11.1248	10.8871	11.5739	3.75705	3.59316	4.10498
STIM2	57620	stromal interaction molecule 2	1.14372	1.43134e-05	0.000343675	0.587315	6.11315e-05	0.000273118	0.517838	1	1	66	32	39	188	534	277	424	269	189	278	242	229	12.6862	11.826	13.5915	34.8766	28.8687	28.7	52.2817	42.1301	40.7266	50.6305	36.5041	51.1685	0.580099	0.540766	0.621498	1.5948	1.32007	1.31236	2.39068	1.92648	1.8623	2.31517	1.66922	2.33977
VAPA	9218	VAMP associated protein A	0.690861	1.44933e-05	0.000347244	-0.568894	9.24475e-08	7.52269e-07	-0.636561	1	1	395	158	177	498	1861	963	748	493	365	387	393	307	75.9154	58.3764	61.6723	92.3829	100.607	99.7739	92.2318	77.2111	78.6499	70.4814	59.2805	68.5963	4.89966	3.76767	3.9804	5.9625	6.49326	6.43952	5.95274	4.98329	5.07615	4.54895	3.82603	4.42728
NAA35	60560	N(alpha)-acetyltransferase 35, NatC auxiliary subunit	0.80585	1.47504e-05	0.000352643	-0.690381	1.88285e-08	1.74394e-07	-0.758437	1	1	210	112	149	251	836	427	456	315	266	169	160	133	40.361	41.3818	51.9168	46.5634	45.1949	44.2409	56.2274	49.3342	57.318	30.7797	24.1355	29.7189	8.34249	8.55349	10.731	9.62452	9.34165	9.14447	11.622	10.1972	11.8475	6.36207	4.98873	6.1428
PHLPP1	23239	PH domain and leucine rich repeat protein phosphatase 1	-1.3309	1.47839e-05	0.000352684	-0.0421616	0.748139	0.827371	-0.114353	1	1	50	29	42	151	471	226	48	31	28	145	154	110	9.61122	10.7177	14.6368	28.013	25.4629	23.4161	5.91977	4.85653	6.03541	26.4089	23.2304	24.5799	0.830845	0.926492	1.26528	2.42159	2.20115	2.02421	0.511737	0.419824	0.521733	2.28293	2.00816	2.12482
SRSF11	9295	serine and arginine rich splicing factor 11	-0.644246	1.48725e-05	0.000354036	0.0256736	0.837991	0.891328	-0.0468223	1	1	1305	653	660	1264	4008	2016	1377	1172	929	1354	1541	857	250.805	241.253	229.955	234.479	216.674	208.871	169.789	183.55	200.177	246.589	232.442	191.485	29.5377	28.4128	27.0822	27.615	25.5181	24.5991	19.9964	21.6171	23.5752	29.0412	27.3751	22.5515
STAU1	6780	staufen double-stranded RNA binding protein 1	0.751136	1.50583e-05	0.000357691	-0.636164	5.10778e-08	4.38312e-07	-0.703974	1	1	248	131	151	925	2925	1510	557	394	288	568	607	529	47.664	48.4013	52.6136	171.593	158.127	156.447	68.681	61.7065	62.0584	103.445	91.5597	118.199	1.89263	1.92191	2.08917	6.81358	6.27886	6.21214	2.72717	2.45023	2.4642	4.10756	3.63563	4.6934
MRPS35	60488	mitochondrial ribosomal protein S35	0.651642	1.56059e-05	0.000369905	-0.441155	0.000256534	0.000988806	-0.505774	1	1	350	168	207	363	1348	710	807	562	466	299	293	269	67.267	62.0708	72.1247	67.3399	72.8737	73.5615	99.5067	88.0173	100.413	54.455	44.1968	60.1058	12.8201	11.8298	13.7459	12.834	13.8886	14.0197	18.9645	16.7748	19.1372	10.3783	8.42325	11.4553
BCORL1	63035	BCL6 corepressor like 1	-0.668203	1.57005e-05	0.000371138	0.0102502	0.917891	0.94594	-0.0608275	1	1	407	222	235	544	1848	966	493	402	335	549	721	418	78.2216	82.021	81.8802	100.916	99.9038	100.085	60.7896	62.9594	72.1857	99.9845	108.755	93.3974	3.13187	3.28399	3.27836	4.04052	3.99999	4.00724	2.43392	2.5208	2.8902	4.00322	4.35438	3.73949
NEURL4	84461	neuralized E3 ubiquitin protein ligase 4	-1.22948	1.57248e-05	0.000371138	0.41222	0.00547574	0.0147934	0.341736	1	1	59	42	40	129	498	218	85	56	35	198	238	115	11.3409	15.5205	13.9399	23.9319	26.9225	22.5872	10.482	8.77182	7.54372	36.0611	35.9008	25.6971	0.574339	0.786006	0.705963	1.21199	1.36344	1.14389	0.530841	0.444233	0.382038	1.82625	1.81813	1.30138
HAUS6	54801	HAUS augmin like complex subunit 6	0.641973	1.58172e-05	0.000372527	0.160182	0.299438	0.422068	0.0922238	1	1	1682	772	988	3165	10985	5871	5286	3984	3107	3872	3660	3322	323.259	285.217	344.234	587.123	593.852	608.274	651.78	623.942	669.477	705.162	552.066	742.248	17.7012	15.6181	18.8497	32.15	32.5185	33.3082	35.6905	34.1661	36.6596	38.6136	30.2303	40.6444
DDX54	79039	DEAD-box helicase 54	-0.784736	1.60826e-05	0.000377975	-0.0703169	0.505328	0.627141	-0.139923	1	1	204	112	155	369	1376	744	222	190	134	374	502	294	39.2079	41.3818	54.0073	68.4529	74.3874	77.0841	27.3745	29.7578	28.8756	68.1139	75.7218	65.6917	2.78861	2.94323	3.8412	4.86863	5.29071	5.48251	1.94698	2.11648	2.05374	4.84451	5.38562	4.67224
ATP13A1	57130	ATPase 13A1	-0.914384	1.63496e-05	0.000383438	0.465559	0.000112745	0.000475956	0.394894	1	1	169	67	75	332	1136	541	238	154	101	420	639	328	32.4813	24.7567	26.1344	61.5892	61.413	56.0521	29.3473	24.1198	21.765	76.4913	96.3865	73.2884	4.34126	3.30883	3.49296	8.23166	8.20809	7.49159	3.92239	3.2237	2.90898	10.2234	12.8824	9.7953
RNF213	57674	ring finger protein 213	-0.686769	1.67685e-05	0.000392433	0.397701	0.000985653	0.00327091	0.326887	1	1	539	201	299	1035	4029	2008	673	549	412	1519	1946	1092	103.59	74.2626	104.179	191.999	217.809	208.043	82.9841	85.9813	88.7771	276.639	293.531	243.992	2.29167	1.64287	2.30468	4.24748	4.81847	4.60241	1.83581	1.90212	1.96397	6.11992	6.49361	5.39769
YLPM1	56252	YLP motif containing 1	-0.60238	1.69748e-05	0.000396424	-0.214249	0.0483085	0.0956565	-0.285175	1	1	622	339	404	894	2755	1419	791	481	443	775	837	581	119.542	125.246	140.762	165.843	148.936	147.018	97.5338	75.3317	95.4568	141.143	126.252	129.817	8.19845	8.58969	9.65378	11.3739	10.2144	10.0829	6.68911	5.16643	6.54666	9.67993	8.65868	8.90317
TOP1MT	116447	topoisomerase (DNA) I, mitochondrial	-0.918893	1.7086e-05	0.000398182	0.167181	0.192395	0.297339	0.100783	1	1	157	84	89	265	1045	665	191	137	105	335	440	312	30.1751	31.0373	31.0121	49.1605	56.4935	68.8992	23.5521	21.4574	22.6268	61.0113	66.3699	69.7135	2.8117	2.89203	2.88969	4.58074	5.26402	6.41998	2.19457	1.99938	2.10835	5.68499	6.1843	6.49585
ERLEC1	27248	endoplasmic reticulum lectin 1	1.00202	1.7156e-05	0.000398976	-0.39646	0.00139345	0.00444926	-0.464102	1	1	94	50	51	266	868	497	268	224	123	219	209	185	18.0674	18.4761	17.7725	49.346	46.9248	51.4934	33.0464	35.0826	26.5054	39.8856	31.5265	41.3374	1.55338	1.58852	1.52803	4.24262	4.03446	4.42725	2.84124	3.0163	2.27885	3.42925	2.71056	3.55407
ATXN10	25814	ataxin 10	0.766214	1.72277e-05	0.000399805	-0.294631	0.0096975	0.0242275	-0.358539	1	1	316	116	194	320	1208	656	787	610	476	282	317	265	60.7327	42.8596	67.5953	59.3632	65.3053	67.9668	97.0406	95.5346	102.567	51.359	47.8169	59.2121	6.64617	4.69026	7.39717	6.4963	7.14656	7.43782	10.6195	10.4547	11.2243	5.62038	5.23275	6.47977
GFM2	84340	G elongation factor mitochondrial 2	0.814181	1.72943e-05	0.000400512	-0.198895	0.105897	0.18433	-0.275503	1	1	194	100	107	177	555	314	549	415	299	160	186	112	37.286	36.9484	37.2835	32.8361	30.004	32.5334	67.6945	64.9954	64.4287	29.1407	28.0572	25.0268	1.56776	1.55356	1.56765	1.38065	1.26157	1.36793	2.84634	2.73285	2.70902	1.22527	1.17972	1.0523
RPL3	6122	ribosomal protein L3	-0.60362	1.73722e-05	0.000401479	-0.742322	7.8926e-07	5.36711e-06	-0.80988	1	1	3506	1620	1943	5597	18445	9999	2698	1593	1579	3006	4108	2992	673.806	598.508	676.967	1038.27	997.141	1035.96	332.673	249.484	340.234	547.448	619.641	668.515	140.026	124.378	140.683	215.767	207.22	215.287	69.1339	51.8462	70.7054	113.767	128.77	138.927
TESK1	7016	testis-specific kinase 1	-2.4003	1.80525e-05	0.000416334	0.578627	1.1505e-05	6.09306e-05	0.51035	1	1	11	4	8	84	295	154	6	6	2	132	161	101	2.11597	1.48148	2.79078	15.5842	15.9483	15.9564	0.741051	0.941236	0.433101	24.0414	24.2863	22.569	0.480902	0.336701	0.634267	3.54187	3.62461	3.62646	0.168421	0.213917	0.0984321	5.46395	5.51961	5.12932
CTNNAL1	8727	catenin alpha like 1	1.46196	1.84752e-05	0.000425199	-1.29594	1.50432e-11	2.32174e-10	-1.36161	0.097231	1	36	21	37	133	444	320	97	70	66	50	67	65	6.92062	7.76209	12.8947	24.6739	24.0033	33.1551	11.9616	10.9644	14.2234	9.10771	10.1076	14.5254	0.727032	0.815431	1.35463	2.59207	2.52162	3.48304	1.2566	1.15184	1.49421	0.956792	1.06183	1.52594
WDR26	80232	WD repeat domain 26	0.735266	1.87874e-05	0.000431487	0.0499762	0.660423	0.760089	-0.0204494	1	1	178	98	131	830	2774	1579	628	449	317	967	958	732	34.211	36.2095	45.6454	153.97	149.964	163.595	77.4355	70.3202	68.3072	176.11	144.504	163.556	1.94094	2.05432	2.58966	8.73541	8.50809	9.28148	4.39325	3.98957	3.87536	9.99147	8.19832	9.27922
E2F1	1869	E2F transcription factor 1	-1.17899	1.88954e-05	0.000432179	0.612077	4.52877e-06	2.63781e-05	0.540183	1	1	68	37	28	562	1783	811	92	63	42	782	1128	540	13.0706	13.6732	9.75901	104.255	96.3899	84.0258	11.3451	9.8681	9.05203	142.418	170.146	120.656	3.25381	3.40384	2.42943	25.9535	23.9955	20.9175	2.82427	2.45658	2.25343	35.4538	42.3564	30.0364
ITFG1	81533	integrin alpha FG-GAP repeat containing 1	1.05864	1.88846e-05	0.000432179	-0.0860751	0.575959	0.689379	-0.155062	1	1	72	29	57	128	371	231	304	235	160	104	128	114	13.8393	10.7177	19.8629	23.7464	20.0569	23.9341	37.4853	36.8053	34.4779	18.9421	19.3087	25.4737	1.426	1.10434	2.04667	2.44682	2.06665	2.46616	3.86248	3.79241	3.55259	1.95178	1.98956	2.6248
LONP1	9361	lon peptidase 1, mitochondrial	-0.611097	1.92047e-05	0.000438349	0.621779	1.98922e-08	1.8345e-07	0.552807	1	1	525	244	288	615	2401	1291	866	633	579	1033	1348	854	100.9	90.1488	100.346	114.087	129.799	133.757	106.782	99.1367	124.761	188.129	203.33	190.814	5.10186	4.55827	5.07387	5.76867	6.56314	6.76325	5.39928	5.01273	6.3084	9.51254	10.2811	9.6483
HIST1H4B	8366	histone cluster 1 H4 family member b	-0.550732	1.93662e-05	0.000441128	0.333862	0.00492862	0.0134761	0.265136	1	1	7282	2847	3266	998	3941	2117	11026	8016	5566	1344	1810	1170	1399.5	1051.82	1137.92	185.135	213.052	219.336	1359.54	1255.4	1199.33	244.768	273.017	261.419	2082.59	1565.21	1693.33	275.499	317.041	326.392	2023.12	1868.16	1784.71	364.238	406.275	389.017
GJA3	2700	gap junction protein alpha 3	-1.92186	1.94768e-05	0.000441833	1.35034	3.78782e-30	4.92087e-28	1.28573	0.0552429	1	25	23	20	104	348	178	53	47	35	252	310	231	4.80657	8.50098	6.97172	19.2943	18.8135	18.443	6.53629	7.36231	7.54372	45.8955	46.761	51.6154	0.737657	1.30463	1.06994	2.96106	2.88728	2.83041	1.00311	1.12988	1.15772	7.04351	7.17634	7.92133
PPID	5481	peptidylprolyl isomerase D	0.985237	1.94514e-05	0.000441833	-0.481377	6.61487e-05	0.000293427	-0.546915	1	1	215	90	152	259	936	549	569	395	399	206	223	184	41.3219	33.2539	52.962	48.0474	50.6009	56.8809	70.1606	61.8632	85.976	37.5181	33.6382	41.114	14.0074	11.2725	17.9532	16.2873	17.1528	19.2817	23.7833	20.9706	29.1444	12.718	11.4028	13.9369
OAS3	4940	2'-5'-oligoadenylate synthetase 3	-0.742392	1.97623e-05	0.000447393	-0.200506	0.0594642	0.114234	-0.2722	1	1	239	147	131	799	2382	1258	254	217	148	668	786	505	45.9344	54.3124	45.6454	148.22	128.772	130.338	31.3202	33.9863	31.8922	121.656	118.56	112.836	4.63702	5.48278	4.60785	14.9626	12.9994	13.1575	3.16174	3.43088	3.21948	12.2811	11.9685	11.3907
TONSL	4796	tonsoku like, DNA repair protein	-0.761651	2.01989e-05	0.000456347	0.726207	1.52801e-09	1.73205e-08	0.656616	1	1	182	84	101	498	1928	887	342	252	175	843	1210	633	34.9798	31.0373	35.1931	92.3829	104.229	91.8998	42.1708	39.4677	37.71	153.527	182.514	141.436	4.04157	3.58605	4.06621	10.6739	12.0426	10.6181	4.87242	4.5601	4.35702	17.7385	21.0878	16.3415
NOL11	25926	nucleolar protein 11	0.586518	2.04303e-05	0.000460637	-0.399896	0.000128708	0.000534734	-0.469225	1	1	1067	444	653	618	2020	1066	2093	1422	1267	493	498	397	205.064	164.038	227.516	114.643	109.202	110.445	258.074	222.703	273.007	89.7859	75.1184	88.7053	22.8611	18.2874	25.3641	12.7808	12.1742	12.3128	28.7708	24.8276	30.4355	10.0096	8.37441	9.88911
TRAF7	84231	TNF receptor associated factor 7	-1.07832	2.09616e-05	0.000471656	0.221421	0.0576862	0.11142	0.155686	1	1	86	56	41	524	1973	1041	84	79	58	563	861	590	16.5299	20.6927	14.2884	97.2061	106.661	107.855	10.3587	12.3739	12.4996	102.534	129.872	131.828	2.90866	3.64116	2.51423	17.1047	18.7685	18.9786	1.82275	2.17735	2.19947	18.0422	22.8528	23.1969
ACBD6	84320	acyl-CoA binding domain containing 6	0.984615	2.11136e-05	0.000474115	-0.112738	0.29417	0.416145	-0.181723	1	1	115	54	70	234	777	406	252	211	144	216	251	182	22.1033	19.9538	24.3923	43.4098	42.0053	42.0652	31.0736	33.0466	31.0303	39.3392	37.8616	40.6671	8.95596	8.08503	9.88343	17.5891	17.02	17.0442	12.5906	13.39	12.5731	15.9397	15.341	16.4778
PKM	5315	pyruvate kinase, muscle	-0.490094	2.12564e-05	0.000476359	-0.241956	0.107965	0.187231	-0.311441	1	1	6875	3038	4203	5098	18163	9832	7911	5667	4409	4218	6055	3621	1321.28	1122.38	1464.38	945.702	981.896	1018.66	975.451	887.52	950.024	768.174	913.321	809.055	45.67	38.7952	50.6162	32.6882	33.9392	35.2099	33.7165	30.6771	32.8376	26.5519	31.5689	27.965
PTPN11	5781	protein tyrosine phosphatase, non-receptor type 11	0.854835	2.13039e-05	0.000476459	-0.224904	0.0596007	0.114408	-0.293211	1	1	137	47	57	1546	5577	3028	290	231	127	1376	1618	1243	26.3314	17.3677	19.8629	286.791	301.494	313.721	35.7591	36.1788	27.3673	250.596	244.056	277.73	2.28829	1.50932	1.72616	24.9232	26.201	27.2635	3.10759	3.14407	2.37831	21.7777	21.2094	24.1357
IVNS1ABP	10625	influenza virus NS1A binding protein	0.966124	2.15175e-05	0.000480268	-1.18589	1.73876e-30	2.31939e-28	-1.25401	0.0257936	1	282	156	188	776	2666	1306	478	429	320	333	389	301	54.1984	57.6375	65.5049	143.953	144.125	135.311	58.94	67.1879	68.9536	60.647	58.6772	67.2557	8.84294	9.40406	10.6877	23.4872	23.5153	22.0772	9.61658	10.9623	11.2504	9.89509	9.57369	10.9734
SACS	26278	sacsin molecular chaperone	-0.543863	2.17938e-05	0.00048546	-0.353311	0.00159006	0.0049875	-0.423242	1	1	497	222	298	1472	5049	2493	513	352	300	1161	1437	899	95.5183	82.021	103.83	273.064	272.951	258.292	63.2556	55.1289	64.6441	211.441	216.755	200.869	1.65114	1.41782	1.79482	4.72021	4.71825	4.46485	1.09344	0.952962	1.11744	3.65498	3.74684	3.47224
RAB1A	5861	RAB1A, member RAS oncogene family	0.671659	2.18565e-05	0.00048588	-0.52381	9.2347e-06	4.99878e-05	-0.592383	1	1	852	388	490	673	2282	1364	1645	1290	971	523	512	444	163.744	143.349	170.725	124.846	123.366	141.32	202.835	202.031	209.227	95.2494	77.2301	99.2067	26.9671	23.6082	28.1168	20.561	20.3172	23.2741	33.4049	33.2725	34.4576	15.6867	12.7191	16.3384
ATP1A3	478	ATPase Na+/K+ transporting subunit alpha 3	-1.09949	2.20099e-05	0.000488312	0.621378	7.10498e-06	3.94018e-05	0.555375	1	1	127	40	59	190	816	409	145	109	78	293	496	269	24.4095	14.7816	20.5598	35.2477	44.1137	42.376	17.8802	17.0722	16.8091	53.3623	74.8167	60.1058	1.22624	0.742569	1.03284	1.7707	2.2161	2.12881	0.89823	0.857642	0.844422	2.68072	3.7585	3.01948
ORC2	4999	origin recognition complex subunit 2	0.764495	2.22888e-05	0.000493513	-0.26155	0.0149559	0.0351598	-0.334201	1	1	245	115	153	305	963	523	657	468	375	264	286	197	47.0875	42.4901	53.3105	56.5806	52.0605	54.1871	81.0113	73.2958	80.8046	48.0809	43.1409	44.0186	5.52411	4.98476	6.25416	6.6378	6.10752	6.35701	9.5039	8.59876	9.47966	5.64065	5.06111	5.16408
ACAA2	10449	acetyl-CoA acyltransferase 2	0.75782	2.23897e-05	0.00049476	-0.313617	0.0130689	0.0314412	-0.37897	1	1	256	128	159	262	856	416	722	491	450	203	210	192	49.2015	47.2929	55.4009	48.604	46.2761	43.1013	89.0259	76.8979	96.9651	36.9717	31.6773	42.9015	15.7143	15.1047	17.6943	15.5235	14.78	13.766	28.4337	24.5602	30.9694	11.8083	10.1173	13.7022
NRGN	4900	neurogranin	-0.775269	2.24931e-05	0.000496055	0.368563	0.000191903	0.00076272	0.299384	1	1	292	131	152	513	1885	943	385	308	212	709	865	543	56.1202	48.4013	52.962	95.1655	101.904	97.7018	47.4729	48.2379	45.6825	129.123	130.476	121.327	19.2654	16.6156	18.1813	32.6692	34.9825	33.5399	16.2969	16.5595	15.6823	44.3266	44.7908	41.6501
TFR2	7036	transferrin receptor 2	-0.69033	2.26803e-05	0.000498724	-0.209675	0.0524281	0.102738	-0.279846	1	1	461	193	232	656	2082	1047	409	315	247	488	718	439	88.5996	71.307	80.835	121.693	112.554	108.477	50.4321	49.3342	53.224	88.8753	108.303	98.0895	9.17086	7.38091	8.36714	12.5963	11.6503	11.2283	5.22018	5.10653	5.50916	9.19939	11.2103	10.1531
ZGLP1	100125288	zinc finger, GATA-like protein 1	-1.78453	2.2704e-05	0.000498724	1.36679	4.24071e-16	1.23022e-14	1.29226	0.126061	1	28	12	16	63	198	97	46	35	17	173	197	95	5.38313	4.43706	5.57807	11.6886	10.7045	10.0508	5.67317	5.48297	3.6652	31.5082	29.7164	21.2284	1.92323	1.58523	1.99288	4.176	3.82439	3.59087	2.02686	1.9589	1.30947	11.2569	10.6168	7.58429
SRSF10	10772	serine and arginine rich splicing factor 10	-0.617046	2.28036e-05	0.000499922	0.0301242	0.823437	0.881145	-0.0417406	1	1	1519	791	820	1909	6698	3187	2064	1602	1106	2217	2284	1431	291.932	292.236	285.701	354.129	362.096	330.194	254.498	250.893	238.316	403.757	344.514	319.736	2.92412	2.92716	2.8617	3.54711	3.62691	3.30737	2.54917	2.51306	2.38707	4.0442	3.4508	3.20261
GSE1	23199	Gse1 coiled-coil protein	-0.611088	2.33442e-05	0.000510763	-0.561542	8.04263e-07	5.45919e-06	-0.631796	1	1	679	335	389	1700	6003	3104	664	382	397	1235	1400	964	130.496	123.769	135.536	315.359	324.524	321.595	81.8744	59.8272	85.545	224.917	211.174	215.392	4.03027	3.82249	4.18591	9.73961	10.0227	9.93221	2.52863	1.84772	2.64199	6.94639	6.52193	6.65222
PPA1	5464	pyrophosphatase (inorganic) 1	0.64686	2.34489e-05	0.000512045	-0.296556	0.0140236	0.0333181	-0.362894	1	1	519	227	300	303	1068	656	1359	971	716	268	298	247	99.7464	83.8682	104.527	56.2096	57.7369	67.9668	167.57	152.071	154.281	48.8094	44.951	55.1903	45.8604	38.5601	48.0584	25.8435	26.5457	31.2491	77.0436	69.9179	70.9338	22.4411	20.6671	25.3749
INO80E	283899	INO80 complex subunit E	-0.950733	2.35526e-05	0.000513298	-0.00593899	0.968031	0.979705	-0.072467	1	1	308	135	149	131	524	242	272	205	167	121	205	110	59.1952	49.8791	51.9168	24.3029	28.3281	25.0738	33.5396	32.1069	35.9862	22.0381	30.9231	24.5799	7.10115	5.98357	6.22802	2.91542	3.39828	3.00789	4.02347	3.8516	4.31696	2.64372	3.70959	2.94865
BRAT1	221927	BRCA1 associated ATM activator 1	-1.01293	2.36254e-05	0.000513876	0.896739	1.62903e-09	1.83542e-08	0.829009	1	1	150	63	82	191	904	399	231	204	142	399	632	302	28.8298	23.2789	28.5732	35.4332	48.871	41.34	28.4842	31.9503	30.5994	72.6668	95.3306	67.4791	5.25899	4.24642	5.21219	6.46355	8.91481	7.54104	5.19595	5.82823	5.58179	13.2555	17.3897	12.3092
TBC1D9B	23061	TBC1 domain family member 9B	-0.962512	2.38378e-05	0.000517481	0.557051	2.53253e-07	1.88896e-06	0.487889	1	1	60	40	51	465	1803	913	110	88	56	730	996	568	11.5331	14.7816	17.7725	86.2613	97.4711	94.5936	13.5646	13.7834	12.0687	132.948	150.235	126.912	0.650117	0.833235	1.00183	4.86253	5.49443	5.33222	0.764631	0.776967	0.680308	7.49424	8.46873	7.15403
KLHDC3	116138	kelch domain containing 3	0.824723	2.43861e-05	0.000528349	-0.121585	0.26066	0.378525	-0.188595	1	1	396	161	215	670	2219	1149	552	454	279	544	740	552	76.1075	59.4847	74.912	124.29	119.96	119.045	68.0644	71.1032	60.1192	99.0739	111.621	123.338	14.9995	11.7234	14.7639	24.4954	23.6421	23.4617	13.4144	14.0133	11.8485	19.5258	21.9986	24.3078
MTERFD1	NA	NA	0.950126	2.4559e-05	0.000530024	0.376892	0.00527137	0.0143101	0.302788	1	1	91	41	44	105	315	163	408	269	248	121	150	107	17.4908	15.151	15.3336	19.4798	17.0295	16.8889	50.3088	42.1301	53.4395	22.0381	22.6271	23.9096	NA	NA	NA	NA	NA	NA	NA	NA	NA	NA	NA	NA
PIK3R6	146850	phosphoinositide-3-kinase regulatory subunit 6	-1.16087	2.45366e-05	0.000530024	0.674117	9.26102e-07	6.2268e-06	0.607814	1	1	95	38	55	161	759	348	109	116	79	307	434	228	18.2596	14.0427	19.1661	29.868	41.0322	36.056	13.4413	18.1685	17.0245	55.912	65.4648	50.9451	1.3144	1.01085	1.37965	2.15002	2.95366	2.59545	0.967553	1.30784	1.22549	4.02476	4.71241	3.66722
MOB1A	55233	MOB kinase activator 1A	0.631173	2.52711e-05	0.000544334	-0.244689	0.0334184	0.0701914	-0.313154	1	1	635	275	350	809	2836	1596	1696	1193	845	754	767	642	122.04	101.602	121.948	150.075	153.315	165.357	209.123	186.839	182.077	137.319	115.694	143.447	61.5431	51.2363	61.4965	75.6807	77.3148	83.3872	105.458	94.2205	91.819	69.2479	58.3427	72.3381
COPB1	1315	coatomer protein complex subunit beta 1	0.656333	2.56318e-05	0.000551035	-0.329684	0.0103743	0.0256864	-0.398267	1	1	2362	1277	1597	1365	4526	2498	5935	3911	3562	1164	1110	999	453.945	471.788	556.417	253.215	244.677	258.81	731.804	612.51	767.518	211.987	167.431	223.212	24.0412	24.9861	29.4681	13.4104	12.9582	13.7067	38.7567	32.4388	40.6481	11.2269	8.86722	11.8214
AGPAT5	55326	1-acylglycerol-3-phosphate O-acyltransferase 5	0.650901	2.63495e-05	0.000564414	-0.361313	0.000928918	0.0030957	-0.429527	1	1	406	184	217	751	2888	1566	931	726	509	655	746	562	78.0294	67.982	75.6088	139.316	156.126	162.249	114.796	113.702	109.678	119.289	112.526	125.572	11.7923	10.2738	11.4264	21.0542	23.5947	24.52	17.3487	17.1833	16.5752	18.0276	17.0056	18.9772
HSPA4	3308	heat shock protein family A (Hsp70) member 4	0.578427	2.6356e-05	0.000564414	-0.303404	0.0136021	0.032478	-0.372523	1	1	1268	626	798	1332	4413	2467	2915	2129	1741	1158	1144	974	243.694	231.278	278.036	247.093	238.568	255.598	359.429	333.428	375.141	210.894	172.559	217.626	41.2271	39.1267	47.037	41.8023	40.3601	43.241	60.8068	56.408	63.4649	35.6783	29.1929	36.8172
UFSP2	55325	UFM1 specific peptidase 2	1.3899	2.652e-05	0.000566834	-0.720905	0.000397182	0.00145832	-0.779699	1	1	38	20	22	65	227	141	115	74	66	41	41	47	7.30499	7.39264	7.66854	12.0596	12.2722	14.6095	14.1811	11.5908	14.2234	7.46865	6.18583	10.5036	1.18858	1.20284	1.24773	1.96219	1.99678	2.37708	2.30737	1.88591	2.31425	1.2152	1.00648	1.70902
CCDC86	79080	coiled-coil domain containing 86	-0.94335	2.71827e-05	0.000579881	0.0497641	0.67618	0.772396	-0.0233171	1	1	180	72	73	290	885	448	156	126	86	251	379	219	34.5954	26.6039	25.4375	53.7981	47.8438	46.4167	19.2365	19.7346	18.5329	45.7134	57.1688	48.9342	11.1562	8.57913	8.20301	17.3486	15.4285	14.9683	6.20332	6.36396	5.97641	14.7415	18.4356	15.7801
SRXN1	140809	sulfiredoxin 1	-1.46564	2.78495e-05	0.000592964	0.283255	0.00633091	0.0167732	0.213052	1	1	84	31	32	618	1981	1066	80	64	38	699	961	585	16.1455	11.4566	11.1527	114.643	107.094	110.445	9.86547	10.0247	8.19014	127.302	144.956	130.711	5.19818	3.68852	3.59068	36.9103	34.4797	35.5587	3.17626	3.22753	2.63688	40.9859	46.6697	42.0833
FTSJ2	NA	NA	-0.985156	2.80041e-05	0.000594484	0.114805	0.375565	0.501694	0.0551537	1	1	178	94	113	140	583	257	202	161	114	167	198	144	34.211	34.7317	39.374	25.9724	31.5176	26.6279	24.9084	25.216	24.5661	30.4155	29.8673	32.1767	14.5889	14.811	16.7906	11.0757	13.4404	11.3552	10.6219	10.7531	10.476	12.9704	12.7366	13.7214
NCOA6	23054	nuclear receptor coactivator 6	-0.720303	2.8028e-05	0.000594484	0.0443037	0.694069	0.786991	-0.025141	1	1	166	101	104	1019	3118	1570	235	176	117	1003	1114	828	31.9048	37.3179	36.2383	189.031	168.56	162.663	28.9774	27.5652	25.2125	182.666	168.034	185.005	1.55209	1.81542	1.76291	9.19589	8.20005	7.91316	1.40968	1.34098	1.22653	8.88626	8.17446	9.00006
YBX3	8531	Y-box binding protein 3	-0.617774	2.8087e-05	0.000594597	-0.22503	0.059529	0.114343	-0.295181	1	1	522	235	253	1817	5667	3051	541	381	299	1477	1897	1185	100.323	86.8238	88.1516	337.063	306.36	316.104	66.7081	59.6706	64.4287	268.99	286.14	264.771	17.3629	15.0266	15.2564	58.3356	53.0218	54.7082	11.5452	10.3272	11.1507	46.5541	49.5223	45.824
GOPC	57120	golgi associated PDZ and coiled-coil motif containing	0.715992	2.85063e-05	0.000602324	0.0310417	0.776441	0.84957	-0.0401117	1	1	293	126	143	452	1419	785	783	588	462	501	486	368	56.3124	46.554	49.8263	83.8498	76.712	81.332	96.5474	92.0892	99.5508	91.2428	73.3084	82.2258	4.69661	3.88274	4.15566	6.99331	6.398	6.78332	8.05233	7.6805	8.30282	7.60991	6.11413	6.85786
CCNL1	57018	cyclin L1	-0.799475	2.86395e-05	0.00060399	-0.0828152	0.534733	0.654034	-0.157005	1	1	492	291	343	994	3008	1561	550	473	285	1044	1027	600	94.5574	107.513	119.509	184.393	162.614	161.731	67.8178	74.0789	61.412	190.133	154.911	134.062	12.1072	13.766	15.302	23.6099	20.8212	20.7081	8.68346	9.48513	7.86326	24.3448	19.835	17.1655
MAPK14	1432	mitogen-activated protein kinase 14	0.579923	2.87313e-05	0.000604775	-0.350217	0.000426296	0.00155414	-0.419167	1	1	455	199	250	706	2539	1341	1101	821	652	577	705	485	87.4465	73.5237	87.1064	130.968	137.259	138.937	135.758	128.58	140.491	105.084	106.342	108.367	4.75072	3.99433	4.73224	7.11511	7.45692	7.54806	7.37533	6.98537	7.63246	5.7089	5.77724	5.8873
PSMD1	5707	proteasome 26S subunit, non-ATPase 1	0.536883	2.92657e-05	0.000614309	-0.340178	0.00108302	0.00355378	-0.41163	1	1	1185	541	667	820	2682	1450	2349	2033	1307	675	799	488	227.742	199.875	232.394	152.115	144.99	150.23	289.64	318.393	281.626	122.931	120.52	109.038	14.8376	13.022	15.1407	9.91044	9.44622	9.78762	18.8703	20.7436	18.3481	8.00907	7.852	7.1039
RAB11B	9230	RAB11B, member RAS oncogene family	-0.721913	2.9295e-05	0.000614309	-0.145538	0.190033	0.294268	-0.218654	1	1	369	153	177	302	1001	521	323	241	178	262	364	200	70.9185	56.5291	61.6723	56.0241	54.1148	53.9799	39.8281	37.745	38.3564	47.7167	54.9062	44.6889	30.9959	24.7068	26.9547	24.4861	23.6516	23.5926	17.4074	16.4969	16.7642	20.8552	23.9975	19.5319
NOC2L	26155	NOC2 like nucleolar associated transcriptional repressor	-0.797827	2.99075e-05	0.000625969	-0.307237	0.00724594	0.018804	-0.376426	1	1	462	181	220	450	1493	780	336	240	231	306	488	305	88.7918	66.8736	76.654	83.4787	80.7125	80.814	41.431	37.5884	49.7765	55.7298	73.61	68.1495	17.5721	13.2344	15.17	16.5206	15.9732	15.9933	8.19929	7.43882	9.85087	11.0291	14.5676	13.4869
PLEKHG3	26030	pleckstrin homology and RhoGEF domain containing G3	-0.794443	3.0207e-05	0.000631047	0.598375	2.02401e-06	1.2716e-05	0.526575	1	1	149	82	103	588	2234	1060	288	217	141	1002	1262	632	28.6376	30.2984	35.8899	109.078	120.771	109.824	35.5125	33.9863	30.3839	182.484	190.358	141.212	3.44949	3.64953	4.32304	13.1388	14.5472	13.2286	4.27758	4.09375	3.65983	21.9807	22.9292	17.0094
PPP1R14B	26472	protein phosphatase 1 regulatory inhibitor subunit 14B	-1.21096	3.08763e-05	0.000643818	0.300525	0.0211945	0.0475231	0.232967	1	1	62	29	33	361	1285	694	53	55	37	375	668	391	11.9174	10.7177	11.5011	66.9689	69.4679	71.9038	6.53629	8.6152	7.97466	68.296	100.761	87.3647	8.31063	7.47396	8.02027	46.7007	48.4435	50.1421	4.55808	6.00781	5.56113	47.6262	70.2655	60.9238
PPP2R2A	5520	protein phosphatase 2 regulatory subunit Balpha	0.660945	3.09453e-05	0.000644046	-0.142363	0.249546	0.365978	-0.210689	1	1	708	341	409	773	2565	1405	1691	1233	1059	761	703	642	136.07	125.985	142.504	143.397	138.665	145.568	208.506	193.104	228.188	138.593	106.04	143.447	13.1672	12.1913	13.7898	13.8762	13.4183	14.0863	20.1767	18.6862	22.0813	13.4114	10.2613	13.881
GUF1	60558	GUF1 homolog, GTPase	0.825435	3.20274e-05	0.000665317	-0.0265161	0.802544	0.86737	-0.0953686	1	1	166	77	96	508	1720	886	507	336	232	544	534	424	31.9048	28.4511	33.451	94.238	92.9841	91.7962	62.5158	52.6231	49.9919	99.0739	80.5486	94.738	5.12198	4.56753	5.3702	15.1289	14.9276	14.7369	10.0363	8.44808	8.02568	15.9053	12.9312	15.2092
2017-09-11	55752	septin 11	0.581623	3.36135e-05	0.000696961	-0.153442	0.210303	0.319593	-0.223957	1	1	692	312	348	1567	4832	2600	1714	1259	939	1467	1452	1127	132.995	115.271	121.251	290.687	261.22	269.377	211.342	197.176	202.332	267.169	219.017	251.812	9.49826	8.23248	8.65953	20.7604	18.6559	19.2385	15.0937	14.082	14.4502	19.0807	15.6418	17.984
ADSL	158	adenylosuccinate lyase	0.753474	3.4564e-05	0.000712674	-0.824293	2.66299e-12	4.59412e-11	-0.892235	1	1	350	135	179	338	1106	623	526	387	331	167	236	178	67.267	49.8791	62.3692	62.7023	59.7911	64.5478	64.8586	60.6103	71.3238	30.4155	35.5991	39.7734	11.8261	8.76917	10.965	11.0236	10.5118	11.3481	11.4027	10.6558	12.5393	5.34731	6.25863	6.99251
ZNF184	7738	zinc finger protein 184	0.886634	3.4491e-05	0.000712674	0.539588	3.49367e-05	0.000165717	0.47478	1	1	170	58	87	155	542	313	601	420	392	256	246	218	32.6735	21.4316	30.3153	28.755	29.3012	32.4298	74.1063	65.7784	84.4677	46.624	37.1075	48.7107	6.09467	3.99769	5.65478	5.36374	5.46562	6.04921	13.8232	12.2698	15.756	8.69688	6.92174	9.08613
ZNF721	170960	zinc finger protein 721	-0.804056	3.45606e-05	0.000712674	-0.200771	0.106835	0.185638	-0.274916	1	1	228	120	120	760	2110	1161	225	157	145	689	672	440	43.8203	44.3374	41.8129	140.985	114.068	120.288	27.7444	24.5896	31.2458	125.481	101.364	98.313	5.86853	5.93777	5.59969	18.8811	15.2762	16.1093	3.7156	3.2931	4.18451	16.8047	13.5749	13.1663
RPS5	6193	ribosomal protein S5	-0.832939	3.51096e-05	0.000722581	-0.657983	1.01642e-05	5.44274e-05	-0.723283	1	1	3688	1281	1813	2116	7565	4267	2204	1458	1298	1162	1799	1367	708.784	473.266	631.674	392.529	408.966	442.089	271.761	228.341	279.686	211.623	271.358	305.436	521.548	348.245	464.808	288.836	300.932	325.305	199.971	168.022	205.803	155.719	199.674	224.75
IRS2	8660	insulin receptor substrate 2	-1.11071	3.54154e-05	0.000727524	0.726327	1.65299e-11	2.52254e-10	0.65747	1	1	50	34	33	305	1195	647	106	65	49	577	739	429	9.61122	12.5649	11.5011	56.5806	64.6025	67.0343	13.0713	10.1813	10.5603	105.084	111.47	95.8552	0.87232	1.1404	1.04384	5.13529	5.86336	6.08407	1.18636	0.924063	0.958463	9.53746	10.1171	8.69987
FAM118B	79607	family with sequence similarity 118 member B	0.782794	3.58681e-05	0.000735462	0.331589	0.00701722	0.0183346	0.265793	1	1	187	104	124	151	498	265	715	480	401	172	223	174	35.9407	38.4262	43.2065	28.013	26.9225	27.4567	88.1628	75.1751	86.4069	31.3261	33.6382	38.8797	11.4134	12.2027	13.7207	8.89584	8.54955	8.71918	27.9971	23.8727	27.4395	9.94794	10.6822	12.3467
CNN3	1266	calponin 3	0.893218	3.66847e-05	0.000749436	-0.496396	5.8624e-05	0.000262937	-0.563911	1	1	125	57	53	177	667	363	268	197	157	150	162	108	24.0252	21.0622	18.4693	32.8361	36.0587	37.6101	33.0464	30.8541	33.8315	27.3195	24.4371	24.1331	2.75961	2.41927	2.12144	3.77166	4.14182	4.32002	3.79582	3.544	3.88599	3.13801	2.80693	2.772
TUBGCP4	27229	tubulin gamma complex associated protein 4	0.721934	3.66392e-05	0.000749436	-0.297264	0.00260406	0.00769323	-0.368653	1	1	392	168	234	568	1917	968	698	526	437	479	570	348	75.3388	62.0708	81.5318	105.368	103.634	100.292	86.0667	82.3793	94.164	87.2362	85.9787	77.7571	6.08749	5.01542	6.5879	8.51392	8.37379	8.10375	6.95432	6.65637	7.60859	7.04882	6.94721	6.28289
ATP6V1C1	528	ATPase H+ transporting V1 subunit C1	0.83027	3.75605e-05	0.000761976	-0.406916	0.000135203	0.000559692	-0.478798	1	1	180	89	146	342	1137	616	517	389	282	284	301	201	34.5954	32.8845	50.8716	63.4443	61.467	63.8225	63.7488	60.9235	60.7656	51.7233	45.4035	44.9124	5.046	4.79646	7.42001	9.25383	8.96543	9.309	9.29826	8.88616	8.86313	7.54423	6.62245	6.55081
PJA2	9867	praja ring finger ubiquitin ligase 2	0.766079	3.75082e-05	0.000761976	-0.233204	0.108154	0.187493	-0.300361	1	1	581	286	437	971	3900	2308	1701	1199	1146	1030	969	911	111.662	105.666	152.259	180.126	210.835	239.124	209.74	187.779	246.934	187.583	146.163	203.55	15.954	15.0972	21.7544	25.736	30.1236	34.1655	29.9671	26.8294	35.2814	26.8014	20.8834	29.0827
RPS2	6187	ribosomal protein S2	-0.747221	3.73938e-05	0.000761976	-0.360985	0.0250104	0.0547963	-0.425531	1	1	950	389	486	3666	12920	7112	897	573	415	2487	3579	2929	182.579	143.719	169.332	680.06	698.459	736.849	110.604	89.74	89.4235	452.929	539.848	654.439	99.9335	78.6637	92.6828	372.228	382.298	403.311	60.5386	49.1188	48.9456	247.908	295.483	358.204
SACM1L	22908	SAC1 suppressor of actin mutations 1 like (yeast)	0.672692	3.75733e-05	0.000761976	-0.127488	0.251321	0.36792	-0.19465	1	1	347	139	215	356	1392	786	1093	757	557	392	423	313	66.6904	51.3569	74.912	66.0413	75.2524	81.4356	134.771	118.557	120.021	71.392	63.8056	69.9369	12.1831	9.38196	13.6851	12.0646	13.7472	14.8768	24.6203	21.6581	21.9256	13.042	11.6561	12.7762
GLYCTK	132158	glycerate kinase	-1.07623	3.80514e-05	0.000770264	0.934648	4.77773e-10	5.84597e-09	0.870424	1	1	99	37	53	89	315	134	164	130	89	142	224	139	19.0283	13.6732	18.4693	16.5117	17.0295	13.8843	20.2229	20.3611	19.1793	25.8625	33.789	31.0595	0.930481	0.668618	0.903144	0.807419	0.832739	0.678938	0.988895	0.995652	0.937862	1.26467	1.65228	1.5188
PRPF19	27339	pre-mRNA processing factor 19	0.650833	3.89971e-05	0.000787969	-0.421455	0.000413747	0.00151282	-0.487613	1	1	956	313	458	1048	3645	1927	1709	1281	975	734	916	762	183.732	115.641	159.576	194.41	197.05	199.65	210.726	200.621	210.089	133.676	138.168	170.259	47.6236	29.9743	41.3624	50.3915	51.0757	51.7497	54.6205	52.0013	54.4553	34.6491	35.8135	44.1313
RAD23B	5887	RAD23 homolog B, nucleotide excision repair protein	0.739884	3.93582e-05	0.000793819	-0.157237	0.214418	0.324526	-0.226601	1	1	311	119	148	1044	3191	1745	708	493	371	966	902	799	59.7717	43.9679	51.5684	193.668	172.507	180.794	87.2997	77.2111	79.9427	175.928	136.057	178.526	3.91535	2.88012	3.37799	12.6862	11.3001	11.8429	5.71857	5.05772	5.23665	11.5241	8.9124	11.6943
KRAS	3845	KRAS proto-oncogene, GTPase	0.883523	3.94532e-05	0.000793942	-0.303798	0.0266405	0.0578585	-0.37172	1	1	307	124	154	798	2851	1651	760	469	438	763	667	648	59.003	45.8151	53.6589	148.034	154.126	171.055	93.7115	73.4524	94.3794	138.958	100.61	144.787	4.61069	3.58015	4.19308	11.5679	12.0439	13.3668	7.32292	5.73981	7.37512	10.8586	7.86199	11.3141
USP37	57695	ubiquitin specific peptidase 37	0.780066	3.95074e-05	0.000793942	-0.269951	0.0144192	0.0340751	-0.339239	1	1	227	115	114	729	2400	1153	520	329	318	625	628	494	43.6281	42.4901	39.7224	135.234	129.745	119.459	64.1188	51.5268	68.5226	113.825	94.7272	110.378	3.97523	3.87154	3.61935	12.322	11.8219	10.8847	5.84226	4.69492	6.24352	10.3713	8.63118	10.0573
YTHDF3	253943	YTH N6-methyladenosine RNA binding protein 3	0.624664	4.01763e-05	0.000805924	-0.378581	0.00158641	0.00498024	-0.447273	1	1	664	348	502	1173	3900	2069	1639	1203	977	946	942	808	127.613	128.571	174.906	217.598	210.835	214.363	202.095	188.405	210.52	172.285	142.09	180.536	2.50075	2.51952	3.42752	4.26412	4.1316	4.20072	3.96031	3.69205	4.12541	3.37616	2.78444	3.53785
NAT10	55226	N-acetyltransferase 10	-0.562779	4.08209e-05	0.000817375	0.00608688	0.953091	0.969656	-0.0607486	1	1	593	278	340	415	1428	673	750	548	437	403	475	359	113.968	102.71	118.463	76.9861	77.1985	69.7281	92.4784	85.8247	94.164	73.3953	71.6492	80.2149	8.25079	7.43575	8.57623	5.57345	5.58883	5.048	6.69503	6.21333	6.81705	5.31349	5.18708	5.8072
RIPK2	8767	receptor interacting serine/threonine kinase 2	1.13726	4.09179e-05	0.000817842	0.482614	0.000508159	0.00181711	0.415843	1	1	58	13	35	143	477	286	246	185	147	229	209	187	11.1487	4.80651	12.1979	26.529	25.7873	29.6324	30.3338	28.9747	31.6767	41.7068	31.5265	41.7843	2.64752	1.14142	2.89667	6.29992	6.12379	7.03691	7.20346	6.88072	7.52237	9.90425	7.4867	9.92265
AKIRIN2	55122	akirin 2	0.902793	4.15637e-05	0.000827767	0.292798	0.00548257	0.0148065	0.225115	1	1	286	105	153	285	986	473	1112	629	687	367	394	287	54.9671	38.7957	53.3105	52.8706	53.3039	49.0068	137.114	98.5103	148.032	66.839	59.4314	64.1276	21.5811	15.2319	20.9307	20.758	20.9281	19.241	53.8336	38.677	58.1202	26.2423	23.3339	25.1777
C4orf3	401152	chromosome 4 open reading frame 3	-1.01803	4.15327e-05	0.000827767	0.164257	0.203241	0.310822	0.0953118	1	1	479	203	230	133	496	297	452	446	322	178	207	129	92.059	75.0015	80.1381	24.6739	26.8144	30.7721	55.7342	69.8503	69.3845	32.4188	31.2248	28.8252	13.9357	11.3535	12.1311	3.73508	4.0591	4.65821	8.4369	10.5738	10.5033	4.90747	4.72673	4.36348
CIZ1	25792	CDKN1A interacting zinc finger protein 1	-0.959687	4.19444e-05	0.000833852	-0.499992	4.02292e-05	0.000187527	-0.572942	1	1	105	52	50	700	1997	926	70	55	40	438	543	326	20.1814	19.2149	17.4241	129.855	107.959	95.9405	8.63244	8.6152	8.62108	79.7694	81.9061	72.8416	0.52201	0.497011	0.450688	3.35881	2.79245	2.48158	0.223285	0.22284	0.222992	2.0633	2.11857	1.88411
JRKL	8690	JRK-like	1.27511	4.24923e-05	0.000843233	0.205124	0.178676	0.280225	0.137003	1	1	43	30	36	132	482	214	215	175	154	188	158	117	8.26592	11.0871	12.5463	24.4884	26.0576	22.1728	26.5114	27.4086	33.185	34.24	23.8338	26.144	0.836039	1.12138	1.26897	2.47683	2.63554	2.24262	2.68144	2.77219	3.35643	3.46313	2.41062	2.64428
C1orf35	79169	chromosome 1 open reading frame 35	-1.51392	4.28782e-05	0.000849372	-0.112148	0.578848	0.691894	-0.168329	1	1	84	54	36	40	189	83	57	51	25	44	62	33	16.1455	19.9538	12.5463	7.42202	10.2179	8.60036	7.0295	7.98876	5.38899	8.015	9.35341	7.37554	4.20785	5.20038	3.26982	1.93433	2.663	2.24143	1.83203	2.08203	1.40448	2.08887	2.43769	1.92222
MAPKAPK3	7867	mitogen-activated protein kinase-activated protein kinase 3	-0.728742	4.30933e-05	0.000850593	-0.14617	0.227557	0.340071	-0.213881	1	1	427	167	151	1177	3726	1940	364	308	204	885	1315	899	82.0653	61.7014	52.6136	218.34	201.429	200.997	44.8835	48.2379	43.9587	161.176	198.352	200.869	7.06911	5.31496	4.53214	18.8078	17.3511	17.3139	3.86627	4.15522	3.7866	13.8837	17.0861	17.3029
MTG1	92170	mitochondrial ribosome associated GTPase 1	-0.998099	4.30595e-05	0.000850593	0.266605	0.0366748	0.0759841	0.200543	1	1	128	50	67	124	495	246	134	101	74	174	213	122	24.6017	18.4761	23.3471	23.0044	26.7603	25.4882	16.5238	15.8193	15.9472	31.6903	32.1298	27.2611	9.38281	7.04655	8.90429	8.7736	10.2061	9.7209	6.30199	6.03331	6.08206	12.0863	12.2539	10.3971
SLC16A1	6566	solute carrier family 16 member 1	0.534779	4.40698e-05	0.000868323	0.150015	0.191244	0.295806	0.0805048	1	1	1200	516	754	1013	3517	1895	3568	2821	1888	1243	1264	988	230.625	190.638	262.706	187.918	190.13	196.335	439.946	441.803	406.816	226.374	190.66	220.755	20.4111	16.8722	23.2504	16.6313	16.8272	17.3763	38.9367	39.1011	36.0046	20.0349	16.874	19.5375
TATDN2	9797	TatD DNase domain containing 2	-1.40801	4.41899e-05	0.000869055	-0.783151	4.60097e-12	7.64851e-11	-0.856864	1	1	88	26	28	699	2180	1086	23	28	27	391	507	269	16.9143	9.60932	9.75901	129.669	117.852	112.518	2.8372	4.38669	5.81993	71.2099	76.476	60.1058	2.35051	1.33537	1.35617	18.0196	16.3774	15.6361	0.394275	0.609601	0.808773	9.89575	10.6276	8.35267
ZNF707	286075	zinc finger protein 707	-1.30344	4.42636e-05	0.000869055	0.459555	0.00336465	0.00960961	0.386526	1	1	75	22	38	142	556	281	72	68	47	248	291	127	14.4159	8.13153	13.2431	26.3435	30.058	29.1144	8.87904	10.6512	10.1294	45.167	43.8951	28.3783	0.405829	0.228915	0.372815	0.741609	0.84618	0.819616	0.249959	0.299847	0.285158	1.27152	1.23572	0.798893
POGLUT1	56983	protein O-glucosyltransferase 1	0.907397	4.53481e-05	0.000887207	-0.411494	0.000470966	0.00169425	-0.482975	1	1	246	94	93	421	1281	620	634	437	319	318	315	238	47.2797	34.7317	32.4058	78.0991	69.2517	64.237	78.1753	68.4408	68.7381	57.9153	47.5152	53.1794	5.63591	4.14015	3.86289	9.30971	8.25506	7.65728	9.31878	8.1584	8.19384	6.90371	5.66399	6.33918
PRMT9	90826	protein arginine methyltransferase 9	0.873175	4.53365e-05	0.000887207	0.0934296	0.487256	0.610193	0.030355	1	1	145	65	101	125	476	229	516	395	356	160	153	117	27.8689	24.0178	35.1931	23.1899	25.7332	23.7269	63.6255	61.8632	76.7106	29.1407	23.0796	26.144	2.39218	2.06161	3.02086	1.99055	2.20886	2.03664	5.46142	5.31014	6.5846	2.50134	1.98108	2.24412
PNISR	25957	PNN interacting serine and arginine rich protein	-0.543727	4.57185e-05	0.00089288	0.213694	0.0641299	0.121617	0.141635	1	1	920	449	542	811	2690	1409	1359	920	752	1035	1154	666	176.813	165.885	188.843	150.446	145.423	145.982	167.57	144.084	162.038	188.494	174.068	148.809	15.7812	14.8059	16.8549	13.4279	12.9795	13.0295	14.9563	12.8601	14.4625	16.8238	15.5362	13.2818
RPL37A	6168	ribosomal protein L37a	-0.741468	4.65376e-05	0.000907279	-0.193626	0.195052	0.300657	-0.260899	1	1	8355	3519	4441	2578	10213	5894	8502	4692	5264	2496	3013	2356	1605.72	1300.09	1547.3	478.232	552.118	610.657	1048.32	734.823	1134.25	454.568	454.474	526.412	2293.88	1857.27	2210.43	683.188	788.739	872.367	1497.6	1049.75	1620.36	649.382	649.248	752.016
ZFAND5	7763	zinc finger AN1-type containing 5	0.891368	4.66574e-05	0.000908018	-0.417043	2.05092e-05	0.000102684	-0.487603	1	1	318	85	140	592	1992	1093	435	372	258	478	524	365	61.117	31.4067	48.7811	109.82	107.689	113.243	53.638	58.2611	55.5942	87.0541	79.0402	81.5555	1.63423	0.839796	1.30438	2.93653	2.87953	3.02804	1.43425	1.55787	1.48656	2.32777	2.11349	2.18074
AP2A1	160	adaptor related protein complex 2 alpha 1 subunit	-0.707598	4.67509e-05	0.000908245	0.0901776	0.443549	0.569151	0.0217358	1	1	246	109	126	723	2784	1335	313	200	153	743	1130	647	47.2797	40.2734	43.9033	134.121	150.504	138.315	38.595	31.3239	32.9696	135.315	170.448	144.564	3.71112	3.16118	3.4461	10.5276	11.8135	10.8568	3.02944	2.4587	2.58788	10.6213	13.3789	11.3472
SF3B2	10992	splicing factor 3b subunit 2	-0.574082	4.77279e-05	0.000925604	-0.505143	6.94334e-05	0.000306813	-0.573287	1	1	2561	1492	1651	2035	7323	3999	2406	1837	1609	1456	1784	1356	492.19	551.219	575.231	377.503	395.884	414.323	296.668	287.697	346.699	265.165	269.095	302.978	88.1271	98.6963	102.996	67.5923	70.8834	74.1849	53.1187	51.5125	62.0767	47.4781	48.1817	54.2485
SH2B3	10019	SH2B adaptor protein 3	-1.14772	4.78134e-05	0.000925645	-0.190477	0.100017	0.17596	-0.259916	1	1	70	25	31	1676	5706	2800	74	56	27	1452	1793	1171	13.4549	9.23987	10.8042	310.907	308.468	290.099	9.12565	8.77182	5.81993	264.437	270.453	261.643	1.0557	0.72498	0.847724	24.3944	24.2031	22.7618	0.716018	0.688255	0.456644	20.7483	21.2203	20.5291
2017-09-07	989	septin 7	0.623549	4.83406e-05	0.00093422	-0.386415	0.00526485	0.0142988	-0.454776	1	1	730	336	427	1121	3364	1835	1689	1273	893	862	775	761	140.298	124.138	148.775	207.952	181.859	190.119	208.26	199.368	192.42	156.987	116.9	170.035	8.3635	7.40018	8.86887	12.3965	10.8411	11.3335	12.4149	11.8848	11.4706	9.35841	6.96872	10.1362
SMAP2	64744	small ArfGAP2	0.734044	4.86789e-05	0.000939122	-0.0675175	0.540451	0.658861	-0.131968	1	1	161	83	104	345	1288	705	481	382	307	351	404	330	30.9439	30.6678	36.2383	64.0008	69.6301	73.0435	59.3099	59.8272	66.1524	63.9251	60.9397	73.7353	2.01983	2.00182	2.36542	4.1776	4.54505	4.76785	3.87141	3.90517	4.31804	4.17266	3.97779	4.81301
AK3	50808	adenylate kinase 3	0.649643	4.8975e-05	0.000943194	-0.0404853	0.771878	0.846436	-0.109306	1	1	352	139	185	2336	8574	4835	998	819	508	2535	2738	2170	67.6514	51.3569	64.4596	433.34	463.513	500.938	123.058	128.266	109.463	461.67	412.994	484.853	2.89517	2.19784	2.75858	18.5449	19.8362	21.4378	5.2663	5.48921	4.68449	19.7574	17.6742	20.7495
LPCAT3	10162	lysophosphatidylcholine acyltransferase 3	0.811069	5.00108e-05	0.000958151	0.11497	0.322897	0.447085	0.0491204	1	1	167	82	110	280	901	484	661	495	296	281	328	282	32.097	30.2984	38.3288	51.943	48.7088	50.1465	81.5045	77.5243	63.7822	51.1769	49.4761	63.0105	8.52736	8.04951	10.183	13.8	12.9407	13.3227	21.6537	20.5963	16.9453	13.5964	13.1446	16.7403
PLCB3	5331	phospholipase C beta 3	-0.900397	4.99677e-05	0.000958151	-0.0992394	0.356382	0.482453	-0.170247	1	1	106	76	49	461	1579	820	104	93	59	408	596	330	20.3736	28.0817	17.0757	85.5193	85.3616	84.9582	12.8247	14.5664	12.7151	74.3059	89.9005	73.7353	1.10307	1.52039	0.924507	4.63017	4.62164	4.5998	0.694355	0.788654	0.688418	4.02306	4.86738	3.99217
SPC24	147841	SPC24, NDC80 kinetochore complex component	-0.867144	4.98394e-05	0.000958151	-0.284992	0.0330719	0.0695614	-0.350201	1	1	411	202	197	161	692	392	286	254	213	163	202	131	78.9903	74.632	68.6406	29.868	37.4102	40.6147	35.2659	39.7809	45.898	29.687	30.4706	29.272	63.1418	59.6579	54.8686	23.8753	29.9042	32.4658	28.1901	31.7993	36.689	23.7306	24.357	23.3989
APBB1IP	54518	amyloid beta precursor protein binding family B member 1 interacting protein	0.666007	5.09896e-05	0.000975219	0.528983	1.01506e-06	6.77616e-06	0.461418	1	1	698	252	392	602	1993	1080	2369	1599	1272	870	964	781	134.148	93.1044	136.581	111.675	107.743	111.896	292.106	250.424	274.084	158.444	145.409	174.504	28.9049	20.0613	29.4292	24.0628	23.2154	24.1103	62.9403	53.959	59.0571	34.1401	31.3313	37.6005
PEX16	9409	peroxisomal biogenesis factor 16	-1.1299	5.23192e-05	0.000998927	0.724072	8.29226e-07	5.61671e-06	0.661075	1	1	82	37	35	67	266	126	112	79	60	133	150	88	15.7612	13.6732	12.1979	12.4306	14.3806	13.0554	13.8112	12.3739	12.9305	24.2235	22.6271	19.6644	2.74633	2.38251	2.12544	2.16599	2.50576	2.27486	2.40654	2.1561	2.2531	4.22085	3.94269	3.42645
PURA	5813	purine rich element binding protein A	-1.16472	5.2515e-05	0.000999227	-0.543641	4.44883e-07	3.17713e-06	-0.614174	1	1	147	52	52	329	1142	596	77	57	48	254	266	180	28.2533	19.2149	18.1209	61.0327	61.7373	61.7504	9.49556	8.92843	10.3449	46.2597	40.1242	40.2203	4.50898	3.06654	2.89194	9.7403	9.85275	9.85484	1.51541	1.4249	1.65095	7.38266	6.40348	6.41881
VANGL1	81839	VANGL planar cell polarity protein 1	0.887053	5.25086e-05	0.000999227	0.981761	4.45945e-23	2.93499e-21	0.910631	1	1	60	26	38	301	958	524	386	299	221	602	707	456	11.5331	9.60932	13.2431	55.8386	51.7902	54.2907	47.5962	46.8284	47.6217	109.637	106.643	101.888	0.375194	0.31261	0.430825	1.81654	1.68484	1.76618	1.5484	1.52342	1.54923	3.5667	3.46932	3.31461
TIMM10B	26515	translocase of inner mitochondrial membrane 10B	-1.23891	5.37843e-05	0.00102163	-0.694702	6.1549e-08	5.19515e-07	-0.767878	1	1	120	57	64	262	936	435	79	69	44	185	203	109	23.0642	21.0622	22.3018	48.604	50.6009	45.0698	9.74216	10.8078	9.48298	33.6936	30.6215	24.3565	7.30574	6.67158	7.06425	15.3956	16.0282	14.2761	3.08589	3.42343	3.00379	10.6727	9.69954	7.71507
KIAA0907	22889	KIAA0907	-0.826289	5.48364e-05	0.001039	-0.280884	0.0208315	0.0468146	-0.354396	1	1	293	140	183	454	1386	637	232	219	170	351	438	241	56.3124	51.7263	63.7628	84.2208	74.928	65.9983	28.6075	34.2995	36.6326	63.9251	66.0682	53.8497	11.6348	10.6873	13.1741	17.401	15.481	13.636	5.91064	7.08668	7.56872	13.2077	13.6505	11.126
PUS7	54517	pseudouridylate synthase 7 (putative)	0.745936	5.48865e-05	0.001039	-0.275452	0.0120602	0.0293261	-0.347619	1	1	162	80	89	287	913	465	393	313	211	242	262	181	31.136	29.5595	31.0121	53.2416	49.3575	48.178	48.4593	49.021	45.467	44.0743	39.5208	40.4437	5.69111	5.40294	5.66845	9.7316	9.02166	8.80606	8.85748	8.96015	8.31055	8.05599	7.2237	7.39238
OGFR	11054	opioid growth factor receptor	-0.819339	5.51735e-05	0.00104088	0.553617	5.2021e-05	0.000235799	0.480345	1	1	290	137	163	332	1196	681	412	388	234	540	759	337	55.7358	50.618	56.7946	61.5892	64.6566	70.5569	50.802	60.7669	50.4229	98.3454	114.487	75.2993	12.5052	11.357	12.7428	13.8185	14.5067	15.8306	11.3983	13.634	11.3132	22.0654	25.687	16.8946
PLEKHF2	79666	pleckstrin homology and FYVE domain containing 2	0.806243	5.50962e-05	0.00104088	0.477545	0.000392158	0.00144306	0.410414	1	1	170	80	102	314	1182	662	805	479	451	551	465	432	32.6735	29.5595	35.5415	58.2502	63.8997	68.5884	99.2601	75.0185	97.1806	100.349	70.1408	96.5255	8.78793	7.95037	9.5593	15.6671	17.1866	18.4477	26.6972	20.1771	26.1379	26.99	18.8652	25.9617
CASZ1	54897	castor zinc finger 1	-0.984909	5.55158e-05	0.00104298	0.428972	5.59583e-05	0.000252192	0.35895	1	1	59	41	38	251	871	435	97	64	46	332	447	261	11.3409	15.151	13.2431	46.5634	47.087	45.0698	11.9616	10.0247	9.91392	60.4649	67.4257	58.3184	0.535352	0.715211	0.625147	2.19805	2.22276	2.12754	0.564653	0.473221	0.467991	2.85427	3.18286	2.75294
GTF3C2	2976	general transcription factor IIIC subunit 2	0.671077	5.55087e-05	0.00104298	-0.0477479	0.632084	0.736552	-0.115372	1	1	212	85	140	414	1568	780	552	438	347	418	540	347	40.7453	31.4067	48.7811	76.8006	84.767	80.814	68.0644	68.5975	74.7714	76.127	81.4536	77.5337	3.05942	2.35821	3.6628	5.76668	6.36484	6.06803	5.11071	5.15073	5.61431	5.7161	6.11605	5.82172
PCSK7	9159	proprotein convertase subtilisin/kexin type 7	-1.12049	5.55668e-05	0.00104298	0.0856086	0.483726	0.606558	0.0150752	1	1	102	60	50	351	1264	535	133	106	54	375	487	260	19.6049	22.1705	17.4241	65.1138	68.3327	55.4304	16.4005	16.6024	11.6377	68.296	73.4592	58.0949	3.12379	3.53259	2.7763	10.3751	10.8879	8.83213	2.61321	2.64538	1.85432	10.8821	11.7048	9.25668
PRDM15	63977	PR/SET domain 15	-1.4465	5.60852e-05	0.00105093	0.643816	0.000127486	0.000530099	0.570483	1	1	43	34	17	141	456	191	61	42	23	210	289	122	8.26592	12.5649	5.92648	26.1579	24.652	19.7898	7.52271	6.57925	4.95804	38.2465	43.5934	27.2611	0.171677	0.260964	0.123089	0.543282	0.512005	0.411021	0.156241	0.136646	0.102975	0.794354	0.905405	0.566194
RABL6	55684	RAB, member RAS oncogene family like 6	-0.94584	5.64615e-05	0.0010562	-0.067294	0.579538	0.692552	-0.138393	1	1	92	42	63	460	1797	960	79	68	51	479	693	345	17.683	15.5205	21.9534	85.3338	97.1468	99.4631	9.74216	10.6512	10.9913	87.2362	104.532	77.0868	1.32586	1.16372	1.64605	6.39827	7.284	7.45768	0.730461	0.798617	0.82412	6.54092	7.83772	5.77992
ZNF146	7705	zinc finger protein 146	0.867084	5.65845e-05	0.00105672	-0.172953	0.200612	0.307715	-0.241753	1	1	1069	554	651	1855	6040	3209	2059	1378	1235	1731	1652	1457	205.449	204.677	226.819	344.112	326.524	332.474	253.882	215.812	266.112	315.248	249.185	325.545	14.6487	14.5938	16.1725	24.5356	23.2816	23.7058	18.1021	15.3877	18.9741	22.4775	17.7672	23.2118
KIAA0232	9778	KIAA0232	-0.993716	5.75365e-05	0.00107269	-0.479636	4.7839e-05	0.000218817	-0.551659	1	1	107	88	74	1081	3430	1690	98	89	36	827	852	548	20.5658	32.515	25.7859	200.532	185.427	175.096	12.0849	13.94	7.75919	150.613	128.515	122.444	0.856481	1.35412	1.07388	8.35132	7.72227	7.29201	0.503287	0.580543	0.323138	6.27241	5.35211	5.09927
CCDC85B	11007	coiled-coil domain containing 85B	-1.67139	5.77036e-05	0.001074	1.15187	2.99207e-10	3.77228e-09	1.08453	0.64427	1	24	14	16	117	546	285	30	40	18	262	531	236	4.61438	5.17596	5.57807	21.7058	29.5174	29.5288	3.70032	6.26603	3.88067	47.7167	80.096	52.7325	2.50238	2.80692	3.02498	11.7711	16.0073	16.0135	2.00668	3.39806	2.10449	25.8767	43.436	28.5968
SBNO2	22904	strawberry notch homolog 2	-1.03159	5.79458e-05	0.00107671	-0.0979146	0.344247	0.470251	-0.168149	1	1	103	24	49	501	1831	873	59	68	42	491	624	358	19.7971	8.87043	17.0757	92.9395	98.9848	90.4494	7.27611	10.6512	9.05203	89.4216	94.1239	79.9914	1.12772	0.505293	0.972694	5.29419	5.63855	5.15234	0.414475	0.606731	0.515638	5.0938	5.36166	4.55662
GABBR1	2550	gamma-aminobutyric acid type B receptor subunit 1	-1.33969	5.86187e-05	0.00108739	0.376995	0.00284595	0.00831577	0.306712	1	1	32	21	23	154	563	266	29	31	24	213	273	144	6.15187	7.76209	8.01695	28.5695	30.4364	27.5603	3.57702	4.85653	5.17351	38.7929	41.1801	32.1767	0.0412509	0.0520481	0.0537571	0.191571	0.204089	0.184804	0.0239854	0.0325651	0.0346906	0.260123	0.27613	0.215758
ARHGAP21	57584	Rho GTPase activating protein 21	-0.866286	5.88616e-05	0.00109007	0.41115	0.000267379	0.00102637	0.341113	1	1	170	150	97	971	3269	1709	292	246	170	1402	1449	1056	32.6735	55.4208	33.7994	180.126	176.723	177.064	36.0057	38.528	36.6326	255.331	218.565	235.948	2.50429	4.24778	2.59059	13.806	13.5451	13.5713	2.75969	2.95302	2.80774	19.5701	16.7521	18.0845
THAP5	168451	THAP domain containing 5	1.00749	5.89821e-05	0.00109048	0.228106	0.0695347	0.130214	0.160759	1	1	115	34	49	273	921	495	359	224	226	361	320	288	22.1033	12.5649	17.0757	50.6445	49.79	51.2862	44.267	35.0826	48.6991	65.7463	48.2694	64.3511	1.03986	0.591122	0.803333	2.3826	2.3424	2.41279	2.08256	1.65048	2.29108	3.09307	2.27086	3.02743
SCFD1	23256	sec1 family domain containing 1	0.720819	5.92395e-05	0.00109342	-0.345655	0.00936337	0.0234996	-0.415376	1	1	245	126	141	275	907	473	655	441	355	253	209	179	47.0875	46.554	49.1295	51.0155	49.0332	49.0068	80.7646	69.0673	76.4952	46.0776	31.5265	39.9968	2.09203	2.06833	2.18276	2.26655	2.17848	2.17731	3.58826	3.06857	3.39858	2.04717	1.40068	1.77701
DCUN1D5	84259	defective in cullin neddylation 1 domain containing 5	0.785022	5.97225e-05	0.0011005	0.202787	0.0714309	0.133048	0.131846	1	1	300	126	164	411	1442	727	710	503	506	560	535	365	57.6577	46.554	57.143	76.2441	77.9554	75.3228	87.5463	78.7772	109.032	101.988	80.6994	81.5555	4.28714	3.46152	4.24886	5.66913	5.79637	5.60063	6.5095	5.85748	8.10704	7.5833	6.0004	6.06405
ABL1	25	ABL proto-oncogene 1, non-receptor tyrosine kinase	-1.01096	6.02092e-05	0.00110537	0.541835	7.11072e-07	4.88882e-06	0.470259	1	1	59	35	31	542	1635	808	68	69	51	727	931	545	11.3409	12.9343	10.8042	100.545	88.389	83.7149	8.38583	10.8078	10.9913	132.401	140.431	121.773	0.619484	0.706525	0.59017	5.49217	4.82815	4.57284	0.458067	0.590363	0.600387	7.23228	7.67089	6.65174
ATXN2	6311	ataxin 2	0.758235	6.00998e-05	0.00110537	-0.0764176	0.518755	0.639614	-0.143717	1	1	135	74	75	379	1181	686	421	281	262	351	374	334	25.947	27.3428	26.1344	70.3079	63.8457	71.075	51.9118	44.0094	56.4561	63.9251	56.4146	74.629	0.95166	1.00285	0.958531	2.57869	2.34167	2.60682	1.90397	1.61414	2.07065	2.34459	2.06912	2.73717
PITPNM1	9600	phosphatidylinositol transfer protein membrane associated 1	-1.21857	6.02857e-05	0.00110537	0.327118	0.00986709	0.0245843	0.255894	1	1	42	18	19	414	1444	649	32	40	17	495	724	350	8.07373	6.65374	6.6233	76.8006	78.0635	67.2415	3.94693	6.26603	3.6652	90.1501	109.208	78.204	0.50708	0.417896	0.415984	4.82355	4.90287	4.22318	0.247891	0.393545	0.230197	5.66198	6.85891	4.91169
CUL2	8453	cullin 2	0.64268	6.06456e-05	0.0011092	-0.362106	0.00116324	0.00378789	-0.427128	1	1	412	207	281	357	1269	689	1034	695	599	290	319	271	79.1825	76.4793	97.9071	66.2269	68.603	71.3858	127.496	108.847	129.071	52.816	48.1186	60.5527	3.05147	2.94729	3.77306	2.55219	2.64376	2.751	4.91335	4.19464	4.97401	2.03538	1.85435	2.33353
MZT2B	80097	mitotic spindle organizing protein 2B	-2.03507	6.06944e-05	0.0011092	-0.0685065	0.728798	0.812495	-0.130515	1	1	54	13	15	62	269	171	22	22	11	58	105	71	10.38	4.80651	5.22966	11.5031	14.5427	17.7177	2.7139	3.44702	2.37236	10.5646	15.8394	15.866	7.34605	3.40163	3.7011	8.14092	10.2921	12.5391	1.92066	2.43951	1.67895	7.47675	11.2098	11.2286
POLE3	54107	DNA polymerase epsilon 3, accessory subunit	-0.815275	6.13419e-05	0.00111919	-0.179267	0.0647885	0.122648	-0.248727	1	1	425	147	203	423	1430	739	369	264	173	368	457	309	81.6809	54.3124	70.731	78.4701	77.3067	76.5661	45.5	41.347	37.279	67.0211	68.9341	69.0432	10.4827	6.97028	9.07739	10.0706	9.92129	9.82625	5.83932	5.30634	4.78427	8.60128	8.84678	8.86078
PAN2	9924	PAN2 poly(A) specific ribonuclease subunit	1.00252	6.17372e-05	0.00112455	-0.313477	0.0122327	0.0296623	-0.381812	1	1	64	35	57	184	654	325	214	181	139	173	167	119	12.3018	12.9343	19.8629	34.1346	35.3559	33.6731	26.3881	28.3483	29.9529	31.5082	25.1913	26.5908	0.459366	0.482985	0.741708	1.27463	1.32024	1.2574	0.985364	1.05856	1.11848	1.17656	0.940676	0.992936
PC	5091	pyruvate carboxylase	-1.11951	6.30249e-05	0.00114612	0.14145	0.337169	0.462518	0.0842052	1	1	88	37	43	73	311	160	76	61	46	94	119	79	16.9143	13.6732	14.9852	13.5437	16.8133	16.578	9.37226	9.55487	9.91392	17.1209	17.9511	17.6535	0.742669	0.600362	0.657966	0.594672	0.738234	0.727905	0.411515	0.419533	0.435299	0.75174	0.788195	0.775125
DLX1	1745	distal-less homeobox 1	-1.37967	6.31993e-05	0.00114741	0.946593	4.0924e-11	5.87889e-10	0.872598	1	1	45	24	25	97	322	204	81	74	36	221	248	137	8.65029	8.87043	8.71377	17.9958	17.4079	21.1367	9.98877	11.5908	7.75919	40.2498	37.4091	30.6126	1.51018	1.54861	1.52126	3.14172	3.03909	3.69007	1.74385	2.02354	1.35461	7.02686	6.53092	5.34438
DIMT1	27292	DIM1 dimethyladenosine transferase 1 homolog	1.01439	6.46461e-05	0.00117176	-0.739351	3.20257e-07	2.34886e-06	-0.802702	1	1	130	40	70	128	452	257	251	183	119	76	93	78	24.9861	14.7816	24.3923	23.7464	24.4358	26.6279	30.9503	28.6615	25.6435	13.8428	14.0294	17.43	9.98645	5.90791	9.74912	9.49096	9.76649	10.6426	12.3702	11.4554	10.2492	5.53268	5.60726	6.96645
ACAP2	23527	ArfGAP with coiled-coil, ankyrin repeat and PH domains 2	0.60695	6.49388e-05	0.00117515	-0.516054	3.59237e-05	0.000169627	-0.583848	1	1	530	285	380	1340	4615	2383	1316	830	727	980	979	875	101.86	105.296	132.4	248.577	249.488	246.895	162.268	129.989	156.651	178.477	147.671	195.507	10.7109	11.0722	13.9222	26.1385	26.2343	25.9616	17.0629	13.6687	16.4723	18.7673	15.528	20.558
ATP11B	23200	ATPase phospholipid transporting 11B (putative)	0.834133	6.53661e-05	0.00118095	-0.583682	1.82277e-05	9.22499e-05	-0.651087	1	1	118	54	88	1097	3877	2063	273	189	141	815	730	719	22.6799	19.9538	30.6637	203.5	209.592	213.741	33.6629	29.6012	30.3839	148.428	110.113	160.651	2.08896	1.83788	2.82433	18.7437	19.3048	19.6869	3.10057	2.72646	2.79855	13.6712	10.1421	14.797
CDC27	996	cell division cycle 27	0.786191	6.55045e-05	0.00118153	-0.538545	0.000161631	0.000654586	-0.605657	1	1	470	226	268	1131	3811	2107	933	607	415	842	744	769	90.3293	83.4988	93.3778	209.807	206.024	218.3	115.043	95.0648	89.4235	153.345	112.224	171.823	2.73535	2.5285	2.82766	6.35336	6.2388	6.61053	3.48372	2.87875	2.70792	4.64358	3.39837	5.20312
RNF103	7844	ring finger protein 103	0.909473	6.57262e-05	0.0011836	0.114792	0.287272	0.408241	0.0464899	1	1	89	34	54	298	1006	479	307	211	138	333	354	262	17.1065	12.5649	18.8177	55.2821	54.3851	49.6285	37.8552	33.0466	29.7375	60.647	53.3979	58.5418	1.27223	0.934471	1.3995	4.11142	4.04471	3.69095	2.81535	2.45773	2.21162	4.51041	3.97128	4.35385
GNPTAB	79158	N-acetylglucosamine-1-phosphate transferase alpha and beta subunits	1.25268	6.66802e-05	0.00119884	0.637133	1.18468e-07	9.46478e-07	0.568794	1	1	15	11	18	175	564	276	142	127	89	281	279	219	2.88471	4.06761	6.27489	32.4651	30.4905	28.5964	17.5102	19.8912	19.1793	51.1769	42.0851	48.9342	0.306754	0.432541	0.667258	3.45226	3.24229	3.04087	1.862	2.11519	2.03948	5.44204	4.47523	5.20355
MYO18B	84700	myosin XVIIIB	-1.00741	6.69602e-05	0.00120192	0.946712	3.07823e-11	4.47798e-10	0.876384	1	1	67	36	48	148	607	282	123	113	79	374	391	207	12.8784	13.3038	16.7272	27.4565	32.8151	29.218	15.1675	17.6987	17.0245	68.1139	58.9788	46.253	0.791444	0.817588	1.02798	1.68734	2.01666	1.7956	0.932122	1.08768	1.04625	4.18595	3.62456	2.84249
CPSF6	11052	cleavage and polyadenylation specific factor 6	-0.529295	6.73805e-05	0.00120557	-0.383271	0.000709558	0.00243697	-0.45488	1	1	720	326	422	1084	3681	1972	773	491	405	943	969	650	138.376	120.443	147.033	201.088	198.996	204.313	95.3144	76.8979	87.2688	171.739	146.163	145.234	8.2504	7.18122	8.76659	11.9895	11.8648	12.1818	5.68295	4.5849	5.20324	10.2396	8.71469	8.65931
LRRC8C	84230	leucine rich repeat containing 8 family member C	0.949065	6.72792e-05	0.00120557	0.598773	3.84281e-08	3.40116e-07	0.531533	1	1	67	22	33	235	787	452	334	245	164	374	409	322	12.8784	8.13153	11.5011	43.5953	42.5459	46.8311	41.1844	38.3714	35.3398	68.1139	61.6939	71.9478	1.33843	0.845098	1.19529	4.5308	4.42174	4.86709	4.28023	3.98788	3.67281	7.07897	6.41176	7.47743
ARHGAP5	394	Rho GTPase activating protein 5	-0.820698	6.77438e-05	0.00120767	0.651339	1.47009e-06	9.49549e-06	0.578999	1	1	174	121	102	1109	3832	1971	337	271	211	2123	1891	1330	33.4423	44.7068	35.5415	205.726	207.159	204.209	41.5543	42.4433	45.467	386.638	285.235	297.169	1.1848	1.58389	1.25917	7.28853	7.33931	7.23479	1.4722	1.5037	1.61082	13.6979	10.1054	10.5282
JAKMIP2	9832	janus kinase and microtubule interacting protein 2	-1.12112	6.7894e-05	0.00120767	0.268882	0.0170652	0.03943	0.203689	1	1	67	38	51	180	712	363	82	65	59	239	309	191	12.8784	14.0427	17.7725	33.3926	38.4914	37.6101	10.1121	10.1813	12.7151	43.528	46.6102	42.678	0.278067	0.303206	0.383739	0.721005	0.831097	0.812068	0.218337	0.219832	0.274541	0.939844	1.0064	0.921493
TMEM33	55161	transmembrane protein 33	0.795906	6.79332e-05	0.00120767	-0.180443	0.158281	0.254681	-0.251466	1	1	774	228	299	1945	7179	3782	1562	1399	746	1990	2131	1445	148.754	84.2377	104.179	360.808	388.099	391.84	192.6	219.101	160.745	362.416	321.436	322.864	17.5749	9.95246	12.3084	42.6285	45.8529	46.2949	22.7552	25.8862	18.9916	42.8185	37.9768	38.1455
USP48	84196	ubiquitin specific peptidase 48	0.566759	6.76658e-05	0.00120767	-0.398125	0.000444803	0.00161256	-0.468302	1	1	425	177	254	794	3012	1612	894	626	483	729	727	539	81.6809	65.3958	88.5	147.292	162.83	167.014	110.234	98.0404	104.076	132.766	109.66	120.433	7.13495	5.71243	7.73061	12.8662	14.2234	14.589	9.62911	8.56398	9.09117	11.5973	9.57898	10.52
SMTN	6525	smoothelin	-1.11435	6.82394e-05	0.00121117	-0.821742	3.90431e-10	4.84875e-09	-0.896297	1	1	70	48	46	183	639	343	43	29	22	102	148	78	13.4549	17.7372	16.0304	33.9491	34.545	35.538	5.30326	4.5433	4.74257	18.5778	22.3254	17.43	0.44103	0.581394	0.52545	1.11279	1.13233	1.16487	0.173832	0.148922	0.155453	0.608949	0.731789	0.571327
TBC1D5	9779	TBC1 domain family member 5	0.852293	6.8808e-05	0.00121931	-0.888577	8.09729e-17	2.5739e-15	-0.956882	1	1	152	99	106	813	2827	1591	281	225	153	447	533	411	29.2142	36.579	36.9351	150.817	152.829	164.839	34.6494	35.2392	32.9696	81.4084	80.3977	91.8334	1.51991	1.90307	1.9216	7.84646	7.95114	8.57597	1.80268	1.83337	1.71529	4.23539	4.18281	4.77776
TMOD3	29766	tropomodulin 3	0.616569	6.90442e-05	0.00122154	-0.164445	0.1672	0.266081	-0.231377	1	1	491	210	283	793	3162	1645	1122	807	648	806	860	720	94.3652	77.5876	98.604	147.107	170.939	170.433	138.347	126.387	139.629	146.789	129.721	160.874	16.4744	13.5453	17.2144	25.682	29.8427	29.7544	24.1528	22.0648	24.3765	25.6265	22.6469	28.0856
HDAC2	3066	histone deacetylase 2	0.628189	6.91831e-05	0.00122205	-0.569922	1.23624e-06	8.1006e-06	-0.640086	1	1	1754	722	1111	1265	4535	2465	3238	2273	2124	978	979	761	337.096	266.745	387.089	234.665	245.164	255.391	399.256	355.98	457.667	178.113	147.671	170.035	15.7728	12.481	18.112	10.98	11.4713	11.9498	18.6813	16.6564	21.4143	8.33394	6.90956	7.95598
ULK3	25989	unc-51 like kinase 3	-0.937877	6.94185e-05	0.00122426	0.585199	1.15306e-06	7.61905e-06	0.51359	1	1	92	60	39	518	1655	750	153	125	76	742	958	508	17.683	22.1705	13.5915	96.093	89.4702	77.7058	18.8666	19.578	16.3781	135.133	144.504	113.506	0.877047	1.09962	0.674116	4.76605	4.43757	3.85407	0.935749	0.971035	0.812326	6.70237	7.16712	5.62972
RNASEH2C	84153	ribonuclease H2 subunit C	-0.987543	6.9748e-05	0.00122812	0.250733	0.031192	0.0661193	0.177454	1	1	232	91	120	272	893	462	190	177	150	314	435	225	44.5891	33.6234	41.8129	50.459	48.2763	47.8672	23.4288	27.7218	32.3231	57.1868	65.6157	50.2748	13.5818	10.2417	12.7362	15.3698	14.7049	14.5803	7.1364	8.44405	9.84561	17.4191	19.9865	15.3137
H1FX	8971	H1 histone family member X	-0.706099	7.03218e-05	0.00123626	1.14531	5.32688e-17	1.75294e-15	1.07386	0.450943	1	1162	465	544	1151	4434	2394	2394	1714	1738	3139	3244	2198	223.322	171.797	189.539	213.517	239.704	248.035	295.188	268.434	374.495	571.669	489.317	491.109	103.774	79.8312	88.0759	99.218	111.386	115.258	137.169	124.737	174.022	265.646	227.378	228.211
ANO10	55129	anoctamin 10	0.655718	7.0598e-05	0.00123915	-0.197154	0.0694903	0.130147	-0.265444	1	1	282	141	168	313	1003	529	758	567	378	264	297	237	54.1984	52.0958	58.5366	58.0647	54.2229	54.8088	93.4649	88.8003	81.451	48.0809	44.8001	52.956	2.54428	2.44558	2.74794	2.72578	2.54544	2.57294	4.38761	4.16864	3.82363	2.25711	2.1031	2.48596
SLC27A6	28965	solute carrier family 27 member 6	1.63597	7.10404e-05	0.00124495	-0.36231	0.148676	0.241857	-0.446255	1	1	38	18	21	36	112	69	133	96	104	39	30	16	7.30499	6.65374	7.32013	6.68001	6.05529	7.14987	16.4005	15.0363	22.4114	7.10441	4.52662	3.57717	0.79575	0.724809	0.797399	0.72767	0.659617	0.778853	1.78655	1.63794	2.44133	0.773901	0.493096	0.38967
MBTPS1	8720	membrane bound transcription factor peptidase, site 1	-0.954088	7.13739e-05	0.00124882	0.161742	0.123802	0.20909	0.0934535	1	1	110	57	57	337	1290	604	125	100	71	406	506	305	21.1424	21.0622	19.8629	62.5168	69.7382	62.5793	15.4141	15.6627	15.3008	73.9416	76.3251	68.1495	2.80328	2.79265	2.63364	8.28915	9.24665	8.29743	2.04377	2.07673	2.02874	9.80398	10.12	9.03599
RBM15B	29890	RNA binding motif protein 15B	-0.97134	7.26904e-05	0.00126985	0.224662	0.023573	0.0520691	0.155942	1	1	70	23	30	490	1795	909	71	55	38	578	782	477	13.4549	8.50098	10.4558	90.8989	97.0386	94.1792	8.75574	8.6152	8.19014	105.266	117.956	106.58	1.44459	0.91271	1.12259	9.75938	10.4186	10.1116	0.940062	0.924974	0.879336	11.3019	12.6644	11.443
SBF1	6305	SET binding factor 1	-1.24604	7.30317e-05	0.00127181	-0.231824	0.072893	0.135165	-0.303876	1	1	40	24	17	567	1900	931	30	17	17	435	700	327	7.68936	8.87043	5.92648	105.183	102.715	96.4585	3.70032	2.66396	3.6652	79.223	105.588	73.065	0.559715	0.645685	0.431393	7.65634	7.4767	7.02129	0.269349	0.193912	0.266793	5.76671	7.6858	5.31846
ZBED6	100381270	zinc finger BED-type containing 6	-1.33518	7.29377e-05	0.00127181	-0.106955	0.424793	0.550808	-0.181159	1	1	34	34	16	386	1145	518	26	31	13	360	384	219	6.53624	12.5649	5.57807	71.6065	61.8995	53.6691	3.20711	4.85653	2.80331	65.5642	57.923	48.9342	1.11104	2.1358	0.948167	12.1718	10.5218	9.12275	0.545149	0.825519	0.47651	11.1447	9.84582	8.31789
NDUFA3	4696	NADH:ubiquinone oxidoreductase subunit A3	-0.979479	7.34937e-05	0.00127785	-0.163427	0.251058	0.36769	-0.241019	1	1	1235	433	528	115	376	193	703	753	431	108	129	68	237.352	159.974	183.965	21.3348	20.3272	19.9971	86.6832	117.93	92.8711	19.6705	19.4595	15.1957	387.829	261.396	300.596	34.8608	33.2144	32.6749	141.639	192.696	151.75	32.1414	31.7966	24.8296
UNC45A	55898	unc-45 myosin chaperone A	-0.557311	7.36432e-05	0.00127844	0.253712	0.0135578	0.0323982	0.183749	1	1	632	297	421	628	2231	1173	935	743	613	780	1001	601	121.463	109.73	146.685	116.498	120.609	121.531	115.289	116.364	132.087	142.054	150.99	134.286	9.21224	8.3223	11.1251	8.83568	9.14743	9.21739	8.74399	8.82548	10.018	10.7739	11.4516	10.1847
RRBP1	6238	ribosome binding protein 1	-0.640355	7.7272e-05	0.00133934	0.316586	0.00703403	0.0183625	0.244511	1	1	667	370	441	793	2750	1610	1080	815	738	1170	1241	786	128.19	136.699	153.653	147.107	148.666	166.807	133.168	127.64	159.021	213.08	187.19	175.621	9.58	10.2159	11.4829	10.9937	11.1102	12.466	9.95205	9.5389	11.8841	15.924	13.9893	13.1247
ODC1	4953	ornithine decarboxylase 1	0.703655	7.75175e-05	0.0013415	-0.0628798	0.590175	0.701337	-0.130593	1	1	210	73	90	1139	4068	2152	457	408	253	1019	1465	984	40.361	26.9733	31.3605	211.291	219.918	222.962	56.3507	63.8991	54.5169	185.58	220.978	219.861	2.90388	1.94067	2.25632	15.2019	15.8225	16.0416	4.0543	4.59739	3.92236	13.352	15.8988	15.8185
PLGRKT	55848	plasminogen receptor with a C-terminal lysine	0.906391	7.80668e-05	0.0013489	-0.264975	0.0577541	0.111522	-0.327426	1	1	200	75	107	197	847	489	623	382	339	198	223	190	38.4391	27.7122	37.2835	36.5462	45.7895	50.6645	76.819	59.8272	73.0476	36.0611	33.6382	42.4546	26.6199	19.1913	25.8196	25.309	31.7102	35.0862	53.1987	41.4316	50.587	24.9731	23.2952	29.4007
SF1	7536	splicing factor 1	-0.526611	7.82411e-05	0.00134981	-0.48364	0.000234078	0.000911896	-0.554671	1	1	1007	473	482	2422	7974	4073	917	618	477	1735	2219	1252	193.533	174.752	167.938	449.293	431.077	421.99	113.07	96.7875	102.783	315.976	334.709	279.741	5.40822	4.88339	4.69297	12.5553	12.0463	11.7924	3.1597	2.7047	2.87223	8.82985	9.35334	7.81727
PRPF38B	55119	pre-mRNA processing factor 38B	-0.611423	7.88704e-05	0.00135855	-0.285444	0.00715838	0.018622	-0.357244	1	1	553	265	298	544	1841	911	481	388	321	494	518	328	106.281	97.9072	103.83	100.916	99.5254	94.3864	59.3099	60.7669	69.1691	89.968	78.1352	73.2884	11.6792	10.759	11.4099	11.0897	10.9369	10.3721	6.51758	6.67768	7.601	9.88659	8.58628	8.05367
SURF6	6838	surfeit 6	-0.994954	7.93966e-05	0.0013655	-0.693132	1.29097e-08	1.24033e-07	-0.768065	1	1	186	111	93	241	828	470	118	72	78	163	204	109	35.7485	41.0123	32.4058	44.7084	44.7624	48.696	14.551	11.2776	16.8091	29.687	30.7723	24.3565	4.15197	4.76334	3.76374	5.19261	5.19889	5.65575	1.69001	1.30983	1.95227	3.44797	3.57402	2.82886
XPOT	11260	exportin for tRNA	0.817937	8.0214e-05	0.00137742	0.347635	0.0193129	0.0438444	0.281717	1	1	244	95	111	1175	3984	2036	877	590	439	1560	1392	1461	46.8953	35.1012	38.6772	217.969	215.376	210.944	108.138	92.4024	94.5949	284.105	209.967	326.439	6.85704	5.1325	5.65538	31.8715	31.4924	30.8442	15.8119	13.5111	13.8317	41.542	30.7014	47.7319
SOCS4	122809	suppressor of cytokine signaling 4	-1.00529	8.05961e-05	0.00138184	-0.416212	0.000634638	0.00220551	-0.48655	1	1	143	48	67	1044	3662	1797	103	97	57	899	822	652	27.4845	17.7372	23.3471	193.668	197.969	186.182	12.7014	15.1929	12.2841	163.726	123.99	145.681	1.661	1.07193	1.41095	11.7041	11.964	11.2517	0.767597	0.918166	0.742378	9.89458	7.49318	8.80407
UMPS	7372	uridine monophosphate synthetase	0.487639	8.11377e-05	0.00138898	-0.213833	0.0376325	0.077581	-0.283666	1	1	782	346	494	819	2899	1427	2421	1726	1355	750	854	574	150.291	127.832	172.119	151.93	156.721	147.847	298.518	270.313	291.968	136.59	128.816	128.253	6.95729	5.91762	7.96773	7.03314	7.25494	6.84415	13.819	12.5133	13.5158	6.32303	5.96317	5.93709
SIN3A	25942	SIN3 transcription regulator family member A	0.488383	8.14231e-05	0.00139172	-0.465485	5.44413e-05	0.0002458	-0.53554	1	1	775	415	525	1551	5110	2740	1572	1187	916	1182	1244	945	148.946	153.324	182.92	287.719	276.248	283.882	193.833	185.9	197.376	215.265	187.643	211.147	4.7226	4.86142	5.79979	9.12264	8.75894	9.00099	6.14583	5.89428	6.25814	6.82536	5.94955	6.69479
G2E3	55632	G2/M-phase specific E3 ubiquitin protein ligase	0.868356	8.16736e-05	0.00139385	-0.7546	2.92597e-11	4.28992e-10	-0.821024	1	1	178	101	146	363	1248	686	394	276	217	228	238	203	34.211	37.3179	50.8716	67.3399	67.4677	71.075	48.5826	43.2264	46.7598	41.5247	35.9008	45.3592	2.1828	2.38103	3.24581	4.29655	4.30471	4.53487	3.09976	2.75802	2.98346	2.64944	2.29061	2.8941
SLC39A8	64116	solute carrier family 39 member 8	0.796814	8.22417e-05	0.00139924	-0.41267	0.000241832	0.000937704	-0.480135	1	1	164	74	82	496	1650	847	344	299	186	388	382	333	31.5204	27.3428	28.5732	92.0119	89.1999	87.7556	42.4174	46.8284	40.0802	70.6635	57.6213	74.4056	1.70898	1.48248	1.54919	4.98872	4.83626	4.75795	2.2998	2.53895	2.17307	3.83125	3.12412	4.03414
ZNF800	168850	zinc finger protein 800	0.841579	8.2163e-05	0.00139924	-0.458974	0.000167572	0.000676081	-0.532092	1	1	175	80	96	741	2329	1222	342	330	199	618	558	387	33.6345	29.5595	33.451	137.46	125.907	126.608	42.1708	51.6834	42.8813	112.551	84.1686	86.471	5.1849	4.55672	5.15662	21.1901	19.4091	19.5172	6.50082	7.96723	6.61035	17.3502	12.975	13.3299
ZDHHC20	253832	zinc finger DHHC-type containing 20	0.842996	8.29275e-05	0.00140875	-0.22611	0.0848349	0.153535	-0.296286	1	1	206	110	139	1573	5450	3162	600	394	298	1568	1483	1220	39.5922	40.6429	48.4327	291.8	294.629	327.604	73.983	61.7065	64.2132	285.562	223.693	272.591	1.67899	1.72354	2.05389	12.3744	12.4943	13.8927	3.1374	2.61679	2.72309	12.1099	9.48616	11.5598
RLF	6018	rearranged L-myc fusion	-0.736418	8.48646e-05	0.00143945	0.618434	2.36259e-06	1.46643e-05	0.544959	1	1	405	200	296	586	2149	1146	829	525	406	1148	1145	652	77.8372	73.8931	103.133	108.707	116.176	118.734	102.219	82.2227	87.4843	209.073	172.71	145.681	6.48752	6.15879	8.59588	9.06045	9.68294	9.89614	8.5197	6.85303	7.29157	17.4257	14.3949	12.1421
MCM5	4174	minichromosome maintenance complex component 5	-0.467506	8.54872e-05	0.0014478	0.0101585	0.927829	0.951762	-0.0594565	1	1	1363	548	664	1216	4282	2285	1656	1215	926	1230	1643	1014	261.951	202.461	231.349	225.575	231.486	236.741	204.191	190.285	199.53	224.007	247.827	226.564	55.1012	42.5875	48.664	47.4495	48.693	49.7984	42.9514	40.0262	41.971	47.1196	52.1302	47.6575
MED17	9440	mediator complex subunit 17	0.724227	8.74643e-05	0.00147903	-0.47171	4.62143e-05	0.000212444	-0.544852	1	1	360	134	218	303	978	501	733	539	428	240	241	159	69.1889	49.5096	75.9572	56.2096	52.8714	51.9078	90.3823	84.4152	92.2247	43.7101	36.3533	35.5282	12.6812	9.07434	13.9218	10.3024	9.69051	9.51389	16.5657	15.472	16.9034	8.01138	6.66299	6.51176
PPP2CB	5516	protein phosphatase 2 catalytic subunit beta	1.06487	8.7745e-05	0.00148151	-0.420279	0.000288188	0.00109835	-0.484353	1	1	102	35	36	313	1220	655	173	159	90	266	286	238	19.6049	12.9343	12.5463	58.0647	65.954	67.8632	21.3326	24.9028	19.3947	48.4451	43.1409	53.1794	6.75332	4.45551	4.32184	20.0016	22.7193	23.3769	7.34848	8.5783	6.68093	16.688	14.8608	18.3188
CDK8	1024	cyclin dependent kinase 8	1.02812	8.92581e-05	0.00150477	-0.230527	0.101319	0.17777	-0.305311	1	1	78	22	30	202	585	335	185	116	113	191	167	125	14.9924	8.13153	10.4558	37.4737	31.6258	34.7092	22.8123	18.1685	24.3506	34.7863	25.1913	27.9314	4.73395	2.56758	3.30149	11.8326	9.98603	10.9596	7.20312	5.73682	7.68886	10.984	7.95431	8.81952
SOGA1	140710	suppressor of glucose, autophagy associated 1	-1.41853	9.05779e-05	0.00152471	0.480905	0.00035215	0.00131331	0.411838	1	1	31	14	9	173	672	290	23	27	15	253	348	174	5.95969	5.17596	3.13919	32.0941	36.329	30.0469	2.8372	4.23008	3.23425	46.0776	52.4928	38.8797	0.301162	0.261557	0.158633	1.62181	1.83582	1.51836	0.143373	0.213759	0.163437	2.32845	2.65263	1.96471
SZRD1	26099	SUZ RNA binding domain containing 1	-0.938914	9.23286e-05	0.00155182	-0.103951	0.365196	0.491225	-0.173917	1	1	410	229	304	940	3023	1610	231	227	222	783	1163	673	78.7982	84.6071	105.921	174.376	163.425	166.807	28.4842	35.5524	47.8372	142.6	175.425	150.373	3.4635	3.71883	4.65565	7.66453	7.18318	7.33186	1.252	1.56267	2.10264	6.26786	7.71066	6.60951
RBM3	5935	RNA binding motif (RNP1, RRM) protein 3	-0.625329	9.57823e-05	0.00160743	-0.692929	6.66794e-12	1.08636e-10	-0.76223	1	1	1008	437	595	670	2450	1347	851	573	428	455	531	370	193.725	161.452	207.308	124.29	132.448	139.559	104.932	89.74	92.2247	82.8654	80.096	82.6726	39.4633	32.889	42.2303	25.3187	26.9807	28.4292	21.3754	18.2807	18.7869	16.8803	16.3162	16.841
EIF3G	8666	eukaryotic translation initiation factor 3 subunit G	-0.53366	9.64485e-05	0.00161617	-0.620502	4.16192e-08	3.63833e-07	-0.690714	1	1	1467	624	712	1120	3674	1929	1011	856	588	671	967	561	281.939	230.539	248.073	207.767	198.618	199.858	124.66	134.061	126.7	122.203	145.861	125.348	134.706	110.148	118.525	99.2673	94.8962	95.4886	59.5607	64.0521	60.5353	58.3864	69.6899	59.8894
TRMT1	55621	tRNA methyltransferase 1	-0.688087	9.67642e-05	0.00161901	0.678809	3.83674e-10	4.76879e-09	0.612209	1	1	232	93	125	192	701	336	399	306	242	307	408	252	44.5891	34.3623	43.5549	35.6187	37.8968	34.8128	49.1991	47.9247	52.1467	55.912	61.5431	56.3075	3.58174	2.76024	3.49867	2.86117	3.04416	2.79643	3.95205	3.84968	4.18882	4.49128	4.94362	4.52305
HSF1	3297	heat shock transcription factor 1	-0.965016	9.77839e-05	0.00162663	0.276048	0.00760542	0.0196311	0.209351	1	1	98	44	37	503	1768	920	114	64	42	564	787	551	18.8361	16.2594	12.8947	93.3105	95.579	95.3189	14.0578	10.0247	9.05203	102.716	118.71	123.114	5.02968	4.34162	3.44318	24.916	25.5218	25.4523	3.75374	2.67682	2.4171	27.4276	31.6984	32.8743
NT5C3B	115024	5'-nucleotidase, cytosolic IIIB	-1.08056	9.7509e-05	0.00162663	0.190309	0.118476	0.201712	0.115595	1	1	69	29	31	176	573	295	52	51	37	194	262	141	13.2628	10.7177	10.8042	32.6506	30.977	30.5649	6.41299	7.98876	7.97466	35.3327	39.5208	31.5064	2.4273	1.96151	1.97735	5.97558	5.6693	5.59387	1.17368	1.46207	1.45949	6.46645	7.23295	5.76617
PHF6	84295	PHD finger protein 6	0.673432	9.78063e-05	0.00162663	-0.546716	4.78831e-06	2.75993e-05	-0.611977	1	1	336	160	208	559	2139	1182	704	496	436	428	447	403	64.5764	59.1152	72.4731	103.699	115.635	122.464	86.8065	77.6809	93.9485	77.9482	67.4257	90.0459	4.76649	4.36339	5.34936	7.65417	8.53523	9.03925	6.40733	5.73376	6.93449	5.75348	4.9768	6.64644
TMEM8A	58986	transmembrane protein 8A	-1.37307	9.77463e-05	0.00162663	0.735959	5.11503e-10	6.23825e-09	0.668314	1	1	19	13	16	254	874	431	26	28	18	363	577	349	3.65345	4.80651	5.57807	47.1199	47.2492	44.6554	3.20711	4.38669	3.88067	66.1106	87.0346	77.9805	0.611457	0.804437	0.933568	7.88618	7.90781	7.4737	0.536755	0.734174	0.649485	11.0645	14.5665	13.0511
DENND3	22898	DENN domain containing 3	-0.671866	9.81815e-05	0.00163043	0.581103	8.83111e-07	5.94846e-06	0.5111	1	1	194	123	124	532	2263	1189	387	305	217	965	1200	715	37.286	45.4457	43.2065	98.6901	122.339	123.189	47.7195	47.7681	46.7598	175.745	181.006	159.757	4.12319	5.02551	4.7779	10.9134	13.5286	13.6226	5.27695	5.28233	5.17083	19.4344	20.0162	17.6664
ATG16L2	89849	autophagy related 16 like 2	-0.924654	9.84018e-05	0.00163165	0.149484	0.223439	0.335327	0.0791912	1	1	84	54	45	233	906	424	92	70	67	306	351	190	16.1455	19.9538	15.682	43.2243	48.9791	43.9301	11.3451	10.9644	14.4389	55.7298	52.9454	42.4546	4.02833	4.9785	3.91268	10.7845	12.2203	10.9606	2.83061	2.73562	3.60251	13.9047	13.2099	10.5925
IMP4	92856	IMP4 homolog, U3 small nucleolar ribonucleoprotein	-0.769787	9.92495e-05	0.00164325	0.179694	0.136203	0.225696	0.119027	1	1	183	81	106	164	616	299	216	168	132	183	231	180	35.1719	29.9289	36.9351	30.4245	33.3016	30.9793	26.6347	26.3123	28.4446	33.3294	34.8449	40.2203	18.2427	15.5233	19.1572	15.7804	17.2726	16.0681	13.8147	13.6475	14.7534	17.287	18.0731	20.8611
CMAS	55907	cytidine monophosphate N-acetylneuraminic acid synthetase	0.855431	9.97e-05	0.00164824	-0.310956	0.0518718	0.101848	-0.376586	1	1	470	174	307	589	2560	1448	1165	733	680	634	531	566	90.3293	64.2875	106.966	109.264	138.395	150.023	143.649	114.798	146.524	115.464	80.096	126.466	29.1197	20.7245	34.4829	35.2237	44.6147	48.3633	46.3086	37.0077	47.2353	37.2226	25.8208	40.769
HGS	9146	hepatocyte growth factor-regulated tyrosine kinase substrate	-0.647463	0.00010126	0.00167154	-0.118695	0.228551	0.341285	-0.190235	1	1	198	97	131	602	1971	1059	254	188	115	584	664	424	38.0547	35.8401	45.6454	111.675	106.553	109.72	31.3202	29.4445	24.7816	106.359	100.157	94.738	7.16797	6.75081	8.59774	21.0351	20.0703	20.6668	5.89945	5.54616	4.66784	20.0336	18.8656	17.8448
PRKACB	5567	protein kinase cAMP-activated catalytic subunit beta	0.879539	0.000102717	0.00169307	0.349405	0.0146792	0.0345855	0.281943	1	1	152	67	94	276	999	615	757	480	447	443	372	356	29.2142	24.7567	32.7542	51.201	54.0067	63.7189	93.3415	75.1751	96.3187	80.68	56.1129	79.5446	0.524068	0.444105	0.587571	0.918486	0.968817	1.14304	1.67444	1.34855	1.72784	1.4473	1.0066	1.42694
HMGA1	3159	high mobility group AT-hook 1	-0.734962	0.000103602	0.0017026	-0.198085	0.168498	0.267548	-0.267278	1	1	877	342	443	3905	12365	6331	706	626	473	3020	4241	2664	168.549	126.355	154.35	724.396	668.455	655.933	87.0531	98.0404	101.921	549.997	639.702	595.229	12.2447	9.17941	11.2132	52.6259	48.5619	47.6522	6.32424	7.12244	7.40436	39.9562	46.4731	43.2422
NCLN	56926	nicalin	-0.962729	0.00010357	0.0017026	0.362222	0.00211135	0.00642172	0.293168	1	1	97	57	49	471	1781	806	172	105	62	582	881	467	18.644	21.0622	17.0757	87.3743	96.2818	83.5077	21.2093	16.4458	13.3615	105.994	132.889	104.346	3.43477	3.88028	3.14585	16.097	17.738	15.3846	3.90739	3.02981	2.46159	19.5273	24.4821	19.2236
C19orf43	79002	chromosome 19 open reading frame 43	-0.922152	0.000103799	0.00170332	0.295418	0.00436018	0.0121148	0.226621	1	1	503	166	192	335	1227	638	423	392	261	417	575	341	96.6714	61.3319	66.8985	62.1458	66.3324	66.1019	52.1584	61.3933	56.2407	75.9449	86.7329	76.1931	66.947	42.4736	46.3286	43.0372	45.9366	45.7769	36.1208	42.5161	38.9478	52.5934	60.0643	52.7653
SUSD1	64420	sushi domain containing 1	0.658152	0.00010434	0.00170966	0.114395	0.304297	0.427073	0.0457221	1	1	191	78	97	775	2490	1263	555	437	272	841	874	707	36.7094	28.8206	33.7994	143.768	134.61	130.856	68.4344	68.4408	58.6109	153.163	131.833	157.97	2.3278	1.82756	2.14327	9.11653	8.53586	8.29777	4.33953	4.33994	3.71661	9.71229	8.35975	10.0171
MYEOV	26579	myeloma overexpressed	-1.54946	0.000105641	0.00172588	1.23586	2.88999e-18	1.10144e-16	1.17471	0.255922	1	78	51	35	122	591	282	169	177	157	315	497	305	14.9924	18.8455	12.1979	22.6334	31.9501	29.218	20.8394	27.7218	33.8315	57.3689	74.9676	68.1495	0.79489	0.999178	0.646725	1.20001	1.69398	1.54912	1.1049	1.4698	1.79373	3.04167	3.97474	3.61325
TXNL1	9352	thioredoxin like 1	0.74303	0.000105527	0.00172588	-0.321076	0.0125037	0.030247	-0.387613	1	1	359	167	224	271	872	511	985	616	511	225	222	208	68.9967	61.7014	78.0477	50.2735	47.1411	52.9439	121.455	96.4743	110.109	40.9783	33.4874	46.4764	19.0283	17.0164	21.5245	13.8647	13.0008	14.6012	33.4955	26.6063	30.3665	11.3012	9.23534	12.8175
HAUS3	79441	HAUS augmin like complex subunit 3	0.793106	0.00010585	0.00172676	-0.122567	0.305113	0.427777	-0.189517	1	1	119	61	82	258	916	466	365	284	242	274	253	208	22.872	22.54	28.5732	47.8619	49.5197	48.2816	45.0068	44.4793	52.1467	49.9021	38.1633	46.4764	2.77944	2.73909	3.47226	5.81625	6.01771	5.86725	5.46929	5.40518	6.33694	6.06417	4.63766	5.64788
DDX39A	10212	DExD-box helicase 39A	-0.677345	0.000106488	0.00173462	-0.510122	4.00051e-05	0.000186891	-0.580769	1	1	2046	741	1005	947	3986	1936	1540	1145	712	775	1009	547	393.214	273.764	350.157	175.674	215.485	200.583	189.888	179.322	153.419	141.143	152.196	122.22	92.3689	64.3092	82.2544	41.2672	50.6189	47.1184	44.606	42.124	36.0393	33.1555	35.752	28.7104
CCDC130	81576	coiled-coil domain containing 130	-1.13163	0.000107617	0.00175044	0.316825	0.0182441	0.0417854	0.241092	1	1	69	40	31	118	351	177	77	63	39	126	167	110	13.2628	14.7816	10.8042	21.8913	18.9757	18.3394	9.49556	9.8681	8.40561	22.9487	25.1913	24.5799	4.69312	5.23057	3.82316	7.74641	6.71468	6.48951	3.36007	3.4919	2.97438	8.12054	8.91412	8.69778
SLC2A6	11182	solute carrier family 2 member 6	-0.861025	0.000108748	0.00176624	0.758455	1.34991e-13	2.74018e-12	0.690318	1	1	93	42	39	307	1166	564	146	121	73	569	696	421	17.8752	15.5205	13.5915	56.9516	63.0348	58.435	18.0035	18.9516	15.7317	103.627	104.984	94.0677	2.29936	1.99646	1.74833	7.32591	8.10841	7.51672	2.31586	2.43781	2.02363	13.3299	13.5045	12.1003
ADCY9	115	adenylate cyclase 9	-2.88936	0.000110416	0.00178765	0.892479	5.77481e-07	4.03534e-06	0.818455	1	1	6	5	4	55	175	87	2	4	4	83	142	71	1.15504	1.85093	1.39713	10.2046	9.46108	9.01479	0.247839	0.628013	0.864048	15.1176	21.4204	15.866	0.0979509	0.156965	0.118481	0.865382	0.80233	0.764483	0.0210175	0.0532575	0.0732741	1.28202	1.81652	1.34549
CREBBP	1387	CREB binding protein	-0.742754	0.000110374	0.00178765	-0.00141884	0.991259	0.994731	-0.0708391	1	1	225	105	97	1443	4094	2181	249	188	118	1356	1381	1156	43.2438	38.7957	33.7994	267.684	221.323	225.966	30.7037	29.4445	25.428	246.953	208.308	258.291	1.24164	1.11392	0.970466	7.6859	6.35475	6.48807	0.88158	0.845427	0.730102	7.09066	5.98104	7.4162
EGFL7	51162	EGF like domain multiple 7	-1.22362	0.00011055	0.00178765	0.304558	0.00994039	0.0247433	0.233387	1	1	58	25	22	289	937	499	61	53	46	309	489	275	11.1487	9.23987	7.66854	53.6126	50.655	51.7006	7.52271	8.30198	9.91392	56.2762	73.7609	61.4464	1.12773	0.934642	0.775697	5.42308	5.12391	5.22968	0.760946	0.839772	1.00282	5.69251	7.46115	6.2155
ATP5F1	515	ATP synthase, H+ transporting, mitochondrial Fo complex subunit B1	0.606994	0.000111164	0.00179496	-0.423395	7.53445e-05	0.000330296	-0.490438	1	1	1194	537	661	603	2043	1152	2533	1700	1212	459	509	426	229.472	198.397	230.304	111.861	110.446	119.356	312.328	266.241	261.156	83.5939	76.7776	95.1849	79.8163	69.0076	80.1056	38.9081	38.4159	41.515	108.636	92.6057	90.8368	29.0761	26.7053	33.1078
RALY	22913	RALY heterogeneous nuclear ribonucleoprotein	0.591474	0.000111838	0.00180323	-0.5676	2.00563e-06	1.26058e-05	-0.637457	1	1	1095	365	465	2048	6383	3424	1622	1276	1061	1306	1631	1092	210.446	134.852	162.015	379.914	345.067	354.749	199.999	199.838	228.619	237.848	246.017	243.992	18.6268	11.9359	14.3401	33.6267	30.5423	31.3993	17.7021	17.6879	20.2354	21.0522	21.7753	21.596
ADCY6	112	adenylate cyclase 6	-0.73676	0.000112038	0.00180383	0.176144	0.0718281	0.133688	0.106049	1	1	131	64	87	442	1549	787	202	115	91	540	617	393	25.1783	23.6483	30.3153	81.9947	83.7398	81.5392	24.9084	18.0119	19.6102	98.3454	93.068	87.8116	1.33643	1.25522	1.60909	4.35216	4.44479	4.32798	1.3221	0.956046	1.04088	5.22003	4.93992	4.66091
ANKRD13D	338692	ankyrin repeat domain 13D	-1.19335	0.000112852	0.0018143	0.395391	0.00430915	0.0119886	0.322566	1	1	37	30	23	277	999	514	55	42	18	385	556	241	7.1128	11.0871	8.01695	51.3865	54.0067	53.2547	6.78289	6.57925	3.88067	70.1171	83.867	53.8497	1.15019	1.79287	1.2964	8.30959	8.7333	8.61169	1.09685	1.06392	0.627534	11.3385	13.5619	8.70791
MASTL	84930	microtubule associated serine/threonine kinase like	0.533104	0.000113259	0.00181821	-0.0513343	0.620763	0.726803	-0.122063	1	1	427	223	220	571	1856	971	962	715	561	596	596	436	82.0653	82.3904	76.654	105.925	100.336	100.603	118.619	111.979	120.883	108.544	89.9005	97.4192	4.41996	4.43747	4.12851	5.705	5.40401	5.41836	6.38868	6.03107	6.51062	5.84607	4.84195	5.2469
GNA15	2769	G protein subunit alpha 15	-1.13172	0.000113852	0.00182509	0.47104	1.09205e-05	5.80822e-05	0.404792	1	1	53	35	27	347	1296	658	77	60	20	459	671	433	10.1878	12.9343	9.4106	64.3718	70.0626	68.174	9.49556	9.39826	4.31162	83.5939	101.213	96.7489	2.97714	3.77976	2.75003	18.8112	20.4742	19.9223	2.77486	2.74642	1.25997	24.4284	29.5772	28.2726
DCTPP1	79077	dCTP pyrophosphatase 1	-0.751328	0.000114465	0.00183022	0.661401	2.48493e-07	1.86183e-06	0.5957	1	1	269	112	147	167	623	312	446	336	241	237	388	233	51.6999	41.3818	51.22	30.9811	33.6801	32.3262	54.9943	52.6231	51.9312	43.1637	58.5263	52.0622	31.6014	25.2945	31.3081	18.9371	20.5868	19.7593	33.6151	32.1657	31.7428	26.3837	35.774	31.8229
EIF4H	7458	eukaryotic translation initiation factor 4H	-0.503697	0.000114502	0.00183022	-0.760824	1.18533e-11	1.86999e-10	-0.830086	1	1	1178	489	641	1434	5175	2800	830	609	528	880	1074	767	226.397	180.663	223.335	266.015	279.762	290.099	102.343	95.378	113.772	160.265	162.001	171.376	34.981	27.9146	34.5079	41.1024	43.2265	44.8237	15.8131	14.737	17.5791	24.7629	25.031	26.4796
CMPK1	51727	cytidine/uridine monophosphate kinase 1	0.67074	0.000115114	0.00183472	0.0688499	0.616536	0.723513	0.00200532	1	1	209	105	125	791	3130	1847	744	481	375	999	992	904	40.1688	38.7957	43.5549	146.736	169.209	191.362	91.7386	75.3317	80.8046	181.937	149.632	201.986	3.75514	3.62678	4.0717	13.7175	15.8184	17.8893	8.57611	7.04232	7.55395	17.0083	13.9882	18.8825
PATZ1	23598	POZ/BTB and AT hook containing zinc finger 1	1.00389	0.000114998	0.00183472	0.105483	0.364349	0.490349	0.0346517	1	1	67	24	29	232	868	488	214	175	90	292	355	199	12.8784	8.87043	10.1074	43.0388	46.9248	50.5609	26.3881	27.4086	19.3947	53.1802	53.5487	44.4655	0.599999	0.41327	0.470901	2.00516	2.18621	2.35562	1.22941	1.27696	0.903594	2.47765	2.49481	2.07163
ATXN7L3	56970	ataxin 7 like 3	-1.09903	0.000115464	0.00183764	-0.139645	0.166876	0.265744	-0.208173	1	1	53	37	21	642	2320	1076	41	31	28	584	726	481	10.1878	13.6732	7.32013	119.096	125.42	111.481	5.05665	4.85653	6.03541	106.359	109.509	107.474	1.09287	1.46677	0.785253	12.7758	13.4542	11.959	0.542443	0.520975	0.647437	11.4094	11.7474	11.529
MTMR6	9107	myotubularin related protein 6	0.852718	0.000115773	0.00183993	-0.216403	0.138683	0.229119	-0.282326	1	1	227	107	124	445	1487	911	690	384	325	420	372	402	43.6281	39.5345	43.2065	82.5512	80.3881	94.3864	85.0803	60.1404	70.031	76.4913	56.1129	89.8225	6.15955	5.58161	6.10003	11.6548	11.3494	13.3258	12.0119	8.49081	9.88719	10.7993	7.9222	12.6814
ARGLU1	55082	arginine and glutamate rich 1	-0.861311	0.000116304	0.00184045	0.121577	0.332845	0.457436	0.049116	1	1	683	494	345	1037	3270	1587	847	657	510	1200	1280	750	131.265	182.511	120.205	192.37	176.777	164.424	104.439	102.895	109.894	218.543	193.073	167.577	50.9569	70.8504	46.6636	74.6777	68.6248	63.8293	40.543	39.9439	42.6605	84.8382	74.9507	65.0533
CD164	8763	CD164 molecule	0.531893	0.000116193	0.00184045	0.0796455	0.588537	0.699948	0.0102186	1	1	1537	690	892	2910	10972	6061	4654	3328	2101	3631	3671	2892	295.392	254.922	310.787	539.819	593.149	627.959	573.853	521.205	452.711	661.271	553.725	646.172	17.4571	15.0654	18.3669	31.9023	35.054	37.1112	33.9137	30.8023	26.7544	39.0799	32.7241	38.1876
REEP3	221035	receptor accessory protein 3	1.32252	0.000116217	0.00184045	-0.525931	7.3823e-06	4.08034e-05	-0.590245	1	1	54	33	21	287	1021	559	135	85	76	210	227	197	10.38	12.1955	7.32013	53.2416	55.196	57.917	16.6471	13.3136	16.3781	38.2465	34.2415	44.0186	1.73694	2.04074	1.22492	8.90923	9.23628	9.69159	2.78566	2.22784	2.74065	6.40002	5.72984	7.3659
RHOT2	89941	ras homolog family member T2	-1.01345	0.000117252	0.00185282	0.157975	0.27506	0.394755	0.0886532	1	1	143	63	65	157	693	340	116	108	96	212	294	139	27.4845	23.2789	22.6502	29.126	37.4643	35.2272	14.3044	16.9156	20.6876	38.6108	44.3476	31.0595	6.24364	5.28825	5.14544	6.61654	8.51074	8.00254	3.24952	3.84271	4.69959	8.77119	10.0744	7.05577
RECQL4	9401	RecQ like helicase 4	-0.787118	0.000117996	0.00186192	0.32246	0.0118098	0.0287733	0.249955	1	1	145	53	83	591	2039	1029	179	140	104	758	1056	491	27.8689	19.5844	28.9216	109.635	110.229	106.612	22.0725	21.9272	22.4114	138.047	159.286	109.708	3.7428	2.63019	3.88419	14.724	14.8038	14.318	2.96434	2.94483	3.00985	18.5398	21.3921	14.7338
BIRC2	329	baculoviral IAP repeat containing 2	0.760719	0.000118612	0.00186634	0.0155098	0.890968	0.928506	-0.0556989	1	1	227	138	149	570	2085	1188	767	579	447	713	711	486	43.6281	50.9874	51.9168	105.739	112.716	123.085	94.5746	90.6797	96.3187	129.852	107.247	108.591	2.77975	3.24864	3.30786	6.73713	7.18166	7.84233	6.02578	5.77762	6.1369	8.27345	6.83318	6.91882
HIST1H2BM	8342	histone cluster 1 H2B family member m	-0.620661	0.000118504	0.00186634	0.0524947	0.609164	0.717398	-0.0150823	1	1	2580	1006	1097	657	2254	1161	2948	2409	1469	640	841	601	495.842	371.668	382.211	121.878	121.852	120.288	363.498	377.279	316.532	116.557	126.856	134.286	597.4	447.792	460.495	146.841	146.81	144.925	437.95	454.553	381.364	140.43	152.838	161.79
RAB11FIP3	9727	RAB11 family interacting protein 3	-1.62268	0.00011954	0.00187826	-0.217384	0.169241	0.268357	-0.298116	1	1	26	12	19	143	401	194	17	13	6	106	146	72	4.99876	4.43706	6.6233	26.529	21.6787	20.1007	2.09738	2.03752	1.29499	19.3063	22.0237	16.0894	0.449609	0.399088	0.595728	2.38613	1.94987	1.80794	0.188647	0.183263	0.116477	1.73649	1.98091	1.44715
ADAM17	6868	ADAM metallopeptidase domain 17	0.566099	0.000120587	0.00188664	-0.03702	0.722027	0.807718	-0.104349	1	1	452	206	296	456	1693	842	1306	928	759	502	515	397	86.87	76.1098	103.133	84.5918	91.5245	87.2376	161.035	145.337	163.546	91.4249	77.6826	88.7053	14.4039	12.6198	17.1005	14.0262	15.1757	14.4649	26.7012	24.0983	27.1176	15.1592	12.8806	14.7082
AHSA2	130872	activator of HSP90 ATPase homolog 2	-1.7195	0.000120521	0.00188664	0.133037	0.269217	0.388047	0.06098	1	1	63	28	27	387	1346	614	46	33	19	443	553	283	12.1096	10.3482	9.4106	71.792	72.7656	63.6153	5.67317	5.16975	4.09615	80.68	83.4145	63.2339	3.51208	3.00122	2.72929	20.8213	21.1037	18.4499	1.64535	1.49935	1.18798	23.3991	24.1921	18.3393
MORC2	22880	MORC family CW-type zinc finger 2	-0.788609	0.000120525	0.00188664	0.450356	0.000950905	0.00316404	0.375397	1	1	185	92	96	463	1379	691	266	224	174	673	730	369	35.5563	33.9928	33.451	85.8903	74.5496	71.593	32.7998	35.0826	37.4945	122.567	110.113	82.4492	1.64119	1.56902	1.54401	3.96447	3.44101	3.30455	1.51395	1.61932	1.73065	5.65738	5.08251	3.80564
RUVBL2	10856	RuvB like AAA ATPase 2	-0.538033	0.000120753	0.00188664	-0.733263	4.92482e-13	9.29e-12	-0.801797	1	1	985	427	612	680	2481	1358	788	601	492	426	534	374	189.305	157.758	213.231	126.145	134.124	140.698	97.1639	94.1251	106.015	77.584	80.5486	83.5664	65.6625	54.72	73.9616	43.7547	46.5224	48.8028	33.7024	32.6483	36.7725	26.9108	27.9391	28.9859
SLC43A3	29015	solute carrier family 43 member 3	0.591266	0.000122853	0.00191675	-0.0302356	0.811424	0.873266	-0.09832	1	1	977	383	489	1938	6680	3443	2185	1866	1230	1765	2428	1643	187.768	141.502	170.377	359.509	361.123	356.718	269.418	292.239	265.034	321.44	366.234	367.103	9.01039	6.79025	8.17586	17.2517	17.3292	17.1178	12.9286	14.0236	12.7182	15.4249	17.5745	17.6162
PAM	5066	peptidylglycine alpha-amidating monooxygenase	0.943376	0.000123209	0.0019196	0.146117	0.241314	0.356351	0.0847577	1	1	146	77	91	221	882	481	313	305	169	267	310	267	28.0611	28.4511	31.7089	40.9983	47.6817	49.8357	38.595	47.7681	36.4171	48.6273	46.761	59.659	0.623468	0.632135	0.704518	0.910911	1.0594	1.10726	0.857515	1.06132	0.809126	1.08041	1.03895	1.32552
KIF7	374654	kinesin family member 7	-1.36031	0.00012352	0.00192176	0.520305	0.000656201	0.00227199	0.442082	1	1	30	17	21	102	311	157	35	22	27	149	177	87	5.7675	6.2843	7.32013	18.9233	16.8133	16.2672	4.31684	3.44702	5.81993	27.1374	26.6997	19.4409	0.671186	0.731327	0.851871	2.20217	1.95662	1.89308	0.502367	0.401143	0.677288	3.15808	3.10714	2.26242
METAP1D	254042	methionyl aminopeptidase type 1D, mitochondrial	-1.36951	0.000124066	0.00192754	0.130528	0.438208	0.564138	0.0653848	1	1	42	30	26	67	246	102	44	27	20	75	92	55	8.07373	11.0871	9.06219	12.4306	13.2994	10.5689	5.42656	4.23008	4.31162	13.6607	13.8785	12.2911	3.17239	4.35643	3.56078	4.88434	5.22568	4.1528	2.13224	1.66211	1.69415	5.36764	5.45325	4.8295
ETNK1	55500	ethanolamine kinase 1	0.532788	0.000128275	0.00198288	0.02207	0.861926	0.908323	-0.0466657	1	1	403	189	254	898	3382	1816	1337	1061	776	1095	1011	873	77.4528	69.8292	88.5	166.585	182.832	188.15	164.857	166.166	167.209	199.421	152.498	195.06	7.62857	6.87769	8.71664	16.4074	18.0077	18.5315	16.2373	16.3662	16.469	19.6416	15.02	19.212
LEPR	3953	leptin receptor	0.818979	0.000128296	0.00198288	-0.0445945	0.734101	0.816481	-0.110251	1	1	120	70	89	286	1060	621	450	359	227	331	308	286	23.0642	25.865	31.0121	53.0561	57.3044	64.3406	55.4875	56.2251	48.9146	60.2828	46.4594	63.9042	0.565203	0.633837	0.75997	1.30017	1.40428	1.5767	1.35976	1.37783	1.19868	1.47727	1.13851	1.56601
MTIF2	4528	mitochondrial translational initiation factor 2	0.907751	0.000128334	0.00198288	-0.0538234	0.694215	0.787037	-0.119729	1	1	225	100	136	317	1263	635	610	386	404	385	322	307	43.2438	36.9484	47.3875	58.8067	68.2786	65.7911	75.216	60.4536	87.0533	70.1171	48.5711	68.5963	4.38978	3.75073	4.81042	5.96962	6.93113	6.67862	7.63537	6.1368	8.83701	7.11777	4.93057	6.96339
PLXNA4	91584	plexin A4	-0.545212	0.000128343	0.00198288	1.29931	6.52799e-25	5.24345e-23	1.22963	0.0185712	0.915349	449	243	268	1028	3143	1587	1601	1089	855	2433	2946	1800	86.2934	89.7794	93.3778	190.7	169.912	164.424	197.409	170.552	184.232	443.094	444.368	402.183	3.17127	3.29938	3.43162	7.0082	6.24423	6.04257	7.25476	6.26774	6.77049	16.2836	16.3304	14.7801
REPIN1	29803	replication initiator 1	-1.04615	0.00012863	0.00198455	0.346943	0.00737372	0.0190957	0.276387	1	1	65	39	42	470	1699	788	71	69	48	557	892	424	12.494	14.4121	14.6368	87.1888	91.8489	81.6428	8.75574	10.8078	10.3449	101.441	134.548	94.738	0.647257	0.746627	0.758264	4.51685	4.75827	4.22954	0.453595	0.559901	0.53592	5.25521	6.97033	4.90794
PAIP1	10605	poly(A) binding protein interacting protein 1	0.866755	0.000131215	0.00202162	-0.35981	0.00620957	0.0164985	-0.427401	1	1	79	42	54	333	1121	594	249	162	120	295	249	236	15.1846	15.5205	18.8177	61.7748	60.602	61.5432	30.7037	25.3726	25.8589	53.7266	37.56	52.7325	1.32362	1.3529	1.64032	5.38483	5.28261	5.36464	2.6764	2.2117	2.25409	4.68328	3.27406	4.59663
PAK2	5062	p21 (RAC1) activated kinase 2	0.672047	0.000131617	0.002025	-0.39221	0.00166803	0.00521564	-0.460898	1	1	312	137	154	1694	5525	3067	708	444	330	1322	1380	1166	59.9639	50.618	53.6589	314.246	298.683	317.762	87.2997	69.5371	71.1083	240.761	208.157	260.526	7.77037	6.55928	6.95333	40.7213	38.7046	41.1768	11.3126	9.0109	9.2145	31.1988	26.9738	33.76
FAM207A	85395	family with sequence similarity 207 member A	-1.06797	0.000132188	0.00203098	0.227508	0.0751098	0.138621	0.157542	1	1	207	68	73	270	951	544	162	166	75	290	484	262	39.7844	25.1261	25.4375	50.088	51.4118	56.3629	19.9763	25.9991	16.1626	52.816	73.0067	58.5418	25.2279	15.9328	16.1303	31.7616	32.601	35.7406	12.6673	16.4864	10.249	33.4914	46.2947	37.1223
GMPS	8833	guanine monophosphate synthase	0.549093	0.00013598	0.00208634	-0.721411	4.09292e-10	5.06614e-09	-0.790168	1	1	1139	486	688	1264	4009	2209	1960	1220	1114	744	832	679	218.902	179.555	239.711	234.479	216.728	228.867	241.675	191.068	240.039	135.497	125.498	151.714	48.2056	39.5409	52.7881	51.636	47.7269	50.4002	53.2206	42.0761	52.8605	29.8387	27.6367	33.4097
C11orf21	29125	chromosome 11 open reading frame 21	-1.50981	0.000137785	0.00211112	-0.407742	0.00129745	0.00417397	-0.481774	1	1	153	51	53	364	1244	650	59	60	29	279	396	182	29.4064	18.8455	18.4693	67.5254	67.2515	67.3451	7.27611	9.39826	6.25088	50.8127	59.733	40.6671	5.90608	3.785	3.70944	13.562	13.507	13.5258	1.46136	1.88758	1.25545	10.2054	11.997	8.16773
PRMT3	10196	protein arginine methyltransferase 3	0.837449	0.000137982	0.00211123	-0.145521	0.28967	0.410945	-0.205553	1	1	98	54	76	147	611	311	363	246	201	163	160	140	18.8361	19.9538	26.4828	27.271	33.0313	32.2226	44.7602	38.528	43.3123	29.687	24.1355	31.2829	1.53677	1.62795	2.16062	2.22493	2.6949	2.62891	3.65181	3.14335	3.53368	2.42205	1.96912	2.55225
NOL12	79159	nucleolar protein 12	-1.01134	0.000138356	0.00211403	-0.00561706	0.969842	0.981137	-0.0864673	1	1	189	99	91	120	326	169	151	150	117	106	122	82	36.3251	36.579	31.7089	22.2624	17.6242	17.5105	18.62	23.4933	25.2125	19.3063	18.4036	18.3238	10.4233	10.4961	9.09869	6.38805	5.05715	5.02453	5.34289	6.74126	7.23458	5.53983	5.28082	5.2579
USP49	25862	ubiquitin specific peptidase 49	-1.23022	0.000139312	0.00212571	0.714594	1.26398e-08	1.21518e-07	0.642768	1	1	69	40	41	646	2145	975	117	72	78	1138	1238	705	13.2628	14.7816	14.2884	119.838	115.96	101.017	14.4277	11.2776	16.8091	207.252	186.738	157.523	0.830011	0.925063	0.894196	7.49969	7.25701	6.32187	0.902915	0.705776	1.05195	12.9703	11.6865	9.85812
TSC22D3	1831	TSC22 domain family member 3	-0.955274	0.00014014	0.0021354	0.452313	0.000199308	0.000789065	0.388185	1	1	197	93	138	207	761	429	330	179	199	324	325	282	37.8625	34.3623	48.0843	38.4012	41.1404	44.4481	40.6912	28.035	42.8813	59.008	49.0236	63.0105	5.24557	4.76064	6.66172	5.3202	5.69969	6.15796	5.63746	3.88405	5.94089	8.17511	6.79185	8.72963
TMEM87B	84910	transmembrane protein 87B	0.631056	0.000142158	0.00216317	-0.443071	0.000120765	0.000505671	-0.509758	1	1	256	146	176	442	1795	914	609	451	329	399	393	317	49.2015	53.943	61.3239	81.9947	97.0386	94.6972	75.0927	70.6334	70.8928	72.6668	59.2805	70.8307	7.14827	7.83713	8.90948	11.9126	14.0983	13.7581	10.9099	10.262	10.2997	10.5574	8.6126	10.2907
TTI1	9675	TELO2 interacting protein 1	0.534898	0.000143289	0.00217741	0.0832228	0.501525	0.623568	0.012739	1	1	667	323	396	975	3145	1374	1916	1435	1124	966	1242	707	128.19	119.335	137.974	180.868	170.02	142.356	236.25	224.739	242.194	175.928	187.341	157.97	8.94182	8.32416	9.62434	12.6164	11.8596	9.92998	16.4795	15.6766	16.8941	12.2717	13.0679	11.0191
EI24	9538	EI24, autophagy associated transmembrane protein	1.08525	0.000143896	0.00218255	-0.255984	0.0142127	0.0336671	-0.322593	1	1	55	31	24	581	2236	1185	119	92	58	508	649	470	10.5721	11.4566	8.36536	107.78	120.879	122.775	14.6743	14.4098	12.4996	92.5176	97.8948	105.016	0.953735	1.03352	0.754656	9.72303	10.9048	11.0757	1.3238	1.29994	1.12761	8.3462	8.83129	9.4737
KIAA1549	57670	KIAA1549	-1.17038	0.000144021	0.00218255	0.950269	3.19623e-20	1.58118e-18	0.884735	1	1	31	23	20	205	786	396	52	43	38	433	537	342	5.95969	8.50098	6.97172	38.0302	42.4919	41.0291	6.41299	6.73587	8.19014	78.8588	81.0011	76.4165	0.163422	0.233108	0.191174	1.04284	1.16518	1.12507	0.175852	0.184706	0.224584	2.16241	2.22115	2.09544
RNASEH2B	79621	ribonuclease H2 subunit B	0.860352	0.000144495	0.00218675	-0.333663	0.0206559	0.0464758	-0.400118	1	1	156	84	94	286	896	477	442	268	220	234	201	212	29.9829	31.0373	32.7542	53.0561	48.4385	49.4213	54.5011	41.9735	47.4063	42.6174	30.3198	47.3701	5.97627	6.18642	6.52864	10.5753	9.65487	9.85076	10.8633	8.36625	9.44913	8.49459	6.04341	9.44192
TECR	9524	trans-2,3-enoyl-CoA reductase	-0.565451	0.000144886	0.00218967	-0.690296	1.71625e-11	2.61374e-10	-0.760196	1	1	654	297	416	471	1514	834	494	417	286	282	339	250	125.692	109.73	144.943	87.3743	81.8477	86.4087	60.9129	65.3086	61.6275	51.359	51.1353	55.8606	27.7771	24.2496	32.0315	19.3092	18.0879	19.0958	13.4614	14.4328	13.6193	11.3501	11.3006	12.3449
NOSTRIN	115677	nitric oxide synthase trafficking	1.01447	0.000145194	0.00219134	-1.24246	3.0212e-14	6.74689e-13	-1.31134	0.12096	1	111	60	79	152	456	264	174	112	86	66	58	60	21.3346	22.1705	27.528	28.1985	24.652	27.3531	21.4559	17.5421	18.5329	12.0216	8.75006	13.4082	1.47828	1.53621	1.90743	1.95389	1.70815	1.89531	1.48669	1.2155	1.28415	0.832982	0.606296	0.929063
UBE2D2	7322	ubiquitin conjugating enzyme E2 D2	1.20159	0.000147141	0.0022177	-0.233241	0.0904041	0.161498	-0.295345	1	1	126	36	82	244	1035	551	296	197	193	249	251	238	24.2173	13.3038	28.5732	45.2649	55.9529	57.0881	36.4989	30.8541	41.5885	45.3491	37.8616	53.1794	3.7988	2.08687	4.48208	7.10037	8.77692	8.955	5.72532	4.83985	6.52368	7.11359	5.93908	8.34187
PHACTR2	9749	phosphatase and actin regulator 2	-0.852967	0.000149843	0.00225537	0.0630663	0.655427	0.756262	-0.00602997	1	1	144	108	89	1945	6176	3286	195	138	108	2142	1980	1757	27.6767	39.904	31.0121	360.808	333.876	340.451	24.0453	21.614	23.2733	390.098	298.659	392.575	0.614137	0.885457	0.688149	8.0062	7.40861	7.55451	0.533558	0.479607	0.516426	8.65615	6.62715	8.71111
ATG4D	84971	autophagy related 4D cysteine peptidase	-1.00307	0.000150274	0.00225574	-0.214281	0.0586477	0.112956	-0.284586	1	1	80	39	58	321	1125	509	69	67	37	266	358	207	15.3768	14.4121	20.2114	59.5487	60.8183	52.7367	8.50913	10.4945	7.97466	48.4451	54.0012	46.253	1.48827	1.3949	1.95619	5.76352	5.8864	5.10421	0.823571	1.01573	0.771841	4.68884	5.2266	4.47667
SCAF11	9169	SR-related CTD associated factor 11	0.485963	0.000150192	0.00225574	-0.00043952	0.99717	0.998239	-0.0690548	1	1	878	519	552	1356	4455	2366	2421	1721	1405	1414	1402	1202	168.741	191.747	192.327	251.546	240.839	245.134	298.518	269.53	302.742	257.516	211.475	268.569	14.0723	15.9909	16.0393	20.9779	20.085	20.4431	24.8951	22.4777	25.2474	21.4758	17.6362	22.3976
CR1L	1379	complement C3b/C4b receptor 1 like	1.01614	0.000152942	0.00229269	0.161769	0.32938	0.453908	0.0814779	1	1	74	26	37	83	263	136	266	204	137	90	126	56	14.2237	9.60932	12.8947	15.3987	14.2184	14.0915	32.7998	31.9503	29.522	16.3924	19.007	12.5145	4.00667	2.70685	3.63231	4.33766	4.00518	3.96944	9.23938	9.00009	8.31605	4.61758	5.35408	3.52521
BCS1L	617	BCS1 homolog, ubiquinol-cytochrome c reductase complex chaperone	-1.0634	0.000153735	0.00230146	0.642815	1.39802e-05	7.26486e-05	0.571453	1	1	90	40	55	121	438	198	133	124	75	221	239	123	17.2987	14.7816	19.1661	22.4479	23.6789	20.5151	16.4005	19.4214	16.1626	40.2498	36.0516	27.4846	1.2214	1.04368	1.35325	1.58497	1.67189	1.4485	1.15798	1.37128	1.14119	2.8419	2.54548	1.94059
PPP1CB	5500	protein phosphatase 1 catalytic subunit beta	0.678455	0.000155744	0.0023284	0.0194263	0.896452	0.932011	-0.0490733	1	1	823	349	495	1288	5307	3081	2594	1786	1539	1718	1563	1383	158.171	128.941	172.467	238.931	286.898	319.212	319.849	279.71	331.615	312.88	235.76	309.011	13.4717	10.9821	14.6893	20.3502	24.4356	27.1878	27.2421	23.8233	28.2442	26.6485	20.0801	26.3189
FUT4	2526	fucosyltransferase 4	-1.40145	0.000157612	0.00235249	-0.362699	0.000696827	0.00239986	-0.431511	1	1	89	37	38	414	1651	806	29	37	26	357	457	271	17.1065	13.6732	13.2431	76.8006	89.254	83.5077	3.57702	5.7962	5.60446	65.0178	68.9341	60.5527	2.23789	1.78875	1.73249	10.0472	11.6763	10.9246	0.467951	0.758267	0.733184	8.50574	9.01807	7.9216
RNF2	6045	ring finger protein 2	0.799954	0.00015778	0.00235249	-0.0940636	0.474521	0.598173	-0.16027	1	1	129	53	79	269	1012	553	378	236	204	312	271	247	24.7939	19.5844	27.528	49.9025	54.7095	57.2953	46.6097	36.9619	43.9587	56.8226	40.8784	55.1903	5.4313	4.29012	6.03023	10.9315	11.9846	12.551	10.2102	8.0968	9.62951	12.4474	8.95474	12.0899
KIAA2013	90231	KIAA2013	-1.12184	0.000158276	0.00235672	0.918773	5.6306e-14	1.20864e-12	0.848315	1	1	49	19	24	338	1176	612	72	67	25	603	944	472	9.41903	7.02319	8.36536	62.7023	63.5754	63.4081	8.87904	10.4945	5.38899	109.819	142.392	105.463	1.99092	1.4845	1.7682	13.2535	13.438	13.4027	1.87678	2.21825	1.13908	23.2126	30.0976	22.2919
AGAP1	116987	ArfGAP with GTPase domain, ankyrin repeat and PH domain 1	-1.17354	0.000158512	0.00235706	-0.241398	0.01207	0.0293404	-0.312007	1	1	40	24	21	528	1811	943	25	35	17	457	567	354	7.68936	8.87043	7.32013	97.9481	97.9036	97.7018	3.08381	5.48297	3.6652	83.2296	85.5262	79.0977	0.25698	0.296452	0.24464	3.27345	3.27196	3.26522	0.103061	0.183242	0.122492	2.78155	2.8583	2.64346
PARPBP	55010	PARP1 binding protein	0.824037	0.000159217	0.00236122	-0.211902	0.0658342	0.12437	-0.281515	1	1	93	48	52	245	803	448	324	187	159	231	231	179	17.8752	17.7372	18.1209	45.4504	43.4109	46.4167	39.9514	29.2879	34.2624	42.071	34.8449	39.9968	3.70548	3.67686	3.7564	9.42172	8.99894	9.62203	8.2818	6.0713	7.10249	8.72119	7.22324	8.29122
SNX3	8724	sorting nexin 3	0.83818	0.000159179	0.00236122	-0.351919	0.0211507	0.0474676	-0.417704	1	1	477	141	136	493	1830	1144	675	554	328	464	405	437	91.6746	52.0958	47.3875	91.4554	98.9307	118.527	83.2307	86.7644	70.6774	84.5044	61.0906	97.6427	10.9293	6.21075	5.64943	10.9031	11.7943	14.1305	9.92259	10.3439	8.42601	10.0744	7.28309	11.6408
TMBIM4	51643	transmembrane BAX inhibitor motif containing 4	0.812706	0.000163102	0.00241561	-0.130227	0.336301	0.461626	-0.199133	1	1	207	79	105	159	526	291	499	365	240	168	150	123	39.7844	29.19	36.5867	29.497	28.4362	30.1505	61.5294	57.1648	51.7157	30.5976	22.6271	27.4846	3.89432	2.85729	3.58131	2.88734	2.7835	2.9513	6.02285	5.59562	5.06223	2.99507	2.21487	2.69034
PSME4	23198	proteasome activator subunit 4	0.422943	0.000163429	0.00241722	-0.517025	2.72681e-06	1.66688e-05	-0.586579	1	1	645	330	392	1357	4724	2449	1160	898	639	993	1113	820	123.962	121.921	136.581	251.731	255.381	253.733	143.033	140.639	137.69	180.845	167.883	183.218	9.81177	9.65025	10.8106	19.9249	20.2138	20.0833	11.3212	11.1318	10.8983	14.3141	13.2882	14.502
KCNK5	8645	potassium two pore domain channel subfamily K member 5	-0.491672	0.000163873	0.00242043	-0.352835	0.00196132	0.00602182	-0.422532	1	1	738	340	375	1651	5614	2724	787	601	428	1305	1527	1030	141.835	125.616	130.658	306.269	303.495	282.225	97.0406	94.1251	92.2247	237.665	230.33	230.139	26.8322	23.7639	24.7177	57.9397	57.4148	53.391	18.358	17.8065	17.447	44.9613	43.5736	43.5374
PRKDC	5591	protein kinase, DNA-activated, catalytic polypeptide	-0.465678	0.000164082	0.00242043	-0.240923	0.128733	0.21559	-0.308391	1	1	12560	6976	8566	7567	27717	14389	16245	12112	9481	6864	7348	6080	2413.86	2577.27	2984.5	1403.71	1498.39	1490.79	2003.06	1896.88	2042.9	1250.06	1108.35	1358.48	46.7729	49.9393	57.8301	27.1995	29.034	28.8868	38.8129	36.7556	39.585	24.2222	21.4764	26.323
WDR18	57418	WD repeat domain 18	-0.848614	0.000165693	0.00244094	-0.382338	0.00643866	0.0170134	-0.452518	1	1	325	113	151	357	1323	614	253	155	98	240	428	204	62.4623	41.7512	52.6136	66.2269	71.5222	63.6153	31.1969	24.2764	21.1185	43.7101	64.5598	45.5827	21.8936	14.6341	18.4415	23.2131	25.0691	22.2977	10.9348	8.50907	7.40222	15.3207	22.6287	15.9771
LMNB2	84823	lamin B2	-0.782046	0.000167285	0.00246113	-0.415344	0.000129178	0.000536239	-0.483905	1	1	187	87	91	653	2636	1393	133	118	91	544	701	456	35.9407	32.1456	31.7089	121.136	142.503	144.325	16.4005	18.4817	19.6102	99.0739	105.738	101.888	5.52084	4.93788	4.8708	18.6077	21.8899	22.1697	2.51928	2.83898	3.01232	15.2187	16.2425	15.651
INTS2	57508	integrator complex subunit 2	0.582389	0.000169288	0.0024873	-0.38375	0.000192666	0.000765133	-0.451763	1	1	414	216	275	447	1541	808	872	612	513	366	386	301	79.5669	79.8043	95.8167	82.9222	83.3073	83.7149	107.521	95.8479	110.54	66.6569	58.2247	67.2557	5.08058	5.09573	6.11817	5.29482	5.31941	5.34544	6.86555	6.12016	7.05829	4.25624	3.71781	4.29447
HSPA5	3309	heat shock protein family A (Hsp70) member 5	0.475268	0.000171924	0.0025227	2.00143	3.24456e-37	7.12849e-35	1.9307	9.16205e-25	2.16761e-21	5019	2688	3439	2372	7415	4079	53920	45081	29185	9250	11928	7036	964.583	993.078	1198.19	440.018	400.857	422.611	6648.49	7060.21	6288.59	1684.59	1799.19	1572.08	162.442	167.241	201.784	74.102	67.5071	71.1706	1119.65	1188.99	1059.04	283.697	302.995	264.749
CCDC137	339230	coiled-coil domain containing 137	-0.930484	0.000174127	0.00254621	0.247327	0.0231172	0.0511964	0.173531	1	1	301	89	108	481	1441	781	279	207	171	565	684	386	57.8499	32.8845	37.6319	89.2294	77.9013	80.9176	34.4027	32.4202	36.8481	102.898	103.174	86.2476	19.4062	11.0314	12.6239	29.9327	26.1326	27.1444	11.5407	10.8756	12.361	34.5181	34.6106	28.9324
ITGA2B	3674	integrin subunit alpha 2b	-0.523292	0.00017399	0.00254621	0.74657	3.51197e-06	2.09959e-05	0.676163	1	1	7224	3306	3759	4675	18023	8910	15485	12193	7920	8171	11585	6275	1388.35	1221.4	1309.68	867.234	974.328	923.133	1909.35	1909.57	1706.55	1488.09	1747.45	1402.05	215.015	189.158	202.831	134.309	150.895	142.966	295.702	295.736	264.295	230.461	270.629	217.136
VTI1A	143187	vesicle transport through interaction with t-SNAREs 1A	-1.02344	0.000174216	0.00254621	-0.0114919	0.934417	0.956007	-0.0798668	1	1	123	71	65	182	676	277	114	88	88	207	203	135	23.6408	26.2344	22.6502	33.7636	36.5452	28.7	14.0578	13.7834	18.9638	37.7002	30.6215	30.1658	4.68227	5.19597	4.48608	6.68719	7.23812	5.68429	2.78427	2.72992	3.75595	7.46686	6.06486	5.9746
NAA40	79829	N(alpha)-acetyltransferase 40, NatD catalytic subunit	-1.03636	0.000176397	0.0025747	-0.256153	0.0942003	0.167303	-0.328068	1	1	135	53	86	230	767	309	109	96	66	165	256	124	25.947	19.5844	29.9669	42.6678	41.4647	32.0154	13.4413	15.0363	14.2234	30.0512	38.6158	27.708	2.94719	2.22449	3.40378	4.84641	4.70976	3.63646	1.52672	1.70789	1.61556	3.41336	4.38617	3.1472
AKAP8	10270	A-kinase anchoring protein 8	-0.609844	0.000179631	0.00261846	-0.718296	9.54407e-13	1.73888e-11	-0.789579	1	1	411	163	219	505	1771	925	285	210	163	319	403	242	78.9903	60.2236	76.3056	93.6815	95.7412	95.8369	35.1426	32.89	35.1243	58.0974	60.7889	54.0731	14.0427	10.7064	13.5654	16.6545	17.0207	17.0377	6.24757	5.84711	6.24432	10.3284	10.8069	9.613
CCDC14	64770	coiled-coil domain containing 14	-0.632841	0.000181794	0.0026465	0.239746	0.0554273	0.107781	0.167842	1	1	549	302	362	1071	3648	1829	951	533	503	1474	1392	951	105.512	111.577	126.128	198.677	197.212	189.497	117.262	83.4756	108.385	268.443	209.967	212.487	7.85176	8.30308	9.38596	14.7847	14.6757	14.1016	8.72617	6.2119	8.06557	19.9764	15.6249	15.8124
GGA3	23163	golgi associated, gamma adaptin ear containing, ARF binding protein 3	-0.710528	0.000183173	0.0026631	0.369866	0.000145369	0.000596981	0.30212	1	1	126	69	88	328	1130	576	224	148	121	426	511	359	24.2173	25.4956	30.6637	60.8472	61.0886	59.6783	27.6211	23.1801	26.0744	77.584	77.0793	80.2149	0.709396	0.746838	0.898228	1.78239	1.78946	1.74815	0.809101	0.679011	0.763794	2.27266	2.25787	2.34972
KIAA1522	57648	KIAA1522	-1.39991	0.00018349	0.0026642	0.734768	1.0793e-09	1.25484e-08	0.663405	1	1	20	15	13	496	1835	964	31	17	17	897	1217	614	3.84564	5.5454	4.53283	92.0119	99.201	99.8775	3.82362	2.66396	3.6652	163.361	183.57	137.19	0.190152	0.274199	0.224131	4.54964	4.90511	4.93856	0.189064	0.131723	0.18123	8.0776	9.07686	6.78354
HIATL1	NA	NA	0.879219	0.000184206	0.0026711	-0.227871	0.0455617	0.0913557	-0.300155	1	1	77	40	49	250	791	473	285	192	144	204	267	179	14.8002	14.7816	17.0757	46.3779	42.7622	49.0068	35.1426	30.071	31.0303	37.1538	40.275	39.9968	3.06932	3.06545	3.5412	9.61798	8.86814	10.1632	7.28796	6.23621	6.43515	7.70507	8.35235	8.29466
ZNF317	57693	zinc finger protein 317	-0.814862	0.000184765	0.00267571	-0.290973	0.00322349	0.00925436	-0.362695	1	1	236	104	98	580	1870	960	202	148	108	459	581	356	45.3578	38.4262	34.1478	107.594	101.093	99.4631	24.9084	23.1801	23.2733	83.5939	87.6379	79.5446	2.87785	2.43806	2.1666	6.82662	6.41413	6.31071	1.58038	1.47072	1.47664	5.30384	5.56043	5.04692
GLO1	2739	glyoxalase I	0.545381	0.000185098	0.00267704	-0.648506	1.27454e-05	6.67189e-05	-0.714923	1	1	1711	957	1234	2257	8064	4648	4006	3045	2269	1516	1596	1505	328.832	353.565	429.943	418.685	435.942	481.563	493.953	476.884	488.911	276.092	240.738	336.27	126.28	135.778	165.109	160.785	167.413	184.932	189.69	183.135	187.754	106.026	92.4492	129.136
DLAT	1737	dihydrolipoamide S-acetyltransferase	0.592775	0.000188161	0.00271779	-0.226197	0.0321037	0.0677729	-0.29448	1	1	447	201	252	542	1747	935	877	755	575	466	492	406	85.909	74.2626	87.8032	100.545	94.4437	96.8729	108.138	118.243	123.899	84.8687	74.2134	90.7162	13.6515	11.8008	13.9525	15.9773	15.0077	15.3938	17.1838	18.7897	19.6884	13.4862	11.793	14.4154
CD93	22918	CD93 molecule	-1.11094	0.000190037	0.00274091	0.615721	1.32102e-08	1.26594e-07	0.546369	1	1	54	35	25	194	695	358	71	62	42	314	399	233	10.38	12.9343	8.71377	35.9897	37.5724	37.0921	8.75574	9.71149	9.05203	57.1868	60.1855	52.0622	1.19819	1.49306	1.00586	4.15441	4.33711	4.28167	1.01071	1.12103	1.04491	6.60127	6.94742	6.00972
SNIP1	79753	Smad nuclear interacting protein 1	-0.729329	0.000190255	0.00274091	-0.267365	0.0424291	0.0858233	-0.340487	1	1	351	216	287	282	1084	621	388	286	241	297	346	175	67.4592	79.8043	99.9976	52.314	58.6018	64.3406	47.8428	44.7925	51.9312	54.0908	52.1912	39.1031	11.6329	13.7617	17.2439	9.02122	10.1055	11.0951	8.25018	7.72417	8.9552	9.32761	9.00003	6.74308
CUL1	8454	cullin 1	0.657378	0.000190818	0.00274545	-0.130249	0.224003	0.335937	-0.20066	1	1	257	132	133	495	1477	881	664	515	315	412	522	384	49.3937	48.7707	46.3422	91.8264	79.8475	91.2782	81.8744	80.6565	67.8762	75.0343	78.7385	85.8007	8.91101	8.79862	8.36049	16.5662	14.4051	16.4673	14.7708	14.5511	12.2454	13.5368	14.205	15.4791
PRKCD	5580	protein kinase C delta	0.637785	0.000191253	0.00274815	0.0824869	0.422643	0.548639	0.0126449	1	1	200	88	123	472	1734	902	608	510	304	517	705	404	38.4391	32.515	42.8581	87.5598	93.741	93.4539	74.9694	79.8735	65.506	94.1567	106.342	90.2694	3.99326	3.37784	4.45233	9.09618	9.73831	9.70849	7.78822	8.29768	6.80511	9.7815	11.0473	9.37766
CEP97	79598	centrosomal protein 97	-0.588722	0.00019341	0.00276524	0.69089	1.12314e-10	1.50221e-09	0.620542	1	1	287	131	179	311	1006	552	657	425	390	549	550	402	55.1593	48.4013	62.3692	57.6937	54.3851	57.1917	81.0113	66.5615	84.0367	99.9845	82.962	89.8225	2.72607	2.39208	3.08239	2.85132	2.68781	2.82652	4.00372	3.28959	4.15324	4.94141	4.10013	4.43919
DIDO1	11083	death inducer-obliterator 1	-0.511961	0.000192937	0.00276524	-0.5916	2.76961e-06	1.69097e-05	-0.664288	1	1	941	507	635	1574	5336	2718	798	655	465	1175	1293	726	180.849	187.313	221.245	291.985	288.466	281.603	98.397	102.582	100.197	213.99	195.034	162.215	2.91904	3.02338	3.57106	4.71286	4.65605	4.54528	1.5882	1.65575	1.61726	3.45396	3.14799	2.61827
DMXL1	1657	Dmx like 1	-0.661025	0.000193415	0.00276524	0.0113386	0.923085	0.948936	-0.0607042	1	1	323	202	269	653	2188	1174	496	360	274	780	720	506	62.078	74.632	93.7262	121.136	118.284	121.635	61.1595	56.3817	59.0418	142.054	108.604	113.06	0.99155	1.19207	1.49706	1.93487	1.88931	1.94283	0.976879	0.900566	0.943055	2.26897	1.7347	1.80586
IER5	51278	immediate early response 5	-0.981153	0.000193439	0.00276524	-0.155609	0.283677	0.404152	-0.22843	1	1	351	154	221	314	1390	733	262	195	197	401	438	220	67.4592	56.8986	77.0024	58.2502	75.1442	75.9445	32.3066	30.5408	42.4504	73.031	66.0682	49.1576	20.2641	17.0918	23.1308	17.4978	22.5726	22.813	9.7046	9.17418	12.7517	21.9378	19.8463	14.7665
PIP5K1B	8395	phosphatidylinositol-4-phosphate 5-kinase type 1 beta	1.4628	0.000194091	0.00277098	-0.297484	0.0501938	0.0988916	-0.357478	1	1	37	25	24	137	524	289	85	77	48	127	122	124	7.1128	9.23987	8.36536	25.4159	28.3281	29.9433	10.482	12.0607	10.3449	23.1308	18.4036	27.708	0.813356	1.05659	0.956588	2.90634	3.23935	3.42404	1.19863	1.37915	1.18295	2.64503	2.10448	3.16844
ROCK1	6093	Rho associated coiled-coil containing protein kinase 1	0.657423	0.000194839	0.00277808	-0.0324352	0.795363	0.863194	-0.102519	1	1	250	133	138	1010	3193	1698	676	469	361	1068	971	819	48.0484	49.1402	48.0843	187.361	172.615	175.925	83.354	73.4524	77.788	194.504	146.464	182.994	4.4838	4.58568	4.48715	17.4842	16.1081	16.417	7.77846	6.85446	7.25905	18.1508	13.6678	17.0767
NUCKS1	64710	nuclear casein kinase and cyclin dependent kinase substrate 1	0.595428	0.000196942	0.00280447	-0.719183	1.28701e-06	8.40748e-06	-0.788141	1	1	1533	804	797	3044	12063	6622	2280	1843	1658	2229	2270	1826	294.623	297.039	277.688	564.677	652.129	686.082	281.132	288.637	357.257	405.942	342.402	407.992	40.9255	41.2612	38.5731	78.4382	90.5861	95.3024	39.0515	40.094	49.6259	56.3887	47.5624	56.6734
INF2	64423	inverted formin, FH2 and WH2 domain containing	-0.943778	0.000200034	0.0028412	0.0854105	0.448639	0.57381	0.0117045	1	1	73	28	43	284	937	490	73	64	35	308	393	210	14.0315	10.3482	14.9852	52.685	50.655	50.7681	9.00235	10.0247	7.54372	56.0941	59.2805	46.9233	0.728795	0.537486	0.77833	2.73646	2.63102	2.63689	0.467581	0.520683	0.39182	2.91352	3.07903	2.43719
TBCEL	219899	tubulin folding cofactor E like	1.14836	0.000199788	0.0028412	0.218639	0.0635681	0.120613	0.148338	1	1	29	17	18	252	897	425	125	88	64	340	341	218	5.57531	6.2843	6.27489	46.7489	48.4926	44.0337	15.4141	13.7834	13.7924	61.9218	51.437	48.7107	0.53164	0.599246	0.59835	4.4578	4.62406	4.19889	1.46983	1.31433	1.31519	5.90463	4.90483	4.64487
BHLHE40	8553	basic helix-loop-helix family member e40	0.697111	0.000201387	0.00285311	0.412657	0.000247609	0.000958364	0.344125	1	1	257	105	151	410	1490	708	1024	572	569	632	595	457	49.3937	38.7957	52.6136	76.0586	80.5503	73.3543	126.263	89.5834	122.606	115.1	89.7496	102.111	11.5514	9.07288	12.3044	17.7873	18.8378	17.1549	29.5284	20.9503	28.6732	26.9177	20.9892	23.8801
GNG11	2791	G protein subunit gamma 11	0.776369	0.000201222	0.00285311	1.32777	1.6607e-18	6.68757e-17	1.25921	0.156202	1	178	90	123	71	212	134	1428	1065	817	175	186	162	34.211	33.2539	42.8581	13.1727	11.4613	13.8843	176.078	166.793	176.044	31.8724	28.0572	36.1985	29.017	28.2052	36.3512	11.1727	9.72121	11.7763	149.345	141.47	149.316	27.0334	23.7975	30.7027
TNKS2	80351	tankyrase 2	0.711479	0.000202399	0.00286379	-0.424124	0.00014311	0.000588998	-0.489638	1	1	131	52	63	448	1659	872	317	195	160	368	380	327	25.1783	19.2149	21.9534	83.1077	89.6864	90.3457	39.0883	30.5408	34.4779	67.0211	57.3196	73.065	2.57499	1.96512	2.24518	8.49946	9.17227	9.2397	3.99757	3.12342	3.52607	6.85428	5.8621	7.47239
NDC1	55706	NDC1 transmembrane nucleoporin	0.639905	0.000203575	0.00287311	-0.743996	6.26917e-13	1.16931e-11	-0.812078	1	1	332	170	216	674	2439	1323	625	533	299	439	481	374	63.8076	62.8097	75.2604	125.032	131.853	137.072	77.0656	83.4756	64.4287	79.9515	72.5542	83.5664	3.5117	3.45678	4.14201	6.88122	7.25665	7.54387	4.24136	4.59414	3.54588	4.40019	3.99308	4.59914
SH3BGRL2	83699	SH3 domain binding glutamate rich protein like 2	-0.914425	0.000203489	0.00287311	0.146041	0.211757	0.321378	0.0795883	1	1	147	89	98	474	1672	888	178	157	120	579	551	500	28.2533	32.8845	34.1478	87.9308	90.3892	92.0034	21.9492	24.5896	25.8589	105.448	83.1128	111.719	5.68133	6.61261	6.86664	17.6816	18.176	18.5006	4.41366	4.94462	5.19987	21.2041	16.7128	22.4651
CPA3	1359	carboxypeptidase A3	0.65284	0.00020399	0.00287529	0.745335	3.01509e-08	2.71686e-07	0.67734	1	1	393	180	265	214	672	444	2111	1479	1147	390	380	342	75.531	66.5042	92.3326	39.6998	36.329	46.0022	260.294	231.63	247.15	71.0277	57.3196	76.4165	25.6821	22.6128	31.395	13.4987	12.3526	15.6417	88.5052	78.759	84.036	24.1509	19.4898	25.9832
FAM127A	NA	NA	-2.21935	0.000206362	0.00289402	-0.502869	0.0816796	0.148744	-0.555383	1	1	55	30	28	22	119	61	18	21	17	13	34	21	10.5721	11.0871	9.75901	4.08295	6.43371	6.32102	2.22069	3.29041	3.6652	2.36935	5.12997	4.69434	6.65752	6.98181	6.14547	2.57113	4.05145	3.98049	1.39842	2.07205	2.30806	1.49204	3.23046	2.95613
NFIB	4781	nuclear factor I B	-0.945725	0.000206339	0.00289402	0.253976	0.0303694	0.0646046	0.18322	1	1	105	73	71	1250	4417	2395	135	147	77	1703	1776	1250	20.1814	26.9733	24.7407	231.882	238.785	248.138	16.6471	23.0235	16.5936	310.148	267.888	279.294	0.537284	0.718102	0.658663	6.17332	6.35708	6.6061	0.443191	0.612946	0.441765	8.25697	7.1319	7.43555
PTP4A1	7803	protein tyrosine phosphatase type IVA, member 1	1.04549	0.000205905	0.00289402	-0.0756366	0.560498	0.676236	-0.143689	1	1	359	123	226	838	2761	1628	523	482	319	864	812	761	68.9967	45.4457	78.7445	155.454	149.261	168.672	64.4887	75.4884	68.7381	157.352	122.481	170.035	12.2901	8.09507	14.0265	27.6905	26.5872	30.0449	11.4871	13.4464	12.2441	28.0284	21.8171	30.2877
USO1	8615	USO1 vesicle transport factor	0.667132	0.000206232	0.00289402	-0.0580574	0.610942	0.718981	-0.127974	1	1	294	165	235	457	1618	948	910	687	506	532	508	389	56.5046	60.9625	81.8802	84.7773	87.47	98.2198	112.207	107.594	109.032	96.8885	76.6268	86.9179	4.15231	4.4799	6.01706	6.22996	6.42783	7.2178	8.24566	7.90665	8.01232	7.11996	5.63101	6.38726
TMED5	50999	transmembrane p24 trafficking protein 5	0.653149	0.000207039	0.00289866	-0.167917	0.205325	0.31372	-0.236725	1	1	464	237	300	1207	4027	2146	1261	974	763	1184	1055	970	89.1762	87.5627	104.527	223.905	217.701	222.34	155.486	152.541	164.408	215.629	159.135	216.733	4.55143	4.46908	5.33491	11.4278	11.1112	11.3479	7.9358	7.7855	8.39117	11.0054	8.12202	11.0617
TNNT1	7138	troponin T1, slow skeletal type	-0.873194	0.000207215	0.00289866	0.187504	0.172349	0.272246	0.117848	1	1	130	62	74	164	655	369	157	128	71	204	309	156	24.9861	22.9094	25.7859	30.4245	35.41	38.2318	19.3598	20.0479	15.3008	37.1538	46.6102	34.8579	3.09579	2.83849	3.19489	3.76961	4.38731	4.73693	2.39869	2.48394	1.89577	4.60337	5.77502	4.3189
MYBBP1A	10514	MYB binding protein 1a	-0.665017	0.000209203	0.00292278	0.285401	0.0268645	0.0582688	0.21306	1	1	484	219	234	479	1428	671	631	524	386	491	740	376	93.0199	80.9126	81.5318	88.8584	77.1985	69.5209	77.8054	82.066	83.1748	89.4216	111.621	84.0132	5.58175	4.85524	4.8924	5.33204	4.63238	4.17167	4.66879	4.92446	4.99099	5.36583	6.69793	5.0413
TP53INP2	58476	tumor protein p53 inducible nuclear protein 2	-1.91527	0.000210362	0.00293528	1.07119	2.92812e-25	2.48558e-23	1.00469	0.969199	1	21	14	13	186	673	333	39	16	9	416	496	320	4.03783	5.17596	4.53283	34.5056	36.3831	34.5019	4.81005	2.50735	1.94141	75.7628	74.8167	71.501	0.84297	1.08058	0.946312	7.20368	7.59563	7.20291	1.00419	0.523456	0.405306	15.8169	15.6194	14.9271
STAT2	6773	signal transducer and activator of transcription 2	0.608594	0.000211882	0.00295278	0.205659	0.0314065	0.0665456	0.13532	1	1	264	112	181	434	1463	770	919	680	477	513	619	397	50.739	41.3818	63.066	80.5107	79.0906	79.7779	113.317	106.497	102.783	93.4282	93.3697	88.7053	3.57468	2.91544	4.44314	5.67216	5.57212	5.62054	7.98342	7.50299	7.24129	6.58223	6.57811	6.24949
ZNF560	147741	zinc finger protein 560	0.616318	0.000213038	0.00296516	-0.805121	2.07137e-13	4.12618e-12	-0.876849	1	1	467	254	346	418	1298	696	886	697	504	244	255	191	89.7527	93.8433	120.554	77.5426	70.1707	72.111	109.248	109.16	108.601	44.4385	38.465	42.678	17.3335	18.1235	23.2819	14.9754	13.5517	13.9264	21.0984	21.0815	20.9735	8.58218	7.42854	8.24218
SGOL1	NA	NA	0.793637	0.000213544	0.00296848	-0.630153	1.55981e-07	1.20806e-06	-0.698094	1	1	239	137	145	558	1702	993	450	321	224	353	363	332	45.9344	50.618	50.5232	103.513	92.011	102.882	55.4875	50.2739	48.2682	64.2894	54.7554	74.1822	0.995004	1.09646	1.0944	2.24224	1.99309	2.22857	1.20194	1.089	1.04556	1.3926	1.18608	1.60689
ZNF320	162967	zinc finger protein 320	1.1104	0.000215148	0.00298702	-0.239073	0.059562	0.114359	-0.311559	1	1	62	29	48	389	1262	549	199	154	108	307	411	215	11.9174	10.7177	16.7272	72.163	68.2245	56.8809	24.5385	24.1198	23.2733	55.912	61.9956	48.0404	1.55216	1.39589	2.17859	9.39867	8.88572	7.4083	3.19595	3.14141	3.03116	7.2821	8.07444	6.25689
CROCC	9696	ciliary rootlet coiled-coil, rootletin	-1.01099	0.000215598	0.00298953	0.520557	0.000236283	0.000919345	0.447296	1	1	124	52	47	200	693	357	121	132	90	297	423	184	23.833	19.2149	16.3788	37.1027	37.4643	36.9885	14.9209	20.6743	19.3947	54.0908	63.8056	41.114	1.87469	1.51144	1.28835	2.91848	2.94693	2.9095	1.17367	1.62623	1.52558	4.25476	5.01893	3.23401
DYNC2H1	79659	dynein cytoplasmic 2 heavy chain 1	-1.24628	0.00021677	0.00299829	0.893897	1.03732e-06	6.9062e-06	0.826185	1	1	54	25	38	52	184	81	96	42	61	118	105	66	10.38	9.23987	13.2431	9.64807	9.94762	8.39315	11.8383	6.57925	13.146	21.4917	15.8394	14.7488	0.194922	0.173512	0.248688	0.181178	0.186803	0.157612	0.222307	0.123549	0.246864	0.403585	0.297443	0.276963
HIST2H2BE	8349	histone cluster 2 H2B family member e	1.19365	0.000216627	0.00299829	0.143062	0.226738	0.339187	0.0746816	1	1	2191	388	516	1120	4212	2138	4709	3757	2017	1206	1752	1082	421.081	143.349	179.784	207.767	227.702	221.511	580.635	588.391	434.612	219.636	264.268	241.757	161.519	54.9863	68.962	79.6956	87.3426	84.9679	222.721	225.697	166.709	84.2485	101.369	92.7339
LAMC1	3915	laminin subunit gamma 1	-0.609728	0.000217316	0.0030021	0.892685	1.44206e-18	5.85443e-17	0.825043	1	1	226	125	169	235	783	424	598	430	338	423	528	377	43.4359	46.1846	58.885	43.5953	42.3297	43.9301	73.7364	67.3446	72.8321	77.0376	79.6435	84.2367	3.41424	3.63029	4.6286	3.42677	3.32728	3.45308	5.79597	5.29355	5.72489	6.05546	6.2603	6.62134
C19orf83	NA	NA	-2.46697	0.000218656	0.00301686	1.50155	2.08411e-28	2.37683e-26	1.43676	0.010123	0.568295	36	22	16	58	220	133	57	32	20	194	233	150	6.92062	8.13153	5.57807	10.7611	11.8938	13.7807	7.0295	5.01314	4.31162	35.3327	35.1466	33.5173	NA	NA	NA	NA	NA	NA	NA	NA	NA	NA	NA	NA
KCMF1	56888	potassium channel modulatory factor 1	0.930498	0.000219481	0.00302448	-0.574653	5.44782e-08	4.65088e-07	-0.648527	1	1	88	34	33	515	1517	850	141	120	66	334	391	257	16.9143	12.5649	11.5011	95.5365	82.0099	88.0664	17.3869	18.795	14.2234	60.8291	58.9788	57.4246	1.94372	1.44391	1.32166	10.9787	9.42426	10.1202	1.99804	2.15984	1.6345	6.99025	6.77762	6.59902
THAP4	51078	THAP domain containing 4	-1.08622	0.000219869	0.00302606	0.366684	0.00134029	0.00430066	0.30133	1	1	33	31	31	165	603	310	51	43	32	207	288	189	6.34406	11.4566	10.8042	30.61	32.5989	32.119	6.28968	6.73587	6.8973	37.7002	43.4426	42.2312	1.20816	2.18179	2.05756	5.82937	6.20812	6.11674	1.19781	1.28278	1.31352	7.17962	8.27321	8.0425
HNRNPDL	9987	heterogeneous nuclear ribonucleoprotein D like	-0.531255	0.000220541	0.0030278	-0.464797	0.000508495	0.00181744	-0.535419	1	1	1430	631	871	1772	6088	3430	1444	997	776	1506	1374	1132	274.828	233.125	303.47	328.715	329.119	355.371	178.051	156.143	167.209	274.271	207.252	252.929	18.6767	15.8427	20.6232	22.3388	22.3662	24.1502	12.0999	10.6112	11.3632	18.6389	14.0844	17.1885
TRAF3	7187	TNF receptor associated factor 3	-1.06858	0.000220327	0.0030278	-0.18938	0.0697343	0.130457	-0.256056	1	1	44	28	25	458	1718	928	40	33	28	404	549	379	8.4581	10.3482	8.71377	84.9628	92.876	96.1477	4.93335	5.16975	6.03541	73.5774	82.8111	84.6835	0.228486	0.279546	0.235393	2.29517	2.50894	2.59732	0.133269	0.139655	0.16304	1.98761	2.23705	2.28763
HDGF	3068	heparin binding growth factor	0.698085	0.000222774	0.00305467	-0.725019	8.30676e-11	1.13752e-09	-0.793944	1	1	189	61	84	1150	3844	2085	248	207	150	637	899	598	36.3251	22.54	29.2701	213.332	207.808	216.02	30.5804	32.4202	32.3231	116.011	135.604	133.615	4.05278	2.51478	3.26565	23.8014	23.1851	24.1013	3.41184	3.61711	3.60629	12.9433	15.1293	14.9074
SLC30A9	10463	solute carrier family 30 member 9	0.770876	0.000223489	0.00306069	-0.342128	0.00133789	0.0042939	-0.409705	1	1	162	60	66	562	1836	1034	280	223	127	442	490	408	31.136	22.1705	22.9986	104.255	99.2551	107.13	34.5261	34.926	27.3673	80.4979	73.9117	91.1631	6.26354	4.45997	4.62656	20.9727	19.9668	21.551	6.94549	7.02594	5.50538	16.1935	14.8686	18.339
TOPORS	10210	TOP1 binding arginine/serine rich protein	-0.446915	0.00022849	0.00312532	0.240769	0.0610275	0.116648	0.169545	1	1	1740	890	1230	1675	5897	3208	3156	2387	1839	2287	2356	1632	334.405	328.812	428.55	310.721	318.794	332.37	389.145	373.833	396.257	416.505	355.374	364.646	23.4868	23.094	30.099	21.8234	22.3903	23.3439	27.3315	26.256	27.831	29.2531	24.9595	25.6107
PRPF4B	8899	pre-mRNA processing factor 4B	-0.568887	0.000230534	0.00314166	-0.40469	0.000562152	0.0019836	-0.478542	1	1	628	298	372	662	2200	1221	594	452	348	587	613	349	120.695	110.099	129.613	122.806	118.933	126.504	73.2432	70.79	74.9868	106.905	92.4647	77.9805	11.4849	10.4766	12.3335	11.6858	11.3173	12.0377	6.96957	6.73613	7.13549	10.1727	8.79862	7.42036
TBK1	29110	TANK binding kinase 1	0.809782	0.000230461	0.00314166	-0.06743	0.642235	0.74449	-0.135107	1	1	157	75	112	306	1142	668	608	390	294	378	303	294	30.1751	27.7122	39.0256	56.7661	61.7373	69.2101	74.9694	61.0801	63.3513	68.8423	45.7052	65.6917	5.71498	5.24853	7.39121	10.7512	11.6927	13.108	14.1988	11.5682	11.9983	13.0383	8.65628	12.4416
ZFX	7543	zinc finger protein, X-linked	0.674804	0.000230326	0.00314166	-0.416765	3.58327e-05	0.000169251	-0.485706	1	1	255	117	165	576	1948	1008	537	352	310	456	479	368	49.0093	43.229	57.4914	106.852	105.31	104.436	66.2149	55.1289	66.7989	83.0475	72.2525	82.2258	1.03452	0.912505	1.21356	2.2555	2.22295	2.2045	1.39771	1.16369	1.41003	1.75302	1.52515	1.73567
FKBP10	60681	FK506 binding protein 10	-0.559391	0.000232522	0.00316486	1.12378	3.01728e-22	1.83244e-20	1.05468	0.5916	1	310	133	170	621	2244	1111	844	624	453	1333	1879	1074	59.5796	49.1402	59.2335	115.2	121.312	115.108	104.069	97.7272	97.6115	242.765	283.425	239.97	12.8543	10.602	12.7796	24.8544	26.173	24.8344	22.4528	21.0846	21.0597	52.3764	61.1488	51.7734
GABPA	2551	GA binding protein transcription factor alpha subunit	0.610766	0.00023389	0.00317958	0.306445	0.0164118	0.0381488	0.239122	1	1	317	144	205	570	1968	1110	1073	767	600	792	722	682	60.9249	53.2041	71.4279	105.739	106.391	115.004	132.305	120.123	129.286	144.239	108.906	152.384	4.81277	4.20287	5.64246	8.35289	8.40438	9.08477	10.4515	9.48911	10.213	11.3942	8.60304	12.0376
RAP1GDS1	5910	Rap1 GTPase-GDP dissociation stimulator 1	0.792105	0.000234614	0.00318552	0.0280689	0.80436	0.868478	-0.0384065	1	1	68	37	50	243	804	390	278	190	167	235	271	215	13.0706	13.6732	17.4241	45.0794	43.465	40.4075	34.2794	29.7578	35.9862	42.7995	40.8784	48.0404	0.403562	0.42217	0.537979	1.39185	1.34201	1.24761	1.0584	0.91879	1.1111	1.32146	1.26215	1.48328
MYADM	91663	myeloid associated differentiation marker	-0.764215	0.000235635	0.00319548	-0.209904	0.0928796	0.16533	-0.280512	1	1	529	215	237	766	3358	1715	439	407	190	823	1019	584	101.668	79.4348	82.577	142.098	181.535	177.686	54.1312	63.7425	40.9421	149.885	153.705	130.487	2.03516	1.5901	1.653	2.84446	3.63389	3.55685	1.08358	1.27597	0.819563	3.00033	3.0768	2.61205
PLEKHO2	80301	pleckstrin homology domain containing O2	-0.579188	0.000236524	0.00320201	-0.256613	0.0131743	0.0316591	-0.326044	1	1	342	165	210	595	2339	1205	399	294	238	565	689	432	65.7295	60.9625	73.1699	110.377	126.447	124.847	49.1991	46.0454	51.2848	102.898	103.928	96.5255	6.51174	6.03948	7.24885	10.9349	12.527	12.3684	4.87409	4.56166	5.08072	10.194	10.296	9.56266
TEN1	100134934	TEN1, CST complex subunit	-2.75875	0.000236694	0.00320201	NA	NA	NA	NA	NA	NA	0	0	0	0	0	0	0	0	0	0	0	0	0.00192186	0.00369447	0.00348412	0.00185504	0.000540602	0.00103606	0.00123303	0.00156612	0.00215473	0.00182118	0.00150837	0.00223433	0.00140077	0.00269276	0.00253944	0.00135207	0.000394025	0.000755148	0.000898709	0.00114148	0.0015705	0.00132739	0.0010994	0.00162852
KXD1	79036	KxDL motif containing 1	-1.18626	0.00024109	0.00325751	-0.349431	0.00347757	0.00989586	-0.423943	1	1	135	58	52	270	821	468	91	61	64	183	273	164	25.947	21.4316	18.1209	50.088	44.384	48.4888	11.2218	9.55487	13.7924	33.3294	41.1801	36.6453	4.21834	3.48425	2.94601	8.14306	7.21573	7.88308	1.82439	1.55339	2.24231	5.41853	6.69486	5.95762
SGSM2	9905	small G protein signaling modulator 2	-1.26928	0.00024252	0.00327283	0.2194	0.0829269	0.150758	0.147129	1	1	41	20	14	234	803	386	30	26	22	261	380	187	7.88154	7.39264	4.88125	43.4098	43.4109	39.9931	3.70032	4.07347	4.74257	47.5345	57.3196	41.7843	0.499464	0.468482	0.309331	2.75094	2.75101	2.53442	0.234494	0.258141	0.300543	3.01233	3.63242	2.64793
SETX	23064	senataxin	0.47495	0.000245111	0.00330378	-0.324947	0.0116695	0.0284734	-0.395634	1	1	865	437	613	2300	8027	3894	1888	1506	1030	1968	2215	1415	166.243	161.452	213.58	426.662	433.942	403.444	232.797	235.859	221.94	358.41	334.106	316.161	8.72528	8.47384	11.2098	22.3934	22.7755	21.1748	12.2184	12.3791	11.6485	18.8112	17.5356	16.5937
CUL9	23113	cullin 9	-0.647925	0.000247931	0.00333774	0.116073	0.258239	0.375813	0.0457031	1	1	166	83	109	458	1590	866	213	166	150	491	685	399	31.9048	30.6678	37.9803	84.9628	85.9563	89.7241	26.2648	25.9991	32.3231	89.4216	103.325	89.1522	2.08147	2.00077	2.47784	5.54298	5.6078	5.85361	1.71351	1.69618	2.10876	5.83387	6.74093	5.8163
KIAA1432	NA	NA	-0.566868	0.000248627	0.00334305	0.163281	0.256093	0.373271	0.0918302	1	1	504	229	232	2838	9256	4549	771	490	366	3433	3482	2356	96.8636	84.6071	80.835	526.463	500.382	471.306	95.0678	76.7413	78.8654	625.212	525.217	526.412	NA	NA	NA	NA	NA	NA	NA	NA	NA	NA	NA	NA
GRAMD4	23151	GRAM domain containing 4	-1.43877	0.000255615	0.00342558	0.00377276	0.977418	0.985731	-0.064154	1	1	31	16	9	153	643	362	24	26	14	190	242	136	5.95969	5.91485	3.13919	28.384	34.7613	37.5065	2.9605	4.07347	3.01878	34.6042	36.5041	30.3892	0.984096	0.976692	0.51836	4.68692	5.73997	6.19328	0.488855	0.672633	0.498478	5.71403	6.02776	5.01803
SF3B6	51639	splicing factor 3b subunit 6	0.620373	0.000255091	0.00342558	-0.594984	7.90962e-08	6.51073e-07	-0.666882	1	1	1279	758	836	494	1418	793	2703	1958	1540	299	346	262	245.808	280.045	291.276	91.6409	76.6579	82.1608	333.289	306.647	331.831	54.455	52.1912	58.5418	213.375	243.094	252.843	79.5494	66.5433	71.3202	289.313	266.187	288.048	47.27	45.3048	50.8175
SRSF8	10929	serine and arginine rich splicing factor 8	-0.911411	0.000255691	0.00342558	0.218479	0.0458407	0.0918411	0.149943	1	1	179	71	78	285	1033	552	205	129	96	393	392	282	34.4032	26.2344	27.1796	52.8706	55.8447	57.1917	25.2783	20.2045	20.6876	71.5741	59.1297	63.0105	3.7914	2.89117	2.99533	5.8266	6.15437	6.30281	2.7858	2.22663	2.27987	7.88782	6.51639	6.94407
GRINA	2907	glutamate ionotropic receptor NMDA type subunit associated protein 1	0.873008	0.000256102	0.00342695	0.33653	0.00121876	0.00394906	0.266491	1	1	126	39	55	445	1437	733	411	354	181	499	715	440	24.2173	14.4121	19.1661	82.5512	77.6851	75.9445	50.6787	55.4421	39.0028	90.8786	107.85	98.313	3.99494	2.37746	3.16168	13.6178	12.8151	12.528	8.36007	9.14584	6.43398	14.9915	17.7912	16.2179
STRN	6801	striatin	0.657172	0.000257455	0.0034409	-0.140368	0.244817	0.360458	-0.209387	1	1	144	65	85	1009	3586	1912	377	255	234	1038	994	838	27.6767	24.0178	29.6185	187.176	193.86	198.096	46.4864	39.9375	50.4229	189.04	149.934	187.24	1.68186	1.45951	1.79986	11.3743	11.7805	12.0379	2.82489	2.42693	3.0641	11.4876	9.11118	11.3782
FOXK2	3607	forkhead box K2	-1.00024	0.000258896	0.00345326	-0.261029	0.0104048	0.0257449	-0.33074	1	1	50	17	28	744	2545	1218	38	43	23	612	761	486	9.61122	6.2843	9.75901	138.017	137.584	126.194	4.68674	6.73587	4.95804	111.458	114.789	108.591	1.32605	0.867039	1.34644	19.0421	18.9823	17.4108	0.646626	0.929341	0.684056	15.3777	15.8373	14.9822
METTL23	124512	methyltransferase like 23	0.972701	0.000259002	0.00345326	0.713492	6.73269e-08	5.64458e-07	0.649344	1	1	103	39	62	77	280	144	518	326	254	136	162	107	19.7971	14.4121	21.605	14.2857	15.1374	14.9203	63.8721	51.057	54.7324	24.7698	24.4371	23.9096	1.36777	0.995726	1.49268	0.986989	1.04583	1.03084	4.41289	3.52749	3.78143	1.71133	1.68835	1.6519
PRKCI	5584	protein kinase C iota	1.05424	0.000260517	0.00346929	-0.415512	0.00072613	0.00248873	-0.481886	1	1	34	22	38	334	1143	657	142	110	69	276	266	243	6.53624	8.13153	13.2431	61.9603	61.7914	68.0704	17.5102	17.2288	14.8698	50.2663	40.1242	54.2966	0.978773	1.21766	1.9831	9.27827	9.25298	10.1932	2.62208	2.57994	2.22669	7.52715	6.00841	8.13066
TNIP1	10318	TNFAIP3 interacting protein 1	-0.524979	0.000263669	0.00350705	-0.0446413	0.708337	0.79772	-0.114519	1	1	873	403	422	1511	4516	2286	1080	719	651	1393	1543	1122	167.78	148.891	147.033	280.299	244.136	236.845	133.168	112.605	140.275	253.692	232.743	250.695	3.63342	3.22435	3.18412	6.07009	5.28697	5.12907	2.88387	2.43856	3.03777	5.4939	5.04024	5.42899
LTC4S	4056	leukotriene C4 synthase	-1.22042	0.00026484	0.00351841	2.12673	6.48121e-25	5.24345e-23	2.05223	1.93891e-06	0.000433922	147	48	45	40	110	56	543	430	250	183	191	87	28.2533	17.7372	15.682	7.42202	5.94716	5.80299	66.9547	67.3446	53.8705	33.3294	28.8114	19.4409	25.1587	15.7944	13.9644	6.6091	5.29578	5.1674	59.6213	59.9684	47.9701	29.6789	25.6558	17.3116
PPIG	9360	peptidylprolyl isomerase G	-0.588183	0.000265305	0.00352037	-0.0341042	0.749056	0.828158	-0.106254	1	1	983	532	528	533	1671	978	1221	805	786	572	582	408	188.921	196.55	183.965	98.8756	90.3352	101.328	150.554	126.074	169.364	104.173	87.7887	91.1631	37.9816	39.5154	36.9853	19.8785	18.1615	20.3715	30.2682	25.3466	34.0499	20.9435	17.6495	18.3279
CBFA2T2	9139	CBFA2/RUNX1 translocation partner 2	0.879296	0.000268585	0.00355964	0.284538	0.0063401	0.0167898	0.214967	1	1	48	35	44	390	1500	745	221	174	136	545	642	382	9.22685	12.9343	15.3336	72.3485	81.0909	77.1877	27.2512	27.252	29.3065	99.256	96.839	85.3538	0.331365	0.464512	0.550677	2.59826	2.91222	2.77205	0.978674	0.978703	1.05249	3.56459	3.47779	3.06532
IQSEC2	23096	IQ motif and Sec7 domain 2	-0.779745	0.0002715	0.00359398	-0.108314	0.329706	0.454193	-0.179665	1	1	100	52	65	286	993	470	120	82	65	277	332	193	19.2205	19.2149	22.6502	53.0561	53.6823	48.696	14.7976	12.8437	14.0079	50.4484	50.0794	43.1249	0.973043	0.972761	1.14667	2.68597	2.71768	2.46525	0.749131	0.650216	0.709154	2.55396	2.53528	2.18321
CTPS1	1503	CTP synthase 1	0.519393	0.000273613	0.00361762	-0.525103	2.92113e-07	2.15621e-06	-0.595643	1	1	571	270	323	668	2136	1024	991	749	548	429	540	357	109.74	99.7544	112.54	123.919	115.473	106.094	122.194	117.304	118.081	78.1303	81.4536	79.768	9.1116	8.2825	9.34411	10.2888	9.58761	8.80886	10.1457	9.73959	9.80418	6.48707	6.763	6.62305
CCDC88B	283234	coiled-coil domain containing 88B	-0.673863	0.000281537	0.00370913	0.942867	6.00544e-11	8.42453e-10	0.868791	1	1	234	127	125	703	2608	1295	547	405	301	1646	1849	898	44.9734	46.9235	43.5549	130.411	140.99	134.171	67.4479	63.4293	64.8596	299.768	278.899	200.646	4.80794	5.01641	4.65629	13.9418	15.0727	14.3437	7.2106	6.78098	6.93389	32.047	29.8161	21.4502
PROSER2	254427	proline and serine rich 2	-1.62386	0.000281295	0.00370913	0.717077	3.68107e-05	0.000173431	0.658437	1	1	43	23	17	42	192	95	45	20	32	96	107	60	8.26592	8.50098	5.92648	7.79303	10.3801	9.84364	5.54986	3.1338	6.8973	17.4851	16.1411	13.4082	1.77991	1.83053	1.27616	1.67809	2.23516	2.11965	1.19506	0.674806	1.48521	3.7651	3.47569	2.88722
SNX5	27131	sorting nexin 5	0.730191	0.000280968	0.00370913	-0.565173	1.72435e-06	1.09859e-05	-0.635073	1	1	605	328	405	1078	3332	1864	1485	744	892	751	744	620	116.274	121.182	141.11	199.975	180.129	193.123	183.106	116.521	192.204	136.772	112.224	138.531	11.3983	11.8795	13.833	19.6035	17.658	18.9318	17.9498	11.4225	18.8417	13.4077	11.0013	13.5801
PRPS1	5631	phosphoribosyl pyrophosphate synthetase 1	0.668435	0.000282552	0.00371809	-0.596234	6.55511e-08	5.51116e-07	-0.665276	1	1	397	163	236	373	1296	759	527	460	333	243	331	224	76.2997	60.2236	82.2286	69.1949	70.0626	78.6382	64.9819	72.0429	71.7547	44.2564	49.9286	50.0513	14.6392	11.5548	15.7768	13.2761	13.4426	15.0879	12.4677	13.8225	13.7672	8.49126	9.57955	9.6031
GORASP2	26003	golgi reassembly stacking protein 2	0.830792	0.000282989	0.00371943	-0.7577	1.64164e-07	1.26423e-06	-0.822403	1	1	257	108	141	344	1152	631	532	328	235	214	189	209	49.3937	39.904	49.1295	63.8153	62.2779	65.3766	65.5984	51.3702	50.6384	38.975	28.5097	46.6998	6.08372	4.91489	6.05118	7.85999	7.67064	8.0523	8.07961	6.32716	6.23702	4.80047	3.51148	5.75192
LAPTM4B	55353	lysosomal protein transmembrane 4 beta	0.641601	0.000285571	0.00374892	0.237475	0.0985702	0.173742	0.17086	1	1	2247	741	1000	2689	9122	4852	7624	5819	3514	2960	3707	2971	431.844	273.764	348.415	498.823	493.138	502.699	940.063	911.325	757.175	539.07	559.155	663.823	135.162	85.6852	109.05	156.126	154.347	157.339	294.229	285.235	236.988	168.723	175.009	207.769
GSG2	83903	germ cell associated 2, haspin	-0.674411	0.000287696	0.00377235	0.129483	0.69478	0.787379	0.049449	1	1	151	79	93	3272	4061	2142	230	170	121	1510	3568	1486	29.022	29.19	32.4058	606.972	219.539	221.926	28.3609	26.6255	26.0744	275	538.189	332.024	5.58545	5.61779	6.23667	116.815	42.2516	42.7109	5.45822	5.12424	5.01817	52.9252	103.577	63.9
CNOT8	9337	CCR4-NOT transcription complex subunit 8	0.645935	0.000288653	0.00378043	-0.219327	0.0539389	0.105298	-0.285517	1	1	392	192	253	425	1551	784	1074	730	635	409	395	343	75.3388	70.9376	88.1516	78.8411	83.8479	81.2284	132.429	114.328	136.828	74.488	59.5822	76.6399	2.79447	2.63122	3.26972	2.92437	3.11009	3.01292	4.91204	4.24065	5.07521	2.76291	2.21002	2.84273
EXPH5	23086	exophilin 5	-0.743737	0.000290996	0.00380663	0.22755	0.0342794	0.0717576	0.15793	1	1	158	107	98	324	1181	621	254	184	157	451	461	310	30.3673	39.5345	34.1478	60.1052	63.8457	64.3406	31.3202	28.8181	33.8315	82.1369	69.5374	69.2666	0.943905	1.22885	1.06141	1.86825	1.98451	1.99989	0.973523	0.895751	1.05158	2.55306	2.16143	2.15301
NUP98	4928	nucleoporin 98	0.582654	0.000291756	0.00381208	-0.670088	2.22363e-07	1.67868e-06	-0.740254	1	1	712	337	404	1498	4379	2324	1435	856	697	934	893	760	136.838	124.507	140.762	277.887	236.73	240.782	176.941	134.061	150.187	170.1	134.699	169.812	3.62543	3.29873	3.72938	7.36242	6.272	6.37935	4.68792	3.55185	3.9791	4.50667	3.56876	4.49904
APLP2	334	amyloid beta precursor like protein 2	0.405735	0.000293132	0.00382316	0.52252	4.61548e-06	2.681e-05	0.453987	1	1	1070	515	679	960	3506	1913	3896	3017	2323	1488	1702	1280	205.641	190.269	236.575	178.086	189.536	198.2	480.389	472.499	500.546	270.993	256.726	285.997	5.85788	5.42	6.73907	5.07295	5.39911	5.64592	13.6844	13.4596	14.2586	7.7195	7.3131	8.14691
SAFB	6294	scaffold attachment factor B	-0.448913	0.000293294	0.00382316	-0.214196	0.035613	0.0740616	-0.283743	1	1	1080	504	607	736	2561	1417	1205	912	799	679	775	552	207.563	186.205	211.489	136.533	138.449	146.811	148.581	142.831	172.165	123.66	116.9	123.338	8.01989	7.19466	8.17161	5.27541	5.34944	5.67255	5.74094	5.51877	6.65219	4.77801	4.51684	4.76556
MON1B	22879	MON1 homolog B, secretory trafficking associated	-0.841662	0.000295547	0.003848	0.26805	0.0139233	0.0331444	0.202169	1	1	163	64	80	229	813	376	209	148	107	267	336	233	31.3282	23.6483	27.8764	42.4823	43.9515	38.957	25.7715	23.1801	23.0578	48.6273	50.6828	52.0622	2.34493	1.77008	2.08656	3.17981	3.28978	2.91594	1.92901	1.73504	1.72588	3.63976	3.79362	3.89687
FREM2	341640	FRAS1 related extracellular matrix protein 2	-1.00343	0.000296364	0.0038496	-0.240668	0.0877738	0.157784	-0.304829	1	1	90	51	66	119	500	255	77	53	45	108	159	93	17.2987	18.8455	22.9986	22.0769	27.0307	26.4206	9.49556	8.30198	9.69845	19.6705	23.9846	20.7815	0.673755	0.734002	0.89576	0.859858	1.0528	1.02904	0.369837	0.323349	0.377739	0.766136	0.934162	0.809408
TNFRSF14	8764	TNF receptor superfamily member 14	-1.10141	0.000296037	0.0038496	1.02405	2.02599e-17	7.03914e-16	0.96155	1	1	51	24	21	105	409	203	92	93	48	224	303	188	9.8034	8.87043	7.32013	19.4798	22.1112	21.0331	11.3451	14.5664	10.3449	40.7962	45.7052	42.0077	1.18513	1.07234	0.884928	2.35491	2.67301	2.54269	1.37151	1.76093	1.25059	4.93184	5.52529	5.0783
USF1	7391	upstream transcription factor 1	-0.872263	0.000297819	0.00386399	0.20709	0.11954	0.203155	0.136666	1	1	163	70	111	161	538	228	220	176	97	178	218	132	31.3282	25.865	38.6772	29.868	29.0849	23.6233	27.1279	27.5652	20.9031	32.4188	32.884	29.4955	3.9501	3.26125	4.87671	3.76599	3.66725	2.9786	3.42049	3.47563	2.63561	4.0876	4.14626	3.71901
AFMID	125061	arylformamidase	-0.946344	0.000298767	0.00387176	0.026657	0.848715	0.899216	-0.0483013	1	1	450	149	175	145	436	254	372	239	242	121	193	117	86.4856	55.0513	60.9755	26.9	23.5708	26.317	45.8699	37.4317	52.1467	22.0381	29.1131	26.144	14.5525	9.26322	10.2601	4.52633	3.96614	4.42824	7.71831	6.29846	8.77447	3.70824	4.89872	4.39912
CCS	9973	copper chaperone for superoxide dismutase	-0.931577	0.000303236	0.00392508	0.691327	4.80044e-05	0.000219457	0.623567	1	1	300	154	177	74	318	142	426	276	193	138	197	86	57.6577	56.8986	61.6723	13.7292	17.1917	14.7131	52.5283	43.2264	41.5885	25.1341	29.7164	19.2175	30.9988	30.5906	33.1572	7.38127	9.24284	7.91029	28.241	23.24	22.3594	13.5129	15.9766	10.332
ASF1A	25842	anti-silencing function 1A histone chaperone	0.662362	0.000304413	0.00393573	0.33745	0.0140058	0.0332876	0.272306	1	1	254	93	136	208	827	490	894	629	511	337	312	280	48.8171	34.3623	47.3875	38.5867	44.7083	50.7681	110.234	98.5103	110.109	61.3755	47.0627	62.5636	15.6165	10.9924	15.1591	12.3438	14.3021	16.2406	35.2636	31.5132	35.2236	19.6339	15.0552	20.014
ETFDH	2110	electron transfer flavoprotein dehydrogenase	0.829383	0.000309187	0.0039928	0.341866	0.014155	0.0335517	0.285768	1	1	92	48	80	82	352	181	423	289	250	123	149	106	17.683	17.7372	27.8764	15.2132	19.0297	18.7538	52.1584	45.2623	53.8705	22.4023	22.4762	23.6862	1.49224	1.49681	2.35244	1.28381	1.60589	1.5826	4.40155	3.81961	4.54603	1.89049	1.89673	1.99883
TRIM56	81844	tripartite motif containing 56	-0.919239	0.000309747	0.00399538	0.251166	0.117869	0.20085	0.187045	1	1	109	51	53	310	1628	911	158	119	85	525	548	490	20.9502	18.8455	18.4693	57.5082	88.0106	94.3864	19.4831	18.6383	18.3174	95.6136	82.6603	109.485	2.99545	2.69452	2.64073	8.2225	12.5837	13.4953	2.78569	2.66491	2.61901	13.6708	11.8187	15.6541
NAV1	89796	neuron navigator 1	-1.01969	0.00031105	0.00400753	0.310621	0.00723749	0.0187918	0.244698	1	1	50	28	28	195	712	326	64	46	39	266	280	199	9.61122	10.3482	9.75901	36.1752	38.4914	33.7767	7.89262	7.2057	8.40561	48.4451	42.2359	44.4655	0.2762	0.29738	0.280447	1.03958	1.10614	0.970651	0.226812	0.207072	0.241554	1.39218	1.21375	1.27782
CCDC91	55297	coiled-coil domain containing 91	0.878344	0.000311996	0.00401505	-0.263126	0.0911544	0.162626	-0.335597	1	1	104	65	71	288	784	441	263	195	187	258	197	183	19.9893	24.0178	24.7407	53.4271	42.3838	45.6914	32.4299	30.5408	40.2956	46.9882	29.7164	40.8906	5.45558	6.55507	6.75238	14.5816	11.5676	12.4704	8.85096	8.33538	10.9977	12.8243	8.11038	11.1601
IKBKG	8517	inhibitor of nuclear factor kappa B kinase subunit gamma	-0.737916	0.000313215	0.00402606	0.130965	0.282012	0.402566	0.0587289	1	1	217	106	142	174	618	329	305	202	143	200	269	142	41.7063	39.1651	49.4779	32.2796	33.4098	34.0875	37.6086	31.6371	30.8148	36.4254	40.5767	31.7298	3.1236	2.93328	3.70566	2.41758	2.50223	2.55299	2.8167	2.36947	2.30788	2.72808	3.039	2.37641
CHMP1A	5119	charged multivesicular body protein 1A	-0.783907	0.000313695	0.00402757	-0.300863	0.0161779	0.0376617	-0.366784	1	1	225	93	126	214	868	428	170	141	90	173	265	158	43.2438	34.3623	43.9033	39.6998	46.9248	44.3445	20.9627	22.0838	19.3947	31.5082	39.9734	35.3047	4.9495	3.93296	5.02499	4.54387	5.37082	5.07549	2.39931	2.52762	2.21984	3.60629	4.57518	4.04083
TLE3	7090	transducin like enhancer of split 3	0.713652	0.000314212	0.00402955	0.038816	0.726711	0.811072	-0.0300671	1	1	387	84	143	963	3616	1832	549	477	336	1094	1193	900	74.3779	31.0373	49.8263	178.642	195.482	189.808	67.6945	74.7053	72.4012	199.239	179.95	201.092	1.38506	0.577975	0.927865	3.32667	3.64027	3.5346	1.26061	1.39116	1.34825	3.71022	3.35103	3.74474
CASC4	113201	cancer susceptibility 4	0.834077	0.000315448	0.00404072	-0.14338	0.216414	0.326919	-0.209534	1	1	100	48	59	588	1981	1084	269	209	162	542	562	514	19.2205	17.7372	20.5598	109.078	107.094	112.31	33.1697	32.7334	34.9088	98.7096	84.772	114.847	1.87298	1.72843	2.00349	10.6293	10.436	10.9443	3.23229	3.18977	3.40176	9.61895	8.26077	11.1915
PLOD2	5352	procollagen-lysine,2-oxoglutarate 5-dioxygenase 2	0.713302	0.000315965	0.00404268	-0.254212	0.0436586	0.0880098	-0.321979	1	1	187	105	142	330	993	599	551	399	311	265	283	258	35.9407	38.7957	49.4779	61.2182	53.6823	62.0612	67.9411	62.4896	67.0143	48.263	42.6884	57.6481	2.86334	3.09079	3.94184	4.87717	4.2768	4.94433	5.41277	4.97846	5.33894	3.84505	3.40093	4.59274
TUT1	64852	terminal uridylyl transferase 1, U6 snRNA-specific	-0.776723	0.000316576	0.00404582	1.00999	7.20775e-14	1.51454e-12	0.947231	1	1	110	70	65	91	384	176	268	198	167	207	277	154	21.1424	25.865	22.6502	16.8827	20.7597	18.2357	33.0464	31.0107	35.9862	37.7002	41.7834	34.411	3.79712	4.64529	4.06793	3.0321	3.72839	3.2751	5.93506	5.56944	6.46304	6.77087	7.5042	6.18014
OSTF1	26578	osteoclast stimulating factor 1	0.820017	0.000316972	0.00404623	0.455997	0.000204705	0.000807788	0.385547	1	1	164	63	92	177	567	345	616	417	314	271	269	206	31.5204	23.2789	32.0573	32.8361	30.6527	35.7452	75.9558	65.3086	67.6607	49.3557	40.5767	46.0295	16.0736	11.8709	16.3474	16.7446	15.6312	18.2281	38.7332	33.3037	34.5032	25.1687	20.6918	23.4725
TMPO	7112	thymopoietin	0.548116	0.000317472	0.00404795	-0.355595	0.011722	0.0285874	-0.42472	1	1	1647	773	977	2026	7110	4003	3385	2215	2023	1815	1691	1491	316.532	285.586	340.402	375.833	384.369	414.737	417.382	346.896	435.905	330.545	255.067	333.142	14.7135	13.2751	15.8231	17.4701	17.8668	19.2784	19.4014	16.125	20.2624	15.3649	11.8564	15.4856
JRK	8629	Jrk helix-turn-helix protein	2.03806	0.000318625	0.00405799	-0.538117	0.000300292	0.0011378	-0.611142	1	1	18	5	11	193	745	361	44	35	20	140	212	90	3.46127	1.85093	3.83601	35.8042	40.2754	37.4029	5.42656	5.48297	4.31162	25.4983	31.979	20.1112	0.167827	0.0897464	0.185997	1.73604	1.95284	1.81356	0.263119	0.265854	0.209058	1.23634	1.55057	0.975138
USPL1	10208	ubiquitin specific peptidase like 1	0.563933	0.000321121	0.00408508	-0.436313	0.000144342	0.000593413	-0.507558	1	1	344	164	227	460	1439	713	767	516	435	357	343	260	66.1139	60.593	79.0929	85.3338	77.7932	73.8723	94.5746	80.8132	93.733	65.0178	51.7387	58.0949	9.20037	8.4321	11.0065	11.875	10.8257	10.28	13.1609	11.2459	13.0438	9.04785	7.19992	8.08446
KNSTRN	90417	kinetochore localized astrin/SPAG5 binding protein	0.600688	0.000321943	0.00409085	-0.977655	1.30111e-16	4.00796e-15	-1.04409	0.74358	1	592	294	366	637	2012	1128	880	666	639	296	345	310	113.776	108.621	127.522	118.168	108.77	116.869	108.508	104.305	137.69	53.9087	52.0403	69.2666	14.1653	13.5236	15.8768	14.7122	13.542	14.5504	13.5094	12.9862	17.1426	6.71174	6.47912	8.62383
ADRBK1	NA	NA	-0.558607	0.000323137	0.00409197	0.0232498	0.846866	0.898146	-0.0464581	1	1	269	117	134	1514	5757	2966	335	260	150	1640	2112	1329	51.6999	43.229	46.6906	280.855	311.225	307.297	41.3077	40.7206	32.3231	298.675	318.57	296.945	9.37102	7.8356	8.46305	50.9072	56.412	55.7001	7.48735	7.38093	5.85883	54.1372	57.7433	53.8237
PIK3CB	5291	phosphatidylinositol-4,5-bisphosphate 3-kinase catalytic subunit beta	0.518338	0.000322441	0.00409197	0.0816714	0.481988	0.605219	0.0128272	1	1	325	155	214	1313	4646	2520	1003	774	464	1488	1633	1267	62.4623	57.268	74.5636	243.569	251.164	261.089	123.674	121.219	99.9817	270.993	246.319	283.092	3.98509	3.65369	4.75715	15.5397	16.0243	16.6575	7.8904	7.73376	6.37883	17.2893	15.7151	18.0613
RIPK1	8737	receptor interacting serine/threonine kinase 1	0.782851	0.000323121	0.00409197	-0.307193	0.0137719	0.0328259	-0.375446	1	1	111	52	55	226	762	352	302	203	174	194	190	147	21.3346	19.2149	19.1661	41.9258	41.1944	36.4705	37.2387	31.7937	37.4945	35.3327	28.6606	32.847	3.62648	3.26618	3.25788	7.1266	7.00228	6.1993	6.32989	5.40434	6.37336	6.00589	4.87176	5.58337
RPS15	6209	ribosomal protein S15	-0.646873	0.000325409	0.00411603	-0.651001	3.86209e-08	3.41417e-07	-0.722113	1	1	2721	917	1259	1522	4851	2621	1560	1419	1024	930	1268	707	522.94	338.787	438.654	282.339	262.247	271.553	192.354	222.233	220.647	169.371	191.263	157.97	253.362	164.141	212.526	136.792	127.057	131.566	93.1947	107.671	106.902	82.0597	92.6662	76.5357
NOTCH1	4851	notch 1	-0.608032	0.000325864	0.0041171	0.616211	1.19363e-07	9.5261e-07	0.545598	1	1	343	118	150	1080	3928	1978	600	459	278	1798	2182	1298	65.9217	43.5985	52.2652	200.346	212.349	204.934	73.983	71.8863	59.9037	327.449	329.128	290.019	3.88552	2.56976	3.08059	11.8087	12.5162	12.0791	4.36066	4.23708	3.53081	19.3003	19.3993	17.0941
ATR	545	ATR serine/threonine kinase	-0.623469	0.000326948	0.00412398	0.172923	0.109774	0.189839	0.104996	1	1	342	183	264	347	1281	640	504	420	339	457	451	336	65.7295	67.6125	91.9841	64.3718	69.2517	66.3091	62.1459	65.7784	73.0476	83.2296	68.0291	75.0759	4.06013	4.17645	5.68189	3.97627	4.2777	4.09593	3.83877	4.06316	4.51217	5.14112	4.20218	4.63746
CCRN4L	NA	NA	0.765301	0.000327152	0.00412398	-0.100653	0.420441	0.546826	-0.172899	1	1	162	51	73	183	657	335	399	287	232	199	221	122	31.136	18.8455	25.4375	33.9491	35.5181	34.7092	49.1991	44.9491	49.9919	36.2432	33.3365	27.2611	NA	NA	NA	NA	NA	NA	NA	NA	NA	NA	NA	NA
DENND1C	79958	DENN domain containing 1C	-0.787101	0.000329051	0.0041389	0.480806	2.93818e-05	0.000142244	0.408498	1	1	89	54	49	271	885	418	167	101	76	375	466	257	17.1065	19.9538	17.0757	50.2735	47.8438	43.3085	20.5928	15.8193	16.3781	68.296	70.2916	57.4246	1.67464	1.95339	1.67163	4.92154	4.68368	4.23969	2.01594	1.54864	1.60334	6.68585	6.88122	5.6216
SCD	6319	stearoyl-CoA desaturase	0.550318	0.000329082	0.0041389	-0.544021	3.19304e-05	0.000152555	-0.614188	1	1	658	315	436	2589	9285	4959	1336	1175	796	1856	2380	1471	126.46	116.38	151.911	480.272	501.95	513.785	164.734	184.02	171.519	338.012	358.994	328.673	19.304	17.7652	23.189	73.3128	76.6218	78.4285	25.1464	28.0904	26.1821	51.5971	54.7999	50.1714
EDF1	8721	endothelial differentiation related factor 1	-0.49014	0.000329587	0.00414055	0.100609	0.31925	0.443318	0.0313564	1	1	1114	437	579	404	1485	816	1395	1103	878	465	598	369	214.097	161.452	201.734	74.9455	80.28	84.5438	172.009	172.744	189.188	84.6866	90.2021	82.4492	38.2384	28.8359	36.0303	13.3855	14.3383	15.0998	30.7213	30.8527	33.7895	15.1253	16.1104	14.7257
ACAT1	38	acetyl-CoA acetyltransferase 1	0.588435	0.000329965	0.00414062	0.273037	0.015767	0.0368407	0.207937	1	1	486	210	312	278	957	528	1659	1182	955	347	376	322	93.4043	77.5876	108.708	51.572	51.7362	54.7052	204.561	185.116	205.779	63.1967	56.7163	71.9478	27.3032	22.6798	31.7766	15.0751	15.1231	15.991	59.7956	54.1118	60.1517	18.4732	16.5789	21.0312
C14orf166	51637	chromosome 14 open reading frame 166	0.78101	0.000332303	0.00416054	-0.422201	0.00613823	0.016338	-0.481963	1	1	223	101	148	210	760	394	624	388	320	139	172	179	42.8594	37.3179	51.5684	38.9577	41.0863	40.8219	76.9423	60.7669	68.9536	25.3162	25.9455	39.9968	23.9572	20.8596	28.8253	21.7763	22.9661	22.8183	43.0085	33.9669	38.5431	14.151	14.5028	22.3571
ZDHHC3	51304	zinc finger DHHC-type containing 3	-1.48426	0.000332014	0.00416054	-0.397812	0.000387376	0.00142828	-0.468929	1	1	48	21	19	440	1599	764	28	33	16	337	467	247	9.22685	7.76209	6.6233	81.6237	86.4428	79.1563	3.45371	5.16975	3.44973	61.3755	70.4425	55.1903	0.339497	0.285602	0.243701	3.0033	3.18062	2.91251	0.127078	0.190218	0.126931	2.25828	2.59189	2.0307
SSBP3	23648	single stranded DNA binding protein 3	0.70016	0.000333599	0.00417205	-0.0724953	0.520478	0.640998	-0.140492	1	1	179	66	87	518	2079	1180	444	325	272	599	653	485	34.4032	24.3872	30.3153	96.093	112.392	122.256	54.7477	50.9003	58.6109	109.09	98.4982	108.367	2.64844	1.87738	2.33374	7.39746	8.65217	9.41159	4.21461	3.91842	4.512	8.39802	7.58262	8.34238
KRT18	3875	keratin 18	-1.96164	0.000336981	0.00420487	0.0170234	0.958165	0.973147	-0.0604209	1	1	24	17	17	23	110	55	17	8	10	36	49	9	4.61438	6.2843	5.92648	4.26845	5.94716	5.69938	2.09738	1.25446	2.15689	6.55806	7.39253	2.01314	0.842041	1.14677	1.08147	0.778915	1.08525	1.04003	0.382734	0.228916	0.393593	1.19673	1.349	0.367361
PTCD3	55037	pentatricopeptide repeat domain 3	0.453376	0.000336797	0.00420487	0.740776	0.00507577	0.0138304	0.676007	1	1	693	319	434	927	8185	3932	1466	1165	924	2909	4532	2217	133.187	117.857	151.214	171.964	442.483	407.381	180.763	182.454	199.099	529.782	683.596	495.354	15.1228	13.3822	17.1698	19.5259	50.2422	46.2565	20.525	20.7169	22.607	60.1547	77.6196	56.2455
HIST1H4A	8359	histone cluster 1 H4 family member a	-0.715399	0.000338965	0.00422488	0.0208446	0.884382	0.924052	-0.0448695	1	1	3224	1287	1606	280	1464	724	2591	2106	1666	356	505	312	619.609	475.482	559.552	51.943	79.1447	75.012	319.479	329.826	358.981	64.8357	76.1743	69.7135	901.906	692.114	814.487	75.6085	115.203	109.188	465.035	480.096	522.534	94.3752	110.88	101.475
RPS21	6227	ribosomal protein S21	-0.557267	0.000343867	0.00428117	-0.196362	0.146922	0.239604	-0.263233	1	1	5767	2186	2798	1967	6702	3832	5509	3253	2641	1591	2138	1652	1108.34	807.615	974.859	364.889	362.312	397.02	679.277	509.459	569.067	289.751	322.491	369.114	1702.52	1240.58	1497.48	560.505	556.547	609.862	1043.44	782.579	874.143	445.086	495.378	566.996
MON1A	84315	MON1 homolog A, secretory trafficking associated	-1.3805	0.000346055	0.00429968	0.98152	1.14239e-06	7.55525e-06	0.916836	1	1	36	16	18	45	191	92	48	46	19	82	163	74	6.92062	5.91485	6.27489	8.34954	10.326	9.53282	5.91977	7.2057	4.09615	14.9355	24.588	16.5363	0.933704	0.79801	0.846586	1.12649	1.39315	1.28613	0.798674	0.972167	0.552637	2.01504	3.31732	2.23102
ZBTB43	23099	zinc finger and BTB domain containing 43	-1.02733	0.00034613	0.00429968	0.319894	0.00225401	0.00680302	0.251232	1	1	57	43	33	251	927	480	75	71	53	354	409	255	10.9565	15.8899	11.5011	46.5634	50.1144	49.7321	9.24895	11.121	11.4222	64.4715	61.6939	56.9778	0.748652	1.08575	0.78586	3.18165	3.42428	3.39816	0.631975	0.75989	0.780474	4.4053	4.2155	3.89325
FKBP8	23770	FK506 binding protein 8	-0.764892	0.000348993	0.00432073	-0.142994	0.200964	0.308066	-0.212037	1	1	125	50	55	513	1765	896	114	91	69	406	642	382	24.0252	18.4761	19.1661	95.1655	95.4168	92.8323	14.0578	14.2532	14.8698	73.9416	96.839	85.3538	3.95541	3.04183	3.15544	15.6677	15.7091	15.2836	2.31442	2.3466	2.44811	12.1735	15.9432	14.0523
MAT2B	27430	methionine adenosyltransferase 2B	0.67064	0.000348503	0.00432073	-0.0767159	0.526671	0.646443	-0.142048	1	1	342	159	229	329	1107	651	1111	708	578	315	347	312	65.7295	58.7458	79.7897	61.0327	59.8452	67.4488	136.991	110.883	124.546	57.3689	52.342	69.7135	10.2223	9.13621	12.409	9.49187	9.30719	10.4897	21.3049	17.2446	19.3695	8.92207	8.14028	10.8419
ZNF318	24149	zinc finger protein 318	-0.847039	0.000348654	0.00432073	0.0907449	0.439867	0.565835	0.0258533	1	1	74	41	53	279	1016	604	90	78	43	317	371	303	14.2237	15.151	18.4693	51.7575	54.9257	62.5793	11.0985	12.2173	9.2675	57.7331	55.9621	67.7026	0.957888	1.02034	1.24381	3.48559	3.69895	4.21437	0.747424	0.822767	0.624116	3.88802	3.76875	4.5594
LAGE3	8270	L antigen family member 3	-1.22013	0.000351435	0.00434611	0.220231	0.18396	0.286527	0.153184	1	1	98	38	39	63	233	104	85	88	47	73	101	55	18.8361	14.0427	13.5915	11.6886	12.5966	10.7761	10.482	13.7834	10.1294	13.2964	15.2361	12.2911	13.6099	10.1465	9.82047	8.44553	9.10157	7.78619	7.57369	9.9591	7.31893	9.60724	11.0087	8.88084
PTK2	5747	protein tyrosine kinase 2	0.578594	0.000354085	0.00437402	0.0514995	0.62511	0.73082	-0.0174207	1	1	172	103	113	665	2155	1171	546	373	334	705	751	594	33.0579	38.0568	39.374	123.362	116.5	121.324	67.3246	58.4177	71.9702	128.395	113.28	132.722	1.42013	1.63488	1.69147	5.29952	5.00474	5.21196	2.8922	2.50957	3.09177	5.51572	4.86641	5.7016
LTV1	84946	LTV1 ribosome biogenesis factor	0.555893	0.000359352	0.00443414	-0.556981	8.24355e-07	5.58796e-06	-0.627392	1	1	513	257	280	522	1584	812	996	677	533	352	353	285	98.5933	94.9516	97.5587	96.835	85.6319	84.1294	122.811	106.028	114.849	64.1073	53.247	63.6808	30.3831	29.2609	30.0643	29.8413	26.3889	25.9258	37.8462	32.6742	35.3927	19.7557	16.4089	19.6243
RPS19BP1	91582	ribosomal protein S19 binding protein 1	-0.85118	0.000360172	0.00443932	0.0417714	0.72927	0.812839	-0.0248877	1	1	150	81	73	189	678	391	160	130	120	188	270	183	28.8298	29.9289	25.4375	35.0621	36.6534	40.5111	19.7297	20.3611	25.8589	34.24	40.7275	40.8906	12.2212	12.6871	10.7832	14.8631	15.5377	17.173	8.36359	8.63123	10.9618	14.5146	17.2647	17.3339
OTUD3	23252	OTU deubiquitinase 3	-1.20156	0.0003636	0.00446669	-0.22085	0.0355198	0.0738874	-0.291197	1	1	58	33	23	408	1473	697	39	45	19	375	446	266	11.1487	12.1955	8.01695	75.6876	79.6312	72.2146	4.81005	7.04909	4.09615	68.296	67.2749	59.4355	1.44526	1.58095	1.03927	9.81171	10.323	9.3615	0.623548	0.913805	0.531002	8.85351	8.72114	7.70489
PPAT	5471	phosphoribosyl pyrophosphate amidotransferase	0.643927	0.000363368	0.00446669	-0.432577	0.000100394	0.000428296	-0.500289	1	1	368	163	228	460	1440	744	725	625	403	313	359	300	70.7263	60.2236	79.4413	85.3338	77.8473	77.0841	89.3959	97.8838	86.8379	57.0047	54.1521	67.0323	13.4486	11.4515	15.1058	16.2262	14.8027	14.6576	16.9986	18.6126	16.5122	10.8395	10.297	12.7462
PREP	5550	prolyl endopeptidase	0.638247	0.00036293	0.00446669	0.0123515	0.91662	0.945152	-0.0532244	1	1	347	175	257	324	1340	735	1255	793	655	405	422	335	66.6904	64.657	89.5453	60.1052	72.4412	76.1517	154.746	124.195	141.137	73.7595	63.6548	74.8525	13.1306	12.7303	17.6305	11.8341	14.2629	14.9934	30.4679	24.4526	27.7884	14.5224	12.5329	14.7376
HECTD4	283450	HECT domain E3 ubiquitin protein ligase 4	-0.641202	0.000366846	0.00450029	-0.154848	0.130321	0.217785	-0.223839	1	1	141	73	65	571	2190	1009	147	119	82	563	657	422	27.1001	26.9733	22.6502	105.925	118.392	104.54	18.1268	18.6383	17.671	102.534	99.1015	94.2912	0.957331	0.952852	0.800136	3.74187	4.1823	3.69294	0.640341	0.658413	0.624239	3.62209	3.50083	3.3309
ZZEF1	23140	zinc finger ZZ-type and EF-hand domain containing 1	-0.791595	0.000367147	0.00450029	0.110371	0.349831	0.475826	0.0380802	1	1	135	71	118	442	1602	773	201	138	101	542	634	329	25.947	26.2344	41.1161	81.9947	86.605	80.0887	24.7851	21.614	21.765	98.7096	95.6323	73.5119	1.27919	1.29336	2.02702	4.04233	4.26962	3.94837	1.2219	1.06557	1.07301	4.86638	4.71467	3.62413
PYGB	5834	glycogen phosphorylase B	-0.667509	0.000369633	0.00452576	0.70468	5.8635e-12	9.63703e-11	0.639033	1	1	187	71	85	254	971	464	336	242	194	437	549	356	35.9407	26.2344	29.6185	47.1199	52.493	48.0744	41.431	37.9016	41.804	79.5873	82.8111	79.5446	5.39164	3.93556	4.44321	7.06869	7.87474	7.21188	6.21527	5.6858	6.27122	11.9393	12.4229	11.9329
AKT1S1	84335	AKT1 substrate 1	-1.29338	0.000370818	0.00453526	0.0736045	0.568031	0.682404	-0.00156081	1	1	96	49	48	157	511	251	110	84	58	167	205	111	18.4518	18.1066	16.7272	29.126	27.6253	26.0062	13.5646	13.1569	12.4996	30.4155	30.9231	24.8034	1.30845	1.28397	1.18616	2.06538	1.95896	1.84415	0.961889	0.932984	0.886371	2.15682	2.19282	1.75885
BTBD10	84280	BTB domain containing 10	0.860045	0.000374182	0.00456546	0.168524	0.179472	0.281148	0.0967303	1	1	110	35	50	202	603	339	318	218	195	236	226	182	21.1424	12.9343	17.4241	37.4737	32.5989	35.1236	39.2116	34.1429	42.0194	42.9816	34.0907	40.6671	1.8187	1.11263	1.49884	3.22354	2.8042	3.02138	3.37304	2.93702	3.61458	3.69734	2.93253	3.49825
PRKCSH	5589	protein kinase C substrate 80K-H	-0.412555	0.000374075	0.00456546	-0.165949	0.112103	0.192951	-0.236366	1	1	1612	856	1053	946	3116	1645	1947	1364	1293	867	1011	660	309.806	316.251	366.881	175.489	168.452	170.433	240.072	213.62	278.609	157.898	152.498	147.468	15.7062	16.033	18.5998	8.89677	8.54003	8.64048	12.171	10.8299	14.1247	8.00496	7.7312	7.47622
TSPYL1	7259	TSPY like 1	-0.737693	0.000374522	0.00456546	-0.140371	0.199371	0.306251	-0.20976	1	1	315	186	192	378	1505	770	267	288	188	422	457	290	60.5405	68.7209	66.8985	70.1224	81.3612	79.7779	32.9231	45.1057	40.5111	76.8555	68.9341	64.7979	9.20628	10.4503	10.1731	10.6634	12.3724	12.1317	5.00656	6.85914	6.16045	11.6873	10.4827	9.8537
SERPINE2	5270	serpin family E member 2	0.735748	0.000375445	0.0045717	0.435152	0.000410506	0.0015017	0.370957	1	1	124	39	60	151	531	307	465	358	279	221	239	198	23.833	14.4121	20.9082	28.013	28.7065	31.8082	57.3371	56.0685	60.1192	40.2498	36.0516	44.2421	1.8326	1.1082	1.6077	2.15402	2.20734	2.44584	4.40885	4.31131	4.62277	3.09495	2.77213	3.40193
TXNRD1	7296	thioredoxin reductase 1	0.498503	0.000376137	0.0045751	0.104586	0.347751	0.473947	0.0370356	1	1	556	256	286	620	2275	1245	1696	1183	947	746	777	639	106.857	94.5822	99.6492	115.014	122.988	128.991	209.123	185.273	204.055	135.862	117.202	142.776	2.72345	2.4106	2.53974	2.93135	3.13456	3.28757	5.32988	4.72202	5.20072	3.46268	2.9871	3.63891
SIPA1	6494	signal-induced proliferation-associated 1	-0.724932	0.000378769	0.00460206	0.839411	6.27618e-11	8.76319e-10	0.768748	1	1	109	45	43	852	2897	1344	201	168	98	1469	2044	1052	20.9502	16.6288	14.9852	158.051	156.613	139.248	24.7851	26.3123	21.1185	267.533	308.313	235.054	1.56403	1.24142	1.11871	11.7993	11.6919	10.3955	1.85033	1.96434	1.5766	19.9726	23.017	17.5479
C1orf228	339541	chromosome 1 open reading frame 228	-1.12679	0.000380341	0.00461107	1.03779	4.63428e-13	8.75299e-12	0.962507	1	1	53	18	24	103	313	156	95	60	36	220	239	132	10.1878	6.65374	8.36536	19.1088	16.9214	16.1636	11.715	9.39826	7.75919	40.0677	36.0516	29.4955	3.38352	2.20981	2.77827	6.34633	5.61986	5.36819	3.89074	3.12131	2.57695	13.3071	11.9733	9.7959
NELFA	7469	negative elongation factor complex member A	-0.741772	0.000379976	0.00461107	-0.0730144	0.550253	0.667251	-0.140559	1	1	162	91	82	248	890	493	198	115	113	213	340	215	31.136	33.6234	28.5732	46.0069	48.1141	51.079	24.4152	18.0119	24.3506	38.7929	51.2861	48.0404	7.61086	8.21887	6.98441	11.2459	11.761	12.4857	5.96803	4.40281	5.95224	9.4825	12.5363	11.743
CNTRL	11064	centriolin	-0.713951	0.000385947	0.00467139	-0.544446	3.01284e-05	0.000145114	-0.612478	1	1	428	278	253	918	3061	1657	405	244	246	683	613	590	82.2575	102.71	88.1516	170.295	165.479	171.677	49.9389	38.2148	53.0086	124.388	92.4647	131.828	5.70757	7.1267	6.11654	11.8162	11.482	11.9121	3.46509	2.6516	3.67809	8.63088	6.41581	9.1471
TTC19	54902	tetratricopeptide repeat domain 19	0.794996	0.000386398	0.00467139	-0.103715	0.393544	0.519808	-0.166813	1	1	83	50	48	273	1064	516	257	189	163	288	285	253	15.9534	18.4761	16.7272	50.6445	57.5206	53.4619	31.6901	29.6012	35.1243	52.4517	42.9901	56.5309	1.75196	2.029	1.83695	5.56166	6.31678	5.87106	3.48013	3.25073	3.85727	5.76013	4.72107	6.20809
ZNF350	59348	zinc finger protein 350	0.987233	0.000386581	0.00467139	-0.148569	0.294511	0.416468	-0.223195	1	1	73	43	42	100	315	176	267	193	135	91	103	72	14.0315	15.8899	14.6368	18.5523	17.0295	18.2357	32.9231	30.2276	29.091	16.5745	15.5377	16.0894	3.55858	4.02991	3.71209	4.70512	4.31892	4.62484	8.34976	7.66614	7.3779	4.20353	3.94059	4.08051
NAIP	4671	NLR family apoptosis inhibitory protein	-1.4875	0.000387219	0.00467402	-0.373677	0.00531032	0.0144012	-0.446717	1	1	28	8	11	263	887	383	7	11	9	196	260	132	5.38313	2.95927	3.83601	48.7895	47.952	39.6823	0.864354	1.72429	1.94141	35.6969	39.2192	29.4955	0.264203	0.14524	0.188271	2.39457	2.35347	1.9476	0.0424223	0.0846279	0.0952841	1.75199	1.92487	1.44763
SRRT	51593	serrate, RNA effector molecule	-0.4953	0.000393175	0.00474075	-0.0213442	0.840149	0.892987	-0.0917706	1	1	900	417	426	608	2296	1121	1048	840	594	667	805	470	172.969	154.063	148.427	112.788	124.123	116.144	129.223	131.555	127.993	121.474	121.425	105.016	7.67797	6.83874	6.58855	5.00659	5.50971	5.15553	5.73609	5.83964	5.68152	5.39215	5.38998	4.66158
STK38	11329	serine/threonine kinase 38	0.572055	0.000393834	0.00474354	0.263101	0.0143248	0.0338841	0.194644	1	1	326	167	217	639	2473	1320	1193	824	726	870	990	718	62.6545	61.7014	75.6088	118.539	133.691	136.761	147.102	129.05	156.436	158.444	149.33	160.427	6.22747	6.13273	7.51504	11.782	13.2881	13.5932	14.621	12.8267	15.5487	15.7484	14.8425	15.9455
MFN1	55669	mitofusin 1	0.711418	0.000394676	0.00474853	-0.308469	0.011041	0.0271082	-0.372607	1	1	162	87	100	196	677	332	367	290	237	149	182	146	31.136	32.1456	34.8446	36.3607	36.5993	34.3983	45.2534	45.4189	51.0693	27.1374	27.4539	32.6235	5.42251	5.59833	6.06838	6.33241	6.37397	5.99065	7.88112	7.90995	8.89399	4.72612	4.78124	5.68156
STX2	2054	syntaxin 2	-1.98335	0.000395629	0.00475483	-0.0115057	0.933122	0.955506	-0.0778231	1	1	11	14	9	96	355	176	10	10	5	100	128	78	2.11597	5.17596	3.13919	17.8103	19.1919	18.2357	1.23426	1.56768	1.07952	18.2136	19.3087	17.43	0.247742	0.606013	0.367543	2.08527	2.24703	2.13508	0.14451	0.183548	0.126393	2.13249	2.2607	2.04075
RPL35	11224	ribosomal protein L35	-0.559184	0.0003985	0.00478416	-0.534193	3.15548e-05	0.000151147	-0.600627	1	1	1527	642	752	1404	4981	2870	1206	908	747	928	1217	981	293.47	237.189	262.009	260.45	269.274	297.351	148.705	142.205	160.961	169.007	183.57	219.19	351.461	284.058	313.783	311.916	322.484	356.109	178.089	170.305	192.767	202.404	219.845	262.504
BATF	10538	basic leucine zipper ATF-like transcription factor	-1.70867	0.000405965	0.00486851	0.563363	0.00133574	0.00428882	0.485815	1	1	33	23	18	47	144	71	47	20	31	63	81	49	6.34406	8.50098	6.27489	8.72055	7.78521	7.35708	5.79647	3.1338	6.68182	11.4752	12.2193	10.9505	4.80247	6.43526	4.75011	6.60148	5.89342	5.56933	4.38794	2.37229	5.05816	8.68678	9.25005	8.28953
NCBP1	4686	nuclear cap binding protein subunit 1	0.488713	0.000409442	0.0049049	-0.358468	0.000264609	0.00101757	-0.426747	1	1	580	259	306	602	2029	1043	1040	793	650	472	533	407	111.47	95.6905	106.617	111.675	109.689	108.062	128.236	124.195	140.06	85.9614	80.3977	90.9397	14.3721	12.3376	13.7464	14.3986	14.1424	13.9328	16.5338	16.0127	18.0582	11.0832	10.3659	11.7251
F2RL3	9002	F2R like thrombin/trypsin receptor 3	-1.00098	0.000411246	0.0049212	0.287478	0.00362356	0.0102628	0.218671	1	1	105	29	58	398	1448	698	135	82	72	515	618	390	20.1814	10.7177	20.2114	73.8325	78.2797	72.3182	16.6471	12.8437	15.5162	93.7924	93.2189	87.1413	5.18537	2.75377	5.19305	18.9703	20.113	18.5813	4.27727	3.30003	3.9867	24.0988	23.9514	22.3899
PCNT	5116	pericentrin	-0.469761	0.000411805	0.00492258	-0.839746	1.67618e-09	1.88004e-08	-0.910578	1	1	1637	951	1099	3239	11527	5471	1442	968	864	1913	2323	1348	314.61	351.348	382.908	600.85	623.153	566.831	177.804	151.602	186.171	348.393	350.396	301.191	15.2916	17.0773	18.6112	29.2043	30.2884	27.5509	8.64217	7.3686	9.04885	16.9337	17.031	14.6394
RPS28	6234	ribosomal protein S28	-0.679609	0.000416875	0.004968	-0.0513127	0.702209	0.793331	-0.11783	1	1	1337	440	590	631	2290	1291	1299	882	764	519	909	582	256.955	162.56	205.566	117.055	123.798	133.757	160.172	138.133	164.624	94.5209	137.112	130.041	431.856	273.211	345.49	196.731	208.065	224.801	269.196	232.156	276.678	158.859	230.441	218.556
TRIM28	10155	tripartite motif containing 28	0.512511	0.000416949	0.004968	-0.519113	0.000384023	0.00141918	-0.588352	1	1	3808	1348	1893	5249	18947	9867	5728	4787	3490	3663	4939	3110	731.846	498.019	659.547	973.713	1024.28	1022.28	706.28	749.701	752.004	667.099	744.986	694.88	133.793	91.0454	120.575	178.01	187.254	186.889	129.119	137.057	137.478	121.956	136.195	127.035
ZBTB37	84614	zinc finger and BTB domain containing 37	-1.19994	0.000416224	0.004968	0.138747	0.341428	0.467034	0.0652627	1	1	57	46	36	199	596	273	72	44	44	233	211	144	10.9565	16.9983	12.5463	36.9172	32.2204	28.2856	8.87904	6.89248	9.48298	42.4353	31.8282	32.1767	1.74634	2.70932	1.99973	5.88416	5.13555	4.50838	1.41521	1.09858	1.51147	6.76367	5.07302	5.12857
CHD5	26038	chromodomain helicase DNA binding protein 5	-0.928797	0.000418777	0.00498443	0.239083	0.0833364	0.151373	0.166587	1	1	70	55	55	207	781	391	100	98	67	276	367	165	13.4549	20.3233	19.1661	38.4012	42.2216	40.5111	12.3315	15.3495	14.4389	50.2663	55.3587	36.8688	0.866328	1.30856	1.23406	2.47255	2.71854	2.6084	0.793994	0.988314	0.92968	3.23651	3.5644	2.37388
JAK3	3718	Janus kinase 3	-0.570183	0.000427261	0.00507997	0.452255	0.000401667	0.0014733	0.380438	1	1	497	202	229	1266	4215	2109	839	559	460	1784	2258	1187	95.5183	74.632	79.7897	234.85	227.864	218.507	103.452	87.5475	99.1198	324.9	340.592	265.218	10.8396	8.46936	9.05467	26.6512	25.8584	24.7965	11.7399	9.93503	11.2483	36.8702	38.6509	30.0973
PARP10	84875	poly(ADP-ribose) polymerase family member 10	-0.878006	0.000430033	0.00510745	1.90625	3.5474e-39	8.98274e-37	1.83555	4.71641e-09	1.85972e-06	61	33	36	153	635	348	262	180	143	692	974	444	11.7253	12.1955	12.5463	28.384	34.3288	36.056	32.3066	28.1917	30.8148	126.027	146.917	99.2067	1.77682	1.84808	1.90124	4.30126	5.20212	5.46386	4.89568	4.27211	4.66962	19.0979	22.2635	15.0336
RPL13	6137	ribosomal protein L13	-0.613439	0.00043224	0.00512817	-0.176494	0.227325	0.339861	-0.243597	1	1	1416	622	713	2301	7504	4270	1451	883	933	1699	2701	1839	272.137	229.8	248.421	426.847	405.668	442.4	178.914	138.29	201.039	309.42	407.413	410.896	13.3866	11.304	12.22	20.997	19.9552	21.762	8.80091	6.80258	9.88926	15.2206	20.041	20.2123
PLXNA1	5361	plexin A1	-1.52908	0.000433339	0.00513481	1.3762	5.71458e-32	8.62383e-30	1.30551	0.0347119	1	10	7	9	102	339	187	21	19	10	275	332	206	1.92378	2.58982	3.13919	18.9233	18.327	19.3754	2.59059	2.97719	2.15689	50.0842	50.0794	46.0295	0.130337	0.175462	0.212682	1.28207	1.24166	1.3127	0.175515	0.201706	0.146131	3.39324	3.39292	3.11853
TBC1D20	128637	TBC1 domain family member 20	-1.02745	0.000433725	0.00513481	-0.349848	0.00290241	0.00845428	-0.421314	1	1	62	39	39	418	1427	657	60	68	35	303	440	234	11.9174	14.4121	13.5915	77.5426	77.1445	68.0704	7.39941	10.6512	7.54372	55.1835	66.3699	52.2857	1.54112	1.86372	1.7576	10.0275	9.97601	8.80258	0.956861	1.37736	0.975523	7.1361	8.58268	6.76137
BAG2	9532	BCL2 associated athanogene 2	0.711392	0.000435156	0.0051353	0.775876	1.27773e-11	1.99678e-10	0.705548	1	1	179	115	108	199	603	365	1115	908	567	320	389	295	34.4032	42.4901	37.6319	36.9172	32.5989	37.8173	137.484	142.205	122.175	58.2795	58.6772	65.9151	12.7845	15.7897	13.9844	13.7188	12.114	14.0533	51.0903	52.8446	45.4015	21.6572	21.805	24.4947
EIF2B1	1967	eukaryotic translation initiation factor 2B subunit alpha	-0.621313	0.000434968	0.0051353	-0.0363274	0.740498	0.821675	-0.100602	1	1	277	131	151	236	877	439	319	249	186	253	274	210	53.2374	48.4013	52.6136	43.7808	47.4114	45.4842	39.3349	38.9979	40.0802	46.0776	41.3309	46.9233	19.0747	17.3419	18.8512	15.6864	16.9872	16.2967	14.0935	13.9727	14.3605	16.5094	14.8086	16.8123
RAPGEF6	51735	Rap guanine nucleotide exchange factor 6	0.60977	0.000434737	0.0051353	-0.027191	0.800339	0.866285	-0.100232	1	1	300	128	189	506	1581	848	856	572	556	535	559	355	57.6577	47.2929	65.8533	93.867	85.4697	87.8592	105.549	89.5834	119.805	97.4348	84.3195	79.3211	0.875392	0.718028	0.999822	1.42514	1.29765	1.33393	1.6025	1.36011	1.81895	1.47931	1.28019	1.2043
PRKACA	5566	protein kinase cAMP-activated catalytic subunit alpha	0.706892	0.000436394	0.00514444	-0.596682	8.79647e-09	8.7438e-08	-0.666273	1	1	114	48	72	413	1523	756	218	187	128	282	369	223	21.9111	17.7372	25.0891	76.6151	82.3343	78.3274	26.8813	29.2879	27.5827	51.359	55.6604	49.8279	1.88191	1.52342	2.15487	6.58036	7.07157	6.72743	2.30879	2.5155	2.36904	4.41115	4.78059	4.27964
PARP6	56965	poly(ADP-ribose) polymerase family member 6	-1.24321	0.000441177	0.00519531	0.219212	0.0558769	0.108511	0.147054	1	1	26	19	15	239	722	349	22	27	16	252	300	210	4.99876	7.02319	5.22966	44.3374	39.032	36.1596	2.7139	4.23008	3.44973	45.8955	45.2527	46.9233	1.10543	1.55312	1.15649	9.80481	8.63158	7.99638	0.600154	0.935444	0.762876	10.1494	10.0072	10.3767
EIF2AK1	27102	eukaryotic translation initiation factor 2 alpha kinase 1	0.601013	0.000444527	0.00521813	-0.723721	1.19642e-09	1.38134e-08	-0.791597	1	1	339	225	220	1289	4535	2462	654	531	384	809	887	749	65.153	83.1293	76.654	239.117	245.164	255.08	80.6413	83.1623	82.7439	147.335	133.794	167.354	5.1237	6.53738	6.02816	18.8044	19.2799	20.0598	6.34172	6.53998	6.50707	11.5866	10.5217	13.1609
IER2	9592	immediate early response 2	-0.796186	0.000444066	0.00521813	0.388054	0.0339531	0.0711742	0.315565	1	1	973	478	607	905	4607	2179	984	892	705	1564	2317	927	186.999	176.599	211.489	167.883	249.056	225.759	121.331	139.699	151.911	284.834	349.491	207.125	68.7243	64.9024	77.7248	61.6991	91.531	82.9692	44.5907	51.3411	55.829	104.68	128.442	76.1209
NFYA	4800	nuclear transcription factor Y subunit alpha	0.607069	0.000444317	0.00521813	-0.52519	4.77911e-06	2.75888e-05	-0.596186	1	1	621	226	275	1367	4339	2152	1225	1027	693	942	1123	681	119.349	83.4988	95.8167	253.586	234.568	222.962	151.047	160.842	149.325	171.557	169.392	152.16	8.3124	5.81549	6.6734	17.6617	16.3371	15.5288	10.5201	11.2022	10.4001	11.9485	11.7977	10.5976
HLA-DPA1	3113	major histocompatibility complex, class II, DP alpha 1	-0.472945	0.000451672	0.00529641	0.243353	0.0336532	0.0706249	0.173376	1	1	2436	1080	1325	1273	4525	2520	3671	3149	1932	1614	1954	1296	468.167	399.007	461.649	236.149	244.623	261.089	452.646	493.172	416.296	293.94	294.737	289.572	7.79784	6.6459	7.68928	3.93332	4.07447	4.34873	7.53933	8.21432	6.93388	4.8959	4.90918	4.82315
MMP14	4323	matrix metallopeptidase 14	0.473725	0.000456041	0.00534199	0.66834	2.80943e-10	3.548e-09	0.598237	1	1	569	261	315	637	1969	1005	2615	1641	1497	979	1160	749	109.356	96.4294	109.753	118.168	106.445	104.125	322.438	257.001	322.566	178.295	174.973	167.354	20.4556	18.0377	20.53	22.104	19.9112	19.4773	60.314	48.0736	60.3377	33.3511	32.7296	31.3045
PLSCR1	5359	phospholipid scramblase 1	0.72133	0.000457043	0.00534808	0.0359675	0.743857	0.824245	-0.0348404	1	1	709	200	329	648	1881	1036	1928	1187	997	646	674	525	136.262	73.8931	114.631	120.209	101.688	107.337	237.729	185.9	214.829	117.65	101.666	117.305	42.9848	23.3101	36.1612	37.9207	32.0782	33.8603	74.9935	58.6434	67.7694	37.1135	32.0712	37.0047
MTFMT	123263	mitochondrial methionyl-tRNA formyltransferase	1.31495	0.000460195	0.00537929	-0.0841498	0.593723	0.70421	-0.146654	1	1	36	9	18	85	368	160	93	78	53	91	121	67	6.92062	3.32872	6.27489	15.7697	19.8947	16.578	11.4684	12.2173	11.4222	16.5745	18.2528	14.9723	1.76591	0.84938	1.60115	4.02391	5.07647	4.23017	2.92636	3.11745	2.91458	4.22928	4.65752	3.82043
ABCC1	4363	ATP binding cassette subfamily C member 1	-0.544075	0.000461258	0.00538603	1.05311	3.10437e-20	1.54598e-18	0.984178	1	1	246	142	151	710	2550	1247	783	538	378	1451	1988	1178	47.2797	52.4652	52.6136	131.71	137.854	129.198	96.5474	84.2586	81.451	264.255	299.866	263.207	4.23577	4.70034	4.71364	11.7998	12.3503	11.5748	8.64965	7.5487	7.29717	23.6745	26.8649	23.5806
ZSCAN29	146050	zinc finger and SCAN domain containing 29	-0.911444	0.000462634	0.00539642	0.287187	0.0101215	0.0251299	0.216881	1	1	71	54	28	694	2345	1067	83	89	55	884	967	623	13.6471	19.9538	9.75901	128.742	126.772	110.549	10.2354	13.94	11.8532	160.994	145.861	139.201	1.6706	2.44263	1.19464	15.7598	15.5186	13.5327	1.25295	1.70645	1.451	19.7079	17.8554	17.0402
KLHL24	54800	kelch like family member 24	0.931804	0.000464343	0.00541067	0.640582	1.17285e-05	6.19385e-05	0.575442	1	1	87	44	79	148	642	415	414	315	255	314	332	262	16.7221	16.2594	27.528	27.4565	34.7072	42.9977	51.0486	49.3342	54.9478	57.1868	50.0794	58.5418	1.83075	1.78009	3.01379	3.00596	3.79978	4.70743	5.58886	5.40116	6.01575	6.26087	5.48275	6.40922
ITPK1	3705	inositol-tetrakisphosphate 1-kinase	-0.917299	0.0004684	0.00545222	0.892698	1.00657e-15	2.82141e-14	0.822423	1	1	51	34	37	272	908	429	108	88	54	476	650	364	9.8034	12.5649	12.8947	50.459	49.0872	44.4481	13.3179	13.7834	11.6377	86.6899	98.0457	81.332	0.761725	0.976294	1.00192	3.92067	3.81408	3.45362	1.03481	1.07097	0.904251	6.73581	7.61816	6.3195
TELO2	9894	telomere maintenance 2	-1.06944	0.000476545	0.00554121	0.507687	0.00156703	0.00492768	0.434331	1	1	75	36	39	176	662	353	71	83	56	278	412	161	14.4159	13.3038	13.5915	32.6506	35.7884	36.5741	8.75574	13.0003	12.0687	50.6305	62.1464	35.975	2.46636	2.2761	2.32533	5.58607	6.12291	6.25733	1.49799	2.22418	2.06478	8.6622	10.6324	6.15484
CNTLN	54875	centlein	-0.535894	0.000478921	0.005563	0.216417	0.0924566	0.164676	0.14594	1	1	577	339	340	1686	5672	2991	957	615	620	2173	2141	1615	110.893	125.246	118.463	312.762	306.63	309.888	118.002	96.3177	133.596	395.744	322.944	360.847	5.21115	5.88563	5.56689	14.6975	14.4093	14.5624	5.54521	4.52621	6.27799	18.597	15.1759	16.9571
MED15	51586	mediator complex subunit 15	-0.679882	0.000480122	0.00557113	-0.0440756	0.674912	0.771759	-0.111775	1	1	141	60	78	408	1327	655	142	121	74	361	446	339	27.1001	22.1705	27.1796	75.6876	71.7385	67.8632	17.5102	18.9516	15.9472	65.7463	67.2749	75.7462	0.818513	0.669622	0.820912	2.28601	2.16674	2.04969	0.528867	0.572399	0.481657	1.98575	2.03192	2.28778
IFT20	90410	intraflagellar transport 20	-1.27741	0.000482829	0.00559668	0.611422	3.38343e-05	0.00016088	0.531912	1	1	42	18	22	72	213	124	40	41	32	103	128	83	8.07373	6.65374	7.66854	13.3582	11.5154	12.8482	4.93335	6.42264	6.8973	18.7599	19.3087	18.5472	1.03179	0.850319	0.980005	1.70711	1.47161	1.64195	0.63046	0.820785	0.881444	2.39744	2.46756	2.37025
CD34	947	CD34 molecule	0.534407	0.000484531	0.00561055	0.637204	6.38269e-10	7.63622e-09	0.569907	1	1	316	154	194	495	1730	960	1444	1082	725	792	937	708	60.7327	56.8986	67.5953	91.8264	93.5247	99.4631	178.051	169.455	156.22	144.239	141.336	158.193	8.01434	7.50839	8.91994	12.1175	12.3416	13.1252	23.4957	22.3615	20.615	19.0339	18.6508	20.8753
DOT1L	84444	DOT1 like histone lysine methyltransferase	-0.749271	0.000485162	0.005612	0.0299594	0.804693	0.868775	-0.0410769	1	1	89	45	42	954	3354	1832	109	78	52	984	1416	743	17.1065	16.6288	14.6368	176.973	181.319	189.808	13.4413	12.2173	11.2068	179.206	213.587	166.013	1.41927	1.37964	1.21437	14.6829	15.0434	15.7478	1.11518	1.01363	0.92979	14.8681	17.7206	13.7736
CDC34	997	cell division cycle 34	-1.19204	0.000489698	0.00565856	0.171151	0.201978	0.309429	0.109912	1	1	43	25	15	173	709	408	51	30	26	210	272	220	8.26592	9.23987	5.22966	32.0941	38.3292	42.2724	6.28968	4.69991	5.60446	38.2465	41.0292	49.1576	3.82859	4.2797	2.42226	14.8653	17.7532	19.5796	2.91324	2.17689	2.59586	17.7149	19.0038	22.7687
NDUFV1	4723	NADH:ubiquinone oxidoreductase core subunit V1	-0.501024	0.000491799	0.00567693	-0.00196313	0.984488	0.990121	-0.0700025	1	1	660	297	366	506	1971	1017	715	573	438	542	709	450	126.845	109.73	127.522	93.867	106.553	105.369	88.1628	89.74	94.3794	98.7096	106.945	100.547	21.1267	18.2761	21.2395	15.6341	17.747	17.5497	14.684	14.9467	15.7194	16.4406	17.8123	16.7467
SPG21	51324	SPG21, maspardin	1.02229	0.000492932	0.00568409	0.393067	0.000620534	0.00216253	0.33046	1	1	66	20	29	261	1121	550	205	153	83	371	492	351	12.6862	7.39264	10.1074	48.4184	60.602	56.9845	25.2783	23.9631	17.8864	67.5675	74.2134	78.4274	1.59715	0.930711	1.27249	6.09574	7.62962	7.17418	3.18247	3.01689	2.25185	8.50655	9.34325	9.87377
BZW1	9689	basic leucine zipper and W2 domains 1	0.523246	0.000495144	0.00570367	-0.673967	5.66964e-08	4.82646e-07	-0.743721	1	1	1807	777	1222	1581	5389	2915	3367	2318	1971	1098	1055	882	347.282	287.064	425.762	293.284	291.331	302.013	415.162	363.027	424.7	199.967	159.135	197.071	21.5851	17.8423	26.463	18.2289	18.1075	18.7714	25.8041	22.5637	26.3969	12.4288	9.8909	12.2488
DGKD	8527	diacylglycerol kinase delta	-0.864209	0.000498642	0.00573801	-0.177206	0.0791353	0.144728	-0.24898	1	1	55	31	39	511	1656	855	45	46	37	430	571	339	10.5721	11.4566	13.5915	94.7945	89.5243	88.5844	5.54986	7.2057	7.97466	78.3124	86.1295	75.7462	0.537012	0.581935	0.690381	4.81508	4.54738	4.49964	0.281905	0.366013	0.405073	3.97788	4.37494	3.84752
SEMA4D	10507	semaphorin 4D	0.716605	0.000502854	0.00578047	0.975698	1.88955e-18	7.44851e-17	0.906815	1	1	155	74	104	474	1912	1014	769	633	359	1057	1346	847	29.7907	27.3428	36.2383	87.9308	103.364	105.058	94.8212	99.1367	77.357	192.5	203.028	189.25	2.15251	1.97563	2.61837	6.35338	7.46847	7.59088	6.85124	7.16306	5.58938	13.909	14.6697	13.6742
SLC12A7	10723	solute carrier family 12 member 7	-0.800255	0.000503425	0.00578104	0.231275	0.0444486	0.089436	0.16261	1	1	96	61	55	286	1195	626	142	102	59	404	508	291	18.4518	22.54	19.1661	53.0561	64.6025	64.8586	17.5102	15.976	12.7151	73.5774	76.6268	65.0214	2.15583	2.63348	2.23929	6.19886	7.5479	7.57782	2.04583	1.86657	1.48558	8.59649	8.95277	7.59684
ARFRP1	10139	ADP ribosylation factor related protein 1	-0.81302	0.000505747	0.0058017	0.962139	6.76104e-16	1.92904e-14	0.895085	1	1	129	48	70	105	369	187	225	181	124	206	265	166	24.7939	17.7372	24.3923	19.4798	19.9488	19.3754	27.7444	28.3483	26.7208	37.5181	39.9734	37.0922	0.664484	0.475361	0.653721	0.522065	0.534633	0.519267	0.743558	0.759742	0.716127	1.0055	1.0713	0.994082
MEX3B	84206	mex-3 RNA binding family member B	-0.693792	0.000509407	0.00583766	1.00914	6.99082e-14	1.4731e-12	0.939569	1	1	128	58	56	890	3149	1656	274	234	197	2126	1861	1580	24.6017	21.4316	19.5145	165.101	170.236	171.573	33.7862	36.6487	42.4504	387.184	280.709	353.027	4.6923	4.08767	3.72202	31.4897	32.4692	32.7242	6.44407	6.99002	8.09658	73.8478	53.5399	67.333
C6orf62	81688	chromosome 6 open reading frame 62	-0.934193	0.000510046	0.00583895	0.165176	0.183861	0.286442	0.0938214	1	1	50	41	27	1077	3987	2059	92	82	30	1483	1400	1003	9.61122	15.151	9.4106	199.79	215.539	213.326	11.3451	12.8437	6.46635	270.082	211.174	224.106	3.03672	4.78706	2.97333	63.1248	68.1007	67.4017	3.58455	4.05805	2.04308	85.3341	66.7215	70.8076
UBA2	10054	ubiquitin like modifier activating enzyme 2	0.45573	0.000510931	0.00584305	-0.746021	7.13563e-08	5.94238e-07	-0.81478	1	1	919	440	579	2552	8830	4839	1590	1005	834	1641	1655	1422	176.621	162.56	201.734	473.409	477.352	501.352	196.053	157.396	179.707	298.857	249.637	317.725	38.4711	35.4085	43.9411	103.117	103.976	109.203	42.7037	34.2836	39.1433	65.0963	54.3753	69.206
FBRSL1	57666	fibrosin like 1	-1.35668	0.000514119	0.00587345	0.202099	0.119069	0.202492	0.127894	1	1	23	7	14	293	897	446	18	16	11	303	442	214	4.4222	2.58982	4.88125	54.3546	48.4926	46.2095	2.22069	2.50735	2.37236	55.1835	66.6715	47.817	0.575208	0.336866	0.634918	7.07006	6.30756	6.0106	0.288851	0.326138	0.30858	7.17787	8.67216	6.21969
STRA13	NA	NA	-1.2674	0.000519608	0.00593005	0.686562	3.51698e-06	2.10175e-05	0.621839	1	1	153	42	50	80	281	142	111	138	81	110	175	115	29.4064	15.5205	17.4241	14.8422	15.1915	14.7131	13.6879	21.614	17.4555	20.0348	26.398	25.6971	10.1787	5.37227	6.03117	5.13748	5.25838	5.09281	4.73792	7.48147	6.04205	6.93485	9.13742	8.8948
TMEM69	51249	transmembrane protein 69	0.765891	0.000520321	0.00593209	0.222853	0.0588351	0.113229	0.157646	1	1	308	115	180	321	1089	563	908	666	433	383	388	353	59.1952	42.4901	62.7176	59.5487	58.8721	58.3314	111.96	104.305	93.3021	69.7529	58.5263	78.8743	26.6885	19.157	28.2766	26.8479	26.5429	26.2991	50.478	47.0266	42.0659	31.4486	26.387	35.561
ME2	4200	malic enzyme 2	0.724435	0.00052414	0.00596905	-0.116578	0.282113	0.402669	-0.184003	1	1	92	35	54	448	1605	951	247	190	151	455	510	397	17.683	12.9343	18.8177	83.1077	86.7672	98.5306	30.4571	29.7578	32.5386	82.8654	76.9285	88.7053	1.44057	1.05371	1.53301	6.77049	7.06861	8.02694	2.48123	2.42426	2.6508	6.75074	6.26708	7.2265
PPP2R5E	5529	protein phosphatase 2 regulatory subunit B'epsilon	1.00351	0.000524639	0.00596905	-0.246691	0.047234	0.0939024	-0.315509	1	1	67	24	41	363	1298	750	162	145	73	377	335	282	12.8784	8.87043	14.2884	67.3399	70.1707	77.7058	19.9763	22.7102	15.7317	68.6602	50.532	63.0105	0.433557	0.298627	0.481025	2.26703	2.36233	2.616	0.672512	0.764552	0.529616	2.31148	1.70118	2.12128
CRB2	286204	crumbs 2, cell polarity complex component	-2.28551	0.000527866	0.00598178	-0.758421	0.000601634	0.00210305	-0.816401	1	1	16	10	6	53	239	123	4	3	2	25	55	38	3.0769	3.69817	2.09395	9.83358	12.9209	12.7446	0.494445	0.471401	0.433101	4.55476	8.29755	8.49271	0.228528	0.274671	0.155522	0.730361	0.959665	0.94657	0.0367235	0.035012	0.0321673	0.338292	0.616277	0.630771
DLGAP5	9787	DLG associated protein 5	0.75792	0.000527915	0.00598178	-1.9989	8.02766e-50	4.61282e-47	-2.06565	1.87364e-13	1.47759e-10	693	364	542	735	2595	1612	536	469	416	195	210	200	133.187	134.482	188.843	136.347	140.287	167.014	66.0916	73.4524	89.639	35.5148	31.6773	44.6889	11.9418	12.058	16.932	12.2252	12.5784	14.9748	5.9259	6.58589	8.03721	3.18433	2.84025	4.0069
NFIC	4782	nuclear factor I C	-0.825173	0.000527265	0.00598178	0.307552	0.00264109	0.00778483	0.237315	1	1	110	52	61	448	1598	807	150	104	76	569	754	427	21.1424	19.2149	21.2566	83.1077	86.3888	83.6113	18.4967	16.2892	16.3781	103.627	113.733	95.4083	0.453067	0.411764	0.455515	1.78094	1.85125	1.79174	0.396371	0.349066	0.350972	2.22065	2.43722	2.04454
VAMP1	6843	vesicle associated membrane protein 1	-1.55755	0.00052757	0.00598178	0.481105	0.00828508	0.0211624	0.409359	1	1	35	26	26	86	299	112	48	42	20	124	148	70	6.72843	9.60932	9.06219	15.9552	16.1645	11.6049	5.91977	6.57925	4.31162	22.5844	22.3254	15.6426	0.576015	0.822645	0.775806	1.36591	1.38383	0.993489	0.506787	0.563244	0.369114	1.93343	1.91126	1.33915
EPN1	29924	epsin 1	-1.02328	0.000533294	0.00603656	0.353631	0.00443706	0.0122918	0.28402	1	1	39	27	20	478	1889	920	48	39	26	617	962	484	7.49717	9.97877	6.97172	88.6729	102.12	95.3189	5.91977	6.10942	5.60446	112.368	145.107	108.144	0.567151	0.754881	0.527401	6.70799	7.72527	7.21075	0.447823	0.46217	0.42397	8.50053	10.9771	8.18096
ESPL1	9700	extra spindle pole bodies like 1, separase	-0.473812	0.000537845	0.00608187	-0.511741	5.02899e-07	3.55408e-06	-0.581781	1	1	598	297	409	738	2680	1409	602	454	389	542	697	430	114.929	109.73	142.504	136.904	144.882	145.982	74.2296	71.1032	83.8212	98.7096	105.135	96.0786	8.84819	8.44788	10.9711	10.54	11.1542	11.2389	5.7148	5.47411	6.45325	7.59948	8.09416	7.39692
SLC17A9	63910	solute carrier family 17 member 9	-1.23083	0.000550667	0.00622052	0.341678	0.0247733	0.0543805	0.266967	1	1	63	20	22	190	610	312	47	46	27	230	346	143	12.1096	7.39264	7.66854	35.2477	32.9773	32.3262	5.79647	7.2057	5.81993	41.8889	52.1912	31.9532	1.54145	0.941018	0.976138	4.48672	4.19772	4.11484	0.73784	0.917223	0.740826	5.33209	6.64348	4.06737
GTF3C1	2975	general transcription factor IIIC subunit 1	-0.46949	0.000553156	0.00624228	-0.0534854	0.581414	0.694073	-0.123695	1	1	562	318	378	539	1884	1009	739	584	486	531	690	421	108.01	117.488	131.703	99.9886	101.85	104.54	91.1221	91.4627	104.722	96.7063	104.079	94.0677	4.04079	4.39536	4.92716	3.74069	3.81033	3.91095	3.40898	3.42173	3.91778	3.6179	3.89372	3.51918
IQSEC1	9922	IQ motif and Sec7 domain 1	-0.653718	0.000557056	0.0062799	0.242137	0.0226758	0.0503756	0.172085	1	1	132	77	90	620	2380	1241	213	187	114	828	1009	617	25.3705	28.4511	31.3605	115.014	128.664	128.576	26.2648	29.2879	24.5661	150.795	152.196	137.861	1.32712	1.48826	1.64045	6.01634	6.73034	6.72577	1.3739	1.53204	1.28504	7.88802	7.9613	7.21142
WDFY4	57705	WDFY family member 4	-0.769799	0.000562698	0.00633706	0.762373	2.9734e-11	4.34238e-10	0.693489	1	1	119	37	47	207	780	367	203	134	98	399	462	265	22.872	13.6732	16.3788	38.4012	42.1675	38.0246	25.0317	20.9875	21.1185	72.6668	69.6883	59.2121	1.16867	0.698648	0.836893	1.96215	2.15459	1.9429	1.27902	1.07238	1.07907	3.71298	3.56079	3.0255
LPHN1	NA	NA	-1.34066	0.000564243	0.00634802	0.380488	0.000610616	0.00212996	0.308215	1	1	15	5	18	422	1370	684	18	26	7	538	709	376	2.88471	1.85093	6.27489	78.2846	74.063	70.8678	2.22069	4.07347	1.51047	97.9812	106.945	84.0132	NA	NA	NA	NA	NA	NA	NA	NA	NA	NA	NA	NA
TMEM259	91304	transmembrane protein 259	-0.698298	0.000565008	0.00635019	0.251604	0.037505	0.0773716	0.180867	1	1	216	95	100	803	3030	1415	202	215	124	1016	1348	708	41.5141	35.1012	34.8446	148.962	163.803	146.604	24.9084	33.6731	26.7208	185.033	203.33	158.193	4.9351	4.17275	4.14225	17.7082	19.4725	17.428	2.96106	4.00298	3.17651	21.9964	24.1714	18.8057
C1orf106	55765	chromosome 1 open reading frame 106	-1.05513	0.000570047	0.00640034	0.523124	1.19297e-05	6.29121e-05	0.462958	1	1	48	22	20	151	569	294	56	45	40	224	268	217	9.22685	8.13153	6.97172	28.013	30.7608	30.4613	6.9062	7.04909	8.62108	40.7962	40.4259	48.4873	0.761103	0.670753	0.575082	2.31073	2.53739	2.51269	0.569677	0.581464	0.711135	3.36519	3.33464	3.99961
TPM4	7171	tropomyosin 4	0.367898	0.000572225	0.00641829	-0.262515	0.0699671	0.130794	-0.332247	1	1	1674	695	868	5296	18055	9615	3245	2377	1882	4598	5243	3734	321.721	256.77	302.425	982.432	976.058	996.176	400.119	372.267	405.523	837.379	790.841	834.303	46.7414	37.3049	43.9379	142.733	141.807	144.73	58.1315	54.085	58.9166	121.659	114.898	121.212
PAICS	10606	phosphoribosylaminoimidazole carboxylase and phosphoribosylaminoimidazolesuccinocarboxamide synthase	0.455082	0.000573206	0.00642281	-0.522255	2.31679e-05	0.000114688	-0.591398	1	1	2072	886	1217	2105	6849	3760	3510	2555	1869	1449	1673	1274	398.211	327.334	424.02	390.488	370.259	389.561	432.794	400.144	402.722	263.89	252.352	284.657	28.731	23.6172	30.5931	28.1738	26.7142	28.1068	31.2262	28.8704	29.0564	19.0397	18.2072	20.538
ATF5	22809	activating transcription factor 5	-1.17137	0.000581193	0.00650573	0.206941	0.083374	0.151423	0.13599	1	1	98	46	37	164	589	301	85	69	35	210	251	141	18.8361	16.9983	12.8947	30.4245	31.842	31.1865	10.482	10.8078	7.54372	38.2465	37.8616	31.5064	2.10648	1.90095	1.44204	3.40243	3.56095	3.48765	1.17222	1.20865	0.843628	4.27718	4.23414	3.52341
FAM65C	NA	NA	-0.690842	0.000582416	0.00650934	0.0260154	0.84645	0.897911	-0.046308	1	1	305	167	220	1064	4064	1892	393	321	197	1231	1532	754	58.6186	61.7014	76.654	197.378	219.701	196.024	48.4593	50.2739	42.4504	224.189	231.084	168.471	3.09676	3.25962	4.04956	10.4273	11.6066	10.3558	2.56006	2.65592	2.24261	11.8437	12.2079	8.90016
PCNXL3	NA	NA	-0.864584	0.00058269	0.00650934	0.763023	3.35382e-10	4.21059e-09	0.692272	1	1	38	31	29	545	1986	955	93	70	40	950	1320	667	7.30499	11.4566	10.1074	101.102	107.364	98.9451	11.4684	10.9644	8.62108	173.014	199.107	149.032	0.576376	0.903942	0.797492	7.97709	8.47121	7.80693	0.904877	0.865108	0.680218	13.6511	15.7098	11.7589
USB1	79650	U6 snRNA biogenesis phosphodiesterase 1	-0.96285	0.000584049	0.00651796	0.221503	0.111866	0.192659	0.150448	1	1	102	45	42	303	1025	474	106	80	63	302	512	242	19.6049	16.6288	14.6368	56.2096	55.4123	49.1104	13.0713	12.5305	13.577	55.0014	77.2301	54.0731	2.01179	1.70639	1.50198	5.76805	5.68623	5.03955	1.34134	1.28584	1.39322	5.64406	7.9251	5.54881
BSDC1	55108	BSD domain containing 1	-0.568899	0.000587266	0.00654728	0.121874	0.240346	0.355316	0.0520171	1	1	294	151	159	454	1607	765	405	315	227	546	577	385	56.5046	55.7902	55.4009	84.2208	86.8753	79.2599	49.9389	49.3342	48.9146	99.4381	87.0346	86.0241	2.03738	2.01162	1.99758	3.03673	3.13245	2.85786	1.80064	1.77884	1.7637	3.58542	3.13819	3.10176
TSEN54	283989	tRNA splicing endonuclease subunit 54	-0.790682	0.000595617	0.00663371	0.563024	4.93369e-06	2.83388e-05	0.492692	1	1	97	51	46	288	892	413	125	131	84	344	527	312	18.644	18.8455	16.0304	53.4271	48.2223	42.7904	15.4141	20.5177	18.1019	62.6503	79.4927	69.7135	5.28907	5.34624	4.54764	15.1566	13.6801	12.1391	4.37279	5.82062	5.13529	17.7731	22.5511	19.7769
RAD9A	5883	RAD9 checkpoint clamp component A	-1.13919	0.000596386	0.00663562	0.272753	0.0476061	0.0945288	0.204989	1	1	73	26	39	124	509	250	87	47	44	169	234	119	14.0315	9.60932	13.5915	23.0044	27.5172	25.9026	10.7286	7.36231	9.48298	30.7797	35.2974	26.5908	2.24936	1.54045	2.17883	3.68778	4.41122	4.15239	1.71988	1.18024	1.5202	4.93423	5.65845	4.26272
SCYL2	55681	SCY1 like pseudokinase 2	0.688781	0.000598654	0.00665418	0.418299	0.00484001	0.0132678	0.35132	1	1	176	95	99	703	2303	1229	734	505	433	1020	836	893	33.8266	35.1012	34.4962	130.411	124.501	127.333	90.5056	79.0904	93.3021	185.762	126.101	199.528	5.12758	5.32078	5.22908	19.7683	18.8724	19.3017	13.7192	11.9888	14.1431	28.1585	19.115	30.2453
CIC	23152	capicua transcriptional repressor	-0.831989	0.000599937	0.00666176	0.114569	0.338772	0.464122	0.0421075	1	1	53	34	36	634	1958	973	72	55	37	633	884	450	10.1878	12.5649	12.5463	117.612	105.85	100.81	8.87904	8.6152	7.97466	115.282	133.342	100.547	0.390546	0.481672	0.480959	4.50861	4.05775	3.86452	0.340376	0.330262	0.305707	4.41932	5.11161	3.85445
GSK3B	2932	glycogen synthase kinase 3 beta	0.778145	0.000606522	0.00672815	-0.60539	5.7854e-09	5.92418e-08	-0.676152	1	1	179	66	71	905	3027	1557	266	245	142	630	689	470	34.4032	24.3872	24.7407	167.883	163.641	161.316	32.7998	38.3714	30.5994	114.736	103.928	105.016	2.05172	1.45439	1.47547	10.0121	9.75911	9.62047	1.9561	2.28837	1.82487	6.84256	6.19802	6.26288
KCTD3	51133	potassium channel tetramerization domain containing 3	1.03106	0.000607465	0.00673039	0.0439812	0.727781	0.811845	-0.0223796	1	1	24	13	20	205	647	355	109	92	71	205	216	195	4.61438	4.80651	6.97172	38.0302	34.9775	36.7813	13.4413	14.4098	15.3008	37.336	32.5823	43.5718	0.723031	0.753135	1.0924	5.95898	5.48065	5.76328	2.10612	2.25789	2.39749	5.8502	5.10535	6.82729
MRPL42	28977	mitochondrial ribosomal protein L42	0.633053	0.000607937	0.00673039	-0.35907	0.00135921	0.0043539	-0.42771	1	1	404	197	220	510	1911	1014	697	568	402	482	456	361	77.645	72.7848	76.654	94.609	103.31	105.058	85.9434	88.957	86.6224	87.7826	68.7833	80.6617	4.64662	4.35576	4.58731	5.66182	6.1825	6.28712	5.14323	5.32358	5.18387	5.2533	4.11629	4.82715
CERS5	91012	ceramide synthase 5	0.772926	0.000609058	0.00673154	-0.219103	0.085462	0.154427	-0.29199	1	1	131	44	73	217	708	316	375	254	203	185	216	128	25.1783	16.2594	25.4375	40.2563	38.2752	32.7406	46.2398	39.7809	43.7432	33.6936	32.5823	28.6017	2.20823	1.42601	2.23097	3.53063	3.35688	2.87148	4.05541	3.48894	3.83645	2.95506	2.8576	2.50848
KIAA1324L	222223	KIAA1324 like	0.621539	0.000609834	0.00673154	0.943222	6.40306e-19	2.75682e-17	0.876721	1	1	98	58	65	298	1035	536	521	376	289	616	634	509	18.8361	21.4316	22.6502	55.2821	55.9529	55.534	64.2421	58.8875	62.2739	112.186	95.6323	113.73	0.509126	0.57928	0.612218	1.49423	1.51236	1.50104	1.73641	1.59168	1.68322	3.03231	2.58487	3.07403
NECAP2	55707	NECAP endocytosis associated 2	-0.593707	0.000609862	0.00673154	0.433693	3.18313e-05	0.000152179	0.368408	1	1	293	133	171	239	888	457	443	344	297	326	432	291	56.3124	49.1402	59.5819	44.3374	48.006	47.3491	54.6244	53.876	63.9977	59.3722	65.1632	65.0214	6.68317	5.83197	7.07119	5.26197	5.69737	5.61941	6.48284	6.39401	7.59527	7.04631	7.73358	7.71676
ATXN7L2	127002	ataxin 7 like 2	-1.38999	0.000611341	0.00673516	-0.0889812	0.643199	0.745111	-0.16262	1	1	34	18	19	86	344	150	31	17	7	96	126	46	6.53624	6.65374	6.6233	15.9552	18.5973	15.542	3.82362	2.66396	1.51047	17.4851	19.007	10.2802	1.43528	1.46108	1.45439	3.50356	4.08372	3.41282	0.839619	0.584972	0.331679	3.83951	4.17369	2.25739
CNOT11	55571	CCR4-NOT transcription complex subunit 11	0.73777	0.000611404	0.00673516	0.145471	0.1553	0.250451	0.077671	1	1	72	37	43	268	913	495	241	199	150	301	357	259	13.8393	13.6732	14.9852	49.717	49.3575	51.2862	29.7172	31.1673	32.3231	54.8193	53.8504	57.8715	3.41374	3.37278	3.69639	12.2637	12.175	12.6508	7.33035	7.68803	7.97315	13.5223	13.2833	14.2752
ABCD4	5826	ATP binding cassette subfamily D member 4	-1.15382	0.000617418	0.00678792	0.348121	0.0275421	0.059531	0.269309	1	1	47	28	21	67	216	117	59	37	27	84	112	59	9.03466	10.3482	7.32013	12.4306	11.6775	12.123	7.27611	5.7962	5.81993	15.2997	16.8953	13.1848	1.12792	1.29191	0.913874	1.55189	1.45787	1.51348	0.908378	0.72362	0.726583	1.91008	2.10927	1.64604
MYBL2	4605	MYB proto-oncogene like 2	-0.648754	0.000617198	0.00678792	-0.0557806	0.640744	0.743108	-0.125602	1	1	167	102	123	1268	3905	1971	206	170	120	1065	1521	900	32.097	37.6873	42.8581	235.221	211.106	204.209	25.4016	26.6255	25.8589	193.957	229.425	201.092	3.33579	3.91679	4.45418	24.4462	21.9399	21.2231	2.63995	2.76715	2.68748	20.1577	23.8438	20.8992
CCHCR1	54535	coiled-coil alpha-helical rod protein 1	-0.824156	0.000618058	0.00678823	-0.310694	0.0150827	0.0354356	-0.381085	1	1	138	75	70	175	674	363	99	108	67	156	213	113	26.5236	27.7122	24.3923	32.4651	36.4371	37.6101	12.2082	16.9156	14.4389	28.4122	32.1298	25.2502	0.277763	0.290211	0.255443	0.339984	0.381581	0.393865	0.127848	0.177145	0.151208	0.297541	0.336473	0.264428
UBE2V1	7335	ubiquitin conjugating enzyme E2 V1	-1.48864	0.000618679	0.00678834	-0.102282	0.535761	0.654853	-0.176701	1	1	88	48	62	72	244	115	73	59	47	64	88	47	16.9143	17.7372	21.605	13.3582	13.1912	11.9158	9.00235	9.24165	10.1294	11.6574	13.2752	10.5036	0.356849	0.37421	0.455811	0.281824	0.278302	0.251393	0.189927	0.194976	0.213705	0.245941	0.280073	0.2216
CHAMP1	283489	chromosome alignment maintaining phosphoprotein 1	0.584746	0.000624577	0.00683952	0.0862153	0.433107	0.55921	0.0192264	1	1	314	180	174	487	1713	918	890	608	425	569	563	482	60.3483	66.5042	60.6271	90.3424	92.6057	95.1116	109.741	95.2214	91.5783	103.627	84.9228	107.697	3.22064	3.54916	3.23552	4.82135	4.94213	5.07587	5.85659	5.08173	4.8873	5.5303	4.53212	5.74753
SDR39U1	56948	short chain dehydrogenase/reductase family 39U member 1	-0.906567	0.000624569	0.00683952	0.284324	0.0724854	0.134609	0.209225	1	1	127	53	68	88	295	136	139	122	75	105	142	68	24.4095	19.5844	23.6955	16.3262	15.9483	14.0915	17.1403	19.1082	16.1626	19.1242	21.4204	15.1957	3.29591	2.6444	3.1995	2.20446	2.15343	1.90271	2.31439	2.58009	2.18237	2.58226	2.8923	2.05181
KHSRP	8570	KH-type splicing regulatory protein	-0.46369	0.00062606	0.00684899	-0.259134	0.0522014	0.102361	-0.328247	1	1	688	324	295	2604	9514	5103	739	554	403	2279	2798	1961	132.226	119.705	102.785	483.055	514.329	528.704	91.1221	86.7644	86.8379	415.048	422.044	438.155	24.5362	22.2128	19.0731	89.6372	95.4406	98.108	16.9089	16.1003	16.1139	77.0177	78.3158	81.3055
FYN	2534	FYN proto-oncogene, Src family tyrosine kinase	0.985812	0.000627259	0.00685256	-0.0179786	0.885399	0.924702	-0.0808169	1	1	117	51	64	207	754	431	268	219	165	202	258	213	22.4877	18.8455	22.3018	38.4012	40.7619	44.6554	33.0464	34.2995	35.5552	36.7896	38.9175	47.5936	1.574	1.31907	1.56099	2.68784	2.85308	3.12559	2.31304	2.40075	2.48864	2.57504	2.72398	3.33125
NBPF10	100132406	NBPF member 10	-2.85939	0.000627621	0.00685256	0.535505	0.0332606	0.069909	0.454944	1	1	4	4	3	23	70	29	3	1	0	31	38	19	0.770666	1.48148	1.04872	4.26845	3.78476	3.00562	0.371142	0.158178	0.00215473	5.64747	5.73332	4.24747	0.0172741	0.0332067	0.0235065	0.0956752	0.0848334	0.0673694	0.00831895	0.00354547	4.82972e-05	0.126585	0.128509	0.0952049
ITGA4	3676	integrin subunit alpha 4	0.543806	0.000633903	0.00690756	0.0369312	0.772244	0.846641	-0.0285589	1	1	461	220	284	633	2366	1359	1267	995	726	708	753	694	88.5996	81.2821	98.9524	117.426	127.907	140.802	156.226	155.83	156.436	128.941	113.582	155.065	9.65348	8.85619	10.7815	12.7943	13.9363	15.3413	17.0218	16.9787	17.0446	14.0489	12.3755	16.8953
KDM6A	7403	lysine demethylase 6A	0.704295	0.000633797	0.00690756	-0.404548	0.000951552	0.00316548	-0.478728	1	1	151	60	61	393	1092	575	264	189	145	289	291	211	29.022	22.1705	21.2566	72.905	59.0343	59.5747	32.5532	29.6012	31.2458	52.6338	43.8951	47.1467	0.452797	0.345901	0.331642	1.13745	0.921044	0.929475	0.50789	0.461833	0.487492	0.821185	0.684845	0.735575
MAN2B1	4125	mannosidase alpha class 2B member 1	-0.658909	0.000635198	0.00691487	0.627034	2.45175e-08	2.22805e-07	0.556769	1	1	145	70	84	334	1075	585	252	220	139	451	694	407	27.8689	25.865	29.2701	61.9603	58.1153	60.6107	31.0736	34.4561	29.9529	82.1369	104.683	90.9397	2.22595	2.06589	2.33786	4.9489	4.6418	4.84111	2.48191	2.75209	2.39241	6.56046	8.36122	7.26355
SEC23B	10483	Sec23 homolog B, coat complex II component	0.510175	0.000636863	0.0069262	-0.128518	0.248341	0.364605	-0.195119	1	1	641	290	393	574	1837	979	1473	1134	825	495	553	483	123.193	107.143	136.929	106.481	99.3092	101.432	181.626	177.599	177.768	90.1501	83.4145	107.921	4.37989	3.80927	4.86825	3.78573	3.53074	3.6062	6.45737	6.31419	6.32018	3.20511	2.96564	3.8369
ZNF181	339318	zinc finger protein 181	1.18679	0.000641141	0.00696589	0.12081	0.430866	0.557086	0.0551032	1	1	34	12	16	95	318	170	148	93	64	118	103	91	6.53624	4.43706	5.57807	17.6248	17.1917	17.6141	18.2501	14.5664	13.7924	21.4917	15.5377	20.3347	0.700262	0.475365	0.597608	1.88823	1.84184	1.88709	1.95522	1.56058	1.47766	2.30252	1.66464	2.17856
RRP1	8568	ribosomal RNA processing 1	-0.656041	0.000646356	0.00701568	-0.190811	0.153293	0.247974	-0.262576	1	1	512	216	261	517	1946	973	474	386	229	456	721	322	98.4011	79.8043	90.9389	95.9075	105.202	100.81	58.4468	60.4536	49.3455	83.0475	108.755	71.9478	30.7888	24.9701	28.454	30.0086	32.9167	31.5425	18.2875	18.9154	15.4398	25.9848	34.0285	22.5118
SSH1	54434	slingshot protein phosphatase 1	-1.5417	0.000648638	0.00702991	-0.0205342	0.842543	0.894768	-0.0929381	1	1	14	19	11	359	1193	630	17	12	6	374	438	262	2.69252	7.02319	3.83601	66.5979	64.4944	65.273	2.09738	1.88091	1.29499	68.1139	66.0682	58.5418	0.130256	0.339761	0.185575	3.2218	3.12004	3.15771	0.101465	0.0909925	0.0626479	3.29514	3.19618	2.83207
ZNF462	58499	zinc finger protein 462	-0.806531	0.000648934	0.00702991	0.644498	1.81254e-08	1.68929e-07	0.572845	1	1	67	34	47	199	636	306	124	84	80	318	345	224	12.8784	12.5649	16.3788	36.9172	34.3828	31.7046	15.2908	13.1569	17.24	57.9153	52.0403	50.0513	0.814108	0.794292	1.03539	2.33372	2.17352	2.00421	0.96661	0.831718	1.08983	3.66112	3.28974	3.164
DUSP7	1849	dual specificity phosphatase 7	-0.984234	0.000653082	0.00706463	0.661728	4.00401e-09	4.21615e-08	0.593331	1	1	52	33	19	603	1950	959	86	82	46	822	1205	753	9.99559	12.1955	6.6233	111.861	105.418	99.3595	10.6053	12.8437	9.91392	149.703	181.76	168.248	2.22322	2.71251	1.47315	24.8801	23.4471	22.0995	2.35883	2.8567	2.20505	33.2968	40.4271	37.4216
GPR180	160897	G protein-coupled receptor 180	1.04968	0.000653413	0.00706463	1.20703	1.95957e-20	1.00125e-18	1.14168	0.304105	1	30	15	21	256	1001	549	217	180	128	732	662	605	5.7675	5.5454	7.32013	47.4909	54.1148	56.8809	26.758	28.1917	27.5827	133.312	99.8557	135.179	0.565386	0.543614	0.717589	4.65552	5.30485	5.57601	2.62307	2.76362	2.70392	13.0685	9.78882	13.2516
RNF20	56254	ring finger protein 20	-0.670157	0.00065669	0.00709315	-0.103314	0.358322	0.484464	-0.171023	1	1	277	194	230	206	724	400	389	276	234	214	230	167	53.2374	71.6765	80.1381	38.2157	39.1401	41.4436	47.9661	43.2264	50.4229	38.975	34.6941	37.3156	7.74588	10.4287	11.6598	5.56027	5.69477	6.02991	6.97891	6.2893	7.33637	5.67074	5.04788	5.42931
CDK10	8558	cyclin dependent kinase 10	-1.09804	0.000658614	0.00710701	0.404246	0.014226	0.0336879	0.334049	1	1	62	24	36	76	287	152	70	53	45	97	164	78	11.9174	8.87043	12.5463	14.1002	15.5158	15.7492	8.63244	8.30198	9.69845	17.6672	24.7388	17.43	0.85873	0.639172	0.904042	1.01601	1.11802	1.13483	0.622023	0.598212	0.698836	1.27304	1.78259	1.25595
RRAGC	64121	Ras related GTP binding C	1.12187	0.000665882	0.00717845	-0.0784803	0.578385	0.691542	-0.138099	1	1	42	12	14	101	437	234	116	94	59	120	137	97	8.07373	4.43706	4.88125	18.7378	23.6249	24.2449	14.3044	14.7231	12.7151	21.8559	20.6662	21.6753	1.05291	0.578646	0.636574	2.44363	3.08097	3.16183	1.86546	1.92006	1.6582	2.85028	2.69512	2.82672
COG2	22796	component of oligomeric golgi complex 2	0.745249	0.000667748	0.00718461	-0.188941	0.134422	0.223488	-0.255272	1	1	100	54	84	150	546	320	321	226	192	146	171	123	19.2205	19.9538	29.2701	27.8275	29.5174	33.1551	39.5815	35.3958	41.373	26.591	25.7947	27.4846	1.85634	1.92716	2.82693	2.68761	2.85082	3.20215	3.82282	3.41856	3.99585	2.56819	2.49128	2.65449
GNAI1	2770	G protein subunit alpha i1	0.744964	0.000667572	0.00718461	-0.372667	0.00265177	0.0078141	-0.442021	1	1	196	92	130	223	717	347	546	347	281	176	176	139	37.6704	33.9928	45.297	41.3693	38.7617	35.9524	67.3246	54.3458	60.5501	32.0545	26.5488	31.0595	4.44278	4.00906	5.34226	4.87903	4.5715	4.24017	7.94016	6.40946	7.14119	3.78046	3.13113	3.66311
CENPU	79682	centromere protein U	0.601008	0.000675033	0.00725595	-0.476005	0.000233016	0.00090847	-0.545474	1	1	333	134	158	795	2497	1428	570	376	385	626	546	508	63.9998	49.5096	55.0525	147.478	134.989	147.951	70.2839	58.8875	82.9593	114.008	82.3586	113.506	10.1619	7.86117	8.74127	23.4166	21.4336	23.4917	11.1597	9.3502	13.1723	18.1022	13.0769	18.0226
EMC2	9694	ER membrane protein complex subunit 2	0.711513	0.000677773	0.00727502	-0.254815	0.0682495	0.128177	-0.324825	1	1	202	106	154	131	449	226	578	378	358	129	120	84	38.8235	39.1651	53.6589	24.3029	24.2736	23.4161	71.2703	59.2008	77.1416	23.495	18.102	18.7706	18.1843	18.3443	25.133	11.3831	11.3694	10.9677	33.3819	27.7287	36.1319	11.0047	8.47867	8.79187
FH	2271	fumarate hydratase	0.586921	0.000678118	0.00727502	-0.630365	7.88688e-08	6.49917e-07	-0.696596	1	1	380	190	270	295	992	563	777	491	475	195	213	182	73.0326	70.1987	94.0746	54.7256	53.6283	58.3314	95.8076	76.8979	102.352	35.5148	32.1298	40.6671	21.4612	20.6285	27.6446	16.0816	15.7591	17.1412	28.1539	22.5971	30.077	10.4363	9.44162	11.9504
FAM69B	138311	family with sequence similarity 69 member B	-1.77394	0.000680019	0.00728133	0.167962	0.238344	0.352874	0.106433	1	1	12	6	8	124	499	222	7	14	5	128	200	131	2.30815	2.22038	2.79078	23.0044	26.9766	23.0016	0.864354	2.19413	1.07952	23.3129	30.1689	29.272	0.63533	0.611169	0.768174	6.33206	7.42543	6.33131	0.237917	0.603944	0.297143	6.41698	8.30414	8.05726
MICALL1	85377	MICAL like 1	-1.4759	0.000679746	0.00728133	0.938113	3.45288e-14	7.61979e-13	0.866061	1	1	16	7	12	147	486	234	29	23	8	276	361	193	3.0769	2.58982	4.18442	27.271	26.2738	24.2449	3.57702	3.60363	1.72594	50.2663	54.4537	43.1249	0.433977	0.365279	0.590187	3.8464	3.70576	3.41959	0.504516	0.50827	0.243433	7.08975	7.68036	6.0825
GOLGA4	2803	golgin A4	-0.704727	0.000681988	0.00729537	-0.306754	0.00948572	0.0237641	-0.377993	1	1	272	229	192	1188	3857	1906	339	246	178	1038	1030	723	52.2765	84.6071	66.8985	220.381	208.511	197.475	41.8009	38.528	38.3564	189.04	155.364	161.545	1.79121	2.89899	2.29222	7.55117	7.14445	6.76631	1.43227	1.32013	1.31425	6.4773	5.32341	5.53519
E2F5	1875	E2F transcription factor 5	1.47319	0.000683064	0.00729983	-0.0299051	0.894409	0.930663	-0.0913041	1	1	17	9	8	46	148	104	120	76	48	42	49	54	3.26908	3.32872	2.79078	8.53505	8.00145	10.7761	14.7976	11.904	10.3449	7.65077	7.39253	12.0676	0.424777	0.432526	0.362627	1.10902	1.03969	1.40022	1.92276	1.54678	1.34419	0.994122	0.960568	1.56804
BLMH	642	bleomycin hydrolase	0.456543	0.000687253	0.00733754	-0.126062	0.240687	0.355744	-0.192816	1	1	494	247	286	539	2078	1166	1268	850	731	536	662	488	94.9418	91.2572	99.6492	99.9886	112.338	120.806	156.349	133.121	157.513	97.6169	99.8557	109.038	24.2942	23.3514	25.4988	25.5856	28.7456	30.9125	40.0075	34.0638	40.3053	24.9787	25.5516	27.9012
PSMA4	5685	proteasome subunit alpha 4	0.525655	0.000688925	0.00734831	-0.305672	0.00608495	0.0162077	-0.374385	1	1	2688	1057	1686	846	2851	1678	5524	4478	2972	714	803	634	516.598	390.509	587.425	156.938	154.126	173.852	681.127	701.308	640.389	130.034	121.124	141.659	92.6134	70.0089	105.311	28.1352	27.6311	31.1675	122.109	125.728	114.806	23.3119	21.7145	25.396
NSF	4905	N-ethylmaleimide sensitive factor, vesicle fusing ATPase	0.56128	0.000693245	0.0073802	-0.29263	0.0071813	0.0186751	-0.361987	1	1	242	136	152	330	1148	622	638	454	339	309	309	227	46.5109	50.2485	52.962	61.2182	62.0617	64.4442	78.6685	71.1032	73.0476	56.2762	46.6102	50.7216	3.15243	3.40576	3.58967	4.14926	4.20643	4.36791	5.33201	4.81925	4.95104	3.8143	3.15916	3.43782
NUSAP1	51203	nucleolar and spindle associated protein 1	0.438869	0.000692931	0.0073802	-1.43791	4.93593e-28	5.30523e-26	-1.50796	2.21836e-06	0.000483398	2576	1235	1620	2404	8112	4491	2310	1971	1548	957	965	800	495.073	456.271	564.43	445.954	438.537	465.297	284.831	308.683	333.555	174.288	145.559	178.749	22.2946	20.5472	25.4179	20.0826	19.7486	20.9537	12.8268	13.9009	15.0209	7.84871	6.55496	8.04958
ITGB1BP2	26548	integrin subunit beta 1 binding protein 2	2.77337	0.000694354	0.00738492	0.315132	0.407188	0.533631	0.304376	1	1	4	0	2	6	31	11	58	37	20	11	11	7	0.770666	0.00369447	0.700307	1.11488	1.67641	1.14071	7.1528	5.7962	4.31162	2.00512	1.66072	1.56627	0.190948	0.00091538	0.173515	0.276234	0.415364	0.282633	1.77225	1.43612	1.06829	0.496808	0.411476	0.388075
ACTG1	71	actin gamma 1	-0.573224	0.000695556	0.00739062	-0.368264	0.0193007	0.0438293	-0.437543	1	1	9172	3284	3853	8369	30502	15907	8497	5983	3729	6408	9074	5461	1762.73	1213.27	1342.43	1552.49	1648.95	1648.07	1047.71	937.009	803.502	1167.01	1368.7	1220.17	215.23	148.14	163.911	189.559	201.336	201.229	127.925	114.409	98.1077	142.492	167.118	148.983
RECQL	5965	RecQ like helicase	0.697363	0.00070375	0.00747052	0.211193	0.0941168	0.167214	0.14356	1	1	931	421	671	618	2291	1260	3198	2039	1966	847	777	703	178.927	155.541	233.788	114.643	123.853	130.545	394.324	319.333	423.623	154.256	117.202	157.076	15.8806	13.805	20.7498	10.1752	10.9925	11.5865	34.9981	28.3423	37.5985	13.6909	10.4022	13.9412
BRWD1	54014	bromodomain and WD repeat domain containing 1	-0.579766	0.000708142	0.00748849	0.0156612	0.913302	0.943244	-0.0565805	1	1	421	290	285	2286	8529	4039	606	423	385	2703	2958	1696	80.9122	107.143	99.3008	424.064	461.08	418.467	74.7228	66.2483	82.9593	492.266	446.178	378.945	1.86108	2.46443	2.28404	9.75399	10.6054	9.62524	1.71871	1.52379	1.90816	11.3227	10.2626	8.7162
FAM193B	54540	family with sequence similarity 193 member B	-1.4667	0.000706442	0.00748849	0.435125	0.0167088	0.0387203	0.359983	1	1	40	13	24	180	645	346	47	32	23	272	398	136	7.68936	4.80651	8.36536	33.3926	34.8694	35.8488	5.79647	5.01314	4.95804	49.5378	60.0347	30.3892	0.766254	0.478974	0.833619	3.32761	3.47478	3.57238	0.577625	0.499565	0.494075	4.93651	5.98253	3.02832
TCF15	6939	transcription factor 15	-1.68735	0.000707067	0.00748849	0.667821	0.000333806	0.00124927	0.608176	1	1	24	11	8	42	209	106	24	21	14	81	129	65	4.61438	4.06761	2.79078	7.79303	11.2991	10.9833	2.9605	3.29041	3.01878	14.7534	19.4595	14.5254	2.52152	2.22274	1.52501	4.25849	6.17439	6.00181	1.61776	1.79804	1.64961	8.06194	10.6336	7.93738
TMEM109	79073	transmembrane protein 109	-0.747204	0.00070813	0.00748849	0.00699045	0.949662	0.967042	-0.0622532	1	1	408	152	204	339	1169	570	371	332	197	305	456	274	78.4138	56.1597	71.0794	62.8878	63.1969	59.0566	45.7466	51.9966	42.4504	55.5477	68.7833	61.223	25.1085	17.9826	22.76	20.137	20.236	18.9102	14.6483	16.6496	13.5928	17.7867	22.0247	19.6039
ARHGAP27	201176	Rho GTPase activating protein 27	-0.663917	0.000710307	0.00750109	0.771811	7.82758e-15	1.93616e-13	0.70205	1	1	128	79	58	387	1361	681	271	230	169	696	849	508	24.6017	29.19	20.2114	71.792	73.5765	70.5569	33.4163	36.0222	36.4171	126.756	128.062	113.506	0.854998	1.01446	0.702417	2.49503	2.55705	2.45211	1.16134	1.2519	1.26563	4.40522	4.45062	3.94476
CLASRP	11129	CLK4 associating serine/arginine rich protein	-0.986548	0.000710687	0.00750109	-0.548345	0.000192626	0.000765133	-0.621692	1	1	98	67	50	168	654	335	64	65	36	148	163	78	18.8361	24.7567	17.4241	31.1666	35.3559	34.7092	7.89262	10.1813	7.75919	26.9552	24.588	17.43	1.81291	2.38274	1.677	2.99967	3.40288	3.34063	0.759636	0.979915	0.746794	2.59435	2.3665	1.67758
ADD1	118	adducin 1	0.464963	0.000712534	0.00750922	-0.238045	0.0223355	0.0497826	-0.306972	1	1	459	289	307	925	3279	1722	1006	705	584	803	976	689	88.2153	106.774	106.966	171.593	177.264	178.411	124.044	110.413	125.839	146.242	147.219	153.948	2.82415	3.4183	3.42444	5.49344	5.67499	5.71171	3.97119	3.53479	4.02864	4.68185	4.71311	4.92854
ANAPC7	51434	anaphase promoting complex subunit 7	0.481323	0.000712811	0.00750922	-0.296732	0.00269556	0.0079275	-0.367526	1	1	447	240	264	487	1552	803	1094	740	616	376	463	316	85.909	88.671	91.9841	90.3424	83.902	83.1969	134.895	115.894	132.734	68.4781	69.8391	70.6072	9.90306	10.2214	10.6034	10.4141	9.6717	9.59042	15.5498	13.3596	15.3007	7.89373	8.05062	8.13916
MPRIP	23164	myosin phosphatase Rho interacting protein	-1.6231	0.000723932	0.00761112	0.0647889	0.521291	0.64184	-0.00552308	1	1	62	55	21	648	2205	1096	49	44	18	712	810	523	11.9174	20.3233	7.32013	120.209	119.203	113.554	6.04308	6.89248	3.88067	129.67	122.18	116.858	0.422844	0.721093	0.259726	4.26514	4.22947	4.02901	0.214415	0.244553	0.137691	4.60082	4.33507	4.14625
RBM19	9904	RNA binding motif protein 19	-0.601109	0.000724541	0.00761112	0.353482	0.00107763	0.00353919	0.28197	1	1	198	79	89	379	1254	598	276	191	151	477	605	341	38.0547	29.19	31.0121	70.3079	67.7921	61.9576	34.0328	29.9144	32.5386	86.872	91.258	76.1931	1.81377	1.39126	1.4781	3.35103	3.23112	2.95303	1.62208	1.42578	1.55086	4.14051	4.34955	3.63153
RNF169	254225	ring finger protein 169	-0.739671	0.000723445	0.00761112	0.0926039	0.396541	0.522704	0.0214849	1	1	129	64	82	690	2443	1201	163	142	123	803	942	542	24.7939	23.6483	28.5732	128	132.07	124.432	20.0996	22.2404	26.5054	146.242	142.09	121.103	2.4911	2.376	2.87082	12.8604	13.2693	12.502	2.01945	2.23454	2.66305	14.6933	14.2761	12.1675
ANXA11	311	annexin A11	0.675549	0.000728344	0.0076252	-0.0671719	0.512947	0.634495	-0.136767	1	1	211	75	106	483	1530	769	455	365	237	409	542	374	40.5532	27.7122	36.9351	89.6004	82.7127	79.6743	56.1041	57.1648	51.0693	74.488	81.7553	83.5664	1.6147	1.10341	1.47064	3.5676	3.29336	3.17238	2.23389	2.27612	2.03342	2.96588	3.25524	3.32735
MIOS	54468	meiosis regulator for oocyte development	1.08227	0.000728632	0.0076252	-0.048015	0.74455	0.824825	-0.121372	1	1	35	27	16	129	363	194	125	91	83	115	118	100	6.72843	9.97877	5.57807	23.9319	19.6244	20.1007	15.4141	14.2532	17.8864	20.9454	17.8003	22.3456	1.13007	1.67598	0.936861	4.01947	3.296	3.37599	2.58886	2.39389	3.0041	3.51786	2.98964	3.75304
SH3BP2	6452	SH3 domain binding protein 2	-0.798701	0.000728074	0.0076252	0.0517655	0.71604	0.803729	-0.0204874	1	1	138	83	74	1541	5620	2548	274	195	115	1698	2224	1071	26.5236	30.6678	25.7859	285.864	303.819	263.99	33.7862	30.5408	24.7816	309.238	335.463	239.3	0.607545	0.702472	0.590648	6.54795	6.95923	6.04691	0.773902	0.699563	0.567643	7.08335	7.68407	5.48135
TCEA1	6917	transcription elongation factor A1	0.64838	0.0007268	0.0076252	-0.376477	0.00812047	0.020806	-0.444709	1	1	314	152	163	1665	5784	3196	732	434	425	1450	1291	1234	60.3483	56.1597	56.7946	308.866	312.685	331.127	90.259	67.971	91.5783	264.073	194.732	275.719	4.76534	4.43459	4.48473	24.3893	24.6908	26.1471	7.12721	5.36726	7.23139	20.8522	15.3768	21.7719
POC1B	282809	POC1 centriolar protein B	0.968797	0.000729349	0.00762551	0.145967	0.294586	0.416529	0.0796617	1	1	41	18	21	152	497	251	168	113	100	180	162	147	7.88154	6.65374	7.32013	28.1985	26.8685	26.0062	20.7161	17.6987	21.5495	32.783	24.4371	32.847	0.513824	0.43378	0.477223	1.83835	1.75164	1.69543	1.35055	1.15384	1.40488	2.13723	1.59314	2.1414
GRPEL1	80273	GrpE like 1, mitochondrial	-0.477667	0.000733826	0.00766509	-0.458249	2.55667e-06	1.57317e-05	-0.52783	1	1	1409	507	617	489	1710	923	1015	875	710	367	455	302	270.792	187.313	214.973	90.7134	92.4435	95.6297	125.154	137.037	152.988	66.839	68.6324	67.4791	125.309	86.679	99.4787	41.9775	42.7781	44.2525	57.9147	63.4136	70.7951	30.9297	31.7596	31.2259
STAG1	10274	stromal antigen 1	0.597618	0.000737942	0.00770084	-0.414646	0.00047454	0.00170424	-0.484465	1	1	241	134	157	465	1602	795	543	383	294	405	358	287	46.3187	49.5096	54.7041	86.2613	86.605	82.3681	66.9547	59.9838	63.3513	73.7595	54.0012	64.1276	5.17759	5.53427	6.11492	9.64244	9.68086	9.20725	7.48432	6.7051	7.08152	8.24497	6.03635	7.1683
SPPL2A	84888	signal peptide peptidase like 2A	0.731107	0.000738655	0.00770104	-0.00413571	0.97635	0.98519	-0.0643839	1	1	177	71	77	168	710	368	514	326	270	202	201	188	34.0188	26.2344	26.8312	31.1666	38.3833	38.1282	63.3789	51.057	58.1799	36.7896	30.3198	42.0077	9.53175	7.35064	7.51784	8.73257	10.7546	10.6832	17.7582	14.3057	16.3015	10.3081	8.49531	11.7702
IRAK3	11213	interleukin 1 receptor associated kinase 3	0.801472	0.00074301	0.00773916	0.410731	0.00012618	0.000525253	0.34569	1	1	62	33	38	307	1244	564	267	192	163	458	521	370	11.9174	12.1955	13.2431	56.9516	67.2515	58.435	32.9231	30.071	35.1243	83.4117	78.5877	82.6726	0.599047	0.613022	0.665684	2.86275	3.38049	2.93732	1.65493	1.51156	1.76557	4.19281	3.95032	4.15566
ACTR3	10096	ARP3 actin related protein 3 homolog	0.506714	0.00074466	0.00774907	-0.546412	6.95675e-05	0.000307224	-0.616201	1	1	1937	749	1160	1916	6819	3672	3383	2436	1882	1538	1390	1195	372.266	276.72	404.161	355.428	368.637	380.443	417.135	381.507	405.523	280.099	209.665	267.005	19.4568	14.463	21.1238	18.5767	19.2671	19.8842	21.8019	19.9398	21.1949	14.6396	10.9583	13.9552
MPDZ	8777	multiple PDZ domain crumbs cell polarity complex component	-1.23188	0.000747082	0.007767	0.446194	0.00231248	0.0069472	0.373811	1	1	26	15	10	204	733	312	28	24	15	319	347	173	4.99876	5.5454	3.4876	37.8447	39.6267	32.3262	3.45371	3.76024	3.23425	58.0974	52.342	38.6562	0.121945	0.13528	0.08508	0.923222	0.966693	0.788598	0.0842534	0.0917312	0.0788996	1.41729	1.27688	0.943019
ZNF675	171392	zinc finger protein 675	0.926874	0.000749853	0.0077885	0.0208528	0.90163	0.935636	-0.0464646	1	1	61	34	35	103	348	181	191	158	124	129	96	89	11.7253	12.5649	12.1979	19.1088	18.8135	18.7538	23.5521	24.7462	26.7208	23.495	14.4819	19.8878	2.9919	3.20615	3.1125	4.87593	4.80059	4.78535	6.00972	6.31442	6.81828	5.99515	3.6953	5.07472
ABCD3	5825	ATP binding cassette subfamily D member 3	0.603763	0.000753316	0.00781523	-0.568737	6.79123e-07	4.68859e-06	-0.637721	1	1	323	163	177	373	1169	649	632	537	337	255	260	220	62.078	60.2236	61.6723	69.1949	63.1969	67.2415	77.9287	84.102	72.6166	46.4418	39.2192	49.1576	8.52719	8.27247	8.47147	9.5048	8.6809	9.23648	10.7045	11.5525	9.97481	6.37937	5.38725	6.75242
MXD1	4084	MAX dimerization protein 1	-0.830448	0.000753836	0.00781523	0.567162	4.58497e-05	0.000210962	0.498446	1	1	109	59	60	191	738	393	212	148	139	383	316	249	20.9502	21.8011	20.9082	35.4332	39.897	40.7183	26.1415	23.1801	29.9529	69.7529	47.6661	55.6372	1.11502	1.16031	1.11279	1.88585	2.12342	2.16714	1.39132	1.23371	1.59417	3.71243	2.53691	2.96116
LUC7L	55692	LUC7 like	-0.764544	0.000756245	0.00783289	-0.00999621	0.938279	0.958959	-0.0774585	1	1	150	71	71	143	580	301	160	115	85	175	205	117	28.8298	26.2344	24.7407	26.529	31.3555	31.1865	19.7297	18.0119	18.3174	31.8724	30.9231	26.144	5.11893	4.6581	4.39288	4.7104	5.56738	5.53738	3.50314	3.19814	3.25238	5.65917	5.49061	4.64204
CCDC9	26093	coiled-coil domain containing 9	-0.729714	0.000765274	0.00791902	0.0810007	0.524128	0.644431	0.0160706	1	1	156	74	71	139	545	255	178	126	99	173	189	121	29.9829	27.3428	24.7407	25.7869	29.4634	26.4206	21.9492	19.7346	21.334	31.5082	28.5097	27.0377	8.15418	7.43617	6.7285	7.01304	8.01288	7.18538	5.96931	5.36705	5.80201	8.56899	7.75353	7.35319
ZNF841	284371	zinc finger protein 841	0.793303	0.000770144	0.00796198	-0.584821	6.53878e-06	3.64649e-05	-0.659068	1	1	95	43	60	506	1572	718	180	133	107	351	380	208	18.2596	15.8899	20.9082	93.867	84.9832	74.3904	22.1958	20.8309	23.0578	63.9251	57.3196	46.4764	2.74415	2.38803	3.1422	14.1068	12.7717	11.1798	3.3357	3.13058	3.46525	9.60702	8.61431	6.98473
IQCB1	9657	IQ motif containing B1	0.51306	0.000776899	0.00802433	-0.231846	0.0302723	0.0644551	-0.301202	1	1	555	238	275	734	2325	1166	1037	642	601	618	656	511	106.665	87.9321	95.8167	136.162	125.691	120.806	127.866	100.546	129.502	112.551	98.9507	114.177	13.3498	11.0053	11.9921	17.0415	15.731	15.1197	16.0033	12.584	16.208	14.0864	12.3843	14.29
HIST1H2BO	8348	histone cluster 1 H2B family member o	0.567838	0.000781842	0.00806788	0.197955	0.10497	0.182972	0.128478	1	1	3036	1104	1480	1607	4777	2436	8378	7314	4216	1665	2073	1389	583.478	407.873	515.653	298.107	258.246	252.386	1033.03	1145.46	908.437	303.228	312.687	310.351	685.639	479.287	605.937	350.302	303.462	296.576	1213.9	1346.02	1067.49	356.319	367.435	364.69
AHCY	191	adenosylhomocysteinase	-0.499923	0.000783986	0.00808142	-0.342265	0.00942207	0.0236303	-0.410547	1	1	1539	650	853	2019	6610	3497	1495	1076	937	1369	2098	1328	295.776	240.144	297.199	374.535	357.339	362.312	184.339	168.516	201.901	249.321	316.458	296.722	41.6703	33.8327	41.8707	52.7662	50.3436	51.0443	25.9706	23.7413	28.4447	35.1255	44.5841	41.8036
CYP2R1	120227	cytochrome P450 family 2 subfamily R member 1	1.19822	0.000784611	0.00808142	1.4853	1.41791e-16	4.3409e-15	1.41995	0.0472448	1	13	8	20	36	141	80	267	165	137	142	131	82	2.50034	2.95927	6.97172	6.68001	7.62303	8.28954	32.9231	25.8425	29.522	25.8625	19.7612	18.3238	0.799597	0.946361	2.22952	2.13623	2.43781	2.65096	10.5287	8.2643	9.44099	8.27072	6.31953	5.85986
TCOF1	6949	treacle ribosome biogenesis factor 1	-0.522974	0.000791244	0.00814218	-0.298611	0.00843619	0.021508	-0.371428	1	1	444	228	260	799	2333	1316	458	367	313	595	811	454	85.3325	84.2377	90.5905	148.22	126.123	136.347	56.474	57.478	67.4453	108.362	122.33	101.441	1.60387	1.5833	1.7027	2.78588	2.37056	2.56272	1.06146	1.08033	1.26767	2.03672	2.29927	1.90664
TOM1L1	10040	target of myb1 like 1 membrane trafficking protein	0.719422	0.000796088	0.00818443	-0.433173	0.000969203	0.0032199	-0.507703	1	1	149	73	104	368	928	528	388	238	217	233	265	200	28.6376	26.9733	36.2383	68.2674	50.1684	54.7052	47.8428	37.2751	46.7598	42.4353	39.9734	44.6889	7.58814	7.14715	9.60209	18.0889	13.2932	14.4953	12.6769	9.87682	12.39	11.2441	10.5918	11.8413
ZNF282	8427	zinc finger protein 282	-0.744396	0.000798109	0.00819761	0.310439	0.00334009	0.00955042	0.241681	1	1	118	49	57	242	813	404	136	99	92	279	371	246	22.6799	18.1066	19.8629	44.8939	43.9515	41.858	16.7704	15.5061	19.8257	50.8127	55.9621	54.9669	2.13056	1.70095	1.86594	4.21737	4.12884	3.93217	1.57543	1.45666	1.86244	4.77338	5.25713	5.16363
FAM3C	10447	family with sequence similarity 3 member C	1.06977	0.000801793	0.00822783	-0.413774	0.00183963	0.00569383	-0.477335	1	1	62	38	32	208	720	358	214	116	88	164	157	149	11.9174	14.0427	11.1527	38.5867	38.9239	37.0921	26.3881	18.1685	18.9638	29.8691	23.6829	33.2938	1.85688	2.18802	1.73771	6.01227	6.0648	5.77939	4.11157	2.83087	2.95478	4.65396	3.69008	5.18757
CD46	4179	CD46 molecule	0.503357	0.000802845	0.00823101	-0.0467308	0.666743	0.765182	-0.117084	1	1	716	373	535	661	2493	1398	2274	1865	1234	756	842	561	137.607	137.808	186.404	122.62	134.773	144.843	280.392	292.082	265.896	137.683	127.006	125.348	3.91686	3.92256	5.30581	3.49027	3.83618	4.12281	7.9811	8.31385	7.56849	3.91901	3.61512	3.56793
SLC19A1	6573	solute carrier family 19 member 1	-0.849336	0.000804037	0.00823563	1.06684	2.07049e-17	7.14392e-16	0.997282	1	1	96	37	38	398	1658	776	175	163	74	909	1304	671	18.4518	13.6732	13.2431	73.8325	89.6324	80.3995	21.5792	25.5293	15.9472	165.547	196.693	149.926	1.50161	1.11273	1.07773	6.00851	7.2943	6.54293	1.75612	2.07758	1.29778	13.4722	16.0069	12.201
HERC2	8924	HECT and RLD domain containing E3 ubiquitin protein ligase 2	-0.396262	0.000804941	0.00823728	-0.0307013	0.786081	0.85605	-0.100468	1	1	536	285	359	1460	5188	2620	813	581	500	1483	1812	1172	103.014	105.296	125.083	270.838	280.465	271.45	100.247	90.9929	107.739	270.082	273.318	261.866	3.45127	3.52775	4.19067	9.07391	9.39644	9.0944	3.35857	3.04854	3.60958	9.04859	9.15701	8.77333
ODF2	4957	outer dense fiber of sperm tails 2	-0.619147	0.000807863	0.00825956	-0.449324	2.94011e-06	1.78124e-05	-0.518339	1	1	171	124	107	525	1838	962	168	140	110	400	472	328	32.8657	45.8151	37.2835	97.3916	99.3632	99.6703	20.7161	21.9272	23.7042	72.8489	71.1967	73.2884	0.573023	0.7988	0.650048	1.69805	1.73242	1.73778	0.361191	0.382307	0.413289	1.27014	1.24133	1.2778
PRRC2C	23215	proline rich coiled-coil 2C	-0.464543	0.000812355	0.00829784	-0.0794435	0.577244	0.690584	-0.150455	1	1	1468	689	877	2910	8517	4407	2111	1329	1246	2723	2829	2037	282.131	254.553	305.56	539.819	460.431	456.594	260.294	208.138	268.482	495.908	426.72	455.136	14.9743	13.5106	16.2178	28.6513	24.4377	24.2341	13.8153	11.0471	14.2499	26.3207	22.6485	24.1567
BCL9L	283149	B-cell CLL/lymphoma 9 like	-1.05884	0.000815901	0.0083197	1.06936	1.07408e-18	4.45742e-17	0.998781	1	1	27	24	12	262	957	480	47	50	38	576	802	397	5.19094	8.87043	4.18442	48.604	51.7362	49.7321	5.79647	7.83215	8.19014	104.902	120.973	88.7053	0.424062	0.724649	0.341837	3.97059	4.22647	4.06275	0.473529	0.639829	0.669074	8.56969	9.8826	7.24658
RPL28	6158	ribosomal protein L28	-0.545808	0.000815995	0.0083197	-0.728229	1.56974e-07	1.21387e-06	-0.796456	1	1	1532	838	876	2575	7444	4118	1206	941	811	1262	1790	1291	294.431	309.6	305.212	477.675	402.425	426.652	148.705	147.373	174.751	229.834	270	288.455	23.2109	24.4068	24.0609	37.6567	31.7245	33.6344	11.7229	11.6179	13.7762	18.1186	21.285	22.7398
S100PBP	64766	S100P binding protein	0.603366	0.000816953	0.00832181	0.357963	0.00117263	0.00381264	0.288577	1	1	192	95	123	567	2037	899	679	513	492	787	832	567	36.9016	35.1012	42.8581	105.183	110.121	93.1431	83.7239	80.3433	106.015	143.328	125.498	126.689	3.30541	3.14414	3.83896	9.4216	9.86396	8.34317	7.49946	7.19664	9.49615	12.8385	11.2413	11.348
PIK3R2	5296	phosphoinositide-3-kinase regulatory subunit 2	-1.55573	0.000818756	0.00833253	-0.0265924	0.853317	0.902552	-0.097804	1	1	22	17	8	139	498	238	17	8	7	124	201	101	4.23001	6.2843	2.79078	25.7869	26.9225	24.6593	2.09738	1.25446	1.51047	22.5844	30.3198	22.569	0.41589	0.617864	0.274386	2.53534	2.64699	2.42448	0.206212	0.123337	0.148507	2.22047	2.981	2.21896
CCDC88C	440193	coiled-coil domain containing 88C	-0.886144	0.000821704	0.00834722	0.356808	0.00105969	0.00348871	0.289247	1	1	63	59	43	211	802	432	90	96	52	296	383	232	12.1096	21.8011	14.9852	39.1432	43.3568	44.759	11.0985	15.0363	11.2068	53.9087	57.7721	51.8388	0.888259	1.59914	1.09918	2.87121	3.18029	3.28313	0.814091	1.10293	0.822032	3.95428	4.23767	3.80245
TRIM71	131405	tripartite motif containing 71	1.76275	0.00082111	0.00834722	0.590997	0.000427617	0.00155781	0.535232	1	1	4	1	4	47	230	118	49	28	29	92	124	72	0.770666	0.373142	1.39713	8.72055	12.4344	12.2266	6.04308	4.38669	6.25088	16.7567	18.7053	16.0894	0.134075	0.0649168	0.243064	1.51715	2.16326	2.1271	1.05134	0.763168	1.08749	2.91521	3.25423	2.79914
ANP32E	81611	acidic nuclear phosphoprotein 32 family member E	0.555978	0.000827428	0.00839768	-0.675604	5.1699e-07	3.64676e-06	-0.744427	1	1	1071	625	742	1413	5391	2986	2027	1625	1443	1073	993	877	205.833	230.908	258.525	262.119	291.439	309.37	249.936	254.495	310.93	195.414	149.783	195.953	10.2583	11.508	12.8844	13.0635	14.5248	15.4184	12.4563	12.6835	15.4961	9.73906	7.46488	9.76593
NBN	4683	nibrin	0.624625	0.00083446	0.00846053	-0.00173483	0.990341	0.994134	-0.0691593	1	1	342	150	215	647	2166	1196	929	652	555	728	594	623	65.7295	55.4208	74.912	120.023	117.095	123.914	114.55	102.112	119.59	132.584	89.5988	139.201	4.82065	4.0646	5.49409	8.80257	8.58782	9.08795	8.40115	7.48899	8.7708	9.72376	6.57123	10.2091
NEDD1	121441	neural precursor cell expressed, developmentally down-regulated 1	0.694407	0.000835147	0.00846053	-0.0773123	0.559832	0.675596	-0.14623	1	1	152	66	78	262	848	466	380	290	248	283	239	215	29.2142	24.3872	27.1796	48.604	45.8436	48.2816	46.8563	45.4189	53.4395	51.5411	36.0516	48.0404	1.27718	1.06615	1.18823	2.12486	2.00418	2.11076	2.04845	1.98561	2.33626	2.25326	1.57609	2.10022
PGP	283871	phosphoglycolate phosphatase	-1.43107	0.000848411	0.00858706	0.492609	0.00305081	0.0088246	0.425865	1	1	16	20	11	93	351	169	29	24	14	109	208	109	3.0769	7.39264	3.83601	17.2537	18.9757	17.5105	3.57702	3.76024	3.01878	19.8527	31.3756	24.3565	0.749549	1.80089	0.934473	4.2031	4.62258	4.26565	0.871381	0.916016	0.735391	4.83621	7.64327	5.93337
MYO18A	399687	myosin XVIIIA	-0.515632	0.00085442	0.00864	-0.00600458	0.955145	0.971135	-0.0750835	1	1	437	294	323	563	2165	1212	686	515	421	660	737	516	83.9872	108.621	112.54	104.441	117.041	125.572	84.587	80.6565	90.7164	120.2	111.169	115.294	3.06388	3.96254	4.10552	3.81004	4.2697	4.58091	3.08577	2.94238	3.30937	4.38492	4.05547	4.20597
[truncated: 24,273 more rows]

## Sheet: LogFC plot
gene	rna_fc	rp_fc	color	status	m6a_status	rna_PValue	rna_FDR	rp_PValue	rp_FDR
[truncated: 11,386 more rows]

## Sheet: m6A translational down callouts
GENE	Aliases	Relevant biology (Literature)	REF (PMID)	Description
[truncated: 224 more rows]

[truncated: 4 more sheets: m6A up GO, m6A down GO, no peak up GO, no peak down GO]
