# Supplementary material for: N6-methyladenosine mRNA marking promotes selective translation of regulons required for human erythropoiesis
Source: Nat Commun. 2019 Oct 10;10:4596. doi: 10.1038/s41467-019-12518-6 (PMC6787028; doi:10.1038/s41467-019-12518-6)
Supplement: Supplementary file 9 — Supplementary Data 6 [file 41467_2019_12518_MOESM9_ESM.xlsx]

## Sheet: HEL
seqnames.x	start.x	end.x	SYMBOL	distanceToTSS	annotation	geneChr	geneStart	geneEnd	geneLength	geneStrand	geneId
chr2	217235893	217237066	MARCH4	0	5' UTR	2	217122585	217236750	114166	-	57574
chr10	94051448	94052262	MARCH5	524	Intron (uc001khx.1/54708, intron 1 of 5)	10	94050924	94113721	62798	+	54708
chr5	10352687	10353852	MARCH6	0	5' UTR	5	10353751	10440500	86750	+	10299
chr5	10354411	10356170	MARCH6	660	Intron (uc003jet.2/10299, intron 1 of 25)	5	10353751	10440500	86750	+	10299
chr2	160569491	160570614	MARCH7	481	Intron (uc002uax.3/64844, intron 1 of 9)	2	160569010	160625084	56075	+	64844
chr12	58149634	58150719	MARCH9	-551	Exon (uc001spx.2/92979, exon 1 of 4)	12	58151270	58154193	2924	+	92979
chr2	242253682	242254782	SEPT2	0	5' UTR	2	242254723	242293441	38719	+	4735
chr2	242255340	242256660	SEPT2	59	5' UTR	2	242255281	242293441	38161	+	4735
chrX	118826229	118826584	SEPT6	208	5' UTR	23	118762919	118826792	63874	-	23157
chrX	118827067	118828160	SEPT6	0	5' UTR	23	118749688	118827333	77646	-	23157
chr5	132111526	132112535	SEPT8	532	Intron (uc003kxr.2/23176, intron 1 of 9)	5	132086509	132113067	26559	-	23176
chr4	77868446	77869617	SEPT11	-1278	Distal Intergenic	4	77870895	77952123	81229	+	55752
chr4	77869955	77870284	SEPT11	-611	Distal Intergenic	4	77870895	77952123	81229	+	55752
chr19	58873185	58874396	A1BG	0	5' UTR	19	58859832	58874214	14383	-	1
chr19	58858214	58860122	A1BG-AS1	0	3' UTR	19	58859117	58866549	7433	+	503538
chr12	53714699	53715501	AAAS	0	5' UTR	12	53701240	53715412	14173	-	8086
chr12	125549442	125550388	AACS	0	5' UTR	12	125549925	125591814	41890	+	65985
chr9	99416718	99417286	AAED1	313	Exon (uc004awm.3/195827, exon 2 of 6)	9	99403533	99417599	14067	-	195827
chr9	99417659	99418009	AAED1	-60	Distal Intergenic	9	99403533	99417599	14067	-	195827
chr11	77532254	77532963	AAMDC	46	5' UTR	11	77532208	77611760	79553	+	28971
chr2	219134396	219136083	AAMP	0	5' UTR	2	219128852	219134893	6042	-	14
chr17	74449035	74449494	AANAT	0	5' UTR	17	74449433	74466199	16767	+	15
chr20	34823666	34825365	AAR2	0	5' UTR	20	34824339	34844863	20525	+	25980
chr6	44280366	44281140	AARS2	0	5' UTR	6	44266463	44281063	14601	-	57505
chr17	35307938	35308587	AATF	1763	Intron (uc002hni.3/26574, intron 2 of 11)	17	35306175	35414171	107997	+	26574
chr9	107688862	107690534	ABCA1	0	5' UTR	9	107543284	107690527	147244	-	19
chr16	2389508	2390314	ABCA17P	217	Intron (uc002cqa.1/650655, intron 1 of 3)	16	2389291	2417125	27835	+	650655
chr9	139923389	139923935	ABCA2	-15	Intron (uc004ckp.1/401563, intron 1 of 2)	9	139901686	139923374	21689	-	20
chr19	1037985	1038503	ABCA7	-1599	3' UTR	19	1040102	1042743	2642	+	10347
chr19	1039501	1041409	ABCA7	0	5' UTR	19	1040102	1042743	2642	+	10347
chr1	229692383	229693969	ABCB10	473	Exon (uc001htp.4/23456, exon 1 of 13)	1	229652329	229694442	42114	-	23456
chr1	229694935	229695471	ABCB10	-493	Distal Intergenic	1	229652329	229694442	42114	-	23456
chrX	74375337	74375709	ABCB7	466	Intron (uc004ebz.4/22, intron 1 of 15)	23	74273007	74376175	103169	-	22
chrX	74375915	74376536	ABCB7	0	5' UTR	23	74273007	74376175	103169	-	22
chr7	150724327	150726119	ABCB8	0	5' UTR	7	150725510	150733736	8227	+	11194
chr12	123458763	123460612	ABCB9	0	5' UTR	12	123416739	123459752	43014	-	23457
chr12	123449073	123450448	ABCB9	608	Intron (uc021rfo.1/23457, intron 1 of 11)	12	123405498	123451056	45559	-	23457
chr12	123450676	123451069	ABCB9	0	5' UTR	12	123405498	123451056	45559	-	23457
chr16	16043991	16045185	ABCC1	557	Intron (uc010bvi.3/4363, intron 1 of 30)	16	16043434	16236930	193497	+	4363
chr6	43395147	43396637	ABCC10	0	5' UTR	6	43395292	43418163	22872	+	89845
chr13	95951505	95953410	ABCC4	277	Intron (uc001vmd.4/10257, intron 1 of 30)	13	95672083	95953687	281605	-	10257
chr13	95953650	95954812	ABCC4	0	5' UTR	13	95672083	95953687	281605	-	10257
chrX	152991925	152992453	ABCD1	1602	Intron (uc004fif.2/215, intron 1 of 9)	23	152990323	153010216	19894	+	215
chr12	40013668	40014769	ABCD2	0	5' UTR	12	39945022	40013843	68822	-	225
chr14	74768644	74769859	ABCD4	0	5' UTR	14	74751980	74769767	17788	-	5826
chr6	30538138	30539960	ABCF1	0	5' UTR	6	30539170	30553768	14599	+	23
chr7	150923723	150925106	ABCF2	0	5' UTR	7	150904923	150924317	19395	-	10061
chr3	183903146	183904928	ABCF3	0	5' UTR	3	183903863	183911795	7933	+	55324
chr11	119019319	119020363	ABCG4	0	5' UTR	11	119019750	119033374	13625	+	64137
chr2	27345789	27347204	ABHD1	0	3' UTR	2	27346657	27353680	7024	+	84696
chr3	111697609	111699462	ABHD10	0	5' UTR	3	111697723	111712215	14493	+	55347
chr7	73152423	73152826	ABHD11	364	5' UTR	7	73150425	73153190	2766	-	83451
chr7	73153081	73153902	ABHD11	0	5' UTR	7	73150425	73153190	2766	-	83451
chr3	52016401	52017776	ABHD14B	0	5' UTR	3	52002526	52017425	14900	-	84836
chr6	31669934	31671517	ABHD16A	0	5' UTR	6	31654726	31670850	16125	-	7920
chr19	1884050	1885058	ABHD17A	460	Intron (uc002luf.3/81926, intron 1 of 5)	19	1876975	1885518	8544	-	81926
chr18	19283470	19283963	ABHD3	803	Exon (uc002ktl.2/171586, exon 2 of 9)	18	19230858	19284766	53909	-	171586
chr18	19284310	19285275	ABHD3	0	5' UTR	18	19230858	19284766	53909	-	171586
chr14	23066750	23068169	ABHD4	0	5' UTR	14	23067147	23073161	6015	+	63874
chr3	58222581	58224515	ABHD6	0	5' UTR	3	58223259	58280461	57203	+	57406
chr19	17413258	17413796	ABHD8	486	Intron (uc002ngb.4/79575, intron 1 of 4)	19	17402940	17414282	11343	-	79575
chr19	17414078	17414591	ABHD8	0	5' UTR	19	17402940	17414282	11343	-	79575
chr2	204192448	204192900	ABI2	-103	Distal Intergenic	2	204193003	204260503	67501	+	10152
chr2	204193554	204195353	ABI2	551	Intron (uc010zig.1/10152, intron 1 of 7)	2	204193003	204296892	103890	+	10152
chr1	179197643	179198445	ABL2	374	Exon (uc001gmj.4/27, exon 1 of 12)	1	179068462	179198819	130358	-	27
chr1	179199287	179199681	ABL2	-468	Distal Intergenic	1	179079716	179198819	119104	-	27
chr4	84405231	84405836	ABRAXAS1	454	Intron (uc003hou.2/84142, intron 1 of 8)	4	84382094	84406290	24197	-	84142
chr10	126490128	126490427	ABRAXAS2	0	5' UTR	10	126490354	126525239	34886	+	23172
chr10	126490845	126491332	ABRAXAS2	491	Intron (uc001lib.4/23172, intron 1 of 8)	10	126490354	126525239	34886	+	23172
chr3	127392157	127392439	ABTB1	376	Intron (uc003ejr.3/80325, intron 1 of 11)	3	127391781	127399769	7989	+	80325
chr11	34379951	34380521	ABTB2	-396	Distal Intergenic	11	34172534	34379555	207022	-	25841
chr17	35766005	35766726	ACACA	176	5' UTR	17	35441927	35766902	324976	-	31
chr12	112123734	112124335	ACAD10	0	5' UTR	12	112123857	112148121	24265	+	80724
chr11	134122151	134123710	ACAD8	0	5' UTR	11	134123434	134129819	6386	+	27034
chr11	134123953	134124696	ACAD8	519	Intron (uc009zdc.3/27034, intron 1 of 3)	11	134123434	134135746	12313	+	27034
chr3	128597314	128599189	ACAD9	0	5' UTR	3	128598333	128627942	29610	+	28976
chr12	121163090	121163727	ACADS	0	5' UTR	12	121163571	121176999	13429	+	35
chr12	121164010	121164449	ACADS	439	Intron (uc010szl.1/35, intron 1 of 8)	12	121163571	121177811	14241	+	35
chr10	124768507	124769526	ACADSB	12	5' UTR	10	124768495	124817806	49312	+	36
chr17	7239570	7240620	ACAP1	0	5' UTR	17	7239848	7254793	14946	+	9744
chr3	195161945	195163142	ACAP2	675	Intron (uc003fun.4/23527, intron 1 of 22)	3	194995465	195163817	168353	-	23527
chr3	195163419	195164723	ACAP2	0	5' UTR	3	194995465	195163817	168353	-	23527
chr11	107991982	107993277	ACAT1	0	5' UTR	11	107992258	108007666	15409	+	38
chr6	160181754	160182793	ACAT2	-196	Exon (uc003qsp.4/100129518, exon 2 of 2)	6	160182989	160200087	17099	+	39
chr1	226373181	226373949	ACBD3	474	Intron (uc001hpy.3/64746, intron 1 of 7)	1	226332380	226374423	42044	-	64746
chr1	226374371	226375326	ACBD3	0	5' UTR	1	226332380	226374423	42044	-	64746
chr10	15130170	15130404	ACBD7	371	Intron (uc010qby.1/414149, intron 1 of 7)	10	15057071	15130775	73705	-	414149
chr10	15130677	15131121	ACBD7	0	5' UTR	10	15057071	15130775	73705	-	414149
chr11	44087417	44089133	ACCS	0	5' UTR	11	44087475	44101170	13696	+	84680
chr16	67693323	67694839	ACD	0	3' UTR	16	67691415	67694718	3304	-	65057
chr17	61553920	61554392	ACE	-30	Downstream (1-2kb)	17	61554422	61555878	1457	+	1636
chr14	23539935	23541068	ACIN1	0	5' UTR	14	23527774	23540747	12974	-	22985
chr14	23564688	23565779	ACIN1	0	5' UTR	14	23527774	23564823	37050	-	22985
chr1	159173712	159175280	ACKR1	0	5' UTR	1	159173803	159176290	2488	+	2532
chr3	42852762	42853911	ACKR2	1797	Intron (uc003cmc.1/1238, intron 4 of 5)	3	42850965	42941826	90862	+	1238
chr17	40073830	40075731	ACLY	0	5' UTR	17	40023179	40075272	52094	-	47
chr22	41864304	41865723	ACO2	0	5' UTR	22	41865129	41924993	59865	+	50
chr14	74035172	74037059	ACOT2	0	5' UTR	14	74035763	74042362	6600	+	10965
chr20	44485425	44487022	ACOT8	0	5' UTR	20	44470360	44486048	15689	-	10005
chrX	23760398	23761471	ACOT9	0	5' UTR	23	23721777	23761407	39631	-	23597
chr17	73974397	73976380	ACOX1	0	5' UTR	17	73937589	73975515	37927	-	51
chr4	185747427	185748139	ACSL1	-212	Distal Intergenic	4	185676749	185747215	70467	-	2180
chr4	185745647	185746503	ACSL1	712	Intron (uc003iwu.1/2180, intron 1 of 20)	4	185676749	185747215	70467	-	2180
chr2	223725088	223725797	ACSL3	0	5' UTR	2	223725732	223808119	82388	+	2181
chr2	223726346	223727276	ACSL3	614	Intron (uc002vni.3/2181, intron 1 of 16)	2	223725732	223808119	82388	+	2181
chr17	79480408	79481149	ACTG1	-516	Distal Intergenic	17	79476997	79479892	2896	-	71
chr20	32254389	32256144	ACTL10	85	3' UTR	20	32254304	32256331	2028	+	170487
chr3	179280247	179282103	ACTL6A	0	5' UTR	3	179280708	179306193	25486	+	86
chr14	69443876	69444753	ACTN1	0	5' UTR	14	69340840	69444283	103444	-	87
chr14	69444962	69445229	ACTN1	0	5' UTR	14	69350885	69444971	94087	-	87
chr14	69445763	69446313	ACTN1	0	5' UTR	14	69340840	69446083	105244	-	87
chr14	58665973	58666626	ACTR10	-207	Intron (uc010tro.2/145407, intron 2 of 8)	14	58666833	58702353	35521	+	55860
chr14	58666929	58667997	ACTR10	96	5' UTR	14	58666833	58702353	35521	+	55860
chr2	98279089	98280098	ACTR1B	463	Intron (uc002syb.2/10120, intron 1 of 10)	2	98272402	98280561	8160	-	10120
chr2	98280528	98281338	ACTR1B	0	5' UTR	2	98272402	98280561	8160	-	10120
chr2	114646194	114647305	ACTR3	-206	Distal Intergenic	2	114647511	114719129	71619	+	10096
chr2	114648298	114650019	ACTR3	123	5' UTR	2	114648175	114719129	70955	+	10096
chr7	152456488	152456752	ACTR3B	-82	Distal Intergenic	7	152456834	152552464	95631	+	57180
chr7	152457226	152458191	ACTR3B	392	Intron (uc003wle.2/57180, intron 1 of 11)	7	152456834	152552464	95631	+	57180
chr7	150019575	150021229	ACTR3C	0	5' UTR	7	149944301	150020758	76458	-	653857
chr3	53915241	53916430	ACTR8	0	5' UTR	3	53901094	53915851	14758	-	93973
chr3	169487380	169487958	ACTRT3	0	5' UTR	3	169484711	169487683	2973	-	84517
chr2	158731065	158732096	ACVR1	0	5' UTR	2	158592958	158731623	138666	-	90
chr2	158733384	158734160	ACVR1	-1010	Distal Intergenic	2	158592958	158732374	139417	-	90
chr12	52344795	52345314	ACVR1B	-137	Distal Intergenic	12	52345451	52381130	35680	+	91
chr12	52346006	52347904	ACVR1B	0	5' UTR	12	52347164	52390863	43700	+	91
chr2	158485530	158485887	ACVR1C	-131	Distal Intergenic	2	158383279	158485399	102121	-	130399
chr3	38494736	38495393	ACVR2B	-397	Intron (uc003cie.2/100128640, intron 1 of 1)	3	38495790	38534633	38844	+	93
chr3	38495846	38497712	ACVR2B-AS1	0	5' UTR	3	38492518	38496311	3794	-	100128640
chr12	52299509	52299735	ACVRL1	-957	Distal Intergenic	12	52300692	52307134	6443	+	94
chr11	67417893	67418769	ACY3	0	5' UTR	11	67410026	67418130	8105	-	91703
chr14	75529818	75530894	ACYP1	0	5' UTR	14	75519928	75530736	10809	-	97
chr15	43622401	43623305	ADAL	0	5' UTR	15	43622872	43641615	18744	+	161823
chr15	59041713	59042952	ADAM10	0	5' UTR	15	58888510	59042177	153668	-	102
chr1	155023959	155025163	ADAM15	211	5' UTR	1	155023748	155035252	11505	+	8751
chr7	87562773	87563872	ADAM22	0	5' UTR	7	87563566	87757991	194426	+	53616
chr7	87564072	87564556	ADAM22	1	5' UTR	7	87564071	87811339	247269	+	53616
chr10	135088732	135089351	ADAM8	147	5' UTR	10	135085318	135089498	4181	-	101
chr10	135092071	135092594	ADAM8	-1664	3' UTR	10	135085697	135090407	4711	-	101
chr5	128796039	128796743	ADAMTS19	0	Exon (uc003kvb.1/171019, exon 1 of 23)	5	128796103	129074376	278274	+	171019
chr15	79102946	79103687	ADAMTS7	86	5' UTR	15	79051545	79103773	52229	-	11173
chr15	79103891	79104226	ADAMTS7	-118	Distal Intergenic	15	79062968	79103773	40806	-	11173
chr1	150521174	150521604	ADAMTSL4	-294	Distal Intergenic	1	150521898	150531223	9326	+	54507
chr1	150522180	150522425	ADAMTSL4	0	5' UTR	1	150522298	150533412	11115	+	54507
chr7	1014518	1014855	ADAP1	380	Intron (uc010ksc.3/11033, intron 1 of 11)	7	937537	1015235	77699	-	11033
chr7	1015124	1015326	ADAP1	0	5' UTR	7	937537	1015235	77699	-	11033
chr1	154599133	154600897	ADAR	0	5' UTR	1	154554534	154600456	45923	-	103
chr21	46494903	46496748	ADARB1	410	Intron (uc002zgp.2/104, intron 1 of 9)	21	46494493	46646478	151986	+	104
chr14	78266361	78267105	ADCK1	0	5' UTR	14	78266426	78392304	125879	+	57143
chr7	140372255	140372719	ADCK2	-234	Distal Intergenic	7	140372953	140394908	21956	+	90956
chr8	145597139	145598375	ADCK5	0	5' UTR	8	145597731	145618453	20723	+	203054
chr2	25141882	25142437	ADCY3	0	5' UTR	2	25042039	25142055	100017	-	109
chr2	25143406	25144190	ADCY3	-1351	Distal Intergenic	2	25042039	25142055	100017	-	109
chr14	24802146	24802462	ADCY4	1815	5' UTR	14	24787555	24804277	16723	-	196883
chr14	24803229	24803793	ADCY4	484	5' UTR	14	24787555	24804277	16723	-	196883
chr14	24804859	24805304	ADCY4	-582	3' UTR	14	24801459	24804277	2819	-	196883
chr4	2844542	2845620	ADD1	0	5' UTR	4	2845584	2901504	55921	+	118
chr4	2845986	2846827	ADD1	108	5' UTR	4	2845878	2931802	85925	+	118
chr4	2847059	2847406	ADD1	1181	Intron (uc010ico.1/118, intron 1 of 8)	4	2845878	2931802	85925	+	118
chr6	146919987	146920353	ADGB	0	5' UTR	6	146920136	147136597	216462	+	79747
chr19	14886521	14887732	ADGRE2	7	5' UTR	19	14843509	14887739	44231	-	30817
chr19	14491822	14493331	ADGRE5	0	5' UTR	19	14491956	14519537	27582	+	976
chr19	14491263	14491614	ADGRE5	-342	Distal Intergenic	19	14491956	14519537	27582	+	976
chr6	142622222	142624069	ADGRG6	0	5' UTR	6	142623056	142692091	69036	+	57211
chr19	14317733	14319099	ADGRL1	-736	Distal Intergenic	19	14258549	14316997	58449	-	22859
chr2	3521953	3522341	ADI1	-435	Intron (uc002qxp.4/55256, intron 1 of 3)	2	3501690	3521518	19829	-	55256
chr2	3522977	3524341	ADI1	0	5' UTR	2	3501690	3523350	21661	-	55256
chr1	202926688	202927068	ADIPOR1	456	Intron (uc001gyq.5/51094, intron 1 of 7)	1	202909960	202927524	17565	-	51094
chr1	202927353	202928081	ADIPOR1	0	5' UTR	1	202909960	202927524	17565	-	51094
chr18	77867811	77868054	ADNP2	896	Intron (uc002lnw.3/22850, intron 1 of 3)	18	77866915	77898228	31314	+	22850
chr10	64564014	64564533	ADO	0	5' UTR	10	64564516	64568239	3724	+	84890
chr10	64565708	64566001	ADO	1192	3' UTR	10	64564516	64568239	3724	+	84890
chr17	15848477	15848750	ADORA2B	246	5' UTR	17	15848231	15879210	30980	+	136
chr17	15848979	15850278	ADORA2B	748	Intron (uc002gpd.1/136, intron 1 of 1)	17	15848231	15879210	30980	+	136
chr3	119297695	119299375	ADPRH	0	5' UTR	3	119298523	119308792	10270	+	141
chr13	114102844	114104174	ADPRHL1	0	5' UTR	13	114076260	114103457	27198	-	113622
chr1	36554122	36554503	ADPRHL2	0	5' UTR	1	36554453	36559533	5081	+	54936
chr1	36554741	36555407	ADPRHL2	288	Intron (uc001bzt.3/54936, intron 1 of 5)	1	36554453	36559533	5081	+	54936
chr10	112835767	112836865	ADRA2A	0	5' UTR	10	112836790	112840662	3873	+	150
chr10	112837094	112837782	ADRA2A	304	5' UTR	10	112836790	112840662	3873	+	150
chr10	115802591	115802805	ADRB1	-1001	Distal Intergenic	10	115803806	115806667	2862	+	153
chr20	60876957	60878092	ADRM1	0	5' UTR	20	60878027	60881632	3606	+	11047
chr20	60878409	60878941	ADRM1	382	5' UTR	20	60878027	60883918	5892	+	11047
chr1	244613475	244614585	ADSS	851	Intron (uc001iaj.3/159, intron 1 of 12)	1	244571794	244615436	43643	-	159
chr14	105191443	105191946	ADSSL1	909	Intron (uc001ypd.3/122622, intron 1 of 12)	14	105190534	105213647	23114	+	122622
chr7	44144305	44144690	AEBP1	345	Exon (uc003tkb.4/165, exon 1 of 21)	7	44143960	44154164	10205	+	165
chr15	89164333	89164603	AEN	0	5' UTR	15	89164527	89170572	6046	+	64782
chr15	89164919	89166350	AEN	392	Intron (uc010bnl.2/64782, intron 1 of 1)	15	89164527	89175512	10986	+	64782
chr5	148651304	148652216	AFAP1L1	0	5' UTR	5	148651401	148691938	40538	+	134265
chr16	90038507	90039959	AFG3L1P	0	5' UTR	16	90038988	90051109	12122	+	172
chr17	76182414	76183686	AFMID	0	5' UTR	17	76183398	76193641	10244	+	125061
chr17	76183958	76184500	AFMID	560	Intron (uc002juy.3/125061, intron 1 of 2)	17	76183398	76203782	20385	+	125061
chr2	236403591	236404623	AGAP1	858	Intron (uc021vyp.1/116987, intron 1 of 9)	2	236402733	237040444	637712	+	116987
chr7	150782362	150783362	AGAP3	0	5' UTR	7	150782954	150841523	58570	+	116988
chr7	150784114	150785341	AGAP3	288	Exon (uc003wjf.1/116988, exon 1 of 9)	7	150783826	150841523	57698	+	116988
chr7	134670986	134672267	AGBL3	0	5' UTR	7	134671259	134820530	149272	+	340351
chr7	100136007	100136921	AGFG2	0	5' UTR	7	100136834	100153990	17157	+	3268
chr5	76325938	76327362	AGGF1	0	5' UTR	5	76326210	76331878	5669	+	55109
chr7	141251382	141251964	AGK	304	Intron (uc003vwh.2/55750, intron 1 of 3)	7	141251078	141354209	103132	+	55750
chr1	15910996	15911957	AGMAT	0	5' UTR	1	15898194	15911605	13412	-	79814
chr8	141643713	141645120	AGO2	526	Intron (uc003yvn.3/27161, intron 1 of 18)	8	141541264	141645646	104383	-	27161
chr8	141646057	141646783	AGO2	-411	Distal Intergenic	8	141541264	141645646	104383	-	27161
chr1	36395624	36396412	AGO3	0	5' UTR	1	36396319	36449010	52692	+	192669
chr1	36274265	36275433	AGO4	437	Intron (uc001bzj.2/192670, intron 1 of 17)	1	36273828	36323490	49663	+	192670
chr9	139580806	139581037	AGPAT2	874	Intron (uc004cii.1/10555, intron 1 of 5)	9	139567595	139581911	14317	-	10555
chr21	45285747	45286670	AGPAT3	631	Intron (uc002zdv.3/56894, intron 1 of 9)	21	45285116	45407475	122360	+	56894
chr8	6563929	6565663	AGPAT5	-215	Distal Intergenic	8	6565878	6619021	53144	+	55326
chr8	6566131	6567677	AGPAT5	253	5' UTR	8	6565878	6619021	53144	+	55326
chr9	88355735	88356521	AGTPBP1	423	Intron (uc010mqc.3/23287, intron 1 of 25)	9	88161454	88356944	195491	-	23287
chr9	88357021	88357551	AGTPBP1	-77	Distal Intergenic	9	88161454	88356944	195491	-	23287
chr20	32889343	32889784	AHCY	1431	Intron (uc002xai.3/191, intron 1 of 9)	20	32868071	32891215	23145	-	191
chr20	32890017	32891432	AHCY	0	5' UTR	20	32868071	32891215	23145	-	191
chr1	110527357	110528036	AHCYL1	0	5' UTR	1	110527387	110566364	38978	+	10768
chr1	110528264	110528901	AHCYL1	877	Intron (uc001dyx.3/10768, intron 1 of 16)	1	110527387	110566364	38978	+	10768
chr1	27929763	27931163	AHDC1	0	5' UTR	1	27860756	27930143	69388	-	27245
chr7	17336860	17337314	AHR	-962	Distal Intergenic	7	17338276	17385775	47500	+	196
chr7	17337637	17338109	AHR	-167	Distal Intergenic	7	17338276	17385775	47500	+	196
chr2	61403735	61404405	AHSA2P	-148	Distal Intergenic	2	61404553	61414686	10134	+	130872
chr2	61404629	61405834	AHSA2P	74	5' UTR	2	61404555	61414686	10132	+	130872
chr12	8763658	8764029	AICDA	1413	Intron (uc001qur.2/57379, intron 1 of 4)	12	8754762	8765442	10681	-	57379
chr6	143381004	143381627	AIG1	-396	Intron (uc003qjf.3/51390, intron 1 of 6)	6	143382023	143509661	127639	+	51390
chr9	139736874	139737447	AJM1	-1420	Distal Intergenic	9	139738867	139741797	2931	+	389813
chr9	139737755	139738411	AJM1	-456	Distal Intergenic	9	139738867	139741797	2931	+	389813
chr14	23451739	23452655	AJUBA	0	5' UTR	14	23440410	23451848	11439	-	84962
chr9	130639806	130640716	AK1	0	5' UTR	9	130628759	130640022	11264	-	203
chr1	33501492	33502732	AK2	0	5' UTR	1	33473541	33502512	28972	-	204
chr14	96857396	96857808	AK7	-640	Distal Intergenic	14	96858448	96865628	7181	+	122481
chr14	96858400	96858848	AK7	0	5' UTR	14	96858448	96865628	7181	+	122481
chr17	55161633	55162426	AKAP1	-127	Distal Intergenic	17	55162553	55198710	36158	+	8165
chr17	55162915	55164461	AKAP1	0	5' UTR	17	55163078	55198710	35633	+	8165
chr13	42846407	42847686	AKAP11	118	Intron (uc001uys.2/11215, intron 1 of 12)	13	42846289	42897403	51115	+	11215
chr15	85922959	85924695	AKAP13	0	5' UTR	15	85923847	86080227	156381	+	11214
chr14	64931372	64931867	AKAP5	-350	Intron (uc001xhc.3/7597, intron 2 of 2)	14	64932217	64941221	9005	+	9495
chr14	64932339	64933213	AKAP5	122	Intron (uc001xhd.4/9495, intron 1 of 1)	14	64932217	64941221	9005	+	9495
chr6	131456055	131456605	AKAP7	-221	Distal Intergenic	6	131456826	131604675	147850	+	9465
chr6	131456905	131458093	AKAP7	79	Exon (uc003qck.4/9465, exon 1 of 8)	6	131456826	131604675	147850	+	9465
chr19	15528888	15530505	AKAP8L	0	5' UTR	19	15490859	15529833	38975	-	26993
chr19	15528437	15528652	AKAP8L	1181	Intron (uc002naw.1/26993, intron 1 of 13)	19	15490859	15529833	38975	-	26993
chr1	46016139	46017494	AKR1A1	0	5' UTR	1	46016455	46035723	19269	+	10327
chr7	134142949	134144272	AKR1B1	0	5' UTR	7	134127107	134143888	16782	-	231
chr1	19637623	19638196	AKR7A2	444	Intron (uc001bbw.3/8574, intron 1 of 6)	1	19629202	19638640	9439	-	8574
chr14	105262268	105262499	AKT1	-188	Distal Intergenic	14	105235687	105262080	26394	-	207
chr14	105260960	105261513	AKT1	-432	Intron (uc001ypm.3/207, intron 1 of 14)	14	105235687	105260528	24842	-	207
chr19	40790224	40791002	AKT2	300	Intron (uc002onf.3/208, intron 1 of 13)	19	40736224	40791302	55079	-	208
chr19	40791356	40791982	AKT2	-54	Distal Intergenic	19	40740405	40791302	50898	-	208
chr16	53536012	53536401	AKTIP	769	Intron (uc002ehk.3/64400, intron 1 of 9)	16	53525192	53537170	11979	-	64400
chr16	53537571	53537968	AKTIP	-401	Distal Intergenic	16	53528692	53537170	8479	-	64400
chr9	116162981	116163942	ALAD	0	5' UTR	9	116148592	116163400	14809	-	210
chr3	52231923	52233070	ALAS1	0	5' UTR	3	52232099	52236750	4652	+	211
chr19	49955908	49957563	ALDH16A1	0	5' UTR	19	49956473	49974305	17833	+	126133
chr10	97415273	97416377	ALDH18A1	190	5' UTR	10	97365686	97416567	50882	-	5832
chr9	38392358	38393631	ALDH1B1	0	5' UTR	9	38392661	38398662	6002	+	219
chr17	19551072	19552759	ALDH3A2	0	5' UTR	17	19552064	19580908	28845	+	224
chr11	67777126	67777793	ALDH3B1	0	5' UTR	11	67777790	67785348	7559	+	221
chr6	24494265	24495105	ALDH5A1	-92	Distal Intergenic	6	24495197	24537435	42239	+	7915
chr6	24495600	24495928	ALDH5A1	403	Intron (uc003nef.3/7915, intron 1 of 10)	6	24495197	24537435	42239	+	7915
chr5	125930436	125931236	ALDH7A1	0	5' UTR	5	125877533	125931082	53550	-	501
chr1	165666949	165668275	ALDH9A1	0	5' UTR	1	165631449	165667823	36375	-	223
chr16	30064779	30065090	ALDOA	307	5' UTR	16	30064472	30081741	17270	+	226
chr17	26903278	26904078	ALDOC	0	5' UTR	17	26900133	26903951	3819	-	230
chr12	34174650	34175082	ALG10	-134	Distal Intergenic	12	34175216	34181236	6021	+	84920
chr12	34175313	34176468	ALG10	97	5' UTR	12	34175216	34181236	6021	+	84920
chr12	38710524	38711172	ALG10B	0	5' UTR	12	38710557	38723528	12972	+	144245
chr22	50311805	50312305	ALG12	0	5' UTR	22	50296854	50312106	15253	-	79087
chr1	95537657	95539232	ALG14	0	5' UTR	1	95448279	95538507	90229	-	199857
chr9	101983271	101983651	ALG2	595	5' UTR	9	101978707	101984246	5540	-	85365
chr1	63832918	63834139	ALG6	0	5' UTR	1	63833261	63904233	70973	+	29929
chr12	109530705	109531334	ALKBH2	0	5' UTR	12	109525993	109531293	5301	-	121642
chr11	43901849	43903018	ALKBH3	0	5' UTR	11	43902357	43941825	39469	+	221120
chr7	102104715	102104972	ALKBH4	349	Intron (uc003uzl.3/54784, intron 1 of 2)	7	102096667	102105321	8655	-	54784
chr19	36504551	36505999	ALKBH6	0	3' UTR	19	36500022	36505141	5120	-	84964
chr19	6372271	6374106	ALKBH7	0	5' UTR	19	6372444	6375261	2818	+	84266
chr17	6899907	6900167	ALOX12	523	Exon (uc002gdx.4/239, exon 2 of 14)	17	6899384	6914055	14672	+	239
chr11	44329745	44330479	ALX4	1237	Intron (uc001myb.3/60529, intron 1 of 3)	11	44282278	44331716	49439	-	60529
chr11	44330870	44332287	ALX4	0	5' UTR	11	44282278	44331716	49439	-	60529
chr17	79849415	79850223	ALYREF	0	5' UTR	17	79845711	79849462	3752	-	10189
chr5	34007455	34009253	AMACR	0	5' UTR	5	33987091	34008220	21130	-	23600
chr11	46614449	46616115	AMBRA1	0	5' UTR	11	46417962	46615619	197658	-	55626
chrX	63425428	63425686	AMER1	0	5' UTR	23	63404997	63425624	20628	-	139285
chr16	56456882	56458643	AMFR	807	Intron (uc002eiy.4/267, intron 1 of 13)	16	56395364	56459450	64087	-	267
chr12	47473937	47474754	AMIGO2	-203	Intron (uc001rpn.3/91523, intron 1 of 3)	12	47469490	47473734	4245	-	347902
chrX	109558238	109559806	AMMECR1	1574	Intron (uc004eoo.3/9949, intron 1 of 5)	23	109437414	109561380	123967	-	9949
chrX	109560036	109560675	AMMECR1	705	Intron (uc004eoo.3/9949, intron 1 of 5)	23	109437414	109561380	123967	-	9949
chr2	128642397	128642607	AMMECR1L	0	5' UTR	2	128619207	128642434	23228	-	83607
chr2	128643693	128645062	AMMECR1L	-179	Exon (uc021vnp.1/uc021vnp.1, exon 1 of 1)	2	128619207	128643514	24308	-	83607
chr12	31881202	31881846	AMN1	262	Intron (uc001rko.4/196394, intron 1 of 6)	12	31824071	31882108	58038	-	196394
chr12	31882174	31882756	AMN1	-66	Distal Intergenic	12	31826486	31882108	55623	-	196394
chrX	112083873	112084156	AMOT	0	5' UTR	23	112018105	112084043	65939	-	154796
chr3	134093220	134093843	AMOTL2	0	5' UTR	3	134074190	134093406	19217	-	51421
chr11	71822732	71824326	ANAPC15	0	5' UTR	11	71817424	71823822	6399	-	25906
chr10	73975277	73976673	ANAPC16	0	5' UTR	10	73975758	73995618	19861	+	119504
chr9	140083523	140083955	ANAPC2	-466	Exon (uc004cls.2/8636, exon 2 of 3)	9	140081125	140083057	1933	-	29882
chr12	110840548	110842277	ANAPC7	0	5' UTR	12	110810705	110841535	30831	-	51434
chr1	213188103	213189667	ANGEL2	0	5' UTR	1	213165524	213188820	23297	-	90806
chr8	6418202	6419761	ANGPT2	1023	Intron (uc003wqi.3/79648, intron 12 of 13)	8	6357175	6420784	63610	-	285
chr19	8428547	8429237	ANGPTL4	0	5' UTR	19	8429011	8439257	10247	+	51129
chr4	113739285	113739836	ANK2	46	5' UTR	4	113739239	114304896	565658	+	287
chr2	190538896	190539191	ANKAR	-28	Distal Intergenic	2	190539219	190611376	72158	+	150709
chr2	190539399	190540072	ANKAR	180	Exon (uc002uqu.3/150709, exon 1 of 26)	2	190539219	190611376	72158	+	150709
chr17	4166484	4167759	ANKFY1	0	5' UTR	17	4066665	4167142	100478	-	51479
chr5	139781861	139782482	ANKHD1	462	Intron (uc003lfo.3/54882, intron 1 of 10)	5	139781399	139919441	138043	+	54882
chr19	17392191	17393623	ANKLE1	0	5' UTR	19	17392454	17398454	6001	+	126549
chr12	133337458	133338040	ANKLE2	411	Intron (uc001ukx.2/23141, intron 1 of 12)	12	133302254	133338451	36198	-	23141
chr12	133338927	133339182	ANKLE2	-476	Distal Intergenic	12	133302254	133338451	36198	-	23141
chr2	241500459	241501318	ANKMY1	-184	3' UTR	2	241492166	241500275	8110	-	51281
chr7	16684479	16684895	ANKMY2	547	Intron (uc003sti.3/57037, intron 1 of 9)	7	16639401	16685442	46042	-	57037
chr5	72859882	72860898	ANKRA2	613	Intron (uc003kcu.2/57763, intron 1 of 8)	5	72848025	72861511	13487	-	57763
chr5	72861216	72862513	ANKRA2	0	5' UTR	5	72848025	72861511	13487	-	57763
chr16	89554959	89556009	ANKRD11	960	Intron (uc002fmx.2/29123, intron 1 of 12)	16	89334029	89556969	222941	-	29123
chr16	89556957	89558102	ANKRD11	0	5' UTR	16	89334029	89556969	222941	-	29123
chr18	9137879	9138116	ANKRD12	318	Intron (uc010wzn.2/23253, intron 1 of 8)	18	9137561	9285983	148423	+	23253
chr12	110436271	110437225	ANKRD13A	0	Exon (uc009zvl.1/88455, exon 1 of 12)	12	110436991	110468563	31573	+	88455
chr12	110437693	110438314	ANKRD13A	458	Intron (uc009zvl.1/88455, intron 1 of 11)	12	110437235	110477235	40001	+	88455
chr11	67055673	67056459	ANKRD13D	-303	Distal Intergenic	11	67056762	67069955	13194	+	338692
chr11	67056885	67057211	ANKRD13D	123	5' UTR	11	67056762	67069955	13194	+	338692
chr10	5931499	5932195	ANKRD16	0	5' UTR	10	5903689	5931860	28172	-	54522
chr4	74122710	74124195	ANKRD17	307	Exon (uc003hgp.3/26057, exon 1 of 34)	4	73940502	74124502	184001	-	26057
chr4	74124473	74125909	ANKRD17	0	5' UTR	4	73940502	74124502	184001	-	26057
chr9	67926661	67926986	ANKRD20A3	0	5' UTR	9	67926761	67970293	43533	+	441425
chr9	69381687	69382141	ANKRD20A4	0	5' UTR	9	69381981	69400536	18556	+	728747
chr3	15838744	15839759	ANKRD28	0	5' UTR	3	15708744	15839691	130948	-	23243
chr5	10565058	10565979	ANKRD33B	623	Intron (uc021xwp.1/651746, intron 1 of 3)	5	10564435	10657928	93494	+	651746
chr1	145548491	145549401	ANKRD35	0	5' UTR	1	145549209	145563099	13891	+	148741
chr2	97778279	97779846	ANKRD36	0	5' UTR	2	97779233	97784566	5334	+	375248
chr2	97780191	97780912	ANKRD36	958	Intron (uc002sxn.2/375248, intron 1 of 2)	2	97779233	97930257	151025	+	375248
chr2	97522750	97524043	ANKRD39	0	5' UTR	2	97513724	97523756	10033	-	51239
chr17	48784337	48785041	ANKRD40	229	5' UTR	17	48770551	48785270	14720	-	91369
chr17	48785275	48786393	ANKRD40	-5	Distal Intergenic	17	48770551	48785270	14720	-	91369
chr8	101570794	101572339	ANKRD46	0	5' UTR	8	101521980	101572014	50035	-	157567
chr4	125632673	125633280	ANKRD50	607	Intron (uc010inw.3/57182, intron 1 of 4)	4	125585204	125633887	48684	-	57182
chr4	125634382	125634694	ANKRD50	-495	Distal Intergenic	4	125585204	125633887	48684	-	57182
chr2	71203899	71204705	ANKRD53	-870	Distal Intergenic	2	71205575	71212629	7055	+	79998
chr22	38240270	38240715	ANKRD54	0	5' UTR	22	38226862	38240353	13492	-	129138
chr6	90143374	90144293	ANKRD6	477	Intron (uc003pne.4/22881, intron 1 of 15)	6	90142897	90343553	200657	+	22881
chr15	40574790	40575602	ANKRD63	-3	Distal Intergenic	15	40573645	40574787	1143	-	100131244
chr14	102974895	102975550	ANKRD9	0	5' UTR	14	102973198	102975154	1957	-	122416
chr14	102976173	102976949	ANKRD9	-45	Distal Intergenic	14	102973198	102976128	2931	-	122416
chr16	4783849	4785249	ANKS3	0	5' UTR	16	4746511	4784163	37653	-	124401
chr19	17445375	17446264	ANO8	0	5' UTR	19	17434032	17445638	11607	-	57719
chr9	100743940	100745414	ANP32B	-75	Distal Intergenic	9	100745489	100778224	32736	+	10541
chr1	150205772	150207396	ANP32E	0	5' UTR	1	150190717	150207026	16310	-	81611
chr1	150207692	150207931	ANP32E	573	Intron (uc001etw.3/81611, intron 1 of 6)	1	150190717	150208504	17788	-	81611
chr1	150208276	150208910	ANP32E	0	5' UTR	1	150190717	150208504	17788	-	81611
chr4	80994227	80994687	ANTXR2	0	5' UTR	4	80822771	80994477	171707	-	118429
chr10	81963117	81964967	ANXA11	0	5' UTR	10	81914880	81964247	49368	-	311
chr10	81965317	81965897	ANXA11	0	5' UTR	10	81914880	81965328	50449	-	311
chr15	60689217	60690925	ANXA2	0	5' UTR	15	60639350	60690185	50836	-	302
chr4	122617418	122617805	ANXA5	9	5' UTR	4	122589152	122617814	28663	-	308
chr4	122618526	122619139	ANXA5	-379	Distal Intergenic	4	122589152	122618147	28996	-	308
chr10	75172818	75174578	ANXA7	0	5' UTR	10	75135189	75173841	38653	-	310
chr16	71841583	71842334	AP1G1	642	5' UTR	16	71762905	71842976	80072	-	164
chr16	71842719	71843718	AP1G1	0	5' UTR	16	71762905	71842976	80072	-	164
chr14	24036164	24037259	AP1G2	0	3' UTR	14	24028777	24036723	7947	-	8906
chr19	16307832	16309574	AP1M1	0	5' UTR	19	16308665	16346156	37492	+	8907
chr7	100798144	100798554	AP1S1	458	Intron (uc003uxv.4/1174, intron 1 of 4)	7	100797686	100804557	6872	+	1174
chrX	15873833	15874682	AP1S2	-696	Distal Intergenic	23	15851100	15873137	22038	-	8905
chr19	50269336	50271109	AP2A1	0	5' UTR	19	50270180	50306633	36454	+	160
chr19	47353012	47354361	AP2S1	0	5' UTR	19	47341423	47354203	12781	-	1175
chr8	42009394	42011329	AP3M2	0	5' UTR	8	42010464	42028701	18238	+	10947
chr15	90436496	90437902	AP3S2	0	5' UTR	15	90373831	90437617	63787	-	10239
chr14	31493169	31495064	AP4S1	0	5' UTR	14	31494312	31565656	71345	+	11154
chr14	31495543	31497250	AP4S1	0	5' UTR	14	31495849	31565656	69808	+	11154
chr11	65547554	65548401	AP5B1	0	Exon (uc031qbm.1/91056, exon 1 of 2)	11	65541369	65548062	6694	-	91056
chr20	3800621	3801904	AP5S1	0	5' UTR	20	3801171	3805580	4410	+	55317
chr7	4814131	4815285	AP5Z1	0	5' UTR	7	4815262	4834026	18765	+	9907
chr15	29130416	29131077	APBA2	-91	Distal Intergenic	15	29131168	29347038	215871	+	321
chr5	139943870	139945193	APBB3	0	5' UTR	5	139937853	139943960	6108	-	10307
chr3	49710574	49712306	APEH	0	5' UTR	3	49711435	49720781	9347	+	327
chrX	55025973	55026867	APEX2	0	5' UTR	23	55026756	55034306	7551	+	27301
chr1	150240573	150241004	APH1A	605	Intron (uc001ety.2/51107, intron 1 of 6)	1	150237799	150241609	3811	-	51107
chr1	150241525	150241975	APH1A	0	5' UTR	1	150237799	150241609	3811	-	51107
chr15	63568563	63569581	APH1B	-168	Distal Intergenic	15	63569749	63601325	31577	+	83464
chr15	63569857	63570283	APH1B	108	5' UTR	15	63569749	63601325	31577	+	83464
chr11	43333098	43333684	API5	0	5' UTR	11	43333505	43366080	32576	+	8539
chr11	43334046	43334356	API5	541	Intron (uc001mxf.2/8539, intron 1 of 13)	11	43333505	43366080	32576	+	8539
chr19	36359718	36360171	APLP1	-246	Intron (uc010xsz.2/333, intron 1 of 16)	19	36360417	36370699	10283	+	333
chr19	36360703	36361249	APLP1	286	5' UTR	19	36360417	36370699	10283	+	333
chr11	129938573	129939453	APLP2	-263	Distal Intergenic	11	129939716	130014706	74991	+	334
chr11	129939654	129939969	APLP2	0	5' UTR	11	129939716	130014706	74991	+	334
chr11	129940183	129941701	APLP2	0	5' UTR	11	129940463	130014706	74244	+	334
chr11	116705700	116706873	APOA1	1465	3' UTR	11	116706469	116708338	1870	-	335
chr22	39377465	39378628	APOBEC3B	0	5' UTR	22	39378404	39388784	10381	+	9582
chr22	39409484	39411044	APOBEC3C	0	5' UTR	22	39410265	39414825	4561	+	27350
chr22	39436501	39437761	APOBEC3F	0	5' UTR	22	39436673	39440428	3756	+	200316
chr16	28505306	28506831	APOBR	0	5' UTR	16	28505970	28510291	4322	+	55911
chr19	45417176	45418666	APOC1	0	5' UTR	19	45417577	45422606	5030	+	341
chr19	45449154	45449713	APOC2	-1829	Exon (uc002pah.3/100533990, exon 3 of 6)	19	45451542	45452652	1111	+	344
chr22	36649066	36649401	APOL1	0	5' UTR	22	36649117	36662181	13065	+	8542
chr22	36634791	36635765	APOL2	0	5' UTR	22	36622255	36635607	13353	-	23780
chr22	36556247	36556826	APOL3	151	5' UTR	22	36536371	36556977	20607	-	80833
chr22	36044244	36045826	APOL6	0	5' UTR	22	36044424	36057406	12983	+	80830
chrX	84258739	84259477	APOOL	0	5' UTR	23	84258898	84348323	89426	+	139322
chr3	57260227	57261819	APPL1	0	5' UTR	3	57261765	57302049	40285	+	26060
chr3	57262374	57263372	APPL1	609	Intron (uc010hnb.3/26060, intron 1 of 19)	3	57261765	57307498	45734	+	26060
chr16	88876977	88877278	APRT	1064	Intron (uc002flv.3/353, intron 2 of 4)	16	88875877	88878342	2466	-	353
chr16	88877489	88877934	APRT	408	Intron (uc002flv.3/353, intron 2 of 4)	16	88875877	88878342	2466	-	353
chr16	88878792	88879098	APRT	-450	Downstream (1-2kb)	16	88875877	88878342	2466	-	353
chr9	33000986	33001984	APTX	0	5' UTR	9	32972604	33001574	28971	-	54840
chr1	154293470	154294372	AQP10	0	5' UTR	1	154293592	154297801	4210	+	89872
chr11	77300331	77301071	AQP11	0	5' UTR	11	77300436	77321401	20966	+	282679
chr9	33446193	33447843	AQP3	0	5' UTR	9	33441152	33447631	6480	-	360
chr12	50361002	50361348	AQP6	25	5' UTR	12	50360977	50370922	9946	+	363
chr15	35260861	35262356	AQR	0	5' UTR	15	35148552	35261995	113444	-	9716
chrX	47420160	47421122	ARAF	0	5' UTR	23	47420499	47426179	5681	+	369
chr5	141060454	141061361	ARAP3	-45	Intron (uc003llm.3/64411, intron 1 of 32)	5	141051669	141060409	8741	-	64411
chr5	141061927	141062603	ARAP3	-127	Distal Intergenic	5	141032968	141061800	28833	-	64411
chr4	75311032	75311267	AREG	179	5' UTR	4	75310853	75490485	179633	+	374
chr1	228269147	228269803	ARF1	-558	Distal Intergenic	1	228270361	228286913	16553	+	375
chr1	228270122	228270424	ARF1	0	5' UTR	1	228270361	228286913	16553	+	375
chr1	228271251	228271991	ARF1	400	Intron (uc001hrr.3/375, intron 1 of 4)	1	228270851	228286913	16063	+	375
chr3	57581694	57582661	ARF4	554	Intron (uc003dix.4/378, intron 1 of 5)	3	57557090	57583215	26126	-	378
chr3	57582873	57583113	ARF4	102	5' UTR	3	57557090	57583215	26126	-	378
chr7	127228130	127228348	ARF5	-58	Downstream (2-3kb)	7	127228406	127230191	1786	+	381
chr7	127228860	127229086	ARF5	454	Intron (uc010llb.2/381, intron 1 of 2)	7	127228406	127231759	3354	+	381
chr14	50358904	50359185	ARF6	-551	Distal Intergenic	14	50359736	50363772	4037	+	382
chr14	50359402	50359927	ARF6	0	5' UTR	14	50359736	50363772	4037	+	382
chr20	61904707	61905338	ARFGAP1	542	Intron (uc011aas.1/55738, intron 1 of 12)	20	61904165	61921142	16978	+	55738
chr11	47198195	47198420	ARFGAP2	256	5' UTR	11	47185849	47198676	12828	-	84364
chr11	47198812	47199337	ARFGAP2	-136	3' UTR	11	47194649	47198676	4028	-	84364
chr22	43252184	43252385	ARFGAP3	1023	Intron (uc003bdd.2/26286, intron 1 of 15)	22	43192532	43253408	60877	-	26286
chr22	43253009	43253230	ARFGAP3	178	5' UTR	22	43192532	43253408	60877	-	26286
chr20	47537709	47538285	ARFGEF2	0	5' UTR	20	47538275	47653230	114956	+	10564
chr20	47538490	47539474	ARFGEF2	215	Exon (uc002xtx.4/10564, exon 1 of 39)	20	47538275	47653230	114956	+	10564
chr11	6502485	6503337	ARFIP2	0	5' UTR	11	6495913	6502709	6797	-	23647
chr20	62338465	62339465	ARFRP1	0	5' UTR	20	62329995	62339010	9016	-	10139
chr14	68085872	68086752	ARG2	0	5' UTR	14	68086579	68118436	31858	+	384
chr13	107217985	107219721	ARGLU1	793	Intron (uc001vqk.4/55082, intron 1 of 3)	13	107195662	107220514	24853	-	55082
chr13	107220233	107221246	ARGLU1	0	5' UTR	13	107195662	107220514	24853	-	55082
chr13	107222336	107223146	ARGLU1	-1822	Distal Intergenic	13	107195662	107220514	24853	-	55082
chr11	46721689	46723026	ARHGAP1	0	5' UTR	11	46698625	46722215	23591	-	392
chr16	25025477	25026137	ARHGAP17	538	Intron (uc002dnb.3/55114, intron 1 of 19)	16	24930712	25026675	95964	-	55114
chr16	25026658	25027199	ARHGAP17	0	5' UTR	16	24930712	25026675	95964	-	55114
chr10	25011724	25012267	ARHGAP21	0	5' UTR	10	24885669	25012169	126501	-	57584
chr10	25012819	25014384	ARHGAP21	-222	Distal Intergenic	10	24872538	25012597	140060	-	57584
chr4	86396138	86396714	ARHGAP24	0	5' UTR	4	86396284	86643538	247255	+	83478
chr4	86397028	86397888	ARHGAP24	744	Intron (uc003hpi.1/83478, intron 1 of 2)	4	86396284	86923823	527540	+	83478
chr4	86398091	86398464	ARHGAP24	1807	Intron (uc003hpi.1/83478, intron 1 of 2)	4	86396284	86923823	527540	+	83478
chr5	142149415	142149973	ARHGAP26	-319	Distal Intergenic	5	142150292	142608572	458281	+	23092
chr1	161037965	161039885	ARHGAP30	0	5' UTR	1	161016732	161039760	23029	-	257106
chr19	36265463	36266871	ARHGAP33	0	5' UTR	19	36266417	36277974	11558	+	115703
chrX	153192258	153192474	ARHGAP4	-544	Downstream (2-3kb)	23	153172830	153191714	18885	-	393
chrX	153189775	153190034	ARHGAP4	1680	Intron (uc004fjk.2/393, intron 1 of 21)	23	153172830	153191714	18885	-	393
chr20	37229844	37231365	ARHGAP40	0	5' UTR	20	37230577	37279295	48719	+	343578
chr11	100557617	100558201	ARHGAP42	-206	Intron (uc010rul.2/uc010rul.2, intron 1 of 1)	11	100558407	100861656	303250	+	143872
chr11	100558463	100559377	ARHGAP42	56	5' UTR	11	100558407	100861656	303250	+	143872
chr19	1066315	1068241	ARHGAP45	0	5' UTR	19	1067165	1086627	19463	+	23526
chr14	32544698	32545938	ARHGAP5-AS1	0	Exon (uc010amk.3/84837, exon 1 of 1)	14	32544625	32545905	1281	-	84837
chr12	57871749	57872212	ARHGAP9	-21	Intron (uc001sob.3/64333, intron 2 of 15)	12	57866038	57871728	5691	-	64333
chr17	79828059	79828673	ARHGDIA	117	5' UTR	17	79825597	79828790	3194	-	396
chr19	42386759	42387202	ARHGEF1	-65	Distal Intergenic	19	42387267	42400870	13604	+	9138
chr19	42387562	42388980	ARHGEF1	0	5' UTR	19	42388446	42411604	23159	+	9138
chr8	1772062	1772312	ARHGEF10	0	5' UTR	8	1772149	1873570	101422	+	9639
chr8	1771295	1771745	ARHGEF10	-404	Distal Intergenic	8	1772149	1873570	101422	+	9639
chr1	157014846	157015349	ARHGEF11	0	5' UTR	1	156904632	157015162	110531	-	9826
chr11	73018374	73019683	ARHGEF17	0	5' UTR	11	73019663	73080425	60763	+	9828
chr11	73020041	73020621	ARHGEF17	378	Exon (uc021qnc.1/uc021qnc.1, exon 1 of 1)	11	73019663	73080425	60763	+	9828
chr19	7459667	7460095	ARHGEF18	0	5' UTR	19	7459999	7537371	77373	+	23370
chr19	7460350	7461142	ARHGEF18	351	Intron (uc010xjm.1/23370, intron 2 of 20)	19	7459999	7537371	77373	+	23370
chr1	16532787	16534090	ARHGEF19	0	Exon (uc009voo.2/128272, exon 1 of 11)	1	16524599	16533705	9107	-	128272
chr12	58005167	58005502	ARHGEF25	0	5' UTR	12	58005218	58011028	5811	+	115557
chr12	58005863	58006128	ARHGEF25	645	Exon (uc001spc.3/uc001spc.3, exon 3 of 3)	12	58005218	58011028	5811	+	115557
chr3	153838430	153839410	ARHGEF26-AS1	0	5' UTR	3	153742190	153838999	96810	-	100507524
chr5	72921249	72921591	ARHGEF28	-392	Distal Intergenic	5	72921983	73237818	315836	+	64283
chr3	56835332	56836069	ARHGEF3	0	5' UTR	3	56761446	56835995	74550	-	50650
chr3	56836275	56836554	ARHGEF3	-280	Intron (uc011bew.1/50650, intron 2 of 10)	3	56765621	56835995	70375	-	50650
chrX	135847554	135848476	ARHGEF6	1183	Intron (uc011mwd.2/9459, intron 1 of 21)	23	135747712	135849659	101948	-	9459
chrX	135850513	135850910	ARHGEF6	-854	Intron (uc004fab.3/9459, intron 2 of 21)	23	135747712	135849659	101948	-	9459
chrX	135850064	135850302	ARHGEF6	-405	Intron (uc004fab.3/9459, intron 2 of 21)	23	135747712	135849659	101948	-	9459
chrX	62974050	62974541	ARHGEF9	450	5' UTR	23	62854848	62974991	120144	-	23229
chrX	62974803	62975259	ARHGEF9	0	5' UTR	23	62854848	62974991	120144	-	23229
chr6	157097152	157098766	ARID1B	-298	Distal Intergenic	6	157099064	157531913	432850	+	57492
chr12	46123722	46123934	ARID2	102	Exon (uc001ror.3/196528, exon 2 of 20)	12	46123620	46301819	178200	+	196528
chr15	74832592	74833454	ARID3B	-94	Distal Intergenic	15	74833548	74867343	33796	+	10620
chr15	74833801	74835103	ARID3B	253	Intron (uc002ayc.3/10620, intron 1 of 3)	15	74833548	74890472	56925	+	10620
chr2	97202350	97203374	ARID5A	0	5' UTR	2	97202464	97218371	15908	+	10865
chr15	72765455	72766744	ARIH1	0	5' UTR	15	72766667	72878896	112230	+	25820
chr15	72767200	72768655	ARIH1	533	Exon (uc002aut.4/25820, exon 1 of 14)	15	72766667	72878896	112230	+	25820
chr12	101800848	101801611	ARL1	0	5' UTR	12	101786903	101801572	14670	-	400
chr12	101802035	101802863	ARL1	-463	Distal Intergenic	12	101786903	101801572	14670	-	400
chr13	50202502	50203141	ARL11	67	5' UTR	13	50202435	50208008	5574	+	115761
chr3	93698577	93700121	ARL13B	0	5' UTR	3	93698983	93774522	75540	+	200894
chr11	30344133	30345639	ARL14EP	0	5' UTR	11	30344649	30359165	14517	+	120534
chr17	79649857	79651131	ARL16	0	5' UTR	17	79648224	79650954	2731	-	339231
chr17	44437867	44439751	ARL17A	0	5' UTR	17	44376500	44439163	62664	-	51326
chr17	44656037	44657772	ARL17A	0	5' UTR	17	44594068	44657088	63021	-	51326
chr16	57278368	57278875	ARL2BP	-163	Distal Intergenic	16	57279038	57282555	3518	+	23568
chr16	57279097	57279983	ARL2BP	59	5' UTR	16	57279038	57287545	8508	+	23568
chr11	64780893	64782252	ARL2-SNX15	0	5' UTR	11	64781585	64808044	26460	+	100528018
chr11	64794636	64795878	ARL2-SNX15	0	5' UTR	11	64794790	64808044	13255	+	100528018
chr7	12726818	12727728	ARL4A	0	5' UTR	7	12726911	12730558	3648	+	10124
chr17	41475828	41476408	ARL4D	0	5' UTR	17	41476353	41478504	2152	+	379
chr17	37323249	37323979	ARL5C	0	Exon (uc031qzy.1/390790, exon 1 of 5)	17	37319806	37323318	3513	-	390790
chr3	97482525	97484255	ARL6	0	5' UTR	3	97483595	97517373	33779	+	84100
chr16	18811530	18812948	ARL6IP1	0	5' UTR	16	18802991	18812692	9702	-	23204
chr16	18813178	18813518	ARL6IP1	-321	Downstream (2-3kb)	16	18802991	18812857	9867	-	23204
chr12	123464363	123465907	ARL6IP4	0	3' UTR	12	123464880	123467460	2581	+	51329
chr3	69132011	69132664	ARL6IP5	-1426	Distal Intergenic	3	69134090	69155239	21150	+	10550
chr1	202112534	202113237	ARL8A	634	Intron (uc001gxk.2/127829, intron 1 of 6)	1	202102532	202113871	11340	-	127829
chr1	202114120	202114819	ARL8A	-249	Downstream (1-2kb)	1	202102532	202113871	11340	-	127829
chr3	5163454	5164032	ARL8B	0	5' UTR	3	5163930	5222601	58672	+	55207
chr3	5164497	5165389	ARL8B	567	Intron (uc003bqg.3/55207, intron 1 of 6)	3	5163930	5222601	58672	+	55207
chr8	66545649	66547249	ARMC1	0	5' UTR	8	66514691	66546452	31762	-	55156
chr6	109169209	109170246	ARMC2	0	5' UTR	6	109169619	109295352	125734	+	84071
chr10	23216243	23217311	ARMC3	0	5' UTR	10	23216954	23326514	109561	+	219681
chr16	31471057	31472194	ARMC5	268	Exon (uc010vfn.2/79798, exon 3 of 8)	16	31470789	31478488	7700	+	79798
chr17	73104794	73106776	ARMC7	0	5' UTR	17	73106082	73126360	20279	+	79637
chr2	232063005	232063632	ARMC9	0	5' UTR	2	232063294	232209909	146616	+	80210
chrX	100805291	100805719	ARMCX1	0	5' UTR	23	100805514	100809675	4162	+	51309
chrX	100877827	100878802	ARMCX3	0	5' UTR	23	100878120	100882831	4712	+	51566
chrX	101853649	101853988	ARMCX5	-108	Distal Intergenic	23	101854096	101859085	4990	+	64860
chrX	101854196	101855248	ARMCX5-GPRASP2	0	5' UTR	23	101854276	101972661	118386	+	100528062
chrX	100872374	100873021	ARMCX6	0	5' UTR	23	100870108	100872991	2884	-	54470
chr1	45139302	45140771	ARMH1	0	5' UTR	1	45140394	45191263	50870	+	339541
chr6	151773606	151775137	ARMT1	184	5' UTR	6	151773422	151791232	17811	+	79624
chr11	13298057	13299034	ARNTL	-291	Distal Intergenic	11	13299325	13408812	109488	+	406
chr11	13299626	13300071	ARNTL	301	Intron (uc001mko.3/406, intron 1 of 19)	11	13299325	13408812	109488	+	406
chr12	27484065	27485850	ARNTL2	0	5' UTR	12	27485787	27578746	92960	+	56938
chr12	27486453	27487468	ARNTL2	666	Intron (uc001rht.2/56938, intron 1 of 16)	12	27485787	27578746	92960	+	56938
chr7	98923206	98924631	ARPC1A	0	5' UTR	7	98923496	98963885	40390	+	10552
chr7	98972873	98973190	ARPC1B	575	Intron (uc011kit.2/10552, intron 11 of 13)	7	98972298	98992404	20107	+	10095
chr2	219081028	219082152	ARPC2	0	5' UTR	2	219081817	219119071	37255	+	10109
chr2	219082430	219083799	ARPC2	310	Intron (uc002vhd.4/10109, intron 2 of 10)	2	219082120	219119071	36952	+	10109
chr12	110887405	110887942	ARPC3	216	Intron (uc001tqq.3/10094, intron 1 of 6)	12	110872706	110888158	15453	-	10094
chr3	9833542	9835507	ARPC4-TTLL3	0	5' UTR	3	9834232	9878040	43809	+	100526693
chr1	183602753	183604321	ARPC5	755	Intron (uc001gql.4/10092, intron 1 of 3)	1	183595328	183605076	9749	-	10092
chr1	183604544	183605403	ARPC5	0	5' UTR	1	183595328	183605076	9749	-	10092
chr11	75062928	75064248	ARRB1	-53	Distal Intergenic	11	74971166	75062875	91710	-	408
chr9	140512595	140513252	ARRDC1-AS1	56	5' UTR	9	140509784	140513308	3525	-	85026
chr19	18112637	18112863	ARRDC2	693	Intron (uc002nhu.3/27106, intron 1 of 7)	19	18111944	18124911	12968	+	27106
chr19	18111563	18111809	ARRDC2	-135	Distal Intergenic	19	18111944	18124911	12968	+	27106
chr5	78279527	78280596	ARSB	1170	Intron (uc003kfq.3/411, intron 1 of 7)	5	78111334	78281766	170433	-	411
chr5	78281346	78282065	ARSB	0	5' UTR	5	78111334	78281766	170433	-	411
chr17	66255081	66256186	ARSG	0	5' UTR	17	66255323	66417000	161678	+	22901
chr17	66288138	66289364	ARSG	502	Intron (uc002jhc.2/22901, intron 1 of 11)	17	66287636	66417000	129365	+	22901
chr5	94889866	94890883	ARSK	0	5' UTR	5	94890825	94892757	1933	+	153642
chr5	94891114	94892034	ARSK	289	Exon (uc003klc.3/153642, exon 2 of 2)	5	94890825	94940806	49982	+	153642
chr11	3663348	3664045	ART5	0	5' UTR	11	3659736	3663485	3750	-	116969
chr1	231114539	231115820	ARV1	0	5' UTR	1	231114823	231133147	18325	+	64801
chr10	52499329	52500362	ASAH2B	0	5' UTR	10	52499688	52514569	14882	+	653308
chr2	9345555	9346518	ASAP2	-376	Distal Intergenic	2	9346894	9545812	198919	+	8853
chr2	239336063	239336321	ASB1	437	Intron (uc002vyg.3/51665, intron 1 of 4)	2	239335626	239360891	25266	+	51665
chr2	239334930	239335754	ASB1	0	5' UTR	2	239335626	239360891	25266	+	51665
chr17	42263336	42265283	ASB16-AS1	0	5' UTR	17	42253342	42264085	10744	-	339201
chr2	54012320	54012654	ASB3	1331	Intron (uc021vhl.1/51130, intron 1 of 8)	2	53897117	54013985	116869	-	51130
chr12	48550522	48551675	ASB8	0	5' UTR	12	48541572	48551377	9806	-	140461
chr22	30233651	30234850	ASCC2	0	5' UTR	22	30184597	30234293	49697	-	84164
chr1	201083453	201083667	ASCL5	833	3' UTR	1	201083081	201084500	1420	-	647219
chr6	119216503	119217986	ASF1A	1262	Intron (uc011ebn.2/25842, intron 1 of 3)	6	119215241	119230335	15095	+	25842
chr17	7080681	7081487	ASGR1	-286	Intron (uc002ges.4/432, intron 2 of 8)	17	7076877	7080395	3519	-	432
chr8	37964452	37965124	ASH2L	1141	5' UTR	8	37963311	37997598	34288	+	9070
chr12	50450368	50451537	ASIC1	0	5' UTR	12	50451420	50477405	25986	+	41
chr2	220376370	220377384	ASIC4	-1508	Distal Intergenic	2	220378892	220398542	19651	+	55515
chr7	65540453	65541593	ASL	0	5' UTR	7	65540776	65552249	11474	+	435
chr19	12847473	12848518	ASNA1	0	5' UTR	19	12848306	12859137	10832	+	439
chr7	97499975	97500980	ASNS	497	Intron (uc003uot.4/440, intron 1 of 12)	7	97481429	97501477	20049	-	440
chr7	97501350	97502107	ASNS	0	5' UTR	7	97481429	97501477	20049	-	440
chr2	190526048	190527219	ASNSD1	0	5' UTR	2	190526125	190535557	9433	+	54529
chr22	26824481	26824990	ASPHD2	-290	Distal Intergenic	22	26825280	26840978	15699	+	57168
chr17	79934554	79935482	ASPSCR1	0	5' UTR	17	79935426	79975282	39857	+	79058
chr17	79935737	79936141	ASPSCR1	0	5' UTR	17	79936062	79967443	31382	+	79058
chr3	130744610	130746073	ASTE1	0	5' UTR	3	130732721	130745636	12916	-	28990
chr20	30944608	30946309	ASXL1	0	5' UTR	20	30946147	30960352	14206	+	171023
chr20	30946710	30947824	ASXL1	563	Intron (uc002wxt.3/171023, intron 1 of 3)	20	30946147	31027122	80976	+	171023
chr8	124428111	124429951	ATAD2	0	5' UTR	8	124332091	124428590	96500	-	29028
chr1	1446478	1447711	ATAD3A	0	5' UTR	1	1447523	1470067	22545	+	55210
chr1	1448057	1448490	ATAD3A	147	5' UTR	1	1447910	1470067	22158	+	55210
chr1	1406083	1407328	ATAD3B	0	5' UTR	1	1407164	1431582	24419	+	83858
chr1	1407550	1408219	ATAD3B	386	Intron (uc001afv.3/83858, intron 1 of 15)	1	1407164	1431582	24419	+	83858
chr12	51156214	51156751	ATF1	-1038	Distal Intergenic	12	51157789	51214943	57155	+	466
chr12	51157053	51157918	ATF1	0	5' UTR	12	51157789	51214943	57155	+	466
chr12	51158298	51159619	ATF1	35	5' UTR	12	51158263	51214943	56681	+	466
chr1	212739959	212740864	ATF3	1283	Intron (uc001hjf.3/467, intron 1 of 3)	1	212738676	212794119	55444	+	467
chr22	39915033	39916247	ATF4	-322	Distal Intergenic	22	39916569	39918685	2117	+	468
chr1	161735193	161736964	ATF6	0	5' UTR	1	161736034	161835745	99712	+	22926
chr12	52462880	52463831	ATG101	0	5' UTR	12	52463758	52471279	7522	+	60673
chr3	112278604	112280351	ATG3	134	Exon (uc003dzc.3/64422, exon 1 of 11)	3	112251357	112280485	29129	-	64422
chrX	107333841	107335678	ATG4A	0	5' UTR	23	107334899	107397901	63003	+	115201
chr2	242577643	242577949	ATG4B	616	Intron (uc002wbu.3/23192, intron 1 of 12)	2	242577027	242613271	36245	+	23192
chr19	10654219	10655908	ATG4D	0	5' UTR	19	10654593	10657829	3237	+	84971
chr3	11313531	11314874	ATG7	0	5' UTR	3	11314010	11599139	285130	+	10533
chr2	216176077	216177400	ATIC	0	5' UTR	2	216176679	216214496	37818	+	471
chr14	50999424	51000174	ATL1	0	5' UTR	14	50999800	51099784	99985	+	51062
chr2	38602977	38603970	ATL2	0	5' UTR	2	38522029	38603672	81644	-	64225
chr2	38604404	38605281	ATL2	0	5' UTR	2	38522029	38604432	82404	-	64225
chr11	63437764	63439310	ATL3	0	5' UTR	11	63396437	63439083	42647	-	25923
chr16	81070049	81070766	ATMIN	-21	Intron (uc002ffz.1/23300, intron 1 of 3)	16	81070787	81080951	10165	+	23300
chr10	69990619	69991246	ATOH7	624	3' UTR	10	69990352	69991870	1519	-	220202
chr4	47487187	47488558	ATP10D	0	5' UTR	4	47487410	47549581	62172	+	57205
chr13	113343357	113344041	ATP11A	-602	Distal Intergenic	13	113344643	113541482	196840	+	23250
chr13	113344774	113346375	ATP11A	131	Intron (uc001vsi.4/23250, intron 1 of 29)	13	113344643	113541482	196840	+	23250
chr3	182510411	182511326	ATP11B	0	5' UTR	3	182511291	182554412	43122	+	23200
chr1	17337202	17338032	ATP13A2	391	Intron (uc001baa.2/23400, intron 1 of 28)	1	17312453	17338423	25971	-	23400
chr1	17338466	17338752	ATP13A2	-43	Distal Intergenic	1	17312453	17338423	25971	-	23400
chr1	116915545	116915890	ATP1A1	0	5' UTR	1	116915795	116928766	12972	+	476
chr1	116916276	116917658	ATP1A1	0	5' UTR	1	116916489	116947396	30908	+	476
chr19	42497839	42498665	ATP1A3	0	5' UTR	19	42470734	42498222	27489	-	478
chr1	169074827	169075157	ATP1B1	-790	Distal Intergenic	1	169075947	169101960	26014	+	481
chr1	169075359	169076852	ATP1B1	0	5' UTR	1	169075947	169101960	26014	+	481
chr12	58334304	58336181	ATP23	0	5' UTR	12	58335445	58351052	15608	+	91419
chr12	110718052	110718527	ATP2A2	-505	Distal Intergenic	12	110719032	110788897	69866	+	488
chr17	3866217	3867061	ATP2A3	697	Intron (uc002fwx.2/489, intron 1 of 22)	17	3827163	3867758	40596	-	489
chr17	3868007	3868740	ATP2A3	-249	Distal Intergenic	17	3827163	3867758	40596	-	489
chr19	1240554	1241113	ATP5F1D	-636	Distal Intergenic	19	1241749	1244824	3076	+	513
chr19	1241321	1241873	ATP5F1D	0	5' UTR	19	1241749	1244824	3076	+	513
chr1	28562243	28563917	ATP5IF1	0	3' UTR	1	28562602	28564616	2015	+	93974
chr10	105155617	105155883	ATP5MD	387	5' UTR	10	105148809	105156270	7462	-	84833
chr7	99062920	99064110	ATP5MF-PTCD1	0	5' UTR	7	99014362	99063824	49463	-	100526740
chr14	104387458	104388625	ATP5MPL	0	5' UTR	14	104378625	104387903	9279	-	9556
chr21	35286989	35288683	ATP5PO	0	5' UTR	21	35275757	35288158	12402	-	539
chrX	153656679	153657049	ATP6AP1	0	5' UTR	23	153656978	153664862	7885	+	537
chrX	153657266	153657471	ATP6AP1	75	5' UTR	23	153657191	153664862	7672	+	537
chrX	153658820	153659261	ATP6AP1	1629	Exon (uc004flg.1/537, exon 2 of 10)	23	153657191	153664862	7672	+	537
chrX	40439178	40440060	ATP6AP2	-156	Distal Intergenic	23	40440216	40465888	25673	+	10159
chr17	40608707	40609854	ATP6V0A1	-1008	Distal Intergenic	17	40610862	40622984	12123	+	535
chr17	40610628	40612439	ATP6V0A1	0	5' UTR	17	40610862	40622984	12123	+	535
chr12	124196506	124196968	ATP6V0A2	0	5' UTR	12	124196865	124222049	25185	+	23545
chr12	124197464	124198452	ATP6V0A2	599	Intron (uc001ufq.1/23545, intron 1 of 8)	12	124196865	124246301	49437	+	23545
chr12	124198692	124199368	ATP6V0A2	1827	Intron (uc001ufq.1/23545, intron 1 of 8)	12	124196865	124246301	49437	+	23545
chr1	44439721	44441691	ATP6V0B	0	5' UTR	1	44440602	44443972	3371	+	533
chr5	172410677	172411758	ATP6V0E1	0	5' UTR	5	172410763	172461900	51138	+	8992
chr7	149570005	149571311	ATP6V0E2	0	5' UTR	7	149570057	149575686	5630	+	155066
chr8	20054831	20055851	ATP6V1B2	127	5' UTR	8	20054704	20079207	24504	+	526
chr8	104032196	104033761	ATP6V1C1	0	5' UTR	8	104033248	104085285	52038	+	528
chr8	104034011	104034214	ATP6V1C1	720	Intron (uc003ykz.4/528, intron 1 of 12)	8	104033291	104085285	51995	+	528
chr7	128502526	128503933	ATP6V1F	0	5' UTR	7	128502857	128505903	3047	+	9296
chr9	117349805	117350326	ATP6V1G1	0	5' UTR	9	117349994	117361152	11159	+	9550
chr6	31514263	31515830	ATP6V1G2-DDX39B	0	5' UTR	6	31497996	31514625	16630	-	100532737
chr8	54754500	54756497	ATP6V1H	0	5' UTR	8	54628103	54755602	127500	-	51606
chrX	77165772	77167023	ATP7A	0	5' UTR	23	77166194	77220387	54194	+	538
chr1	154297213	154298027	ATP8B2	-9	3' UTR	1	154298036	154310322	12287	+	57198
chr1	154298407	154298990	ATP8B2	371	Intron (uc001few.3/57198, intron 1 of 11)	1	154298036	154310322	12287	+	57198
chr19	1812070	1813250	ATP8B3	0	5' UTR	19	1782074	1812236	30163	-	148229
chr18	76829753	76830863	ATP9B	356	Intron (uc002lmu.3/374868, intron 1 of 4)	18	76829397	77138282	308886	+	374868
chr1	47132964	47133811	ATPAF1	288	Exon (uc001cqh.4/64756, exon 1 of 9)	1	47100711	47134099	33389	-	64756
chr17	17941850	17942460	ATPAF2	20	5' UTR	17	17918373	17942480	24108	-	91647
chr3	48487245	48489048	ATRIP	0	5' UTR	3	48488114	48507708	19595	+	84126
chr20	3451133	3451769	ATRN	0	5' UTR	20	3451665	3596550	144886	+	8455
chr20	3452088	3452896	ATRN	423	Exon (uc002wil.2/8455, exon 1 of 25)	20	3451665	3631769	180105	+	8455
chrX	77041047	77042383	ATRX	0	5' UTR	23	76760356	77041719	281364	-	546
chrX	77042616	77043665	ATRX	-897	Distal Intergenic	23	76937012	77041719	104708	-	546
chr22	46067187	46067956	ATXN10	0	5' UTR	22	46067678	46241187	173510	+	25814
chr22	46068547	46069081	ATXN10	630	Intron (uc003bgm.2/25814, intron 1 of 11)	22	46067917	46241187	173271	+	25814
chr16	28833747	28834129	ATXN2L	-240	Intron (uc010vct.2/uc010vct.2, intron 2 of 7)	16	28834369	28844675	10307	+	11273
chr16	28835044	28836116	ATXN2L	675	Intron (uc010byl.2/11273, intron 1 of 12)	16	28834369	28848558	14190	+	11273
chr3	63850193	63851142	ATXN7	0	5' UTR	3	63850233	63898599	48367	+	6314
chr7	105516277	105516919	ATXN7L1	112	Exon (uc003vde.2/222255, exon 1 of 12)	7	105245221	105517031	271811	-	222255
chr1	110025551	110026374	ATXN7L2	-187	Distal Intergenic	1	110026561	110035420	8860	+	127002
chr1	110026618	110027669	ATXN7L2	57	Exon (uc001dxr.3/127002, exon 1 of 11)	1	110026561	110035420	8860	+	127002
chr12	74931106	74932019	ATXN7L3B	0	5' UTR	12	74931551	74935232	3682	+	552889
chr9	94122919	94124178	AUH	28	5' UTR	9	93976097	94124206	148110	-	549
chr1	26187438	26188192	AUNIP	-1590	3' UTR	1	26160497	26185848	25352	-	79000
chr1	1309973	1311896	AURKAIP1	0	5' UTR	1	1309110	1310246	1137	-	54998
chr17	8112986	8114923	AURKB	0	5' UTR	17	8108049	8113567	5519	-	9212
chr7	69061865	69062878	AUTS2	-1027	Distal Intergenic	7	69063905	69755607	691703	+	26053
chr7	69064209	69064471	AUTS2	304	5' UTR	7	69063905	70257885	1193981	+	26053
chr15	34329625	34330910	AVEN	393	Intron (uc001zhk.1/1133, intron 1 of 2)	15	34158428	34331303	172876	-	57099
chr15	34331357	34332085	AVEN	-54	Intron (uc001zhk.1/1133, intron 1 of 2)	15	34158428	34331303	172876	-	57099
chr7	32534309	32535246	AVL9	0	5' UTR	7	32535176	32623779	88604	+	23080
chr7	32535508	32536206	AVL9	332	Intron (uc003tcv.1/23080, intron 1 of 15)	7	32535176	33079036	543861	+	23080
chr10	99446572	99447132	AVPI1	0	5' UTR	10	99437181	99446625	9445	-	60370
chr10	99447355	99448111	AVPI1	-340	Distal Intergenic	10	99437181	99447015	9835	-	60370
chr1	179334604	179335765	AXDND1	0	5' UTR	1	179334855	179437852	102998	+	126859
chr8	103874674	103875525	AZIN1	872	Intron (uc003ykx.3/51582, intron 1 of 12)	8	103838536	103876397	37862	-	51582
chr1	33546545	33547372	AZIN2	0	5' UTR	1	33546714	33585995	39282	+	113451
chr1	235665882	235667309	B3GALNT2	472	Intron (uc001hxc.3/148789, intron 1 of 11)	1	235610505	235667781	57277	-	148789
chr1	235668086	235668963	B3GALNT2	-305	Distal Intergenic	1	235628213	235667781	39569	-	148789
chr6	33243894	33245303	B3GALT4	0	3' UTR	6	33244917	33246602	1686	+	8705
chr11	62388498	62389405	B3GAT3	44	5' UTR	11	62382768	62389449	6682	-	26229
chr3	182972453	182973016	B3GNT5	847	Intron (uc003flk.3/84002, intron 1 of 1)	3	182971606	182991179	19574	+	84002
chr3	182971993	182972197	B3GNT5	387	5' UTR	3	182971606	182991179	19574	+	84002
chr12	58026197	58026741	B4GALNT1	0	5' UTR	12	58019678	58026464	6787	-	2583
chr12	58026953	58027519	B4GALNT1	0	5' UTR	12	58019678	58027022	7345	-	2583
chr9	33167801	33168236	B4GALT1	-445	Distal Intergenic	9	33110639	33167356	56718	-	2683
chr1	44444211	44444707	B4GALT2	-167	Distal Intergenic	1	44444874	44456843	11970	+	8704
chr1	44445309	44445786	B4GALT2	0	5' UTR	1	44445608	44456843	11236	+	8704
chr1	161146537	161148207	B4GALT3	0	3' UTR	1	161141100	161147758	6659	-	8703
chr20	48328645	48330247	B4GALT5	174	5' UTR	20	48249483	48330421	80939	-	9334
chr20	48330520	48330909	B4GALT5	-99	Distal Intergenic	20	48249483	48330421	80939	-	9334
chr5	177026156	177026704	B4GALT7	-415	Distal Intergenic	5	177027119	177037346	10228	+	11285
chr5	177026932	177027907	B4GALT7	0	5' UTR	5	177027119	177037346	10228	+	11285
chr11	66115427	66115725	B4GAT1	-266	Exon (uc021qlw.1/uc021qlw.1, exon 1 of 1)	11	66112843	66115161	2319	-	11041
chr17	19280421	19282154	B9D1	0	5' UTR	17	19240867	19281495	40629	-	27077
chr19	17378171	17378724	BABAM1	0	5' UTR	19	17378232	17388332	10101	+	29086
chr21	42540783	42541148	BACE2	1055	Intron (uc002yyw.3/25825, intron 1 of 8)	21	42539728	42648524	108797	+	25825
chr9	33263025	33264191	BAG1	457	Intron (uc003zsi.3/573, intron 2 of 7)	9	33252470	33264648	12179	-	573
chr10	121411693	121412392	BAG3	811	Intron (uc001lel.3/9531, intron 1 of 3)	10	121410882	121437329	26448	+	9531
chr10	121410542	121411046	BAG3	0	5' UTR	10	121410882	121437013	26132	+	9531
chr14	104028144	104029058	BAG5	0	5' UTR	14	104022881	104028655	5775	-	9529
chr15	40731599	40733147	BAHD1	0	5' UTR	15	40731920	40760441	28522	+	22893
chr17	79007247	79008400	BAIAP2-DT	119	5' UTR	17	79002933	79008519	5587	-	440465
chr6	33546547	33548328	BAK1	0	5' UTR	6	33540323	33548070	7748	-	578
chr10	28965251	28966179	BAMBI	-245	Distal Intergenic	10	28966424	28971868	5445	+	25805
chr10	28966426	28966660	BAMBI	2	5' UTR	10	28966424	28971868	5445	+	25805
chr16	87984221	87984902	BANP	0	5' UTR	16	87984238	88066851	82614	+	54971
chr3	52443496	52444042	BAP1	79	5' UTR	3	52435020	52444121	9102	-	8314
chr2	215674911	215675189	BARD1	-483	Distal Intergenic	2	215632206	215674428	42223	-	580
chr2	215672312	215674117	BARD1	311	Intron (uc002veu.2/580, intron 1 of 10)	2	215593275	215674428	81154	-	580
chr14	75988202	75989974	BATF	0	5' UTR	14	75988784	76013334	24551	+	10538
chr11	64764032	64764959	BATF2	0	5' UTR	11	64755417	64764517	9101	-	116071
chr11	64765620	64766194	BATF2	-1103	Distal Intergenic	11	64755417	64764517	9101	-	116071
chr19	49457740	49458091	BAX	-26	Distal Intergenic	19	49458117	49464519	6403	+	581
chr14	35342092	35343949	BAZ1A	189	5' UTR	14	35269430	35344138	74709	-	11177
chr14	35344333	35345265	BAZ1A	0	5' UTR	14	35221937	35344853	122917	-	11177
chr7	72934865	72935838	BAZ1B	777	Intron (uc003tyc.3/9031, intron 1 of 19)	7	72854728	72936615	81888	-	9031
chr7	72936388	72937253	BAZ1B	0	5' UTR	7	72854728	72936615	81888	-	9031
chr2	160567357	160569263	BAZ2B	0	5' UTR	2	160294591	160568946	274356	-	29994
chr11	66277845	66278692	BBS1	0	5' UTR	11	66278119	66291047	12929	+	582
chr12	76741057	76742718	BBS10	0	5' UTR	12	76738266	76742222	3957	-	79738
chr4	123653284	123654500	BBS12	0	5' UTR	4	123653857	123666098	12242	+	166379
chr4	122791034	122792016	BBS7	0	5' UTR	4	122745484	122791652	46169	-	55212
chr7	33168397	33170020	BBS9	0	5' UTR	7	33169152	33645680	476529	+	27241
chrX	152989436	152989841	BCAP31	0	5' UTR	23	152965947	152989556	23610	-	10134
chr1	115123497	115124641	BCAS2	0	5' UTR	1	115110181	115124265	14085	-	10286
chr17	58754148	58756006	BCAS3	0	5' UTR	17	58755172	59115415	360244	+	54828
chr20	49410573	49411379	BCAS4	-88	Distal Intergenic	20	49411467	49457463	45997	+	55653
chr10	127511761	127513559	BCCIP	0	5' UTR	10	127512104	127523219	11116	+	56647
chr12	50235503	50237153	BCDIN3D	0	5' UTR	12	50229826	50236912	7087	-	144233
chr6	80815708	80817617	BCKDHB	0	5' UTR	6	80816344	81055987	239644	+	594
chr16	31119250	31119754	BCKDK	0	5' UTR	16	31119615	31124112	4498	+	10295
chr2	60778249	60778739	BCL11A	1894	Intron (uc002sab.3/53335, intron 1 of 4)	2	60678302	60780633	102332	-	53335
chr2	60779076	60780775	BCL11A	0	5' UTR	2	60678302	60780633	102332	-	53335
chr18	60986055	60987154	BCL2	0	5' UTR	18	60790579	60986613	196035	-	596
chr2	111877690	111878561	BCL2L11	0	5' UTR	2	111878491	111886423	7933	+	10018
chr22	18111141	18112210	BCL2L13	0	5' UTR	22	18111682	18185188	73507	+	23786
chr14	23775476	23776379	BCL2L2-PABPN1	0	5' UTR	14	23775971	23795394	19424	+	100529063
chr19	45250597	45251729	BCL3	-249	Distal Intergenic	19	45251978	45263301	11324	+	602
chr19	45252360	45253409	BCL3	382	Intron (uc010xxe.2/602, intron 1 of 8)	19	45251978	45263301	11324	+	602
chr3	187461737	187462041	BCL6	1472	Intron (uc003frq.2/604, intron 1 of 9)	3	187439165	187463513	24349	-	604
chr3	187462242	187463199	BCL6	314	5' UTR	3	187439165	187463513	24349	-	604
chr3	187463527	187463998	BCL6	-14	Distal Intergenic	3	187439165	187463513	24349	-	604
chr11	118783217	118784627	BCL9L	-1604	Distal Intergenic	11	118766851	118781613	14763	-	283149
chr22	23522218	23522744	BCR	0	5' UTR	22	23522552	23660224	137673	+	613
chr2	219523467	219524489	BCS1L	0	5' UTR	2	219524379	219528166	3788	+	617
chr11	27527239	27529109	BDNF-AS	0	5' UTR	11	27528399	27699350	170952	+	497258
chr5	70751004	70752682	BDP1	0	5' UTR	5	70751442	70807178	55737	+	55814
chr14	101034734	101035089	BEGAIN	-327	Intron (uc001yhq.3/57596, intron 1 of 6)	14	101003484	101034407	30924	-	57596
chr6	107436978	107438111	BEND3	-1342	Distal Intergenic	6	107386385	107435636	49252	-	57673
chr6	56820062	56821009	BEND6	289	5' UTR	6	56819773	56892142	72370	+	221336
chr11	206518	206821	BET1L	601	Intron (uc001lod.2/51272, intron 1 of 2)	11	202924	207422	4499	-	51272
chr11	207095	208021	BET1L	0	5' UTR	11	202924	207422	4499	-	51272
chrX	102470833	102471462	BEX4	813	3' UTR	23	102470020	102472128	2109	+	56271
chr16	14726165	14727437	BFAR	0	5' UTR	16	14726668	14763093	36426	+	51283
chr16	14727694	14728060	BFAR	1026	Intron (uc002dco.3/51283, intron 1 of 7)	16	14726668	14763093	36426	+	51283
chr20	17512056	17512575	BFSP1	-43	Intron (uc002wpp.3/631, intron 1 of 7)	20	17474550	17512013	37464	-	631
chr12	26275751	26276709	BHLHE41	1294	Exon (uc001rhb.3/79365, exon 4 of 5)	12	26272959	26278003	5045	-	79365
chr9	95527252	95528590	BICD2	-169	Distal Intergenic	9	95473645	95527083	53439	-	23299
chr19	48111235	48112145	BICRA	0	5' UTR	19	48111453	48206534	95082	+	29998
chr19	48113126	48113397	BICRA	1673	Intron (uc002phh.4/29998, intron 1 of 14)	19	48111453	48206534	95082	+	29998
chr6	42748814	42749555	BICRAL	-235	Distal Intergenic	6	42749790	42820399	70610	+	23506
chr6	42749818	42750182	BICRAL	28	5' UTR	6	42749790	42836296	86507	+	23506
chr6	42750446	42750758	BICRAL	656	Intron (uc003osm.1/23506, intron 1 of 5)	6	42749790	42836296	86507	+	23506
chr6	42751162	42752679	BICRAL	1372	Intron (uc003osm.1/23506, intron 1 of 5)	6	42749790	42836296	86507	+	23506
chr22	18255949	18256837	BID	0	5' UTR	22	18216906	18256808	39903	-	637
chr2	127864263	127864662	BIN1	241	5' UTR	2	127805599	127864903	59305	-	274
chr2	127864898	127865757	BIN1	0	5' UTR	2	127805599	127864903	59305	-	274
chr12	51716302	51717972	BIN2	0	5' UTR	12	51674822	51717938	43117	-	51411
chr8	22525687	22526832	BIN3	0	5' UTR	8	22477947	22526661	48715	-	55909
chr11	102187634	102189009	BIRC3	0	5' UTR	11	102188181	102210135	21955	+	330
chr17	76210008	76211037	BIRC5	0	3' UTR	17	76210277	76211066	790	+	332
chr12	56109410	56110598	BLOC1S1-RDH5	0	5' UTR	12	56109818	56116442	6625	+	100528022
chr10	102045482	102046905	BLOC1S2	0	5' UTR	10	102033035	102046116	13082	-	282991
chr19	45680883	45682651	BLOC1S3	0	5' UTR	19	45682003	45685058	3056	+	388552
chr19	45682933	45683530	BLOC1S3	930	3' UTR	19	45682003	45685058	3056	+	388552
chr6	8063723	8064261	BLOC1S5-TXNDC5	386	Intron (uc003mxw.3/100526836, intron 1 of 12)	6	7881483	8064647	183165	-	100526836
chr7	43797514	43799479	BLVRA	0	5' UTR	7	43798272	43846941	48670	+	644
chr15	40398858	40399513	BMF	-219	Intron (uc001zku.4/90427, intron 2 of 3)	15	40380091	40398639	18549	-	90427
chr15	40400229	40401802	BMF	0	5' UTR	15	40380091	40401085	20995	-	90427
chr10	22609831	22610545	BMI1	0	5' UTR	10	22610139	22620414	10276	+	648
chr8	22023596	22023888	BMP1	759	Intron (uc011kzb.2/649, intron 1 of 6)	8	22022837	22069840	47004	+	649
chr4	79695773	79697092	BMP2K	-440	Distal Intergenic	4	79697532	79792214	94683	+	55589
chr6	7726028	7726484	BMP6	-527	Distal Intergenic	6	7727011	7881961	154951	+	654
chr6	7728637	7729084	BMP6	1626	Intron (uc003mxu.4/654, intron 1 of 6)	6	7727011	7881961	154951	+	654
chr1	40254355	40255949	BMP8B	0	5' UTR	1	40223903	40254533	30631	-	656
chr7	33943537	33944294	BMPER	-229	Distal Intergenic	7	33944523	34195484	250962	+	168667
chr10	88514831	88516014	BMPR1A	-382	Distal Intergenic	10	88516396	88684945	168550	+	657
chr2	203239662	203241023	BMPR2	-27	Distal Intergenic	2	203241050	203335067	94018	+	659
chr10	43277679	43278846	BMS1	0	5' UTR	10	43277954	43330385	52432	+	9790
chr5	172571943	172572216	BNIP1	498	Intron (uc003mci.4/662, intron 1 of 6)	5	172571445	172591390	19946	+	662
chr10	133794173	133794913	BNIP3	522	Intron (uc001lkv.1/664, intron 1 of 5)	10	133781204	133795435	14232	-	664
chr8	26240065	26240918	BNIP3L	0	5' UTR	8	26240523	26270644	30122	+	665
chr8	26241314	26242154	BNIP3L	420	Intron (uc003xex.1/665, intron 1 of 5)	8	26240894	26270644	29751	+	665
chr3	112930236	112930481	BOC	0	5' UTR	3	112930412	112970852	40441	+	91653
chr3	112931200	112931643	BOC	0	5' UTR	3	112931375	112990452	59078	+	91653
chr5	173043422	173043947	BOD1	0	5' UTR	5	173034148	173043666	9519	-	91272
chr4	13628244	13628965	BOD1L1	363	Intron (uc003gmz.1/259282, intron 1 of 25)	4	13570366	13629328	58963	-	259282
chr8	145514013	145514914	BOP1	206	Intron (uc003zbr.1/23246, intron 1 of 15)	8	145486056	145515120	29065	-	23246
chr12	12509530	12511457	BORCS5	0	5' UTR	12	12510020	12619838	109819	+	118426
chr17	8095192	8096141	BORCS6	-1628	Distal Intergenic	17	8091651	8093564	1914	-	54785
chr10	104613748	104614710	BORCS7-ASMT	0	5' UTR	10	104613967	104661655	47689	+	100528007
chr19	19302402	19304056	BORCS8-MEF2B	0	5' UTR	19	19256376	19303400	47025	-	4207
chr7	134330545	134332440	BPGM	0	5' UTR	7	134331531	134364567	33037	+	669
chr6	3117981	3118676	BPHL	-250	Distal Intergenic	6	3118926	3153432	34507	+	670
chr6	3119340	3119574	BPHL	414	5' UTR	6	3118926	3153432	34507	+	670
chr1	220262544	220263919	BPNT1	0	5' UTR	1	220230824	220263191	32368	-	10380
chr17	65820726	65821637	BPTF	-143	Distal Intergenic	17	65821780	65900956	79177	+	2186
chr17	65822230	65823544	BPTF	450	Exon (uc010wqm.1/2186, exon 1 of 10)	17	65821780	65980494	158715	+	2186
chr12	112122845	112123483	BRAP	41	5' UTR	12	112079950	112123524	43575	-	8315
chr7	2594897	2595559	BRAT1	0	5' UTR	7	2577444	2595392	17949	-	221927
chr13	32889071	32890967	BRCA2	0	5' UTR	13	32889617	32907524	17908	+	675
chrX	154299953	154300598	BRCC3	258	Intron (uc011mzz.3/79184, intron 1 of 2)	23	154299695	154351349	51655	+	79184
chr9	136931017	136932296	BRD3	845	Intron (uc004cew.3/8019, intron 1 of 11)	9	136895446	136933141	37696	-	8019
chr5	891981	892701	BRD9	0	5' UTR	5	863850	892637	28788	-	65980
chr2	28112699	28114407	BRE-AS1	0	5' UTR	2	28112323	28113981	1659	-	100302650
chr14	105767379	105768147	BRF1	-50	Intron (uc001yqs.2/23241, intron 1 of 23)	14	105722523	105767329	44807	-	2972
chr8	37706807	37707734	BRF2	0	5' UTR	8	37701398	37707431	6034	-	55290
chr12	125477484	125477906	BRI3BP	-288	Distal Intergenic	12	125478194	125510349	32156	+	140707
chr12	125478873	125480077	BRI3BP	679	Intron (uc001uha.1/140707, intron 1 of 2)	12	125478194	125510349	32156	+	140707
chr3	10156998	10158478	BRK1	0	5' UTR	3	10157333	10168874	11542	+	55845
chr11	66111835	66112861	BRMS1	0	3' UTR	11	66104804	66112582	7779	-	25855
chr14	36294730	36295664	BRMS1L	0	5' UTR	14	36295597	36333159	37563	+	84312
chr14	36295920	36296427	BRMS1L	323	Intron (uc010tpx.1/84312, intron 1 of 6)	14	36295597	36341169	45573	+	84312
chr3	9772429	9773423	BRPF1	-11	Distal Intergenic	3	9773434	9789699	16266	+	7862
chr3	9773959	9774452	BRPF1	525	Intron (uc003bse.3/7862, intron 1 of 13)	3	9773434	9789699	16266	+	7862
chr6	36163463	36164221	BRPF3	-329	Exon (uc003olu.3/uc003olu.3, exon 1 of 3)	6	36164550	36200567	36018	+	27154
chr6	36164751	36165568	BRPF3	201	Intron (uc003olv.4/27154, intron 1 of 12)	6	36164550	36200567	36018	+	27154
chrX	80063199	80064125	BRWD3	288	5' UTR	23	79924987	80064413	139427	-	254065
chr11	62473382	62473713	BSCL2	74	5' UTR	11	62457734	62473787	16054	-	26580
chr1	32857945	32858324	BSDC1	1738	Intron (uc001bvg.4/55108, intron 2 of 11)	1	32830705	32860062	29358	-	55108
chr19	570881	572313	BSG	0	5' UTR	19	571277	583493	12217	+	682
chr19	572577	573799	BSG	123	5' UTR	19	572454	583493	11040	+	682
chr3	49591004	49592333	BSN-DT	0	5' UTR	3	49586739	49591799	5061	-	100132677
chr9	116113046	116113366	BSPRY	1234	Intron (uc004bhg.4/54836, intron 1 of 5)	9	116111812	116133513	21702	+	54836
chr11	13483892	13485611	BTBD10	0	5' UTR	11	13409556	13484838	75283	-	84280
chr20	11871910	11873313	BTBD3	433	Intron (uc002wny.3/22903, intron 1 of 4)	20	11871477	11907243	35767	+	22903
chr14	93797565	93798574	BTBD7	811	Intron (uc001ybo.3/55727, intron 1 of 10)	14	93703896	93799385	95490	-	55727
chr14	93799162	93800286	BTBD7	0	5' UTR	14	93703896	93799385	95490	-	55727
chr1	92545421	92546762	BTBD8	0	5' UTR	1	92545862	92605329	59468	+	284697
chr12	92537925	92538942	BTG1	731	Exon (uc001tby.3/694, exon 2 of 2)	12	92534054	92539673	5620	-	694
chr12	92539835	92540551	BTG1	-162	Exon (uc001tca.3/uc001tca.3, exon 1 of 4)	12	92534054	92539673	5620	-	694
chr1	203275107	203276171	BTG2	443	Intron (uc001gzq.3/7832, intron 1 of 1)	1	203274664	203278729	4066	+	7832
chr21	18982935	18984505	BTG3	763	Intron (uc002ykk.3/10950, intron 1 of 4)	21	18965968	18985268	19301	-	10950
chrX	100640958	100641639	BTK	0	5' UTR	23	100604435	100641212	36778	-	695
chr6	26457794	26459310	BTN2A1	0	5' UTR	6	26458153	26469866	11714	+	11120
chr6	26383243	26384496	BTN2A2	0	5' UTR	6	26383324	26395100	11777	+	10385
chr10	103113493	103114815	BTRC	0	5' UTR	10	103113790	103239214	125425	+	8945
chr10	124914232	124914674	BUB3	472	5' UTR	10	124913760	124924886	11127	+	9184
chr7	73097507	73098529	BUD23	0	5' UTR	7	73097898	73111070	13173	+	114049
chr7	16686488	16687084	BZW2	729	Intron (uc011jxx.1/28969, intron 1 of 8)	7	16685759	16746148	60390	+	28969
chr10	45496800	45497278	C10orf25	-330	Intron (uc001jbw.3/7570, intron 1 of 1)	10	45493146	45496470	3325	-	220979
chr10	124713128	124714004	C10orf88	0	5' UTR	10	124690419	124713919	23501	-	80007
chr10	124714521	124715256	C10orf88	-602	Distal Intergenic	10	124690419	124713919	23501	-	80007
chr10	104210609	104211051	C10orf95	249	Exon (uc001kvo.1/79946, exon 2 of 2)	10	104209594	104211300	1707	-	79946
chr11	111748976	111750792	C11orf1	0	5' UTR	11	111749948	111754797	4850	+	64776
chr11	68038363	68040249	C11orf24	0	5' UTR	11	68028803	68039469	10667	-	53838
chr11	128774808	128776231	C11orf45	0	5' UTR	11	128769460	128775592	6133	-	219833
chr11	46958302	46958884	C11orf49	62	5' UTR	11	46958240	47185931	227692	+	79096
chr11	108337383	108338719	C11orf65	0	5' UTR	11	108179246	108338258	159013	-	160140
chr11	114269132	114269582	C11orf71	1690	3' UTR	11	114262170	114271272	9103	-	54494
chr11	36615843	36616621	C11orf74	0	5' UTR	11	36616043	36680841	64799	+	119710
chr11	66511703	66512952	C11orf80	0	5' UTR	11	66512207	66610987	98781	+	79703
chr11	33722375	33723057	C11orf91	-89	Downstream (1-2kb)	11	33719654	33722286	2633	-	100131378
chr12	53693391	53693920	C12orf10	0	5' UTR	12	53693470	53697632	4163	+	60314
chr12	88429179	88429379	C12orf29	0	5' UTR	12	88429268	88443937	14670	+	91298
chr12	121453678	121454255	C12orf43	45	5' UTR	12	121440848	121454300	13453	-	64897
chr12	117175804	117176138	C12orf49	0	5' UTR	12	117153596	117175843	22248	-	79794
chr12	7052666	7054141	C12orf57	0	3' UTR	12	7053203	7055165	1963	+	113246
chr12	110486120	110486894	C12orf76	0	5' UTR	12	110478983	110486326	7344	-	400073
chr14	23563412	23564345	C14orf119	-338	Exon (uc001wit.4/22985, exon 1 of 19)	14	23564683	23569665	4983	+	55017
chr14	45366189	45367476	C14orf28	0	5' UTR	14	45366507	45376460	9954	+	122525
chr14	23477551	23479329	C14orf93	31	5' UTR	14	23456110	23479360	23251	-	60686
chr15	36871303	36872940	C15orf41	0	5' UTR	15	36871812	37102449	230638	+	84529
chr15	38987656	38987960	C15orf53	-839	Distal Intergenic	15	38988799	38992239	3441	+	400359
chr16	81110120	81111369	C16orf46	0	5' UTR	16	81087102	81110872	23771	-	123775
chr16	29756827	29757549	C16orf54	0	5' UTR	16	29753786	29757340	3555	-	283897
chr16	31518972	31519418	C16orf58	322	5' UTR	16	31500796	31519740	18945	-	64755
chr16	31519642	31520760	C16orf58	0	5' UTR	16	31500796	31519740	18945	-	64755
chr16	67142982	67144083	C16orf70	0	5' UTR	16	67143866	67182442	38577	+	80262
chr16	67144328	67144684	C16orf70	413	Intron (uc002erc.3/80262, intron 2 of 16)	16	67143915	67182442	38528	+	80262
chr16	9183902	9184190	C16orf72	-1347	Distal Intergenic	16	9185537	9213555	28019	+	29035
chr16	9184515	9185020	C16orf72	-517	Distal Intergenic	16	9185537	9213555	28019	+	29035
chr16	9186610	9187605	C16orf72	1073	Exon (uc002czm.3/29035, exon 2 of 4)	16	9185537	9213555	28019	+	29035
chr16	67701002	67701980	C16orf86	285	5' UTR	16	67700717	67702661	1945	+	388284
chr16	46863212	46864649	C16orf87	425	Intron (uc002eek.1/388272, intron 1 of 3)	16	46835959	46865074	29116	-	388272
chr16	1470669	1471162	C16orf91	0	5' UTR	16	1469745	1470801	1057	-	283951
chr16	30032461	30033107	C16orf92	-1548	Intron (uc010bzb.2/552900, intron 2 of 4)	16	30034655	30036023	1369	+	146378
chr17	42218930	42220248	C17orf53	0	5' UTR	17	42219274	42239844	20571	+	78995
chr17	65988868	65989604	C17orf58	161	3' UTR	17	65987217	65989765	2549	-	284018
chr17	54909943	54910662	C17orf67	594	5' UTR	17	54869274	54911256	41983	-	339210
chr17	260479	260921	C17orf97	361	Intron (uc021tna.1/400566, intron 1 of 1)	17	260118	264457	4340	+	400566
chr18	33551411	33553350	C18orf21	0	5' UTR	18	33552588	33559250	6663	+	83608
chr18	43753524	43754123	C18orf25	0	5' UTR	18	43753988	43846955	92968	+	147339
chr18	43754398	43755293	C18orf25	410	Intron (uc002lbw.3/147339, intron 1 of 4)	18	43753988	43846955	92968	+	147339
chr19	30205791	30207584	C19orf12	0	3' UTR	19	30189793	30205963	16171	-	83636
chr19	1479162	1479717	C19orf25	0	5' UTR	19	1461762	1479228	17467	-	148223
chr19	40853578	40855254	C19orf47	0	5' UTR	19	40826967	40854316	27350	-	126526
chr19	13885139	13885854	C19orf53	0	5' UTR	19	13885257	13889586	4330	+	28974
chr19	10196599	10197905	C19orf66	0	5' UTR	19	10196806	10198936	2131	+	55337
chr19	5679828	5681153	C19orf70	0	5' UTR	19	5678433	5680911	2479	-	125988
chr19	49621650	49622851	C19orf73	0	3' UTR	19	49621654	49622397	744	-	55150
chrX	119763599	119764141	C1GALT1C1	0	5' UTR	23	119759529	119764005	4477	-	29071
chr1	169763202	169765000	C1orf112	0	5' UTR	1	169763871	169773526	9656	+	55732
chr1	38272679	38273492	C1orf122	0	5' UTR	1	38273473	38275126	1654	+	127687
chr1	53685562	53686793	C1orf123	0	5' UTR	1	53679772	53686289	6518	-	54987
chr1	1051230	1051874	C1orf159	0	5' UTR	1	1017198	1051736	34539	-	54991
chr1	109654866	109655493	C1orf194	0	5' UTR	1	109648573	109655369	6797	-	127003
chr1	231003087	231003737	C1orf198	565	Intron (uc001hub.3/84886, intron 1 of 3)	1	230972865	231004302	31438	-	84886
chr1	231004523	231004752	C1orf198	-221	5' UTR	1	230972865	231004302	31438	-	84886
chr1	184355398	184355698	C1orf21	-452	Distal Intergenic	1	184356150	184598155	242006	+	81563
chr1	184356023	184356353	C1orf21	0	5' UTR	1	184356150	184598155	242006	+	81563
chr1	184356758	184358234	C1orf21	608	Intron (uc001gqv.1/81563, intron 1 of 5)	1	184356150	184598155	242006	+	81563
chr1	36183196	36185016	C1orf216	0	5' UTR	1	36179477	36184790	5314	-	127703
chr1	228290880	228291189	C1orf35	0	5' UTR	1	228288428	228291022	2595	-	79169
chr1	154191710	154193518	C1orf43	0	5' UTR	1	154179183	154193273	14091	-	25912
chr1	85724238	85724826	C1orf52	529	Exon (uc001dkv.3/148423, exon 2 of 3)	1	85715637	85725355	9719	-	148423
chr1	85725027	85725337	C1orf52	18	5' UTR	1	85715637	85725355	9719	-	148423
chr1	197871178	197871391	C1orf53	-291	Distal Intergenic	1	197871682	197876497	4816	+	388722
chr1	197871788	197872590	C1orf53	106	Exon (uc001guh.3/388722, exon 1 of 3)	1	197871682	197876497	4816	+	388722
chr1	151020152	151020621	C1orf56	0	5' UTR	1	151020259	151023871	3613	+	54964
chr1	209957650	209958127	C1orf74	0	5' UTR	1	209955662	209957890	2229	-	148304
chr17	5341747	5342098	C1QBP	373	Intron (uc002gby.1/708, intron 1 of 5)	17	5336099	5342471	6373	-	708
chr17	5342314	5342700	C1QBP	0	5' UTR	17	5336099	5342471	6373	-	708
chr12	49730588	49731438	C1QL4	0	5' UTR	12	49726200	49730971	4772	-	338761
chr22	37582488	37583069	C1QTNF6	-494	Intron (uc003aqx.1/114904, intron 1 of 3)	22	37576206	37581994	5789	-	114904
chr22	37583559	37585452	C1QTNF6	0	5' UTR	22	37576206	37584516	8311	-	114904
chr6	31865485	31866954	C2	0	5' UTR	6	31865562	31912630	47069	+	717
chr6	31867188	31867402	C2	-1374	3' UTR	6	31868776	31913449	44674	+	717
chr20	3386804	3388255	C20orf194	54	5' UTR	20	3229948	3388309	158362	-	25943
chr20	3388585	3389199	C20orf194	0	Exon (uc010gay.1/25943, exon 1 of 16)	20	3303299	3388587	85289	-	25943
chr20	5731025	5732005	C20orf196	0	5' UTR	20	5731043	5844559	113517	+	149840
chr21	45759157	45759943	C21orf2	0	5' UTR	21	45748827	45759285	10459	-	755
chr21	34144048	34145543	C21orf62-AS1	0	5' UTR	21	34144411	34170016	25606	+	54067
chr21	19190276	19191116	C21orf91	587	5' UTR	21	19161284	19191703	30420	-	54149
chr21	19191455	19193101	C21orf91	0	5' UTR	21	19161284	19191703	30420	-	54149
chr22	38350518	38351010	C22orf23	-842	Intron (uc010gxi.3/5435, intron 1 of 3)	22	38339057	38349676	10620	-	84645
chr22	32340944	32342153	C22orf24	0	5' UTR	22	32329507	32341336	11830	-	25775
chr22	50049319	50050001	C22orf34	1189	Intron (uc003biq.3/uc003biq.3, intron 1 of 4)	22	50013290	50051190	37901	-	348645
chr22	50050369	50051135	C22orf34	55	5' UTR	22	50013290	50051190	37901	-	348645
chr22	19434335	19435804	C22orf39	0	5' UTR	22	19428410	19435755	7346	-	128977
chr15	62360776	62361218	C2CD4A	1600	3' UTR	15	62359176	62363116	3941	+	145741
chr12	22696059	22697736	C2CD5	0	5' UTR	12	22601518	22697187	95670	-	9847
chr2	99756963	99758636	C2orf15	0	5' UTR	2	99758185	99767928	9744	+	150590
chr2	70417114	70418360	C2orf42	0	5' UTR	2	70377017	70418151	41135	-	54980
chr2	105953323	105955208	C2orf49	0	5' UTR	2	105954013	105961984	7972	+	79074
chr2	11272974	11273313	C2orf50	0	5' UTR	2	11273179	11286150	12972	+	130813
chr2	200775605	200776120	C2orf69	0	5' UTR	2	200775979	200792996	17018	+	205327
chr2	200776332	200777338	C2orf69	353	Exon (uc010zhb.2/205327, exon 1 of 2)	2	200775979	200792996	17018	+	205327
chr2	26785247	26785695	C2orf70	0	Exon (uc010eyn.3/339778, exon 1 of 4)	2	26785481	26802395	16915	+	339778
chr2	54557087	54558244	C2orf73	0	5' UTR	2	54558071	54588714	30644	+	129852
chr2	120123394	120124814	C2orf76	0	5' UTR	2	120060020	120124258	64239	-	130355
chr12	8218632	8219715	C3AR1	0	5' UTR	12	8210919	8218955	8037	-	719
chr3	50604568	50605752	C3orf18	0	5' UTR	3	50595456	50605223	9768	-	51161
chr3	155523412	155524408	C3orf33	0	5' UTR	3	155480401	155524055	43655	-	285315
chr3	111804768	111806238	C3orf52	0	5' UTR	3	111805182	111837073	31892	+	79669
chr3	184869239	184870531	C3orf70	271	Exon (uc003fpd.3/285382, exon 1 of 2)	3	184795838	184870802	74965	-	285382
chr3	159942912	159943481	C3orf80	0	Exon (uc021xgp.1/401097, exon 1 of 1)	3	159943423	159946000	2578	+	401097
chr3	159943889	159945687	C3orf80	466	3' UTR	3	159943423	159946000	2578	+	401097
chr4	87813072	87814147	C4orf36	0	5' UTR	4	87797358	87813575	16218	-	132989
chr4	160023497	160024281	C4orf45	0	Exon (uc010iqt.1/152940, exon 1 of 4)	4	159814684	160024105	209422	-	152940
chr4	2043091	2044143	C4orf48	0	5' UTR	4	2043720	2045697	1978	+	401115
chr5	133303479	133304823	C5orf15	0	5' UTR	5	133291198	133304406	13209	-	56951
chr5	134181465	134182879	C5orf24	0	5' UTR	5	134181658	134193092	11435	+	134553
chr5	102593999	102594225	C5orf30	-217	Distal Intergenic	5	102594442	102614361	19920	+	90355
chr5	102594450	102594716	C5orf30	8	5' UTR	5	102594442	102614361	19920	+	90355
chr5	102595262	102597173	C5orf30	137	5' UTR	5	102595125	102614361	19237	+	90355
chr5	41903525	41905127	C5orf51	0	Exon (uc003jmo.3/285636, exon 1 of 6)	5	41904470	41921738	17269	+	285636
chr5	131745815	131746343	C5orf56	-122	Distal Intergenic	5	131746465	131796622	50158	+	441108
chr5	126408206	126409290	C5orf63	0	5' UTR	5	126378250	126409184	30935	-	401207
chr6	30614717	30616124	C6orf136	0	5' UTR	6	30614816	30620987	6172	+	221545
chr6	49518660	49519836	C6orf141	547	3' UTR	6	49518113	49519808	1696	+	135398
chr6	107349410	107350190	C6orf203	3	5' UTR	6	107349407	107372547	23141	+	51250
chr6	43968097	43969445	C6orf223	0	5' UTR	6	43968337	43973694	5358	+	221416
chr6	42857387	42858695	C6orf226	0	3' UTR	6	42858003	42858554	552	-	441150
chr6	31627436	31629100	C6orf47	0	3' UTR	6	31626075	31628549	2475	-	57827
chr6	31800587	31800800	C6orf48	-1893	Distal Intergenic	6	31802693	31807541	4849	+	50854
chr6	10694622	10695096	C6orf52	0	5' UTR	6	10671651	10694839	23189	-	347744
chr6	24720847	24722179	C6orf62	-1444	Distal Intergenic	6	24705090	24719403	14314	-	81688
chr7	42950640	42951063	C7orf25	1088	Intron (uc003thx.4/79020, intron 1 of 1)	7	42948872	42952151	3280	-	79020
chr7	42951737	42951952	C7orf25	199	5' UTR	7	42948872	42952151	3280	-	79020
chr7	6629966	6630383	C7orf26	51	Exon (uc003sqo.1/79034, exon 1 of 6)	7	6629915	6648355	18441	+	79034
chr7	25219231	25219563	C7orf31	254	5' UTR	7	25174316	25219817	45502	-	136895
chr7	1176306	1177223	C7orf50	670	Intron (uc003sju.2/84310, intron 1 of 4)	7	1036623	1177893	141271	-	84310
chr7	1177913	1178252	C7orf50	-20	Distal Intergenic	7	1036623	1177893	141271	-	84310
chr7	139025564	139027245	C7orf55-LUC7L2	0	5' UTR	7	139025878	139108203	82326	+	100996928
chr8	144120078	144120906	C8orf31	0	5' UTR	8	144120679	144135720	15042	+	286122
chr8	146276662	146277453	C8orf33	-371	Distal Intergenic	8	146277824	146281416	3593	+	65265
chr8	22455879	22456531	C8orf58	-583	Distal Intergenic	8	22457114	22461662	4549	+	541565
chr8	22457439	22457852	C8orf58	325	Intron (uc003xce.3/541565, intron 1 of 6)	8	22457114	22461662	4549	+	541565
chr8	124252327	124253212	C8orf76	426	Intron (uc003yqc.2/84933, intron 1 of 5)	8	124232196	124253638	21443	-	84933
chr8	145754064	145754736	C8orf82	0	3' UTR	8	145751603	145754458	2856	-	414919
chr9	138391690	138392122	C9orf116	0	5' UTR	9	138387026	138391761	4736	-	138162
chr9	130921970	130922592	C9orf16	0	5' UTR	9	130922539	130925004	2466	+	79095
chr9	130922990	130923560	C9orf16	451	Intron (uc022bnw.1/79095, intron 1 of 1)	9	130922539	130926207	3669	+	79095
chr9	97488612	97489593	C9orf3	0	5' UTR	9	97488951	97535450	46500	+	84909
chr9	77566362	77567571	C9orf40	231	5' UTR	9	77561499	77567802	6304	-	55071
chr9	77567889	77568705	C9orf40	-87	Exon (uc004ajp.3/uc004ajp.3, exon 1 of 5)	9	77561499	77567802	6304	-	55071
chr9	116172561	116173678	C9orf43	0	5' UTR	9	116172935	116191879	18945	+	257169
chr9	27572626	27573077	C9orf72	414	Intron (uc003zqq.3/203228, intron 1 of 10)	9	27546543	27573491	26949	-	203228
chr9	27573558	27574403	C9orf72	0	5' UTR	9	27546543	27573864	27322	-	203228
chr19	49148165	49150068	CA11	0	5' UTR	19	49141272	49149451	8180	-	770
chr1	150228001	150228431	CA14	-1787	Distal Intergenic	1	150230218	150237480	7263	+	23632
chr17	58226417	58227369	CA4	0	5' UTR	17	58227302	58236906	9605	+	762
chr17	58227778	58228870	CA4	476	Intron (uc002iym.4/762, intron 1 of 7)	17	58227302	58248260	20959	+	762
chr2	231577284	231577559	CAB39	0	5' UTR	2	231577557	231685790	108234	+	51719
chr2	231578352	231579538	CAB39	89	5' UTR	2	231578263	231685790	107528	+	51719
chr22	24407411	24409350	CABIN1	0	5' UTR	22	24407765	24452823	45059	+	23523
chr18	20714670	20715419	CABLES1	142	Intron (uc002kub.2/91768, intron 1 of 6)	18	20714528	20840434	125907	+	91768
chr20	60982428	60982881	CABLES2	-89	Downstream (2-3kb)	20	60963686	60982339	18654	-	81928
chr9	136323926	136325350	CACFD1	0	3' UTR	9	136325087	136335909	10823	+	11094
chr12	2026742	2028625	CACNA2D4	0	5' UTR	12	1901123	2027870	126748	-	93589
chr12	2029365	2030428	CACNA2D4	-1495	Distal Intergenic	12	1918545	2027870	109326	-	93589
chr17	37353267	37354616	CACNB1	0	5' UTR	17	37329709	37353956	24248	-	782
chr19	54464924	54465618	CACNG8	-672	Distal Intergenic	19	54466290	54493469	27180	+	59283
chr19	3626742	3627216	CACTIN	0	5' UTR	19	3610627	3626813	16187	-	58509
chr1	174967834	174968898	CACYBP	0	5' UTR	1	174968571	174981163	12593	+	27101
chr1	174969214	174970386	CACYBP	322	5' UTR	1	174968892	174981163	12272	+	27101
chr2	27439589	27441279	CAD	0	3' UTR	2	27440258	27466654	26397	+	790
chr1	159169791	159171359	CADM3-AS1	853	3' UTR	1	159165775	159172212	6438	-	100131825
chr6	7389707	7391220	CAGE1	0	5' UTR	6	7326887	7389942	63056	-	285782
chr6	163833529	163835191	CAHM	0	Exon (uc021zib.1/100526820, exon 1 of 1)	6	163834097	163834982	886	-	100526820
chr17	46908232	46909266	CALCOCO2	0	5' UTR	17	46908350	46942607	34258	+	10241
chr10	105210835	105212223	CALHM2	0	5' UTR	10	105206543	105212162	5620	-	51063
chr6	116783677	116784284	CALHM6	1144	Intron (uc003pwv.4/441168, intron 2 of 2)	6	116782533	116784934	2402	+	441168
chr14	90863449	90864133	CALM1	122	5' UTR	14	90863327	90874619	11293	+	801
chr14	90864843	90865620	CALM1	234	5' UTR	14	90864609	90874619	10011	+	801
chr19	47104536	47105956	CALM3	0	5' UTR	19	47105326	47114039	8714	+	808
chr19	47106207	47106484	CALM3	799	Intron (uc002pew.3/808, intron 1 of 5)	19	47105408	47114039	8632	+	808
chr19	13048319	13049544	CALR	0	5' UTR	19	13049414	13055304	5891	+	811
chr19	13049745	13050232	CALR	331	Exon (uc002mvu.2/811, exon 2 of 9)	19	13049414	13055304	5891	+	811
chr19	16606560	16607507	CALR3	0	5' UTR	19	16589868	16607003	17136	-	125972
chr3	9810999	9811440	CAMK1	228	Intron (uc003bst.3/8536, intron 1 of 11)	3	9799029	9811668	12640	-	8536
chr10	12392366	12392807	CAMK1D	783	Intron (uc001iln.3/57118, intron 1 of 9)	10	12391583	12871733	480151	+	57118
chr10	75634654	75635072	CAMK2G	-305	Distal Intergenic	10	75577967	75634349	56383	-	818
chr1	20812669	20813640	CAMK2N1	0	5' UTR	1	20808884	20812728	3845	-	55450
chr3	183979365	183980127	CAMK2N2	-114	Intron (uc003fni.4/9718, intron 2 of 18)	3	183977003	183979251	2249	-	94032
chr5	134074204	134075967	CAMLG	34	5' UTR	5	134074170	134087850	13681	+	819
chr9	138798025	138798424	CAMSAP1	581	Intron (uc004cgr.4/157922, intron 1 of 16)	9	138700333	138799005	98673	-	157922
chr9	138799419	138799911	CAMSAP1	-414	Distal Intergenic	9	138700333	138799005	98673	-	157922
chr1	6843674	6844611	CAMTA1	-773	Distal Intergenic	1	6845384	6932107	86724	+	23261
chr1	6844844	6845264	CAMTA1	-120	Distal Intergenic	1	6845384	6932107	86724	+	23261
chr1	6846196	6846759	CAMTA1	812	Intron (uc001aoh.3/23261, intron 1 of 3)	1	6845384	7829766	984383	+	23261
chr17	4889852	4890642	CAMTA2	23	5' UTR	17	4871287	4890665	19379	-	23125
chr17	4890873	4891680	CAMTA2	0	3' UTR	17	4871287	4890960	19674	-	23125
chr17	77005816	77006247	CANT1	0	5' UTR	17	76987798	77005899	18102	-	124583
chr11	64948073	64948865	CAPN1	0	5' UTR	11	64948686	64979477	30792	+	823
chr11	64949209	64950122	CAPN1	0	5' UTR	11	64949304	64979477	30174	+	823
chr2	241525358	241526205	CAPN10	0	5' UTR	2	241526133	241535273	9141	+	11132
chr2	31454938	31455583	CAPN14	1141	Intron (uc002rnt.2/440854, intron 1 of 21)	2	31395922	31456724	60803	-	440854
chr16	578319	579084	CAPN15	463	Intron (uc002chg.3/6650, intron 1 of 3)	16	577856	604636	26781	+	6650
chr11	76776915	76777879	CAPN5	-113	Distal Intergenic	11	76777992	76837198	59207	+	726
chr19	36630278	36632173	CAPNS1	0	5' UTR	19	36630918	36641251	10334	+	826
chr11	34072429	34073479	CAPRIN1	0	5' UTR	11	34073230	34120607	47378	+	4076
chr11	34074730	34075725	CAPRIN1	202	5' UTR	11	34074528	34124157	49630	+	4076
chr12	30905766	30907490	CAPRIN2	0	5' UTR	12	30862486	30907448	44963	-	65981
chr12	30907916	30908855	CAPRIN2	-468	Distal Intergenic	12	30862486	30907448	44963	-	65981
chr1	19810331	19811926	CAPZB	0	5' UTR	1	19665267	19811201	145935	-	832
chr1	19812582	19813120	CAPZB	-516	Distal Intergenic	1	19665267	19812066	146800	-	832
chr9	95857602	95857851	CARD19	-599	Distal Intergenic	9	95858450	95875565	17116	+	84270
chr9	95858372	95860307	CARD19	0	5' UTR	9	95858450	95875565	17116	+	84270
chr5	40841015	40842341	CARD6	0	5' UTR	5	40841410	40855456	14047	+	84674
chr9	139267843	139268414	CARD9	0	5' UTR	9	139257441	139268133	10693	-	64170
chr16	8961734	8962122	CARHSP1	96	5' UTR	16	8946799	8962218	15420	-	23589
chr16	8962543	8963177	CARHSP1	0	5' UTR	16	8946799	8962576	15778	-	23589
chr19	10981257	10981707	CARM1	-546	Distal Intergenic	19	10982253	11033448	51196	+	10498
chr19	10983043	10983610	CARM1	790	Intron (uc002mpz.3/10498, intron 1 of 15)	19	10982253	11033448	51196	+	10498
chr6	25278838	25279259	CARMIL1	-47	Distal Intergenic	6	25279306	25452825	173520	+	55604
chr6	25279701	25280155	CARMIL1	45	5' UTR	6	25279656	25620758	341103	+	55604
chr14	24520953	24521218	CARMIL3	0	5' UTR	14	24521206	24538937	17732	+	90668
chr9	77640809	77642649	CARNMT1	661	Intron (uc004ajq.3/138199, intron 1 of 7)	9	77597873	77643310	45438	-	138199
chr9	77643279	77643745	CARNMT1	0	5' UTR	9	77597873	77643310	45438	-	138199
chr11	3077943	3079252	CARS	0	5' UTR	11	3022152	3078681	56530	-	833
chr17	38295941	38297616	CASC3	0	5' UTR	17	38296507	38323333	26827	+	22794
chr15	44579690	44580548	CASC4	-361	Distal Intergenic	15	44580909	44641100	60192	+	113201
chr7	94139838	94140492	CASD1	668	Intron (uc003unh.2/64921, intron 1 of 7)	7	94139170	94186328	47159	+	64921
chr7	94138768	94139083	CASD1	-87	Distal Intergenic	7	94139170	94167206	28037	+	64921
chr17	73510807	73512575	CASKIN2	0	5' UTR	17	73496341	73511664	15324	-	57513
chr2	202047307	202048975	CASP10	0	5' UTR	2	202047621	202065452	17832	+	843
chr7	142985365	142987001	CASP2	0	5' UTR	7	142986681	143004789	18109	+	835
chr10	115438896	115440604	CASP7	0	5' UTR	10	115438921	115490668	51748	+	840
chr1	15849970	15850809	CASP9	131	5' UTR	1	15817324	15850940	33617	-	842
chr1	15851065	15851335	CASP9	0	5' UTR	1	15817896	15851285	33390	-	842
chr20	54986682	54988027	CASS4	0	5' UTR	20	54987168	55034396	47229	+	57091
chr20	54988805	54989423	CASS4	1491	Intron (uc002xxp.2/57091, intron 2 of 6)	20	54987314	55034396	47083	+	57091
chr22	30685083	30685838	CASTOR1	0	5' UTR	22	30681107	30685616	4510	-	652968
chr7	74867637	74868339	CASTOR2	-296	Intron (uc003ubz.1/uc003ubz.1, intron 2 of 7)	7	74807605	74867341	59737	-	729438
chr7	99869841	99870111	CASTOR3	0	5' UTR	7	99798278	99869855	71578	-	352954
chr1	10852959	10854788	CASZ1	1945	Intron (uc001aro.4/54897, intron 1 of 20)	1	10696666	10856733	160068	-	54897
chr1	10855106	10856447	CASZ1	286	Intron (uc001aro.4/54897, intron 1 of 20)	1	10696666	10856733	160068	-	54897
chr11	64067933	64068731	CATSPERZ	1115	Exon (uc001nzm.4/50801, exon 8 of 11)	11	64066818	64072239	5422	+	25858
chr7	116164528	116165599	CAV1	0	5' UTR	7	116164839	116201239	36401	+	857
chr7	116165829	116167045	CAV1	0	5' UTR	7	116166347	116201239	34893	+	857
chr19	1237297	1237681	CBARP	309	Intron (uc002lrm.3/255057, intron 1 of 8)	19	1229947	1237990	8044	-	255057
chr20	32076903	32077772	CBFA2T2	-156	Distal Intergenic	20	32077928	32233594	155667	+	9139
chr20	32078039	32079106	CBFA2T2	111	5' UTR	20	32077928	32237837	159910	+	9139
chr16	67062225	67062824	CBFB	-226	Distal Intergenic	16	67063050	67134958	71909	+	865
chr16	67063720	67064325	CBFB	670	Intron (uc002era.3/865, intron 2 of 5)	16	67063050	67134958	71909	+	865
chr21	37442175	37443156	CBR1	0	5' UTR	21	37442285	37443881	1597	+	873
chr21	37507043	37508852	CBR3	0	5' UTR	21	37507263	37518860	11598	+	874
chr2	114194827	114195318	CBWD2	0	5' UTR	2	114195268	114201594	6327	+	150472
chr2	114195545	114196249	CBWD2	277	5' UTR	2	114195268	114253781	58514	+	150472
chr9	70489365	70490956	CBWD3	0	5' UTR	9	70432000	70490177	58178	-	445571
chr9	70856327	70857824	CBWD3	0	5' UTR	9	70856839	70862773	5935	+	445571
chr17	46177665	46179201	CBX1	0	5' UTR	17	46147414	46178560	31147	-	10951
chr7	26240322	26241435	CBX3	0	5' UTR	7	26240831	26253227	12397	+	11335
chr18	2654794	2655370	CBX3P2	24	Exon (uc021ugl.1/645158, exon 1 of 2)	18	2652169	2655394	3226	-	645158
chr17	77812022	77812654	CBX4	559	Intron (uc002jxe.3/8535, intron 2 of 4)	17	77806955	77813213	6259	-	8535
chr22	39266793	39267401	CBX6	857	3' UTR	22	39260248	39268258	8011	-	23466
chr22	39268442	39269214	CBX6	-184	Distal Intergenic	22	39265577	39268258	2682	-	23466
chr17	77770239	77771669	CBX8	0	5' UTR	17	77768176	77770915	2740	-	57332
chr22	39052003	39053661	CBY1	0	5' UTR	22	39052658	39069855	17198	+	25776
chr10	70480527	70482033	CCAR1	0	5' UTR	10	70480971	70531202	50232	+	55749
chr8	22461851	22463057	CCAR2	0	5' UTR	8	22462145	22477983	15839	+	57805
chr16	57569754	57570292	CCDC102A	185	Intron (uc002elw.3/92922, intron 1 of 8)	16	57546090	57570477	24388	-	92922
chr16	57570791	57571762	CCDC102A	-314	Distal Intergenic	16	57546090	57570477	24388	-	92922
chr17	42975905	42977696	CCDC103	0	5' UTR	17	42977080	42981047	3968	+	388389
chr9	35658225	35659087	CCDC107	0	3' UTR	9	35658287	35659414	1128	+	203260
chr4	186391565	186392298	CCDC110	615	Exon (uc003ixu.4/256309, exon 2 of 7)	4	186366338	186392913	26576	-	256309
chr4	186392590	186392875	CCDC110	38	5' UTR	4	186366338	186392913	26576	-	256309
chr5	114631200	114632284	CCDC112	0	5' UTR	5	114602885	114631987	29103	-	153733
chr2	131099498	131101142	CCDC115	0	5' UTR	2	131095816	131099911	4096	-	84317
chr22	29168576	29168859	CCDC117	0	5' UTR	22	29168662	29185283	16622	+	150275
chr22	29169178	29169728	CCDC117	51	5' UTR	22	29169127	29185283	16157	+	150275
chr3	47023133	47023573	CCDC12	0	5' UTR	3	46963220	47023500	60281	-	151903
chr19	18043403	18044426	CCDC124	0	5' UTR	19	18043824	18054794	10971	+	115098
chr5	68627744	68628416	CCDC125	204	Intron (uc003jvw.2/202243, intron 1 of 12)	5	68576519	68628620	52102	-	202243
chr7	23637084	23638059	CCDC126	0	5' UTR	7	23637780	23684327	46548	+	90693
chr5	217866	218470	CCDC127	0	5' UTR	5	204875	218297	13423	-	133957
chr19	13842206	13842621	CCDC130	0	5' UTR	19	13842574	13869932	27359	+	81576
chr22	42196175	42197847	CCDC134	0	5' UTR	22	42196678	42222303	25626	+	79879
chr7	128430642	128431988	CCDC136	0	5' UTR	7	128431464	128462187	30724	+	64753
chr7	128432216	128432598	CCDC136	166	5' UTR	7	128432050	128462187	30138	+	64753
chr2	109402656	109404038	CCDC138	0	5' UTR	2	109403219	109492847	89629	+	165055
chr7	76751404	76752276	CCDC146	0	5' UTR	7	76751934	76924521	172588	+	57639
chr2	159312877	159313459	CCDC148	0	5' UTR	2	159027869	159313265	285397	-	130940
chr2	197504008	197505152	CCDC150	0	5' UTR	2	197504356	197532658	28303	+	284992
chr19	11545544	11545975	CCDC151	5	5' UTR	19	11531272	11545980	14709	-	115948
chr11	119065965	119066687	CCDC153	23	5' UTR	11	119060963	119066710	5748	-	283152
chr19	11456593	11457707	CCDC159	0	5' UTR	19	11457181	11462162	4982	+	126075
chr1	45964776	45966710	CCDC163	0	5' UTR	1	45959598	45965751	6154	-	126661
chr6	37466747	37468108	CCDC167	0	5' UTR	6	37450697	37467700	17004	-	154467
chr2	170550053	170550320	CCDC173	611	Intron (uc002ufe.2/129881, intron 1 of 8)	2	170501935	170550931	48997	-	129881
chr1	169395476	169397153	CCDC181	0	5' UTR	1	169364114	169396670	32557	-	57821
chr9	139703312	139703810	CCDC183-AS1	-12	Intron (uc004cjm.2/55684, intron 1 of 6)	9	139698379	139703300	4922	-	100131193
chr12	48576478	48577623	CCDC184	0	5' UTR	12	48577366	48579709	2344	+	387856
chr16	30773152	30773832	CCDC189	0	5' UTR	16	30768744	30773519	4776	-	90835
chrX	49091908	49092199	CCDC22	0	5' UTR	23	49091927	49103882	11956	+	28952
chr1	44456771	44457622	CCDC24	0	3' UTR	1	44457280	44462198	4919	+	149473
chr1	3667250	3667826	CCDC27	-1139	Distal Intergenic	1	3668965	3688209	19245	+	148870
chr1	42928461	42929269	CCDC30	0	5' UTR	1	42929025	43120335	191311	+	728621
chr15	40856378	40857841	CCDC32	0	5' UTR	15	40823538	40857252	33715	-	90416
chr12	96335886	96337706	CCDC38	0	5' UTR	12	96260826	96336428	75603	-	120935
chr17	8649701	8650063	CCDC42	-1547	Distal Intergenic	17	8633246	8648154	14909	-	146849
chr17	42766176	42766658	CCDC43	507	Intron (uc002ihc.2/124808, intron 1 of 4)	17	42754805	42767165	12361	-	124808
chr17	42766861	42767834	CCDC43	0	5' UTR	17	42754805	42767165	12361	-	124808
chr17	61848800	61849232	CCDC47	1856	Intron (uc002jbs.4/57003, intron 1 of 12)	17	61822610	61851088	28479	-	57003
chr12	82751639	82752322	CCDC59	0	5' UTR	12	82746083	82752199	6117	-	29080
chr12	82752899	82753268	CCDC59	-315	Intron (uc001szq.3/84190, intron 1 of 11)	12	82746083	82752584	6502	-	29080
chr10	61664600	61665413	CCDC6	1001	Intron (uc001jks.4/8030, intron 1 of 8)	10	61548506	61666414	117909	-	8030
chr19	46498091	46499342	CCDC61	0	5' UTR	19	46498719	46521874	23156	+	729440
chr12	111284540	111285002	CCDC63	0	5' UTR	12	111284811	111319100	34290	+	160762
chr5	150602458	150604108	CCDC69	0	5' UTR	5	150560613	150603654	43042	-	26112
chr3	49202862	49203425	CCDC71	360	Intron (uc003cwg.4/64925, intron 1 of 1)	3	49199968	49203785	3818	-	64925
chr7	106299712	106300596	CCDC71L	1038	3' UTR	7	106297211	106301634	4424	-	168455
chr11	85565404	85567040	CCDC83	0	5' UTR	11	85566144	85631051	64908	+	220047
chr11	65658629	65660041	CCDC85B	754	3' UTR	11	65657875	65659106	1232	+	11007
chr14	100068681	100069120	CCDC85C	1607	Intron (uc010avr.3/317762, intron 1 of 5)	14	99977603	100070727	93125	-	317762
chr11	60609909	60611445	CCDC86	480	Exon (uc001nqa.2/79080, exon 1 of 4)	11	60609429	60618561	9133	+	79080
chr11	66360244	66361297	CCDC87	0	5' UTR	11	66357640	66360554	2915	-	55231
chr11	64107168	64107742	CCDC88B	0	5' UTR	11	64107690	64121642	13953	+	283234
chr11	64108013	64108554	CCDC88B	323	Exon (uc009ypo.2/283234, exon 2 of 24)	11	64107690	64125006	17317	+	283234
chr19	47759319	47759710	CCDC9	-21	Distal Intergenic	19	47759731	47775210	15480	+	26093
chr19	47760079	47761287	CCDC9	348	Intron (uc010xym.2/26093, intron 1 of 11)	19	47759731	47775210	15480	+	26093
chr12	124455684	124456579	CCDC92	584	Intron (uc001ufw.1/80212, intron 1 of 4)	12	124420955	124457163	36209	-	80212
chr2	118770647	118771590	CCDC93	149	5' UTR	2	118673054	118771739	98686	-	54520
chr2	118771849	118772770	CCDC93	-110	Distal Intergenic	2	118693994	118771739	77746	-	54520
chr4	7044063	7044935	CCDC96	0	5' UTR	4	7042576	7044728	2153	-	257236
chr19	41815679	41817010	CCDC97	0	5' UTR	19	41816094	41830788	14695	+	90324
chr15	40628901	40629653	CCDC9B	681	3' UTR	15	40623653	40630334	6682	-	388115
chr15	40629961	40630397	CCDC9B	0	5' UTR	15	40623653	40630334	6682	-	388115
chr6	31125371	31127056	CCHCR1	0	5' UTR	6	31110216	31125566	15351	-	54535
chr17	34344896	34345175	CCL23	0	5' UTR	17	34340097	34345005	4909	-	6368
chr19	8115154	8116022	CCL25	-1624	Distal Intergenic	19	8117646	8127547	9902	+	6370
chr9	34664513	34664858	CCL27	-1824	Distal Intergenic	9	34661893	34662689	797	-	10850
chr7	45037876	45039565	CCM2	0	Exon (uc003tmn.3/83605, exon 1 of 10)	7	45039345	45116069	76725	+	83605
chr7	45040014	45040796	CCM2	227	Intron (uc003tmn.3/83605, intron 1 of 9)	7	45039787	45116069	76283	+	83605
chr13	37006398	37006605	CCNA1	0	5' UTR	13	37006409	37017019	10611	+	8900
chr4	122743619	122744695	CCNA2	393	Exon (uc003iec.4/890, exon 1 of 8)	4	122737599	122745088	7490	-	890
chr4	122745006	122745621	CCNA2	0	3' UTR	4	122737599	122745088	7490	-	890
chr5	68462357	68463131	CCNB1	0	5' UTR	5	68462837	68474070	11234	+	891
chr6	100015112	100016818	CCNC	0	5' UTR	6	99990263	100016690	26428	-	892
chr11	69453403	69454207	CCND1	-1666	Distal Intergenic	11	69455873	69469242	13370	+	595
chr11	69457626	69458205	CCND1	1753	Exon (uc001opa.3/595, exon 2 of 5)	11	69455873	69469242	13370	+	595
chr12	4383683	4384422	CCND2	781	Intron (uc001qmo.3/894, intron 1 of 4)	12	4382902	4414522	31621	+	894
chr12	4384719	4385133	CCND2	1817	Intron (uc001qmo.3/894, intron 1 of 4)	12	4382902	4414522	31621	+	894
chr15	43477380	43478817	CCNDBP1	0	5' UTR	15	43477466	43483873	6408	+	23582
chr19	30301841	30302439	CCNE1	-462	Distal Intergenic	19	30302901	30315215	12315	+	898
chr8	95908742	95910371	CCNE2	-1260	Distal Intergenic	8	95893972	95907482	13511	-	9134
chr16	2478507	2479497	CCNF	0	5' UTR	16	2479395	2508859	29465	+	899
chr16	2479864	2480576	CCNF	469	Intron (uc002cqd.1/899, intron 1 of 16)	16	2479395	2508859	29465	+	899
chr4	78077255	78078350	CCNG2	-7	Distal Intergenic	4	78078357	78091213	12857	+	901
chr4	78078820	78079474	CCNG2	0	5' UTR	4	78079450	78086163	6714	+	901
chr4	77994430	77996274	CCNI	851	Intron (uc003hkm.3/10983, intron 1 of 6)	4	77969177	77997125	27949	-	10983
chr4	77997098	77998110	CCNI	0	5' UTR	4	77969177	77997125	27949	-	10983
chr5	159738534	159739351	CCNJL	222	5' UTR	5	159678671	159739573	60903	-	79616
chr5	159739686	159740236	CCNJL	-113	Intron (uc003lyc.1/79616, intron 2 of 7)	5	159681136	159739573	58438	-	79616
chr14	99947613	99948833	CCNK	0	5' UTR	14	99947739	99977852	30114	+	8812
chr3	156876422	156877369	CCNL1	1113	5' UTR	3	156864297	156878482	14186	-	57018
chr3	156877710	156879251	CCNL1	0	5' UTR	3	156864297	156878482	14186	-	57018
chrX	152864876	152865100	CCNQ	-244	Distal Intergenic	23	152853383	152864632	11250	-	92002
chr12	49109750	49110877	CCNT1	0	5' UTR	12	49082241	49110781	28541	-	904
chr2	135676399	135678023	CCNT2	7	5' UTR	2	135676392	135716915	40524	+	905
chr2	135675074	135675999	CCNT2-AS1	177	Intron (uc010zbe.3/100129961, intron 1 of 4)	2	135624203	135676176	51974	-	100129961
chr2	208575638	208576342	CCNYL1	0	5' UTR	2	208576264	208620896	44633	+	151195
chr2	208576772	208577433	CCNYL1	508	5' UTR	2	208576264	208620896	44633	+	151195
chr3	32993414	32993882	CCR4	348	Intron (uc003cfg.1/1233, intron 1 of 1)	3	32993066	32996403	3338	+	1233
chr6	167414141	167414558	CCR6	1325	Intron (uc011egp.1/11116, intron 2 of 10)	6	167412816	167552629	139814	+	1235
chr11	66362444	66363248	CCS	1754	Intron (uc001oir.3/9973, intron 2 of 7)	11	66360690	66373490	12801	+	9973
chr1	229476955	229477790	CCSAP	898	Intron (uc001htl.4/126731, intron 2 of 3)	1	229456752	229478688	21937	-	126731
chr1	229478083	229479235	CCSAP	0	5' UTR	1	229456752	229478688	21937	-	126731
chr4	91048093	91048939	CCSER1	0	5' UTR	4	91048684	91234244	185561	+	401145
chr4	91049543	91050957	CCSER1	859	Intron (uc003hsu.3/401145, intron 1 of 2)	4	91048684	92523370	1474687	+	401145
chr10	86088846	86089515	CCSER2	436	Intron (uc001kdg.1/54462, intron 1 of 2)	10	86088410	86278276	189867	+	54462
chr10	86089747	86090182	CCSER2	1337	Intron (uc001kdg.1/54462, intron 1 of 2)	10	86088410	86278276	189867	+	54462
chr12	69979034	69979851	CCT2	0	5' UTR	12	69979208	69995357	16150	+	10576
chr2	62114394	62116073	CCT4	0	5' UTR	2	62095262	62115806	20545	-	10575
chr5	10250966	10251708	CCT5	315	5' UTR	5	10250651	10266501	15851	+	22948
chr7	5938230	5939046	CCZ1	0	5' UTR	7	5938341	5965603	27263	+	51622
chr11	832417	832935	CD151	-17	Distal Intergenic	11	832952	838831	5880	+	977
chr11	833331	833714	CD151	379	Intron (uc001lrx.3/977, intron 1 of 9)	11	832952	838835	5884	+	977
chr1	158150362	158151043	CD1D	0	5' UTR	1	158150609	158152636	2028	+	912
chr3	112691703	112693456	CD200R1	481	Intron (uc003dzj.1/131450, intron 1 of 7)	3	112641532	112693937	52406	-	131450
chr3	112693680	112694184	CD200R1	0	5' UTR	3	112641532	112693937	52406	-	131450
chr1	160830318	160831123	CD244	1569	Intron (uc001fxa.3/51744, intron 1 of 8)	1	160799950	160832692	32743	-	51744
chr1	160831577	160832951	CD244	0	5' UTR	1	160799950	160832692	32743	-	51744
chr9	5452219	5453926	CD274	1716	Intron (uc011lmb.2/29126, intron 1 of 5)	9	5450503	5470567	20065	+	29126
chr15	73976090	73976584	CD276	-38	Distal Intergenic	15	73976622	74003511	26890	+	80381
chr16	30366187	30367611	CD2BP2	0	5' UTR	16	30362087	30366255	4169	-	10421
chr17	72462392	72463153	CD300A	0	5' UTR	17	72462522	72480937	18416	+	11314
chr17	72528484	72529389	CD300LB	-871	Distal Intergenic	17	72519292	72527613	8322	-	124599
chr2	160652620	160654084	CD302	682	Intron (uc002uba.3/9936, intron 1 of 5)	2	160625139	160654766	29628	-	9936
chr2	160654847	160655234	CD302	-81	Intron (uc002ubb.4/100526664, intron 34 of 38)	2	160625139	160654766	29628	-	9936
chr19	8372556	8373697	CD320	0	5' UTR	19	8367011	8373240	6230	-	51293
chr19	49838193	49839444	CD37	0	5' UTR	19	49838428	49843861	5434	+	951
chr4	15780936	15781144	CD38	1005	Intron (uc003gol.1/952, intron 1 of 7)	4	15779931	15850706	70776	+	952
chr20	44746424	44747836	CD40	0	5' UTR	20	44746906	44752939	6034	+	958
chr1	111415656	111416329	CD53	0	5' UTR	1	111415722	111442558	26837	+	963
chr1	111417659	111418304	CD53	1881	Intron (uc001dzw.3/963, intron 2 of 8)	1	111415778	111442558	26781	+	963
chr1	117112798	117114448	CD58	0	5' UTR	1	117057156	117113715	56560	-	965
chr17	80274927	80275488	CD7	0	5' UTR	17	80272746	80275480	2735	-	924
chr19	6590318	6591421	CD70	0	5' UTR	19	6583135	6591163	8029	-	970
chr9	35619349	35619703	CD72	-925	Intron (uc010mkw.1/971, intron 1 of 4)	9	35615940	35618424	2485	-	971
chr17	62008452	62010185	CD79B	0	5' UTR	17	62006098	62009704	3607	-	974
chr11	44586308	44587569	CD82	0	5' UTR	11	44587141	44641315	54175	+	3732
chr2	87034425	87035880	CD8A	0	5' UTR	2	87011728	87035519	23792	-	925
chr20	23066962	23067297	CD93	0	5' UTR	20	23059993	23066977	6985	-	22918
chr13	49821244	49823235	CDADC1	0	5' UTR	13	49822047	49842195	20149	+	81602
chr9	99382189	99382639	CDC14B	-77	Distal Intergenic	9	99262395	99382112	119718	-	8555
chr13	115000567	115001573	CDC16	205	5' UTR	13	115000362	115038150	37789	+	8881
chr5	54468448	54469873	CDC20B	0	5' UTR	5	54408799	54469005	60207	-	166979
chr5	137548794	137549422	CDC23	0	5' UTR	5	137523337	137549032	25696	-	8697
chr20	3767656	3768342	CDC25B	78	5' UTR	20	3767578	3786761	19184	+	994
chr5	137666681	137668182	CDC25C	0	5' UTR	5	137620959	137667516	46558	-	995
chr19	531962	533250	CDC34	229	Exon (uc002lov.3/997, exon 1 of 5)	19	531733	542087	10355	+	997
chr19	530860	531452	CDC34	-281	Distal Intergenic	19	531733	542087	10355	+	997
chr1	22379624	22380588	CDC42	504	Intron (uc009vqg.1/998, intron 1 of 5)	1	22379120	22419436	40317	+	998
chr1	227506427	227507100	CDC42BPA	-601	Distal Intergenic	1	227177566	227505826	328261	-	8476
chr11	64611869	64612091	CDC42BPG	0	Exon (uc001obs.4/55561, exon 1 of 37)	11	64591662	64612041	20380	-	55561
chr11	64612300	64612578	CDC42BPG	-259	Distal Intergenic	11	64591662	64612041	20380	-	55561
chr22	19467792	19468142	CDC45	378	Intron (uc021wlg.1/8318, intron 2 of 11)	22	19467414	19508135	40722	+	8318
chr17	38443642	38444810	CDC6	0	5' UTR	17	38444146	38459413	15268	+	990
chr14	105486509	105486846	CDCA4	579	Intron (uc001yqa.2/55038, intron 1 of 2)	14	105475910	105487425	11516	-	55038
chr14	105487831	105488323	CDCA4	-406	Distal Intergenic	14	105475910	105487425	11516	-	55038
chr11	64850596	64852442	CDCA5	0	5' UTR	11	64844927	64851615	6689	-	113130
chr7	21984539	21985780	CDCA7L	0	5' UTR	7	21940517	21985542	45026	-	55536
chr14	23525592	23526226	CDH24	521	Intron (uc001wil.3/64403, intron 1 of 13)	14	23516270	23526747	10478	-	64403
chr5	175968425	175969873	CDHR2	0	5' UTR	5	175969512	176022769	53258	+	54825
chr5	175970560	175971246	CDHR2	1048	Intron (uc021yie.1/54825, intron 1 of 31)	5	175969512	176022769	53258	+	54825
chr16	4587853	4588778	CDIP1	0	5' UTR	16	4560677	4588471	27795	-	29965
chr16	29873720	29874059	CDIPT	290	5' UTR	16	29869678	29874349	4672	-	10423
chr16	29874348	29875152	CDIPT	0	5' UTR	16	29869678	29874349	4672	-	10423
chr10	62537670	62538532	CDK1	0	5' UTR	10	62538089	62547988	9900	+	983
chr1	1654979	1656368	CDK11A	0	3' UTR	1	1634170	1655791	21622	-	728642
chr7	39988070	39988775	CDK13	-1184	Distal Intergenic	7	39989959	40136733	146775	+	8621
chr7	39988992	39989355	CDK13	-604	Distal Intergenic	7	39989959	40136733	146775	+	8621
chr7	39989616	39990079	CDK13	0	5' UTR	7	39989959	40136733	146775	+	8621
chrX	47077126	47078045	CDK16	0	5' UTR	23	47077528	47089394	11867	+	5127
chr12	96794634	96795746	CDK17	-268	Distal Intergenic	12	96672039	96794366	122328	-	5128
chr1	205473514	205474682	CDK18	0	5' UTR	1	205473684	205492843	19160	+	5129
chr12	56359874	56361486	CDK2	0	5' UTR	12	56360556	56366568	6013	+	1017
chr12	123754670	123755329	CDK2AP1	0	5' UTR	12	123745517	123754781	9265	-	8099
chr11	67275328	67276373	CDK2AP2	0	5' UTR	11	67273961	67275658	1698	-	10263
chr12	58145165	58146143	CDK4	87	5' UTR	12	58141510	58146230	4721	-	1019
chr12	58146407	58147128	CDK4	-177	Distal Intergenic	12	58141510	58146230	4721	-	1019
chr7	150754622	150756456	CDK5	0	5' UTR	7	150750899	150755052	4154	-	1020
chr2	219823798	219824405	CDK5R2	0	5' UTR	2	219824350	219826877	2528	+	8941
chr9	123342169	123342522	CDK5RAP2	0	5' UTR	9	123151147	123342448	191302	-	55755
chr7	92461484	92461918	CDK6	1313	Intron (uc011khw.2/1021, intron 2 of 7)	7	92234235	92463231	228997	-	1021
chr5	68530384	68530782	CDK7	0	5' UTR	5	68530622	68551848	21227	+	1022
chr5	68531173	68531412	CDK7	551	5' UTR	5	68530622	68573257	42636	+	1022
chr9	130548594	130549460	CDK9	289	Exon (uc004bse.2/1025, exon 2 of 7)	9	130548305	130553052	4748	+	1025
chr6	20534395	20535504	CDKAL1	0	5' UTR	6	20534688	20559903	25216	+	54901
chr14	50862088	50862646	CDKL1	0	5' UTR	14	50796720	50862642	65923	-	8814
chr14	50862951	50864684	CDKL1	-309	Exon (uc010anu.2/8814, exon 3 of 20)	14	50796720	50862642	65923	-	8814
chr14	50861118	50861390	CDKL1	1252	Intron (uc001wxz.3/8814, intron 1 of 8)	14	50796720	50862642	65923	-	8814
chr5	133705939	133707091	CDKL3	0	5' UTR	5	133541305	133706735	165431	-	51265
chrX	18443450	18443850	CDKL5	0	5' UTR	23	18443725	18671749	228025	+	6792
chr5	133746540	133748323	CDKN2AIPNL	0	5' UTR	5	133737756	133747598	9843	-	91368
chr11	125932528	125933544	CDON	0	5' UTR	11	125826713	125933187	106475	-	50937
chr16	22384227	22385546	CDR2	392	Intron (uc002dkn.3/1039, intron 1 of 4)	16	22357257	22385938	28682	-	1039
chr16	22385938	22386785	CDR2	0	5' UTR	16	22357257	22385938	28682	-	1039
chr17	72983202	72983820	CDR2L	0	5' UTR	17	72983727	73001892	18166	+	30850
chr17	72984093	72984959	CDR2L	366	5' UTR	17	72983727	73001892	18166	+	30850
chr4	85503795	85505292	CDS1	0	5' UTR	4	85504057	85572493	68437	+	1040
chr16	88868616	88869805	CDT1	-381	Distal Intergenic	16	88870186	88875666	5481	+	81620
chr3	133291360	133292446	CDV3	0	5' UTR	3	133292434	133309118	16685	+	55573
chr3	133293306	133294985	CDV3	5	5' UTR	3	133293301	133309118	15818	+	55573
chr19	42055276	42055811	CEACAM21	-75	Distal Intergenic	19	42055886	42092224	36339	+	90273
chr19	33793621	33794184	CEBPA-DT	0	Exon (uc002nuo.3/80054, exon 1 of 1)	19	33793763	33795963	2201	+	80054
chr20	48807354	48807658	CEBPB	234	5' UTR	20	48807120	48809227	2108	+	1051
chr8	48649054	48649797	CEBPD	929	3' UTR	8	48649476	48650726	1251	-	1052
chr19	33863151	33863536	CEBPG	-1039	Distal Intergenic	19	33864575	33873592	9018	+	1054
chr19	33864140	33864642	CEBPG	0	5' UTR	19	33864575	33873592	9018	+	1054
chr19	33865162	33866182	CEBPG	0	5' UTR	19	33865430	33873592	8163	+	1054
chr15	72612532	72613226	CELF6	0	5' UTR	15	72559086	72613043	53958	-	60677
chr3	48700978	48701672	CELSR3	-630	Intron (uc003cuf.1/1951, intron 1 of 55)	3	48673896	48700348	26453	-	1951
chr9	74381469	74383069	CEMIP2	731	Intron (uc010mos.2/23670, intron 1 of 22)	9	74298282	74383800	85519	-	23670
chr9	74384242	74384575	CEMIP2	-442	Distal Intergenic	9	74298282	74383800	85519	-	23670
chr4	68409737	68410663	CENPC	593	Exon (uc003hdd.1/1060, exon 2 of 19)	4	68337989	68411256	73268	-	1060
chr4	68411002	68411888	CENPC	0	5' UTR	4	68337989	68411256	73268	-	1060
chr4	104118508	104120058	CENPE	0	5' UTR	4	104026963	104119566	92604	-	1062
chr5	68485075	68486204	CENPH	0	5' UTR	5	68485375	68506184	20810	+	64946
chrX	100352732	100353175	CENPI	-3	Distal Intergenic	23	100353178	100417978	64801	+	2491
chr22	42341857	42343381	CENPM	0	5' UTR	22	42334741	42343148	8408	-	79019
chr1	10490717	10491368	CENPS-CORT	0	5' UTR	1	10490804	10512060	21257	+	100526739
chr16	67866981	67868108	CENPT	0	5' UTR	16	67862060	67868003	5944	-	80152
chr16	67881096	67881705	CENPT	0	5' UTR	16	67862060	67881361	19302	-	80152
chr6	126660827	126662666	CENPW	0	5' UTR	6	126661253	126669754	8502	+	387103
chr1	3772718	3773301	CEP104	496	Intron (uc001aky.2/9731, intron 1 of 21)	1	3728645	3773797	45153	-	9731
chr5	122757210	122758698	CEP120	588	5' UTR	5	122680579	122759286	78708	-	153241
chr5	122758938	122760056	CEP120	0	5' UTR	5	122680579	122759286	78708	-	153241
chr11	101785798	101786445	CEP126	52	5' UTR	11	101785746	101871793	86048	+	57562
chr17	79196715	79196991	CEP131	0	5' UTR	17	79163393	79196751	33359	-	22994
chr4	56813587	56815176	CEP135	0	5' UTR	4	56814974	56827091	12118	+	9662
chr4	56815441	56816236	CEP135	467	Intron (uc003hbh.2/9662, intron 1 of 5)	4	56814974	56899529	84556	+	9662
chr1	243416308	243417984	CEP170	724	Intron (uc021plo.1/9859, intron 1 of 19)	1	243287730	243418708	130979	-	9859
chr18	12991582	12992269	CEP192	221	Intron (uc002krs.1/55125, intron 1 of 17)	18	12991361	13125051	133691	+	55125
chr18	12990730	12991035	CEP192	-326	Distal Intergenic	18	12991361	13059311	67951	+	55125
chr11	93394789	93395819	CEP295	0	5' UTR	11	93394816	93463522	68707	+	85459
chr1	179922983	179924009	CEP350	0	5' UTR	1	179923908	179966310	42403	+	9857
chr1	179924289	179925724	CEP350	381	Intron (uc001gnr.1/9857, intron 1 of 4)	1	179923908	180084015	160108	+	9857
chr10	95255381	95256429	CEP55	0	5' UTR	10	95256369	95288849	32481	+	55165
chr10	95256689	95256924	CEP55	300	Intron (uc009xug.3/55165, intron 1 of 8)	10	95256389	95288849	32461	+	55165
chr3	138312164	138313708	CEP70	0	5' UTR	3	138213187	138313129	99943	-	80321
chr5	612854	613184	CEP72	449	Intron (uc011clz.1/55722, intron 1 of 6)	5	612405	653666	41262	+	55722
chr18	12701596	12702237	CEP76	539	Intron (uc002krg.3/56984, intron 1 of 6)	18	12661955	12702776	40822	-	79959
chr9	80850008	80851865	CEP78	0	5' UTR	9	80850991	80881619	30629	+	84131
chr1	26560369	26562053	CEP85	0	5' UTR	1	26560693	26605298	44606	+	64793
chr19	33462444	33463556	CEP89	0	5' UTR	19	33369904	33462869	92966	-	84902
chr22	47133281	47133730	CERK	422	Intron (uc003bia.3/64781, intron 1 of 12)	22	47080307	47134152	53846	-	64781
chr19	19006018	19006453	CERS1	500	Intron (uc002nki.1/2657, intron 1 of 7)	19	18988718	19006953	18236	-	10715
chr12	50560154	50561162	CERS5	0	5' UTR	12	50523581	50561097	37517	-	91012
chr2	169311569	169312682	CERS6	-77	Distal Intergenic	2	169312759	169631644	318886	+	253782
chr16	66995136	66996091	CES3	4	5' UTR	16	66995132	67009052	13921	+	23491
chr16	58161547	58163268	CFAP20	28	5' UTR	16	58147497	58163296	15800	-	29105
chr2	120300828	120301973	CFAP221	-35	Distal Intergenic	2	120302008	120388662	86655	+	200373
chr4	81256726	81257950	CFAP299	0	5' UTR	4	81256874	81884910	628037	+	255119
chr10	105991659	105992691	CFAP43	0	5' UTR	10	105889646	105992120	102475	-	80217
chr18	47792501	47792892	CFAP53	0	5' UTR	18	47753563	47792865	39303	-	220136
chr10	75118198	75118691	CFAP70	0	5' UTR	10	75013516	75118617	105102	-	118491
chr9	135286101	135286620	CFAP77	490	Intron (uc004cbn.3/389799, intron 1 of 6)	9	135285611	135448675	163065	+	389799
chr9	135287253	135287536	CFAP77	1642	Intron (uc004cbn.3/389799, intron 1 of 6)	9	135285611	135448675	163065	+	389799
chr4	186123834	186124093	CFAP97	1089	Intron (uc003ixf.4/57587, intron 1 of 4)	4	186080819	186125182	44364	-	57587
chr4	186124413	186124945	CFAP97	237	5' UTR	4	186080819	186125182	44364	-	57587
chr4	186125327	186126105	CFAP97	-145	Distal Intergenic	4	186090180	186125182	35003	-	57587
chr17	41856393	41858270	CFAP97D1	0	5' UTR	17	41857803	41862054	4252	+	284067
chr11	65624228	65625217	CFL1	884	Intron (uc001ofs.3/1072, intron 1 of 3)	11	65622285	65626101	3817	-	1072
chr19	49559276	49560611	CGB7	0	3' UTR	19	49557531	49559852	2322	-	94027
chr1	151483478	151485331	CGN	0	5' UTR	1	151483862	151511167	27306	+	57530
chr2	27341165	27341594	CGREF1	179	Intron (uc021vez.1/10669, intron 1 of 5)	2	27323462	27341773	18312	-	10669
chr14	54976115	54977964	CGRRF1	0	5' UTR	14	54976587	55004554	27968	+	10668
chr10	90967197	90967718	CH25H	-126	Distal Intergenic	10	90965694	90967071	1378	-	9023
chr15	41244292	41245821	CHAC1	0	5' UTR	15	41245636	41248717	3082	+	79094
chr19	4401533	4402636	CHAF1A	-24	Distal Intergenic	19	4402660	4443394	40735	+	10036
chr19	4403330	4403679	CHAF1A	670	Intron (uc002mal.3/10036, intron 1 of 14)	19	4402660	4443394	40735	+	10036
chr21	37757334	37758462	CHAF1B	0	5' UTR	21	37757689	37789125	31437	+	8208
chr13	115078561	115079695	CHAMP1	-270	Distal Intergenic	13	115079965	115092803	12839	+	283489
chr13	115080230	115081157	CHAMP1	265	Intron (uc001vuv.3/283489, intron 1 of 2)	13	115079965	115092803	12839	+	283489
chr10	75541138	75542809	CHCHD1	0	3' UTR	10	75541808	75543129	1322	+	118487
chr22	24109900	24110896	CHCHD10	0	5' UTR	22	24108021	24110141	2121	-	400916
chr7	56173412	56175099	CHCHD2	0	5' UTR	7	56169266	56174187	4922	-	51142
chr7	132765684	132765996	CHCHD3	832	Intron (uc003vre.3/54927, intron 1 of 7)	7	132469623	132766828	297206	-	54927
chr7	132766289	132766491	CHCHD3	337	Intron (uc003vre.3/54927, intron 1 of 7)	7	132469623	132766828	297206	-	54927
chr7	132766800	132767356	CHCHD3	0	5' UTR	7	132469623	132766828	297206	-	54927
chr2	113341135	113342967	CHCHD5	0	5' UTR	2	113342036	113346617	4582	+	84269
chr3	126422434	126423155	CHCHD6	0	5' UTR	3	126423063	126676776	253714	+	84303
chr8	57124327	57125670	CHCHD7	12	5' UTR	8	57124315	57131176	6862	+	79145
chr12	6714458	6715714	CHD4	0	5' UTR	12	6679248	6715617	36370	-	1108
chr12	6717308	6717641	CHD4	-757	Distal Intergenic	12	6679248	6716551	37304	-	1108
chr20	40244037	40245378	CHD6	1755	Intron (uc002xka.1/84181, intron 1 of 36)	20	40031170	40247133	215964	-	84181
chr20	40245688	40246471	CHD6	662	Intron (uc002xka.1/84181, intron 1 of 36)	20	40031170	40247133	215964	-	84181
chr20	40246875	40247287	CHD6	0	5' UTR	20	40031170	40247133	215964	-	84181
chr20	40247597	40248260	CHD6	-464	Distal Intergenic	20	40125449	40247133	121685	-	84181
chr8	61590283	61590645	CHD7	-679	Distal Intergenic	8	61591324	61780586	189263	+	55636
chr8	61592529	61592839	CHD7	1205	Intron (uc003xue.3/55636, intron 1 of 37)	8	61591324	61780586	189263	+	55636
chr8	61593063	61593779	CHD7	1739	Intron (uc003xue.3/55636, intron 1 of 37)	8	61591324	61780586	189263	+	55636
chr14	21904725	21906197	CHD8	0	5' UTR	14	21853353	21905457	52105	-	57680
chr16	53088776	53090160	CHD9	0	5' UTR	16	53088945	53361414	272470	+	80205
chr22	29137211	29139088	CHEK2	0	5' UTR	22	29083731	29137822	54092	-	11200
chr19	16653138	16654252	CHERP	0	5' UTR	19	16628700	16653263	24564	-	10523
chr20	5891214	5892781	CHGB	0	5' UTR	20	5891974	5906005	14032	+	1114
chr4	54928564	54930326	CHIC2	489	Intron (uc003haa.3/5156, intron 12 of 23)	4	54875958	54930815	54858	-	26511
chr4	54931154	54931753	CHIC2	-339	Intron (uc003haa.3/5156, intron 12 of 23)	4	54875958	54930815	54858	-	26511
chr11	67886071	67887027	CHKA	1831	Intron (uc001onj.3/1119, intron 1 of 11)	11	67820326	67888858	68533	-	1119
chr11	67887309	67888108	CHKA	750	Intron (uc001onj.3/1119, intron 1 of 11)	11	67820326	67888858	68533	-	1119
chr11	67888895	67889859	CHKA	-37	Distal Intergenic	11	67820326	67888858	68533	-	1119
chr22	51021008	51021998	CHKB-DT	0	5' UTR	22	51021455	51022355	901	+	100144603
chr18	11850261	11850600	CHMP1B	-789	Intron (uc002kqc.3/2774, intron 5 of 11)	18	11851389	11854448	3060	+	57132
chr18	11850833	11851468	CHMP1B	0	5' UTR	18	11851389	11854448	3060	+	57132
chr18	11851952	11852206	CHMP1B	563	3' UTR	18	11851389	11854448	3060	+	57132
chr19	59065726	59067017	CHMP2A	0	5' UTR	19	59062933	59066005	3073	-	27243
chr3	87275803	87277570	CHMP2B	0	5' UTR	3	87276413	87304698	28286	+	25978
chr2	86789261	86790700	CHMP3	0	5' UTR	2	86730553	86790620	60068	-	51652
chr9	33264469	33265257	CHMP5	0	5' UTR	9	33264877	33282067	17191	+	51510
chr2	175868875	175869231	CHN1	750	Intron (uc002uji.3/1123, intron 1 of 12)	2	175664042	175869981	205940	-	1123
chr2	175870097	175870356	CHN1	0	5' UTR	2	175664042	175870107	206066	-	1123
chr15	41523046	41524397	CHP1	0	5' UTR	15	41523437	41574083	50647	+	11261
chr2	220407256	220408074	CHPF	0	5' UTR	2	220403669	220407819	4151	-	79586
chr7	150929084	150929644	CHPF2	0	5' UTR	7	150929575	150935905	6331	+	54480
chr7	150930064	150930758	CHPF2	479	5' UTR	7	150929585	150935905	6321	+	54480
chr12	102090261	102091448	CHPT1	0	5' UTR	12	102091417	102122846	31430	+	56994
chr15	30684598	30686048	CHRFAM7A	0	5' UTR	15	30653443	30685864	32422	-	89832
chr15	78856852	78857891	CHRNA5	0	5' UTR	15	78857862	78887611	29750	+	1138
chr15	78858182	78859296	CHRNA5	320	Intron (uc002bdy.3/1138, intron 1 of 5)	15	78857862	78887611	29750	+	1138
chr15	78859629	78860831	CHRNA5	1767	Intron (uc002bdy.3/1138, intron 1 of 5)	15	78857862	78887611	29750	+	1138
chr15	32321224	32323183	CHRNA7	0	5' UTR	15	32322686	32404564	81879	+	1139
chr2	101032929	101033263	CHST10	867	Intron (uc002tam.3/9486, intron 1 of 6)	2	101008322	101034130	25809	-	9486
chr2	101033588	101034072	CHST10	58	5' UTR	2	101008322	101034130	25809	-	9486
chr12	104849886	104850712	CHST11	0	5' UTR	12	104850692	105155792	305101	+	50515
chr7	2443941	2444536	CHST12	746	Intron (uc003smc.3/55501, intron 1 of 1)	7	2443195	2474216	31022	+	55501
chr3	126242604	126243616	CHST13	0	5' UTR	3	126243131	126262134	19004	+	166012
chr15	40763491	40764471	CHST14	331	Exon (uc001zlw.3/113189, exon 1 of 1)	15	40763160	40765357	2198	+	113189
chr3	142837904	142838280	CHST2	-338	Distal Intergenic	3	142838618	142842856	4239	+	9435
chr3	142838634	142839507	CHST2	16	5' UTR	3	142838618	142842856	4239	+	9435
chr3	142839895	142840408	CHST2	1277	Exon (uc003evm.3/9435, exon 2 of 2)	3	142838618	142842856	4239	+	9435
chrX	46432606	46433418	CHST7	0	5' UTR	23	46433192	46457838	24647	+	56548
chrX	46434975	46435532	CHST7	1783	Intron (uc004dgt.3/56548, intron 1 of 1)	23	46433192	46457838	24647	+	56548
chr15	101790054	101791245	CHSY1	892	Intron (uc021sxt.1/22856, intron 1 of 2)	15	101715928	101792137	76210	-	22856
chr15	101792357	101793434	CHSY1	-220	Distal Intergenic	15	101715928	101792137	76210	-	22856
chr5	129239436	129239651	CHSY3	-872	Distal Intergenic	5	129240523	129522327	281805	+	337876
chr16	69165392	69166050	CHTF8	21	5' UTR	16	69151912	69166071	14160	-	54921
chr10	101988497	101989625	CHUK	0	5' UTR	10	101948124	101989344	41221	-	1147
chr14	65380847	65382739	CHURC1-FNTB	0	5' UTR	14	65381079	65411309	30231	+	100529261
chr2	96932316	96932546	CIAO1	432	Intron (uc002svs.3/9391, intron 1 of 6)	2	96931884	96939900	8017	+	9391
chr15	90776321	90778219	CIB1	0	5' UTR	15	90773477	90777279	3803	-	10519
chr15	78423971	78424566	CIB2	-94	Distal Intergenic	15	78397644	78423877	26234	-	10518
chr3	10067224	10068917	CIDECP	0	5' UTR	3	10055924	10067820	11897	-	152302
chr14	77563323	77564318	CIPC	-260	Distal Intergenic	14	77564578	77583629	19052	+	85457
chr14	77564547	77566213	CIPC	0	5' UTR	14	77564578	77583629	19052	+	85457
chr17	36885920	36886319	CISD3	-191	3' UTR	17	36886510	36891858	5349	+	284106
chr17	36886797	36887459	CISD3	287	Exon (uc010wds.1/284106, exon 2 of 4)	17	36886510	36891858	5349	+	284106
chr12	120314528	120315566	CIT	0	5' UTR	12	120123595	120315095	191501	-	11113
chrX	71524899	71525239	CITED1	525	5' UTR	23	71521488	71525764	4277	-	4435
chrX	71526807	71527114	CITED1	0	5' UTR	23	71521488	71526837	5350	-	4435
chrX	71528586	71528937	CITED1	-1549	Distal Intergenic	23	71521488	71527037	5550	-	4435
chr6	139695248	139695811	CITED2	0	5' UTR	6	139693392	139695350	1959	-	10370
chr1	41328017	41328246	CITED4	0	5' UTR	1	41326728	41328018	1291	-	163732
chr9	130966168	130966785	CIZ1	0	5' UTR	9	130928344	130966662	38319	-	25792
chr11	46866593	46867435	CKAP5	424	Intron (uc001ndi.2/9793, intron 1 of 43)	11	46765084	46867859	102776	-	9793
chr5	80596331	80598179	CKMT2-AS1	0	5' UTR	5	80533384	80597388	64005	-	100131067
chr9	91924841	91926162	CKS2	0	5' UTR	9	91926113	91931618	5506	+	1164
chr19	45542012	45542818	CLASRP	0	5' UTR	19	45542298	45574214	31917	+	11129
chr11	67139519	67139904	CLCF1	1302	Intron (uc010rpo.1/100130987, intron 2 of 3)	11	67131639	67141206	9568	-	23529
chr11	67140920	67141769	CLCF1	0	5' UTR	11	67131639	67141206	9568	-	23529
chr3	184078460	184079201	CLCN2	238	Intron (uc003foi.4/1181, intron 1 of 23)	3	184063973	184079439	15467	-	1181
chrX	10123762	10124088	CLCN4	-897	Distal Intergenic	23	10124985	10205699	80715	+	1183
chrX	10124336	10124575	CLCN4	-410	Distal Intergenic	23	10124985	10205699	80715	+	1183
chrX	10124777	10125025	CLCN4	0	5' UTR	23	10124985	10205699	80715	+	1183
chrX	10125451	10126266	CLCN4	466	Intron (uc004csy.4/1183, intron 1 of 12)	23	10124985	10205699	80715	+	1183
chrX	49687247	49687668	CLCN5	22	5' UTR	23	49687225	49863892	176668	+	1184
chr1	11864867	11866865	CLCN6	0	5' UTR	1	11866153	11876844	10692	+	1185
chr3	190040530	190040908	CLDN1	-295	Distal Intergenic	3	190023490	190040235	16746	-	9076
chr17	7166312	7166993	CLDN7	0	5' UTR	17	7163222	7166512	3291	-	1366
chr3	98240443	98242182	CLDND1	0	5' UTR	3	98234317	98241358	7042	-	56650
chr16	11037857	11039191	CLEC16A	0	5' UTR	16	11038345	11220201	181857	+	23274
chr4	141347496	141349289	CLGN	0	5' UTR	4	141309607	141348815	39209	-	1047
chr1	25071254	25072040	CLIC4	0	5' UTR	1	25071760	25170815	99056	+	25932
chr1	25072679	25073622	CLIC4	801	Intron (uc001bjo.2/25932, intron 1 of 5)	1	25071878	25169078	97201	+	25932
chr12	122905883	122906325	CLIP1	791	Intron (uc001ucg.2/6249, intron 1 of 25)	12	122755981	122907116	151136	-	6249
chr12	122906538	122906783	CLIP1	333	Intron (uc001ucg.2/6249, intron 1 of 25)	12	122755981	122907116	151136	-	6249
chr12	122907480	122908472	CLIP1	-364	Distal Intergenic	12	122755981	122907116	151136	-	6249
chr7	73702683	73703637	CLIP2	-168	Distal Intergenic	7	73703805	73820273	116469	+	7461
chr2	201726924	201728114	CLK1	1170	Intron (uc010zhi.1/1195, intron 1 of 12)	2	201717732	201729284	11553	-	1195
chr2	201728577	201729208	CLK1	76	5' UTR	2	201717732	201729284	11553	-	1195
chr2	201729413	201729745	CLK1	0	5' UTR	2	201717732	201729467	11736	-	1195
chr1	155242540	155243846	CLK2	0	5' UTR	1	155232659	155243281	10623	-	1196
chr1	155247055	155248184	CLK2	0	5' UTR	1	155232659	155247501	14843	-	1196
chr5	178052399	178054193	CLK4	0	5' UTR	5	178029665	178054054	24390	-	57396
chr16	28502663	28504066	CLN3	0	5' UTR	16	28477974	28503403	25430	-	1201
chr13	77565642	77567251	CLN5	0	5' UTR	13	77566059	77576652	10594	+	1203
chr15	68520167	68521849	CLN6	231	5' UTR	15	68499330	68522080	22751	-	54982
chr15	68522105	68522550	CLN6	-25	Intron (uc010ujz.2/54982, intron 1 of 6)	15	68499330	68522080	22751	-	54982
chr4	10685929	10686618	CLNK	0	5' UTR	4	10491838	10686386	194549	-	116449
chr11	72144867	72145707	CLPB	0	5' UTR	11	72003470	72145684	142215	-	81570
chr19	6361467	6362317	CLPP	4	5' UTR	19	6361463	6368915	7453	+	8192
chr6	35744235	35744814	CLPSL2	0	5' UTR	6	35744392	35747329	2938	+	389383
chr19	45457747	45459306	CLPTM1	0	5' UTR	19	45457842	45491120	33279	+	1209
chr5	1345331	1345578	CLPTM1L	-329	Distal Intergenic	5	1318000	1345002	27003	-	81037
chr1	36234223	36236087	CLSPN	0	5' UTR	1	36197713	36235551	37839	-	63967
chr1	9882278	9883322	CLSTN1	1228	Intron (uc001aqh.3/22883, intron 1 of 18)	1	9789079	9884550	95472	-	22883
chr1	9885405	9885896	CLSTN1	-855	Distal Intergenic	1	9789079	9884550	95472	-	22883
chr9	36190078	36191009	CLTA	0	5' UTR	9	36190853	36212059	21207	+	1211
chr9	36191370	36192496	CLTA	517	Intron (uc003zzc.3/1211, intron 1 of 6)	9	36190853	36212059	21207	+	1211
chr17	57695253	57696948	CLTC	-102	Distal Intergenic	17	57697050	57768186	71137	+	1213
chr17	57697645	57699150	CLTC	595	Intron (uc002ixp.3/1213, intron 1 of 30)	17	57697050	57774317	77268	+	1213
chr22	19278540	19278797	CLTCL1	442	Intron (uc021wlc.1/8218, intron 1 of 32)	22	19166987	19279239	112253	-	8218
chr22	19279653	19279983	CLTCL1	-414	Distal Intergenic	22	19168244	19279239	110996	-	8218
chr8	27471125	27472652	CLU	0	5' UTR	8	27454434	27472328	17895	-	1191
chr16	3550874	3551576	CLUAP1	0	5' UTR	16	3550945	3586825	35881	+	23059
chr6	123316506	123317435	CLVS2	-147	Distal Intergenic	6	123317582	123385063	67482	+	134829
chr13	100257994	100259792	CLYBL	0	5' UTR	13	100258919	100518661	259743	+	171425
chr12	22199211	22201093	CMAS	101	5' UTR	12	22199110	22218606	19497	+	55907
chr3	28282527	28284115	CMC1	0	5' UTR	3	28283124	28361263	78140	+	152100
chrX	154298212	154299337	CMC4	210	5' UTR	23	154289900	154299547	9648	-	100272147
chr2	7004676	7005119	CMPK2	831	Intron (uc010yis.2/129607, intron 1 of 3)	2	6980684	7005950	25267	-	129607
chr2	7005866	7006429	CMPK2	0	5' UTR	2	6980684	7005950	25267	-	129607
chr2	7006634	7007237	CMPK2	0	Exon (uc031rno.1/129607, exon 1 of 5)	2	6991581	7006766	15186	-	129607
chr3	99535634	99537577	CMSS1	0	5' UTR	3	99536678	99760237	223560	+	84319
chr16	66637771	66638404	CMTM3	0	5' UTR	16	66637935	66647795	9861	+	123920
chr16	66638906	66639128	CMTM3	272	Intron (uc002epu.3/123920, intron 2 of 5)	16	66638634	66647795	9162	+	123920
chr6	37400318	37401989	CMTR1	0	5' UTR	6	37400907	37429878	28972	+	23070
chr16	71322508	71323394	CMTR2	0	5' UTR	16	71316203	71323315	7113	-	55783
chr16	71323635	71323966	CMTR2	-122	Distal Intergenic	16	71316203	71323513	7311	-	55783
chr18	72162674	72163328	CNDP2	-172	Distal Intergenic	18	72163500	72168707	5208	+	55748
chr18	72163963	72164377	CNDP2	463	Intron (uc021ulm.2/55748, intron 1 of 2)	18	72163500	72190689	27190	+	55748
chr16	50059097	50060113	CNEP1R1	0	5' UTR	16	50059189	50070999	11811	+	255919
chr11	6256092	6256673	CNGA4	0	5' UTR	11	6256124	6265709	9586	+	1262
chr14	54906752	54907595	CNIH1	553	Intron (uc001xat.1/10175, intron 1 of 4)	14	54893647	54908148	14502	-	10175
chr14	54908017	54908498	CNIH1	0	5' UTR	14	54893647	54908148	14502	-	10175
chr11	66044958	66045398	CNIH2	-274	3' UTR	11	66045672	66051685	6014	+	254263
chr1	224544439	224544860	CNIH4	0	5' UTR	1	224544513	224566223	21711	+	29097
chr1	224545163	224546210	CNIH4	650	Intron (uc001hom.2/29097, intron 1 of 4)	1	224544513	224567153	22641	+	29097
chr6	154829550	154831423	CNKSR3	330	5' UTR	6	154726433	154831753	105321	-	154043
chr6	154831704	154832792	CNKSR3	0	5' UTR	6	154726433	154831753	105321	-	154043
chr19	1025919	1027532	CNN2	0	5' UTR	19	1026298	1036687	10390	+	1265
chr1	95390972	95392396	CNN3	0	5' UTR	1	95362507	95391337	28831	-	1266
chr1	95392655	95392916	CNN3	0	5' UTR	1	95362507	95392735	30229	-	1266
chr10	104677352	104678700	CNNM2	0	5' UTR	10	104678075	104687375	9301	+	54805
chr10	104679611	104681023	CNNM2	1536	Exon (uc001kwl.3/54805, exon 1 of 2)	10	104678075	104838344	160270	+	54805
chr2	97480973	97481635	CNNM3	-356	Distal Intergenic	2	97481991	97501121	19131	+	26505
chr2	97481842	97482225	CNNM3	0	5' UTR	2	97481991	97501121	19131	+	26505
chr2	97426222	97426501	CNNM4	-138	Distal Intergenic	2	97426639	97477628	50990	+	26504
chr16	58662172	58662981	CNOT1	809	Intron (uc002enu.5/23019, intron 1 of 48)	16	58553850	58663790	109941	-	23019
chr16	58663358	58664702	CNOT1	0	5' UTR	16	58553850	58663790	109941	-	23019
chr2	101868590	101869342	CNOT11	-3	Distal Intergenic	2	101869345	101886778	17434	+	55571
chr2	101869733	101870776	CNOT11	388	Exon (uc002taw.4/55571, exon 1 of 7)	2	101869345	101886778	17434	+	55571
chr19	54639939	54641670	CNOT3	0	5' UTR	19	54641436	54657577	16142	+	4849
chr5	179921004	179921409	CNOT6	-8	Distal Intergenic	5	179921417	180005353	83937	+	57472
chr4	78739002	78740432	CNOT6L	90	5' UTR	4	78634541	78740522	105982	-	246175
chr4	78741143	78742026	CNOT6L	-599	Distal Intergenic	4	78634541	78740544	106004	-	246175
chr4	78742250	78742730	CNOT6L	-1706	Distal Intergenic	4	78634541	78740544	106004	-	246175
chr8	17103520	17104126	CNOT7	0	5' UTR	8	17086740	17104104	17365	-	29883
chr17	40118229	40119539	CNP	0	5' UTR	17	40118759	40129754	10996	+	1267
chr11	98891372	98891670	CNTN5	-36	Distal Intergenic	11	98891706	100096179	1204474	+	53942
chr17	40834252	40834918	CNTNAP1	0	5' UTR	17	40834632	40852011	17380	+	8506
chr9	123836307	123837906	CNTRL	0	5' UTR	9	123837242	123876002	38761	+	11064
chr7	43767102	43767460	COA1	1680	Intron (uc003tij.4/55744, intron 1 of 8)	7	43648055	43769140	121086	-	55744
chr17	40949968	40950777	COA3	0	3' UTR	17	40947165	40950743	3579	-	28958
chr11	73586770	73588765	COA4	0	5' UTR	11	73583713	73587890	4178	-	51287
chr1	53162943	53164580	COA7	0	5' UTR	1	53152014	53164038	12025	-	65260
chr17	40713904	40714897	COASY	0	5' UTR	17	40714092	40718299	4208	+	80347
chr1	230777372	230779187	COG2	0	5' UTR	1	230778202	230829731	51530	+	22796
chr13	46038631	46040064	COG3	0	5' UTR	13	46039030	46060710	21681	+	83548
chr7	107203371	107205371	COG5	0	5' UTR	7	106842189	107204959	362771	-	10466
chr13	40229386	40230824	COG6	0	5' UTR	13	40229764	40326765	97002	+	57511
chr16	23463881	23464441	COG7	71	5' UTR	16	23399814	23464512	64699	-	91949
chr17	55038023	55038551	COIL	0	5' UTR	17	55015561	55038411	22851	-	8161
chr1	103572253	103572680	COL11A1	1372	Intron (uc001dul.3/1301, intron 1 of 66)	1	103342023	103574052	232030	-	1301
chr21	46824454	46824925	COL18A1	-172	Distal Intergenic	21	46825097	46933634	108538	+	80781
chr21	46825807	46827162	COL18A1	710	Intron (uc002zhg.3/80781, intron 2 of 41)	21	46825097	46933634	108538	+	80781
chr17	48277642	48278203	COL1A1	797	Intron (uc002iqm.3/1277, intron 1 of 50)	17	48261457	48279000	17544	-	1277
chr4	110223961	110224564	COL25A1	-162	Distal Intergenic	4	109745038	110223799	478762	-	84570
chr3	130063992	130065211	COL6A5	0	5' UTR	3	130064359	130203690	139332	+	256076
chr1	40780658	40782353	COL9A2	628	5' UTR	1	40766163	40782981	16819	-	1298
chr19	17665937	17666466	COLGALT1	-45	Distal Intergenic	19	17666511	17693965	27455	+	79709
chr19	17666857	17667510	COLGALT1	346	Intron (uc002nhc.1/79709, intron 1 of 11)	19	17666511	17693965	27455	+	79709
chr5	115420149	115421546	COMMD10	0	5' UTR	5	115420727	115628978	208252	+	51397
chr3	149469474	149470708	COMMD2	0	5' UTR	3	149456257	149470286	14030	-	51122
chr15	75628025	75629233	COMMD4	0	5' UTR	15	75628374	75632219	3846	+	54939
chr8	146077612	146079281	COMMD5	0	5' UTR	8	146065829	146078452	12624	-	28991
chr13	76110820	76112631	COMMD6	0	5' UTR	13	76099350	76111991	12642	-	170622
chr4	47464831	47466013	COMMD8	0	5' UTR	4	47452811	47465676	12866	-	54951
chr11	36310538	36311181	COMMD9	0	5' UTR	11	36293842	36310999	17158	-	29099
chr19	19029627	19030787	COPE	0	5' UTR	19	19010323	19030199	19877	-	11316
chr3	128967705	128969330	COPG1	0	5' UTR	3	128968453	128996616	28164	+	22820
chr17	30185463	30185883	COPRS	443	Intron (uc002hgp.3/55352, intron 1 of 3)	17	30178884	30186326	7443	-	55352
chr17	17183823	17185239	COPS3	0	5' UTR	17	17149938	17184012	34075	-	8533
chr12	6832340	6834060	COPS7A	0	5' UTR	12	6833150	6841041	7892	+	50813
chr2	237993871	237995588	COPS8	0	5' UTR	2	237994084	238004527	10444	+	10920
chr12	56660193	56661082	COQ10A	0	5' UTR	12	56660642	56664750	4109	+	93058
chr2	198317317	198319191	COQ10B	0	5' UTR	2	198318231	198339851	21621	+	80219
chr4	84204438	84205665	COQ2	402	Exon (uc011ccp.2/27235, exon 1 of 7)	4	84182689	84206067	23379	-	27235
chr4	84205999	84206641	COQ2	0	Exon (uc011ccp.2/27235, exon 1 of 7)	4	84182689	84206067	23379	-	27235
chr6	99841055	99842139	COQ3	0	5' UTR	6	99817348	99842082	24735	-	51805
chr12	120966170	120968064	COQ5	0	5' UTR	12	120941082	120966964	25883	-	84274
chr16	19078730	19079676	COQ7	0	5' UTR	16	19078917	19091417	12501	+	10229
chr16	57480484	57482034	COQ9	0	5' UTR	16	57481337	57488216	6880	+	57017
chr16	30194657	30194923	CORO1A	0	5' UTR	16	30194731	30198544	3814	+	11151
chr16	30195406	30196059	CORO1A	675	5' UTR	16	30194731	30200397	5667	+	11151
chr11	67211113	67212282	CORO1B	0	5' UTR	11	67205518	67211292	5775	-	57175
chr15	68870556	68870968	CORO2B	-340	Distal Intergenic	15	68871308	69020144	148837	+	10391
chr16	4465451	4465940	CORO7	0	5' UTR	16	4404543	4465898	61356	-	79585
chr16	4466635	4467065	CORO7-PAM16	0	5' UTR	16	4390252	4466962	76711	-	100529144
chr16	84650026	84651480	COTL1	189	Exon (uc002fid.3/23406, exon 1 of 4)	16	84599204	84651669	52466	-	23406
chr17	13971844	13973639	COX10-AS1	0	5' UTR	17	13932609	13972775	40167	-	100874058
chr10	101491091	101492794	COX15	0	5' UTR	10	101468505	101492423	23919	-	1355
chr14	70825443	70826609	COX16	0	5' UTR	14	70791798	70826448	34651	-	51241
chr3	119394907	119396822	COX17	0	5' UTR	3	119388372	119396243	7872	-	10063
chr1	244996987	244998456	COX20	-183	Distal Intergenic	1	244998639	245008359	9721	+	116228
chr1	244998866	245000774	COX20	227	5' UTR	1	244998639	245008359	9721	+	116228
chr16	85833626	85834050	COX4I1	453	Intron (uc002fje.3/1327, intron 1 of 4)	16	85833173	85840607	7435	+	1327
chr15	75229319	75230439	COX5A	56	5' UTR	15	75212617	75230495	17879	-	9377
chr2	98261481	98262762	COX5B	0	5' UTR	2	98262521	98264657	2137	+	1329
chr12	120875325	120876312	COX6A1	0	5' UTR	12	120875893	120878545	2653	+	1337
chr19	36138616	36139969	COX6B1	0	5' UTR	19	36139125	36149686	10562	+	1340
chr19	55864818	55865683	COX6B2	224	3' UTR	19	55861070	55865907	4838	-	125965
chr8	100904794	100906446	COX6C	0	5' UTR	8	100890223	100906242	16020	-	1345
chrX	77154718	77155223	COX7B	0	5' UTR	23	77154961	77160881	5921	+	1349
chr5	85913617	85913941	COX7C	0	5' UTR	5	85913784	85916583	2800	+	1350
chr11	63741738	63743077	COX8A	0	5' UTR	11	63742079	63744015	1937	+	1351
chr17	28705488	28706402	CPD	0	5' UTR	17	28705942	28796675	90734	+	1362
chr17	28706628	28708548	CPD	0	5' UTR	17	28707496	28796675	89180	+	1362
chr10	94049624	94051229	CPEB3	0	5' UTR	10	93808397	94050875	242479	-	22849
chr7	120627859	120629181	CPED1	0	5' UTR	7	120628751	120937498	308748	+	79974
chr5	37248792	37249729	CPLANE1	0	5' UTR	5	37106330	37249530	143201	-	65250
chr1	16562889	16564039	CPLANE2	0	5' UTR	1	16558182	16563659	5478	-	79363
chr16	57125830	57126049	CPNE2	-406	Distal Intergenic	16	57126455	57181878	55424	+	221184
chr16	12896888	12897971	CPPED1	0	5' UTR	16	12753656	12897744	144089	-	55313
chr14	92588692	92589187	CPSF2	394	Intron (uc001yah.2/53981, intron 1 of 15)	14	92588298	92630543	42246	+	53981
chr7	99036013	99037213	CPSF4	0	5' UTR	7	99036563	99054996	18434	+	10898
chr12	69632765	69633440	CPSF6	0	5' UTR	12	69633317	69668138	34822	+	11052
chr12	69633834	69635562	CPSF6	517	Intron (uc001sut.4/11052, intron 1 of 9)	12	69633317	69668138	34822	+	11052
chr1	53662033	53663645	CPT2	0	5' UTR	1	53662101	53679869	17769	+	1376
chr20	2780416	2780633	CPXM1	659	Intron (uc002wgu.3/56265, intron 1 of 13)	20	2774715	2781292	6578	-	56265
chr20	2781000	2782503	CPXM1	0	5' UTR	20	2774715	2781292	6578	-	56265
chr1	207668858	207669779	CR1	0	5' UTR	1	207669473	207680955	11483	+	1378
chr1	207817397	207817642	CR1L	-816	Distal Intergenic	1	207818458	207891036	72579	+	1379
chr1	207817882	207818489	CR1L	0	5' UTR	1	207818458	207891036	72579	+	1379
chr1	207627319	207627644	CR2	-1	Distal Intergenic	1	207627645	207663240	35596	+	1380
chr1	207627921	207628743	CR2	276	Intron (uc001hfv.3/1380, intron 1 of 19)	1	207627645	207663240	35596	+	1380
chr1	156675518	156675986	CRABP2	0	5' UTR	1	156669400	156675608	6209	-	1382
chr11	826505	828086	CRACR2B	0	5' UTR	11	827585	831991	4407	+	283229
chr12	94070703	94071788	CRADD	0	5' UTR	12	94071151	94244531	173381	+	8738
chr16	1662908	1664144	CRAMP1	-497	Distal Intergenic	16	1664641	1727909	63269	+	57585
chr9	131872836	131874692	CRAT	0	5' UTR	9	131857073	131873070	15998	-	1384
chr1	197170602	197171486	CRB1	10	5' UTR	1	197170592	197447585	276994	+	23418
chr3	3219967	3221558	CRBN	0	5' UTR	3	3191317	3221401	30085	-	51185
chr7	65579531	65579874	CRCP	0	5' UTR	7	65579805	65619553	39749	+	27297
chr7	65580094	65580702	CRCP	289	Intron (uc003tus.3/27297, intron 1 of 5)	7	65579805	65619553	39749	+	27297
chr2	208392860	208393939	CREB1	-677	Distal Intergenic	2	208394616	208441649	47034	+	1385
chr2	208395369	208396423	CREB1	753	Intron (uc010ziz.1/1385, intron 1 of 6)	2	208394616	208470284	75669	+	1385
chr2	208394688	208394911	CREB1	72	5' UTR	2	208394616	208470284	75669	+	1385
chr11	46299062	46301009	CREB3L1	0	5' UTR	11	46299228	46342296	43069	+	90993
chr16	3928400	3929656	CREBBP	465	Intron (uc002cvv.3/1387, intron 1 of 30)	16	3775056	3930121	155066	-	1387
chr12	12764255	12765790	CREBL2	0	5' UTR	12	12764831	12798041	33211	+	1389
chr5	172482317	172483566	CREBRF	0	5' UTR	5	172483355	172519333	35979	+	153222
chr5	172483874	172485346	CREBRF	0	5' UTR	5	172484397	172561050	76654	+	153222
chr10	35415202	35415764	CREM	-5	Distal Intergenic	10	35415769	35468775	53007	+	1390
chr10	35416483	35417372	CREM	98	5' UTR	10	35416385	35501886	85502	+	1390
chr17	43697071	43697917	CRHR1	0	5' UTR	17	43697710	43913194	215485	+	1394
chr14	105940074	105940629	CRIP2	-483	Intron (uc010tyr.2/1397, intron 2 of 8)	14	105941112	105946507	5396	+	1397
chr17	1358307	1358916	CRK	645	Intron (uc002fsl.3/1398, intron 1 of 2)	17	1324647	1359561	34915	-	1398
chr17	1359272	1360291	CRK	0	5' UTR	17	1324647	1359561	34915	-	1398
chr22	21270990	21271472	CRKL	-242	Distal Intergenic	22	21271714	21308037	36324	+	1399
chr22	21272108	21273044	CRKL	394	5' UTR	22	21271714	21308037	36324	+	1399
chr16	54962845	54964776	CRNDE	0	Exon (uc002ehu.3/643911, exon 1 of 5)	16	54952777	54963101	10325	-	643911
chr20	20035443	20036879	CRNKL1	0	5' UTR	20	20015012	20036690	21679	-	51340
chr1	17066279	17067012	CROCC	0	5' UTR	1	17066768	17267729	200962	+	9696
chr1	17067268	17067907	CROCC	500	Intron (uc009voy.1/9696, intron 1 of 8)	1	17066768	17267729	200962	+	9696
chr19	18793850	18794189	CRTC1	-236	Distal Intergenic	19	18794425	18893143	98719	+	23373
chr1	153929819	153931554	CRTC2	0	5' UTR	1	153920148	153931132	10985	-	200186
chr1	153932126	153932609	CRTC2	-994	3' UTR	1	153920148	153931132	10985	-	200186
chr15	91072390	91072925	CRTC3	-193	Distal Intergenic	15	91073118	91142767	69650	+	64784
chr15	91073753	91075003	CRTC3	635	Intron (uc002bpn.4/64784, intron 1 of 2)	15	91073118	91188577	115460	+	64784
chr11	45868490	45869091	CRY2	0	5' UTR	11	45868669	45904799	36131	+	1408
chr11	45869354	45869732	CRY2	397	Intron (uc009ykw.3/1408, intron 1 of 11)	11	45868957	45904799	35843	+	1408
chr2	208988227	208989758	CRYGD	0	5' UTR	2	208986331	208989313	2983	-	1421
chr16	21289056	21290042	CRYM	0	5' UTR	16	21250195	21289657	39463	-	1428
chr1	115299374	115301183	CSDE1	0	5' UTR	1	115259534	115300671	41138	-	7812
chr1	115298767	115299137	CSDE1	1534	Intron (uc001efi.3/7812, intron 1 of 20)	1	115259534	115300671	41138	-	7812
chr1	110452703	110453496	CSF1	0	5' UTR	1	110453233	110467824	14592	+	1435
chr1	110454417	110455249	CSF1	1184	Intron (uc001dyt.2/1435, intron 1 of 8)	1	110453233	110473616	20384	+	1435
chr1	36947771	36948445	CSF3R	470	5' UTR	1	36931644	36948915	17272	-	1441
chr10	43633022	43633476	CSGALNACT2	-417	Distal Intergenic	10	43633893	43657765	23873	+	55454
chr10	43634158	43634851	CSGALNACT2	265	Intron (uc001jam.2/55454, intron 1 of 4)	10	43633893	43680754	46862	+	55454
chr15	75073456	75074099	CSK	-326	Distal Intergenic	15	75074425	75091392	16968	+	1445
chr15	75072630	75072840	CSK	-1585	Distal Intergenic	15	75074425	75091392	16968	+	1445
chr1	34628624	34629567	CSMD2	1308	Intron (uc001bxm.1/114784, intron 1 of 70)	1	33979609	34630875	651267	-	114784
chr22	38712021	38712837	CSNK1E	576	Intron (uc003avj.3/1454, intron 1 of 10)	22	38686697	38713413	26717	-	1454
chr22	38713553	38714620	CSNK1E	0	5' UTR	22	38686697	38714089	27393	-	1454
chr15	64647122	64648911	CSNK1G1	0	5' UTR	15	64457716	64648442	190727	-	53944
chr19	1942117	1942854	CSNK1G2	956	Intron (uc002lul.4/1455, intron 1 of 11)	19	1941161	1981336	40176	+	1455
chr5	122847439	122847736	CSNK1G3	-57	Distal Intergenic	5	122847793	122952738	104946	+	1456
chr5	122848547	122849773	CSNK1G3	754	Intron (uc003ktn.4/1456, intron 1 of 12)	5	122847793	122952738	104946	+	1456
chr20	523450	524840	CSNK2A1	0	5' UTR	20	463338	524482	61145	-	1457
chr20	525134	525354	CSNK2A1	-652	Distal Intergenic	20	463338	524482	61145	-	1457
chr12	51476058	51476263	CSRNP2	1174	Intron (uc021qxx.1/81566, intron 1 of 4)	12	51454988	51477437	22450	-	81566
chr12	51477135	51477707	CSRNP2	0	5' UTR	12	51454988	51477437	22450	-	81566
chr12	77272183	77272497	CSRP2	302	Intron (uc001syl.1/1466, intron 1 of 5)	12	77252496	77272799	20304	-	1466
chr20	23617611	23618741	CST3	0	5' UTR	20	23608534	23618574	10041	-	1471
chr21	45195431	45196861	CSTB	0	5' UTR	21	45193546	45196256	2711	-	1476
chrX	100074972	100075768	CSTF2	0	5' UTR	23	100075348	100095923	20576	+	1478
chr10	53458966	53459384	CSTF2T	0	5' UTR	10	53455246	53459355	4110	-	23283
chr10	53459590	53460191	CSTF2T	-235	Intron (uc001jjm.3/5592, intron 3 of 17)	10	53455246	53459355	4110	-	23283
chr4	1241367	1241657	CTBP1	1251	Intron (uc003gcu.1/1487, intron 1 of 9)	4	1205228	1242908	37681	-	1487
chr10	126846097	126847310	CTBP2	0	5' UTR	10	126676418	126847285	170868	-	1488
chr10	126849533	126849848	CTBP2	0	5' UTR	10	126676418	126849624	173207	-	1488
chr16	67595376	67596137	CTCF	-173	Distal Intergenic	16	67596310	67673088	76779	+	10664
chr16	67596895	67598312	CTCF	585	Intron (uc002etl.3/10664, intron 1 of 11)	16	67596310	67673088	76779	+	10664
chr17	7153373	7154404	CTDNEP1	591	Intron (uc002gfd.2/23399, intron 1 of 7)	17	7146906	7154995	8090	-	23399
chr17	7154996	7156302	CTDNEP1	0	5' UTR	17	7146906	7155259	8354	-	23399
chr18	77438509	77439741	CTDP1	-60	Distal Intergenic	18	77439801	77514510	74710	+	9150
chr18	77440388	77440607	CTDP1	587	Intron (uc002lnh.2/9150, intron 1 of 12)	18	77439801	77514510	74710	+	9150
chr2	219263677	219265486	CTDSP1	0	5' UTR	2	219264478	219270664	6187	+	58190
chr12	58238378	58240211	CTDSP2	0	5' UTR	12	58213710	58239317	25608	-	10106
chr12	58240516	58241144	CTDSP2	0	5' UTR	12	58213710	58240747	27038	-	10106
chr3	37901873	37902688	CTDSPL	-981	Intron (uc003che.3/uc003che.3, intron 1 of 3)	3	37903669	38025960	122292	+	10217
chr3	37903730	37904756	CTDSPL	61	Exon (uc003chg.3/10217, exon 1 of 8)	3	37903669	38025960	122292	+	10217
chr10	69455527	69455981	CTNNA3	0	5' UTR	10	67679725	69455949	1776225	-	29119
chr9	111774624	111775184	CTNNAL1	580	Intron (uc004bdo.1/8727, intron 1 of 18)	9	111704851	111775764	70914	-	8727
chr1	9970599	9971345	CTNNBIP1	-283	Distal Intergenic	1	9908334	9970316	61983	-	56998
chr17	3539003	3540590	CTNS	0	5' UTR	17	3539762	3566397	26636	+	1497
chr1	41445336	41445666	CTPS1	329	5' UTR	1	41445007	41478235	33229	+	1503
chr1	41445936	41447254	CTPS1	-347	Intron (uc001cgk.4/1503, intron 1 of 18)	1	41447601	41462029	14429	+	1503
chr15	79236852	79237581	CTSH	0	5' UTR	15	79214092	79237420	23329	-	1512
chr1	150779728	150780260	CTSK	657	Intron (uc001evp.2/1513, intron 1 of 7)	1	150768684	150780917	12234	-	1513
chr9	90340471	90341138	CTSL	0	5' UTR	9	90340974	90346384	5411	+	1514
chr4	156874327	156874730	CTSO	318	Intron (uc003ipg.3/1519, intron 1 of 7)	4	156845270	156875048	29779	-	1519
chr1	150735504	150736549	CTSS	1884	Intron (uc001evn.3/1520, intron 2 of 7)	1	150702672	150738433	35762	-	1520
chr1	150737182	150738409	CTSS	24	5' UTR	1	150702672	150738433	35762	-	1520
chr9	99801278	99802054	CTSV	0	5' UTR	9	99791959	99801592	9634	-	1515
chr11	65647177	65648885	CTSW	0	5' UTR	11	65647284	65651212	3929	+	1521
chr20	57581740	57583113	CTSZ	0	5' UTR	20	57570242	57582309	12068	-	1522
chr11	70243804	70244518	CTTN	-94	Exon (uc001opt.1/uc001opt.1, exon 1 of 2)	11	70244612	70282690	38079	+	2017
chr1	112936979	112937431	CTTNBP2NL	-1369	Distal Intergenic	1	112938800	113003786	64987	+	55917
chr1	112938512	112939991	CTTNBP2NL	0	5' UTR	1	112938800	113003786	64987	+	55917
chr1	112937763	112937993	CTTNBP2NL	-807	Distal Intergenic	1	112938800	113003786	64987	+	55917
chr19	51611087	51612437	CTU1	0	5' UTR	19	51600863	51611647	10785	-	90353
chr7	148394576	148395540	CUL1	0	5' UTR	7	148395006	148498202	103197	+	8454
chr2	225448178	225449213	CUL3	901	Intron (uc002vny.3/8452, intron 1 of 15)	2	225334867	225450114	115248	-	8452
chr2	225450596	225451827	CUL3	-482	Distal Intergenic	2	225334867	225450114	115248	-	8452
chr13	113864313	113865142	CUL4A	382	5' UTR	13	113863931	113919392	55462	+	8451
chrX	119693364	119695183	CUL4B	0	5' UTR	23	119658446	119694817	36372	-	8450
chrX	119695586	119696083	CUL4B	-769	Intron (uc004esw.3/8450, intron 2 of 21)	23	119658446	119694817	36372	-	8450
chr6	43020706	43021771	CUL7	0	3' UTR	6	43005355	43021683	16329	-	9820
chr6	43149146	43150977	CUL9	0	3' UTR	6	43149922	43156696	6775	+	23113
chr7	101457863	101458750	CUX1	-434	Distal Intergenic	7	101459184	101901513	442330	+	1523
chr7	101460850	101461624	CUX1	0	5' UTR	7	101460882	101901513	440632	+	1523
chr11	94705833	94707548	CWC15	0	5' UTR	11	94695787	94706776	10990	-	51503
chr2	180870858	180872342	CWC22	0	5' UTR	2	180809604	180871780	62177	-	57703
chr17	36981016	36981943	CWC25	0	5' UTR	17	36956687	36981603	24917	-	54883
chr10	102027019	102027870	CWF19L1	0	5' UTR	10	101992055	102027437	35383	-	55280
chr11	107327496	107329033	CWF19L2	0	5' UTR	11	107197072	107328572	131501	-	143884
chr3	39320771	39321804	CX3CR1	0	5' UTR	3	39304985	39321527	16543	-	1524
chr4	74963406	74965351	CXCL2	0	3' UTR	4	74962754	74964997	2244	-	2920
chr4	74702799	74703023	CXCL6	526	Exon (uc003hhf.3/6372, exon 2 of 4)	4	74702273	74704477	2205	+	6372
chrX	30595117	30596061	CXorf21	0	5' UTR	23	30576941	30596033	19093	-	80231
chrX	40505684	40506234	CXorf38	572	Intron (uc004dew.3/159013, intron 2 of 6)	23	40488285	40506806	18522	-	159013
chrX	105855608	105856780	CXorf57	448	Exon (uc004emh.2/55086, exon 1 of 8)	23	105855160	105922673	67514	+	55086
chrX	23926065	23926324	CXorf58	0	5' UTR	23	23926123	23957624	31502	+	254158
chr18	47813631	47815014	CXXC1	0	5' UTR	18	47808713	47814692	5980	-	30827
chr5	139026436	139027992	CXXC5	-309	Distal Intergenic	5	139028301	139062680	34380	+	51523
chr11	61128737	61130444	CYB561A3	0	5' UTR	11	61116220	61129755	13536	-	220002
chr1	110036728	110037159	CYB561D1	27	5' UTR	1	110036701	110043063	6363	+	284613
chr16	69458143	69459238	CYB5B	0	5' UTR	16	69458498	69484124	25627	+	80777
chr17	4046351	4047862	CYB5D2	0	5' UTR	17	4046462	4060995	14534	+	124936
chr1	202936493	202936766	CYB5R1	-89	Distal Intergenic	1	202932194	202936404	4211	-	51706
chr1	202937044	202937666	CYB5R1	-640	Distal Intergenic	1	202932194	202936404	4211	-	51706
chr1	202938026	202938378	CYB5R1	-1622	Distal Intergenic	1	202932194	202936404	4211	-	51706
chr16	88716859	88717869	CYBA	0	5' UTR	16	88709697	88717492	7796	-	1535
chr17	80408527	80409286	CYBC1	0	5' UTR	17	80400463	80408707	8245	-	79415
chr2	172375992	172377156	CYBRD1	-1601	Distal Intergenic	2	172378757	172414643	35887	+	79901
chr8	145149280	145150001	CYC1	0	5' UTR	8	145149942	145152428	2487	+	1537
chr8	145148449	145148654	CYC1	-1288	Distal Intergenic	8	145149942	145152428	2487	+	1537
chr7	25165225	25165721	CYCS	-245	Distal Intergenic	7	25158270	25164980	6711	-	54205
chr15	22893051	22894553	CYFIP1	367	Intron (uc001yus.3/23191, intron 1 of 30)	15	22892684	23003603	110920	+	23191
chr5	156692645	156693022	CYFIP2	-69	Distal Intergenic	5	156693091	156822606	129516	+	26999
chr5	156693708	156693933	CYFIP2	521	Intron (uc011ddn.2/26999, intron 1 of 29)	5	156693187	156822606	129420	+	26999
chr16	50775416	50775964	CYLD	0	5' UTR	16	50775961	50811852	35892	+	1540
chr16	50776594	50777601	CYLD	565	5' UTR	16	50776029	50835846	59818	+	1540
chr15	75017900	75018957	CYP1A1	-23	Distal Intergenic	15	75013061	75017877	4817	-	1543
chr2	204103309	204104707	CYP20A1	145	5' UTR	2	204103164	204170563	67400	+	57404
chr10	94831791	94833116	CYP26A1	-116	Distal Intergenic	10	94833232	94837641	4410	+	1592
chr10	94833442	94834226	CYP26A1	0	5' UTR	10	94833647	94837641	3995	+	1592
chr2	72375247	72375588	CYP26B1	-256	Distal Intergenic	2	72356367	72374991	18625	-	56603
chr2	72376344	72377616	CYP26B1	-1353	Distal Intergenic	2	72356367	72374991	18625	-	56603
chr12	58158262	58159472	CYP27B1	0	3' UTR	12	58158161	58159468	1308	-	1594
chr1	60391849	60392884	CYP2J2	0	5' UTR	1	60358980	60392423	33444	-	1573
chr19	41698338	41700305	CYP2S1	0	5' UTR	19	41699115	41713444	14330	+	29785
chr4	108851634	108852915	CYP2U1	0	5' UTR	4	108852717	108874613	21897	+	113612
chr19	15619025	15620030	CYP4F22	0	5' UTR	19	15619336	15663128	43793	+	126410
chr4	187111550	187112687	CYP4V2	0	3' UTR	4	187112674	187134617	21944	+	285440
chr4	187113193	187113905	CYP4V2	519	3' UTR	4	187112674	187134617	21944	+	285440
chr7	91808423	91808827	CYP51A1	18	5' UTR	7	91741463	91808845	67383	-	1595
chr1	86046322	86047143	CYR61	0	5' UTR	1	86046444	86049648	3205	+	3491
chr7	134855208	134855921	CYREN	0	5' UTR	7	134777117	134855578	78462	-	78996
chr2	10219082	10219682	CYS1	856	Intron (uc002rag.2/192668, intron 1 of 2)	2	10196926	10220538	23613	-	192668
chr9	140117486	140118366	CYSRT1	-1278	Distal Intergenic	9	140119644	140120763	1120	+	375791
chr5	139554136	139554754	CYSTM1	0	5' UTR	5	139554653	139623374	68722	+	84418
chr5	139555035	139556107	CYSTM1	382	Intron (uc003lfd.3/84418, intron 1 of 2)	5	139554653	139663119	108467	+	84418
chr19	48971923	48973226	CYTH2	0	5' UTR	19	48972465	48976236	3772	+	9266
chr7	6310399	6311551	CYTH3	691	Intron (uc003spt.3/9265, intron 1 of 12)	7	6201412	6312242	110831	-	9265
chr5	39425357	39426640	DAB2	-22	Distal Intergenic	5	39371776	39425335	53560	-	1601
chr13	72440887	72441722	DACH1	0	5' UTR	13	72012098	72441330	429233	-	1602
chr14	23057171	23058950	DAD1	0	5' UTR	14	23033807	23058143	24337	-	1603
chr3	49507085	49507456	DAG1	-109	Intron (uc021wxz.1/1605, intron 1 of 2)	3	49507565	49573051	65487	+	1605
chr3	49507656	49508872	DAG1	91	5' UTR	3	49507565	49573051	65487	+	1605
chr3	49055945	49056545	DALRD3	0	5' UTR	3	49052921	49056041	3121	-	55152
chr19	13076235	13076532	DAND5	262	Intron (uc010dyz.1/199699, intron 1 of 3)	19	13075973	13085567	9595	+	199699
chr12	109251619	109252750	DAO	0	5' UTR	12	109252708	109277547	24840	+	1610
chr5	10760198	10760850	DAP	537	Intron (uc003jez.4/1611, intron 1 of 3)	5	10679342	10761387	82046	-	1611
chr5	10761657	10762650	DAP	-270	Distal Intergenic	5	10679342	10761387	82046	-	1611
chr9	90112349	90113013	DAPK1	0	5' UTR	9	90112658	90323549	210892	+	1612
chr2	136741835	136743764	DARS	0	5' UTR	2	136664254	136743222	78969	-	1615
chr1	173792613	173794448	DARS2	0	5' UTR	1	173793797	173827682	33886	+	55157
chr19	1406629	1407274	DAZAP1	-310	Distal Intergenic	19	1407584	1421177	13594	+	26528
chr19	1408571	1408984	DAZAP1	987	Intron (uc021umk.1/26528, intron 1 of 4)	19	1407584	1435682	28099	+	26528
chr12	51631924	51633225	DAZAP2	0	5' UTR	12	51632508	51637717	5210	+	9802
chr17	42785346	42787191	DBF4B	0	5' UTR	17	42785976	42818820	32845	+	80174
chr2	120125018	120125360	DBI	0	5' UTR	2	120125251	120130122	4872	+	1622
chr17	654298	655689	DBIL5P	0	5' UTR	17	655573	658576	3004	+	100131454
chr5	176899350	176899969	DBN1	0	5' UTR	5	176883614	176899871	16258	-	1627
chr7	44083555	44084387	DBNL	0	5' UTR	7	44084239	44101315	17077	+	28988
chr7	44084638	44085421	DBNL	337	Intron (uc003tjo.4/28988, intron 1 of 12)	7	44084301	44101315	17015	+	28988
chr19	49137393	49138931	DBP	1708	3' UTR	19	49133817	49140639	6823	-	1628
chr3	137892295	137894042	DBR1	0	5' UTR	3	137879830	137893727	13898	-	51163
chr1	100714526	100715990	DBT	0	5' UTR	1	100652478	100715409	62932	-	1629
chr12	45445128	45445471	DBX2	-246	Distal Intergenic	12	45408539	45444882	36344	-	440097
chr19	14062922	14063304	DCAF15	-15	Intron (uc002mxs.3/79883, intron 1 of 5)	19	14063319	14072256	8938	+	90379
chr14	73392475	73393966	DCAF4	0	5' UTR	14	73393040	73426357	33318	+	26094
chr14	69617778	69619285	DCAF5	629	Intron (uc001xkp.3/8816, intron 1 of 8)	14	69517637	69619914	102278	-	8816
chr14	69620206	69620906	DCAF5	-292	Distal Intergenic	14	69584904	69619914	35011	-	8816
chr14	69621335	69621763	DCAF5	-1421	Distal Intergenic	14	69584904	69619914	35011	-	8816
chr1	160254172	160254550	DCAF8	391	Intron (uc010pjc.1/50717, intron 1 of 17)	1	160185505	160254941	69437	-	50717
chr1	160254847	160255249	DCAF8	0	5' UTR	1	160185505	160254941	69437	-	50717
chr17	43127894	43128975	DCAKD	3	5' UTR	17	43100706	43128978	28273	-	79877
chr17	43129635	43129909	DCAKD	-657	Intron (uc010dab.1/79877, intron 1 of 4)	17	43111223	43128978	17756	-	79877
chr10	14995040	14996883	DCLRE1C	0	5' UTR	10	14940228	14996094	55867	-	64421
chr12	2112173	2113866	DCP1B	0	5' UTR	12	2050757	2113677	62921	-	196513
chr11	126173156	126174945	DCPS	0	5' UTR	11	126173647	126215644	41998	+	28960
chr1	155036098	155036489	DCST1-AS1	0	5' UTR	1	155017668	155036467	18800	-	100505666
chr4	183837644	183838311	DCTD	319	Intron (uc003ivf.3/1635, intron 1 of 5)	4	183811244	183838630	27387	-	1635
chr4	183838631	183839830	DCTD	-1	Distal Intergenic	4	183811244	183838630	27387	-	1635
chr12	57940197	57940469	DCTN2	645	Intron (uc001som.2/10540, intron 1 of 13)	12	57923833	57941114	17282	-	10540
chr12	57940739	57941432	DCTN2	0	5' UTR	12	57923833	57941114	17282	-	10540
chr5	150137124	150138974	DCTN4	0	5' UTR	5	150088309	150138082	49774	-	51164
chr16	30440401	30441886	DCTPP1	0	5' UTR	16	30435019	30441373	6355	-	79077
chr13	114143672	114144560	DCUN1D2	463	Intron (uc001vtr.1/55208, intron 1 of 6)	13	114110134	114145023	34890	-	55208
chr4	52708169	52709317	DCUN1D4	0	5' UTR	4	52709276	52783003	73728	+	23142
chr4	52710098	52711378	DCUN1D4	353	Intron (uc003gze.3/23142, intron 1 of 10)	4	52709745	52783003	73259	+	23142
chr17	79994957	79996172	DCXR	0	5' UTR	17	79993757	79995573	1817	-	51181
chr19	17419938	17421154	DDA1	0	5' UTR	19	17420337	17434106	13770	+	79016
chr1	86041770	86042392	DDAH1	1654	Intron (uc001dlc.3/23576, intron 1 of 6)	1	85784168	86044046	259879	-	23576
chr6	31697071	31698626	DDAH2	0	3' UTR	6	31694817	31697569	2753	-	23564
chr11	61100559	61101174	DDB1	0	5' UTR	11	61066919	61100684	33766	-	1642
chr14	53617611	53619126	DDHD1	920	Exon (uc001xah.3/80821, exon 1 of 12)	14	53503458	53620046	116589	-	80821
chr14	53619347	53619773	DDHD1	273	Exon (uc001xah.3/80821, exon 1 of 12)	14	53503458	53620046	116589	-	80821
chr1	15943238	15944068	DDI2	0	5' UTR	1	15943953	15960796	16844	+	84301
chr1	15944340	15945407	DDI2	387	Intron (uc001aww.3/84301, intron 1 of 3)	1	15943953	15987552	43600	+	84301
chr12	57912877	57914465	DDIT3	0	5' UTR	12	57910371	57914300	3930	-	1649
chr10	74032763	74033791	DDIT4	0	5' UTR	10	74033677	74035797	2121	+	54541
chr10	74035313	74035547	DDIT4	1636	3' UTR	10	74033677	74035797	2121	+	54541
chr12	49390735	49391130	DDN	1958	Exon (uc001rsv.1/23109, exon 2 of 2)	12	49388933	49393088	4156	-	23109
chr12	49392886	49393778	DDN	0	5' UTR	12	49388933	49393088	4156	-	23109
chr6	110736345	110737421	DDO	0	5' UTR	6	110713383	110736753	23371	-	8528
chr1	20986959	20988783	DDOST	0	5' UTR	1	20978260	20988037	9778	-	1650
chr22	24316580	24317250	DDT	0	5' UTR	22	24313554	24316680	3127	-	1652
chr22	24308483	24309099	DDTL	0	5' UTR	22	24309026	24314748	5723	+	100037417
chr2	15731509	15733004	DDX1	0	5' UTR	2	15731745	15768963	37219	+	1653
chr11	108535173	108536669	DDX10	0	5' UTR	11	108535816	108792970	257155	+	1662
chr22	38900328	38901498	DDX17	847	Intron (uc003avx.4/10521, intron 1 of 12)	22	38879443	38902345	22903	-	10521
chr22	38902327	38902876	DDX17	0	5' UTR	22	38879443	38902345	22903	-	10521
chr2	118572299	118572749	DDX18	44	5' UTR	2	118572255	118589953	17699	+	8886
chr1	112297417	112298628	DDX20	0	5' UTR	1	112298190	112310199	12010	+	11218
chr10	70715085	70715996	DDX21	0	5' UTR	10	70715879	70744825	28947	+	9188
chr10	70716254	70717594	DDX21	58	5' UTR	10	70716196	70744825	28630	+	9188
chr14	94546166	94546932	DDX24	626	Intron (uc001ycj.3/57062, intron 1 of 8)	14	94517268	94547558	30291	-	57062
chr20	47835707	47836719	DDX27	0	5' UTR	20	47835832	47860614	24783	+	55661
chr16	68057047	68057734	DDX28	36	5' UTR	16	68055177	68057770	2594	-	55794
chr9	135546521	135546910	DDX31	-733	Intron (uc010mzv.3/9329, intron 1 of 4)	9	135533474	135545788	12315	-	64794
chrX	41190543	41191147	DDX3X	-1504	Distal Intergenic	23	41192651	41197822	5172	+	1654
chrX	41191691	41192574	DDX3X	-77	Distal Intergenic	23	41192651	41197822	5172	+	1654
chrX	41192866	41193442	DDX3X	215	5' UTR	23	41192651	41223725	31075	+	1654
chr5	134093906	134095167	DDX46	0	5' UTR	5	134094461	134152293	57833	+	9879
chr12	12877557	12878453	DDX47	-398	Distal Intergenic	12	12878851	12982915	104065	+	51202
chr12	12878731	12880408	DDX47	0	5' UTR	12	12878851	12982915	104065	+	51202
chr12	12965931	12967227	DDX47	0	5' UTR	12	12966141	12974982	8842	+	51202
chr10	70660028	70661859	DDX50	0	5' UTR	10	70661034	70674778	13745	+	79009
chr12	113622310	113623581	DDX54	0	5' UTR	12	113594978	113623284	28307	-	79039
chr12	124086014	124086759	DDX55	0	5' UTR	12	124086672	124104255	17584	+	57696
chr12	124087039	124087485	DDX55	367	Intron (uc001ufh.3/57696, intron 1 of 10)	12	124086672	124105482	18811	+	57696
chr7	44612995	44614257	DDX56	0	5' UTR	7	44605016	44614137	9122	-	54606
chr1	200638003	200638827	DDX59	299	Intron (uc010ppl.1/83479, intron 1 of 7)	1	200610119	200639126	29008	-	83479
chr1	200639193	200640962	DDX59	-67	Distal Intergenic	1	200613165	200639126	25962	-	83479
chr11	695828	696595	DEAF1	-88	Exon (uc001lqr.4/283232, exon 1 of 5)	11	644225	695740	51516	-	10522
chr16	450735	452544	DECR2	0	3' UTR	16	451858	457200	5343	+	26063
chr19	42720461	42722302	DEDD2	0	5' UTR	19	42702745	42721944	19200	-	162989
chr5	141302756	141303845	DELE1	0	5' UTR	5	141303385	141321612	18228	+	9812
chr9	126558940	126559843	DENND1A	951	Intron (uc004bny.1/57706, intron 1 of 17)	9	126141933	126560794	418862	-	57706
chr11	9285581	9286328	DENND5A	545	Intron (uc001mhl.3/23258, intron 1 of 22)	11	9160375	9286873	126499	-	23258
chr3	57677557	57678956	DENND6A	0	5' UTR	3	57611181	57678816	67636	-	201627
chr22	50765622	50765881	DENND6B	-133	Distal Intergenic	22	50750392	50765489	15098	-	414918
chr12	123237405	123237663	DENR	34	5' UTR	12	123237371	123255953	18583	+	8562
chr22	32148799	32150658	DEPDC5	0	5' UTR	22	32149937	32303020	153084	+	9681
chr11	33037819	33038509	DEPDC7	91	5' UTR	11	33037728	33055128	17401	+	91614
chr8	120885887	120887167	DEPTOR	0	5' UTR	8	120885900	121063157	177258	+	64798
chr8	124053317	124055215	DERL1	0	5' UTR	8	124025404	124054663	29260	-	79139
chr17	5389267	5390388	DERL2	0	5' UTR	17	5377613	5389494	11882	-	51009
chr15	89088907	89090236	DET1	0	5' UTR	15	89054786	89089912	35127	-	55070
chr16	11034845	11035735	DEXI	522	3' UTR	16	11022748	11036257	13510	-	28955
chr16	11036205	11037101	DEXI	0	5' UTR	16	11022748	11036257	13510	-	28955
chr1	10531818	10533145	DFFA	0	5' UTR	1	10520603	10532613	12011	-	1676
chr1	3773571	3774771	DFFB	0	5' UTR	1	3773845	3782564	8720	+	1677
chr22	19108959	19109244	DGCR2	723	Intron (uc002zoq.1/9993, intron 1 of 9)	22	19023795	19109967	86173	-	9993
chr22	19109871	19110586	DGCR2	0	5' UTR	22	19023795	19109967	86173	-	9993
chr22	18893638	18894066	DGCR6	0	5' UTR	22	18893736	18899601	5866	+	8214
chr22	20307267	20308424	DGCR6L	0	5' UTR	22	20301761	20307628	5868	-	85359
chr22	20067136	20067635	DGCR8	-120	Distal Intergenic	22	20067755	20099400	31646	+	54487
chr2	234262430	234262795	DGKD	-358	Distal Intergenic	2	234263153	234380743	117591	+	8527
chr2	234263900	234264437	DGKD	747	Intron (uc002vui.1/8527, intron 1 of 29)	2	234263153	234380743	117591	+	8527
chr13	42613901	42614590	DGKH	0	5' UTR	13	42614172	42803891	189720	+	160851
chr13	42615195	42616686	DGKH	1023	Intron (uc010tfh.2/160851, intron 1 of 29)	13	42614172	42803891	189720	+	160851
chr4	967298	967521	DGKQ	0	5' UTR	4	952672	967348	14677	-	1609
chr2	74153484	74154816	DGUOK	0	5' UTR	2	74153953	74186088	32136	+	1716
chr1	55350944	55352310	DHCR24	171	Exon (uc010ook.1/1718, exon 1 of 9)	1	55315300	55352481	37182	-	1718
chr1	26758277	26759533	DHDDS	0	5' UTR	1	26758773	26797795	39023	+	79947
chr19	49436421	49437672	DHDH	0	5' UTR	19	49436939	49448226	11288	+	27294
chr5	79950796	79951540	DHFR	0	5' UTR	5	79922045	79950800	28756	-	1719
chr3	93780854	93782695	DHFR2	0	5' UTR	3	93776766	93781831	5066	-	200895
chr16	72042600	72043213	DHODH	0	5' UTR	16	72042643	72059316	16674	+	1723
chr19	12791861	12792707	DHPS	0	5' UTR	19	12786531	12792025	5495	-	1725
chr14	24768761	24769637	DHRS1	0	5' UTR	14	24759804	24769039	9236	-	115817
chr17	34947847	34949368	DHRS11	0	5' UTR	17	34948226	34957233	9008	+	79154
chr13	52377583	52378718	DHRS12	0	5' UTR	13	52342129	52378298	36170	-	79758
chr17	27228766	27229680	DHRS13	295	Exon (uc002hdd.4/147015, exon 1 of 4)	17	27224799	27229975	5177	-	147015
chr14	24422679	24423410	DHRS4	0	5' UTR	14	24422965	24437332	14368	+	10901
chr10	12110661	12111518	DHTKD1	0	5' UTR	10	12110916	12165227	54312	+	55526
chr3	47843758	47845487	DHX30	0	5' UTR	3	47844399	47858462	14064	+	22907
chr10	127583819	127584486	DHX32	541	Intron (uc001ljg.1/55760, intron 1 of 11)	10	127524909	127585027	60119	-	55760
chr17	5370428	5372045	DHX33	335	5' UTR	17	5344232	5372380	28149	-	56919
chr19	47852331	47853417	DHX34	0	5' UTR	19	47852538	47885961	33424	+	9704
chr3	154041160	154042857	DHX36	0	5' UTR	3	153993457	154042286	48830	-	170506
chr17	57642991	57643624	DHX40	0	5' UTR	17	57642991	57654726	11736	+	79665
chr17	41560829	41562017	DHX8	0	5' UTR	17	41561334	41594690	33357	+	1659
chr1	182808116	182808516	DHX9	0	5' UTR	1	182808439	182857117	48679	+	1660
chr1	182808845	182809394	DHX9	406	Intron (uc001gpr.3/1660, intron 1 of 27)	1	182808439	182857117	48679	+	1660
chr1	182809731	182811155	DHX9	1292	Intron (uc001gpr.3/1660, intron 1 of 27)	1	182808439	182857117	48679	+	1660
chr12	122710096	122711232	DIABLO	836	5' UTR	12	122692209	122712068	19860	-	56616
chr14	95621941	95623206	DICER1	553	Intron (uc001ydx.2/23405, intron 1 of 26)	14	95552565	95623759	71195	-	23405
chr14	95624008	95624873	DICER1	0	Exon (uc010twt.1/400242, exon 1 of 4)	14	95599652	95624347	24696	-	23405
chr20	61568253	61569279	DIDO1	25	5' UTR	20	61509090	61569304	60215	-	11083
chr1	210000973	210001717	DIEXF	0	5' UTR	1	210001312	210030910	29599	+	27042
chr5	61698725	61699417	DIMT1	311	Exon (uc003jta.3/27292, exon 2 of 12)	5	61684351	61699728	15378	-	27292
chr5	61699708	61699966	DIMT1	0	5' UTR	5	61684351	61699728	15378	-	27292
chr12	50898431	50900145	DIP2B	0	5' UTR	12	50898768	51074044	175277	+	57609
chr15	66585101	66585904	DIS3L	0	5' UTR	15	66585633	66618702	33070	+	115752
chr15	66586130	66587870	DIS3L	0	5' UTR	15	66587326	66626236	38911	+	115752
chr2	232825820	232827105	DIS3L2	0	5' UTR	2	232826293	233201908	375616	+	129563
chr1	231762334	231762729	DISC1	0	5' UTR	1	231762561	231838307	75747	+	27185
chr1	231762949	231763492	DISC1	388	Intron (uc010pwe.2/100303453, intron 7 of 8)	1	231762561	232177019	414459	+	27185
chr1	222988409	222989144	DISP1	0	5' UTR	1	222988431	223179337	190907	+	84976
chr15	40649788	40650944	DISP2	0	5' UTR	15	40650434	40663256	12823	+	85455
chr11	111797227	111798445	DIXDC1	0	3' UTR	11	111797868	111846719	48852	+	85458
chrX	153990055	153990508	DKC1	-523	Distal Intergenic	23	153991031	154005964	14934	+	1736
chrX	153990713	153991400	DKC1	0	5' UTR	23	153991031	154005964	14934	+	1736
chrX	153991826	153992061	DKC1	795	Intron (uc004fmm.3/1736, intron 1 of 14)	23	153991031	154005964	14934	+	1736
chrX	153992380	153992587	DKC1	1349	Intron (uc004fmm.3/1736, intron 1 of 14)	23	153991031	154005964	14934	+	1736
chr19	49866392	49867218	DKKL1	0	5' UTR	19	49866987	49878373	11387	+	27120
chr11	111895002	111896874	DLAT	0	5' UTR	11	111895538	111935002	39465	+	1737
chr3	38080565	38080935	DLEC1	0	5' UTR	3	38080696	38164228	83533	+	9940
chr3	38081248	38081610	DLEC1	552	Intron (uc003cho.1/9940, intron 1 of 36)	3	38080696	38164228	83533	+	9940
chr3	197022775	197024545	DLG1	441	5' UTR	3	196805334	197024986	219653	-	1739
chr17	7120926	7121638	DLG4	0	5' UTR	17	7093210	7120928	27719	-	1742
chr6	43422464	43423226	DLK2	60	5' UTR	6	43418090	43423286	5197	-	65989
chr19	39988633	39989059	DLL3	-498	Distal Intergenic	19	39989557	39996293	6737	+	10683
chr14	75348066	75349497	DLST	0	5' UTR	14	75348594	75358594	10001	+	1743
chr17	48045681	48047099	DLX4	0	5' UTR	17	48046562	48052323	5762	+	1748
chr17	48047321	48047526	DLX4	759	Intron (uc002ipv.3/1748, intron 1 of 2)	17	48046562	48052323	5762	+	1748
chr17	48048260	48048605	DLX4	-1525	Intron (uc002ipv.3/1748, intron 1 of 2)	17	48050130	48052323	2194	+	1748
chr9	7798662	7800360	DMAC1	0	5' UTR	9	7796491	7799767	3277	-	90871
chr19	41945277	41945962	DMAC2	0	5' UTR	19	41937223	41945481	8259	-	55101
chr1	44678004	44679565	DMAP1	0	5' UTR	1	44679125	44681197	2073	+	55929
chr22	38965425	38967012	DMC1	0	5' UTR	22	38914954	38966201	51248	-	11144
chr1	50888536	50888874	DMRTA2	245	5' UTR	1	50883223	50889119	5897	-	63950
chr1	50889083	50889911	DMRTA2	0	5' UTR	1	50883223	50889119	5897	-	63950
chr7	86780838	86781649	DMTF1	-28	Exon (uc003uig.3/uc003uig.3, exon 1 of 2)	7	86781677	86825648	43972	+	9988
chr10	70230108	70231676	DNA2	0	5' UTR	10	70176464	70231642	55179	-	1763
chr14	50100836	50102120	DNAAF2	0	5' UTR	14	50091892	50101948	10057	-	55172
chr19	55671214	55672204	DNAAF3	1231	Exon (uc031rna.1/uc031rna.1, exon 2 of 5)	19	55670029	55673435	3407	-	352909
chr15	55790166	55790834	DNAAF4-CCPG1	0	5' UTR	15	55647421	55790782	143362	-	100533483
chr7	765521	766335	DNAAF5	-3	Intron (uc021zyj.1/5575, intron 1 of 10)	7	766338	826116	59779	+	54919
chr17	7620112	7621054	DNAH2	-25	Distal Intergenic	17	7621079	7647219	26141	+	146754
chr16	47006083	47006920	DNAJA2	705	Intron (uc002eeo.2/10294, intron 1 of 8)	16	46989274	47007625	18352	-	10294
chr16	47007533	47008442	DNAJA2	0	5' UTR	16	46989274	47007625	18352	-	10294
chr16	4474849	4476775	DNAJA3	0	5' UTR	16	4475806	4506775	30970	+	9093
chr15	78557214	78558002	DNAJA4	225	Exon (uc002bdi.3/55466, exon 2 of 8)	15	78556989	78574538	17550	+	55466
chr19	14628041	14628399	DNAJB1	802	Intron (uc002myz.1/3337, intron 1 of 2)	19	14625582	14629201	3620	-	3337
chr19	14628739	14629284	DNAJB1	0	5' UTR	19	14625582	14629201	3620	-	3337
chr19	14629503	14629834	DNAJB1	-302	Intron (uc010xnr.1/3337, intron 2 of 3)	19	14625582	14629201	3620	-	3337
chr3	186287527	186288952	DNAJB11	0	5' UTR	3	186287952	186303589	15638	+	51726
chr10	74113622	74115042	DNAJB12	0	5' UTR	10	74092588	74114907	22320	-	54788
[truncated: 6,961 more rows]

## Sheet: WTAP KO
seqnames.x	start.x	end.x	SYMBOL	distanceToTSS	annotation	geneChr	geneStart	geneEnd	geneLength	geneStrand	geneId
chr1	10003360	10003589	NMNAT1	0	5' UTR	1	10003486	10045556	42071	+	64802
chr1	10093217	10093842	UBE4B	176	5' UTR	1	10093041	10241296	148256	+	10277
chr1	101491133	101491439	DPH5	0	5' UTR	1	101455180	101491362	36183	-	51611
chr1	108506634	108506931	VAV3-AS1	-134	Intron (uc001dvk.1/10451, intron 1 of 26)	1	108507065	108537229	30165	+	100873946
chr1	114471734	114472152	HIPK1	0	5' UTR	1	114471996	114514698	42703	+	204851
chr1	117911301	117911649	MAN1A2	1216	Intron (uc009whg.1/10905, intron 1 of 8)	1	117910085	118068320	158236	+	10905
chr1	145208660	145208956	NBPF10	-155	Intron (uc021ott.2/100288142, intron 53 of 131)	1	145209111	145304652	95542	+	100132406
chr1	145209908	145210542	NOTCH2NL	797	Intron (uc021ott.2/100288142, intron 53 of 131)	1	145209111	145295525	86415	+	388677
chr1	145470125	145470397	POLR3GL	0	5' UTR	1	145456236	145470387	14152	-	84265
chr1	151300083	151300462	PI4KB	0	5' UTR	1	151264273	151300191	35919	-	5298
chr1	153940164	153940395	CREB3L4	0	5' UTR	1	153940315	153941641	1327	+	148327
chr1	154928405	154928725	PBXIP1	0	5' UTR	1	154916559	154928567	12009	-	57326
chr1	161123555	161123763	UFC1	21	5' UTR	1	161123534	161128646	5113	+	51506
chr1	16175673	16176696	FLJ37453	-1031	Intron (uc001axk.1/23013, intron 1 of 14)	1	16160710	16174642	13933	-	729614
chr1	16939819	16940383	NBPF1	0	5' UTR	1	16888922	16940100	51179	-	55672
chr1	170500932	170501162	GORAB	-101	Distal Intergenic	1	170501263	170508708	7446	+	92344
chr1	17066451	17066788	CROCC	0	5' UTR	1	17066768	17267729	200962	+	9696
chr1	20960510	20961094	PINK1	562	Intron (uc001bdm.3/65018, intron 1 of 7)	1	20959948	20978004	18057	+	65018
chr1	20987906	20988574	DDOST	0	5' UTR	1	20978260	20988037	9778	-	1650
chr1	212459949	212460324	PPP2R5A	1070	Intron (uc001hjb.3/5525, intron 1 of 12)	1	212458879	212535205	76327	+	5525
chr1	22108325	22109088	USP48	600	Intron (uc001bfb.3/84196, intron 1 of 26)	1	22004792	22109688	104897	-	84196
chr1	23694702	23695091	ZNF436	0	5' UTR	1	23685941	23694879	8939	-	80818
chr1	24104547	24104957	ELOA-AS1	0	5' UTR	1	24086872	24104787	17916	-	100506963
chr1	24286338	24286708	PNRC2	37	5' UTR	1	24286301	24289949	3649	+	55629
chr1	24742015	24742471	NIPAL3	0	5' UTR	1	24742245	24781314	39070	+	57185
chr1	25663304	25664000	RSRP1	656	Exon (uc021ojj.1/57035, exon 1 of 6)	1	25568740	25664656	95917	-	57035
chr1	25665306	25665790	TMEM50A	517	Intron (uc001bke.3/23585, intron 1 of 6)	1	25664789	25688852	24064	+	23585
chr1	25757126	25757358	MACO1	-30	Distal Intergenic	1	25757388	25785383	27996	+	55219
chr1	26560706	26561559	CEP85	13	5' UTR	1	26560693	26605299	44607	+	64793
chr1	26758893	26759272	DHDDS	120	Intron (uc001bmk.3/79947, intron 1 of 8)	1	26758773	26797795	39023	+	79947
chr1	27024410	27024798	ARID1A	1888	Intron (uc001bmt.1/8289, intron 1 of 18)	1	27022522	27108601	86080	+	8289
chr1	27226560	27227025	GPATCH3	0	5' UTR	1	27216979	27226956	9978	-	63906
chr1	28414333	28415353	EYA3	0	5' UTR	1	28296855	28415148	118294	-	2140
chr1	28562477	28562691	ATP5IF1	0	5' UTR	1	28562602	28564616	2015	+	93974
chr1	28832338	28832557	RCC1	0	5' UTR	1	28832455	28865708	33254	+	1104
chr1	33115952	33116203	ZBTB8OS	0	5' UTR	1	33065773	33116185	50413	-	339487
chr1	33282302	33282928	S100PBP	-115	5' UTR	1	33283043	33324480	41438	+	64766
chr1	33501933	33502427	AK2	85	5' UTR	1	33473541	33502512	28972	-	204
chr1	36023006	36023250	KIAA0319L	0	5' UTR	1	35899091	36023037	123947	-	79932
chr1	36688868	36689190	THRAP3	-827	Distal Intergenic	1	36690017	36770957	80941	+	9967
chr1	36690327	36690671	THRAP3	310	5' UTR	1	36690017	36770957	80941	+	9967
chr1	36862870	36863240	LSM10	253	Intron (uc001cao.1/84967, intron 1 of 1)	1	36859031	36863493	4463	-	84967
chr1	3773754	3774011	DFFB	0	5' UTR	1	3773845	3782564	8720	+	1677
chr1	38157867	38158408	C1orf109	0	5' UTR	1	38151945	38157888	5944	-	54955
chr1	39338977	39339284	MYCBP	0	5' UTR	1	39328162	39339050	10889	-	26292
chr1	39491946	39492459	NDUFS5	0	5' UTR	1	39491967	39500308	8342	+	4725
chr1	40348712	40349216	TRIT1	0	5' UTR	1	40306706	40349177	42472	-	54802
chr1	40723205	40723567	ZMPSTE24	-155	Distal Intergenic	1	40723722	40759856	36135	+	10269
chr1	40974230	40974851	EXO5	0	5' UTR	1	40974433	40982214	7782	+	64789
chr1	40997147	40997692	ZNF684	0	5' UTR	1	40997233	41013841	16609	+	127396
chr1	43123909	43124154	PPIH	0	5' UTR	1	43124048	43133568	9521	+	10465
chr1	43147229	43147571	YBX1	-495	Exon (uc001chr.3/uc001chr.3, exon 2 of 2)	1	43148066	43168020	19955	+	4904
chr1	43147798	43148048	YBX1	-18	Distal Intergenic	1	43148066	43168020	19955	+	4904
chr1	43311874	43312275	ZNF691	0	5' UTR	1	43312244	43318146	5903	+	51058
chr1	43424569	43424914	SLC2A1-AS1	0	5' UTR	1	43424720	43449029	24310	+	440584
chr1	43855206	43855985	MED8	0	5' UTR	1	43849579	43855483	5905	-	112950
chr1	44115366	44115817	KDM4A	0	5' UTR	1	44115797	44171189	55393	+	9682
chr1	44412136	44412353	IPO13	-125	Distal Intergenic	1	44412478	44433694	21217	+	9670
chr1	44871802	44872004	RNF220	752	Intron (uc001clv.1/55182, intron 1 of 14)	1	44871050	45117396	246347	+	55182
chr1	45205326	45205565	KIF2C	0	5' UTR	1	45205490	45233438	27949	+	11004
chr1	46016748	46016955	AKR1A1	293	5' UTR	1	46016455	46035723	19269	+	10327
chr1	46151023	46151425	GPBP1L1	877	5' UTR	1	46092976	46152302	59327	-	60313
chr1	46153035	46153240	TMEM69	-607	Distal Intergenic	1	46153847	46160108	6262	+	51249
chr1	46153728	46154130	TMEM69	0	5' UTR	1	46153847	46160108	6262	+	51249
chr1	46596668	46597610	PIK3R3	770	Exon (uc001cpb.4/8503, exon 1 of 10)	1	46505812	46598380	92569	-	8503
chr1	46769391	46769822	UQCRH	11	5' UTR	1	46769380	46782447	13068	+	7388
chr1	46806144	46806683	NSUN4	-167	5' UTR	1	46806850	46830824	23975	+	387338
chr1	47779207	47779694	STIL	125	Intron (uc001crb.1/6491, intron 1 of 1)	1	47694868	47779819	84952	-	6491
chr1	51702553	51703097	RNF11	608	Intron (uc001csi.4/26994, intron 1 of 2)	1	51701945	51739119	37175	+	26994
chr1	51983146	51983869	EPS15	1126	Intron (uc001csq.1/2060, intron 1 of 24)	1	51819935	51984995	165061	-	2060
chr1	52520579	52521217	TXNDC12	626	5' UTR	1	52485804	52521843	36040	-	51060
chr1	52521629	52521979	TXNDC12	0	5' UTR	1	52485804	52521843	36040	-	51060
chr1	52869430	52869717	ORC1	426	Intron (uc001ctt.3/4998, intron 1 of 16)	1	52838501	52870143	31643	-	4998
chr1	52870091	52870842	ORC1	0	5' UTR	1	52838501	52870143	31643	-	4998
chr1	54410875	54411096	HSPB11	192	Intron (uc001cwh.3/51668, intron 1 of 5)	1	54387234	54411288	24055	-	51668
chr1	54517891	54518848	TMEM59	263	Exon (uc001cwp.3/9528, exon 1 of 8)	1	54497349	54519111	21763	-	9528
chr1	55681815	55682063	LOC100507634	734	Exon (uc021onx.1/100507634, exon 1 of 1)	1	55681081	55683128	2048	+	100507634
chr1	62190841	62191071	TM2D1	24	5' UTR	1	62146719	62191095	44377	-	83941
chr1	63250116	63250837	ATG4C	339	Intron (uc001dat.3/84938, intron 1 of 10)	1	63249777	63330941	81165	+	84938
chr1	6661133	6661523	KLHL21	-1262	Intron (uc001anz.1/9903, intron 1 of 2)	1	6650784	6659871	9088	-	9903
chr1	67896081	67896313	SERBP1	0	5' UTR	1	67873493	67896123	22631	-	26135
chr1	67896863	67897207	SERBP1	-740	Distal Intergenic	1	67873493	67896123	22631	-	26135
chr1	68961725	68962430	DEPDC1	369	Exon (uc001den.3/uc001den.3, exon 1 of 3)	1	68939835	68962799	22965	-	55635
chr1	70670872	70671880	LRRC40	0	5' UTR	1	70610485	70671361	60877	-	55631
chr1	70876348	70877007	CTH	0	5' UTR	1	70876901	70897918	21018	+	1491
chr1	71511258	71511544	ZRANB2-AS1	-645	Intron (uc001dfg.1/5733, intron 1 of 4)	1	71512189	71532865	20677	+	100132618
chr1	71512168	71512458	ZRANB2-AS1	0	Exon (uc001dfr.3/100132618, exon 1 of 3)	1	71512189	71532865	20677	+	100132618
chr1	74663993	74664227	FPGT	97	Exon (uc001dgb.2/8790, exon 1 of 4)	1	74663896	74674148	10253	+	8790
chr1	76190627	76190869	ACADM	584	Intron (uc010orc.1/34, intron 1 of 5)	1	76190043	76229355	39313	+	34
chr1	76251541	76252002	RABGGTB	0	5' UTR	1	76251879	76260775	8897	+	5876
chr1	78443726	78444947	DNAJB4	0	5' UTR	1	78444934	78482995	38062	+	11080
chr1	84944982	84945504	RPF1	62	Exon (uc001djv.4/80135, exon 1 of 9)	1	84944920	84964033	19114	+	80135
chr1	85155313	85155630	SSX2IP	521	Intron (uc001dkg.3/117178, intron 1 of 14)	1	85109390	85156151	46762	-	117178
chr1	85462012	85462305	MCOLN2	491	Intron (uc001dkm.3/255231, intron 1 of 13)	1	85391266	85462796	71531	-	255231
chr1	86861662	86862137	ODF2L	0	5' UTR	1	86812507	86862025	49519	-	57489
chr1	87169524	87170099	SH3GLB1	-154	Distal Intergenic	1	87170253	87213867	43615	+	51100
chr1	87379070	87379319	SELENOF	788	Intron (uc021oph.1/9403, intron 1 of 4)	1	87328128	87380107	51980	-	9403
chr1	87379546	87379835	SELENOF	272	5' UTR	1	87328128	87380107	51980	-	9403
chr1	87381054	87381653	HS2ST1	719	Intron (uc001dmc.4/9653, intron 1 of 4)	1	87380335	87575681	195347	+	9653
chr1	87795085	87795797	LMO4	934	Intron (uc001dmi.3/8543, intron 1 of 4)	1	87794151	87814607	20457	+	8543
chr1	89357916	89358427	GTF2B	-615	Distal Intergenic	1	89325823	89357301	31479	-	2959
chr1	89488104	89488525	GBP3	24	5' UTR	1	89472360	89488549	16190	-	2635
chr1	89530595	89530815	GBP1	228	Intron (uc001dmx.2/2633, intron 1 of 10)	1	89517987	89531043	13057	-	2633
chr1	89663628	89664330	GBP4	303	Intron (uc001dnb.3/115361, intron 1 of 10)	1	89646831	89664633	17803	-	115361
chr1	89664603	89664885	GBP4	0	5' UTR	1	89646831	89664633	17803	-	115361
chr1	89991041	89991252	LRRC8B	644	Intron (uc001dnh.3/23507, intron 1 of 7)	1	89990397	90063420	73024	+	23507
chr1	92764314	92764616	GLMN	0	5' UTR	1	92711955	92764566	52612	-	11146
chr1	93645190	93645589	TMED5	657	Intron (uc001dpn.3/50999, intron 1 of 3)	1	93615299	93646246	30948	-	50999
chr1	93646812	93647023	CCDC18	531	Intron (uc021opx.1/343099, intron 1 of 27)	1	93646281	93744287	98007	+	343099
chr1	94344645	94345037	DNTTIP2	0	5' UTR	1	94335014	94344762	9749	-	30836
chr1	94374113	94374341	GCLM	671	Intron (uc001dqg.1/2730, intron 1 of 6)	1	94352590	94375012	22423	-	2730
chr1	948597	949267	ISG15	0	5' UTR	1	948847	949919	1073	+	9636
chr10	103577152	103577452	MGEA5	770	Intron (uc001ktv.2/10724, intron 1 of 15)	10	103544200	103578222	34023	-	10724
chr10	103578500	103578790	MGEA5	0	Exon (uc010qqf.1/10724, exon 1 of 8)	10	103565802	103578700	12899	-	10724
chr10	103892389	103892682	PPRC1	-105	Distal Intergenic	10	103892787	103910090	17304	+	23082
chr10	104005296	104005723	GBF1	41	5' UTR	10	104005255	104142656	137402	+	8729
chr10	104180340	104180846	FBXL15	574	5' UTR	10	104179766	104182893	3128	+	79176
chr10	104262048	104262507	ACTR1A	5	5' UTR	10	104238986	104262512	23527	-	10121
chr10	104263450	104263774	SUFU	0	5' UTR	10	104263719	104378416	114698	+	51684
chr10	104473311	104473638	ARL3	552	Intron (uc001kwa.3/403, intron 1 of 5)	10	104433484	104474190	40707	-	403
chr10	106098245	106098563	ITPRIP	0	5' UTR	10	106069454	106098251	28798	-	85450
chr10	120840456	120840680	EIF3A	-122	Distal Intergenic	10	120794541	120840334	45794	-	8661
chr10	12237891	12238176	NUDT5	0	5' UTR	10	12209573	12238143	28571	-	11164
chr10	13142685	13142909	OPTN	603	Intron (uc001ilu.1/10133, intron 1 of 15)	10	13142082	13180276	38195	+	10133
chr10	14996143	14996501	DCLRE1C	-49	Intron (uc021pni.1/64421, intron 1 of 9)	10	14948871	14996094	47224	-	64421
chr10	15001056	15002174	MEIG1	0	5' UTR	10	15001438	15014850	13413	+	644890
chr10	17242274	17243065	TRDMT1	1005	Intron (uc001iop.3/1787, intron 1 of 10)	10	17184982	17244070	59089	-	1787
chr10	17686667	17687036	STAM	543	Intron (uc001ipj.2/8027, intron 1 of 13)	10	17686124	17758821	72698	+	8027
chr10	18940324	18940553	NSUN6	0	5' UTR	10	18834264	18940550	106287	-	221078
chr10	20105890	20106101	PLXDC2	518	5' UTR	10	20105372	20569115	463744	+	84898
chr10	21813680	21814600	SKIDA1	11	5' UTR	10	21802409	21814611	12203	-	387640
chr10	21816498	21817105	SKIDA1	-1887	Distal Intergenic	10	21802409	21814611	12203	-	387640
chr10	21822446	21822894	MLLT10	-207	Distal Intergenic	10	21823101	21846114	23014	+	8028
chr10	22605372	22606133	COMMD3	60	Exon (uc001irf.3/23412, exon 1 of 8)	10	22605312	22609246	3935	+	23412
chr10	26728468	26728712	APBB1IP	1202	Intron (uc001isr.3/54518, intron 2 of 4)	10	26727266	26856732	129467	+	54518
chr10	27148405	27148979	ABI1	1037	Intron (uc001isx.3/10006, intron 1 of 11)	10	27035525	27150016	114492	-	10006
chr10	27443242	27443490	YME1L1	0	5' UTR	10	27399040	27443349	44310	-	10730
chr10	27530162	27530454	ACBD5	-354	Intron (uc001ito.3/91452, intron 1 of 12)	10	27493369	27529808	36440	-	91452
chr10	27530732	27531239	ACBD5	0	5' UTR	10	27484143	27531068	46926	-	91452
chr10	28967908	28968326	BAMBI	1484	Intron (uc001iuj.1/25805, intron 1 of 2)	10	28966424	28971868	5445	+	25805
chr10	30637547	30637867	MTPAP	400	Intron (uc001iva.4/55149, intron 1 of 8)	10	30598730	30638267	39538	-	55149
chr10	30723825	30724055	MAP3K8	875	Intron (uc001ivi.2/1326, intron 1 of 8)	10	30722950	30750762	27813	+	1326
chr10	32735313	32735589	NA	272	5' UTR	10	32735041	32863492	128452	+	221016
chr11	102322388	102322887	TMEM123	888	Intron (uc001pha.3/114908, intron 1 of 4)	11	102267056	102323775	56720	-	114908
chr11	102961943	102962297	DCUN1D5	609	Intron (uc010ruw.2/84259, intron 1 of 7)	11	102921413	102962906	41494	-	84259
chr11	105947443	105947857	AASDHPPT	-435	Intron (uc001pja.3/143879, intron 1 of 3)	11	105948292	105969419	21128	+	60496
chr11	105948444	105948992	KBTBD3	0	5' UTR	11	105921825	105948465	26641	-	143879
chr11	107436019	107436469	ALKBH8	0	5' UTR	11	107373453	107436424	62972	-	91801
chr11	107729694	107729894	SLC35F2	-14	5' UTR	11	107674734	107729680	54947	-	54733
chr11	107880448	107880839	CUL5	1040	Intron (uc001pju.3/8065, intron 1 of 19)	11	107879408	107978488	99081	+	8065
chr11	108093810	108094430	ATM	0	5' UTR	11	108094256	108100091	5836	+	472
chr11	108337732	108338385	C11orf65	0	5' UTR	11	108179246	108338258	159013	-	160140
chr11	108464240	108464494	EXPH5	0	5' UTR	11	108376158	108464374	88217	-	23086
chr11	111474033	111474469	SIK2	863	Intron (uc001plt.3/23235, intron 1 of 14)	11	111473170	111597632	124463	+	23235
chr11	111636040	111637778	PPP2R1B	0	5' UTR	11	111597632	111637169	39538	-	5519
chr11	111749576	111750282	C11orf1	0	5' UTR	11	111749948	111754797	4850	+	64776
chr11	111895824	111896249	DLAT	0	5' UTR	11	111896132	111935002	38871	+	1737
chr11	114271003	114271725	RBM7	0	5' UTR	11	114271384	114279635	8252	+	10179
chr11	116658171	116659019	ZPR1	0	5' UTR	11	116649276	116658739	9464	-	8882
chr11	117014310	117014704	PAFAH1B2	-296	Distal Intergenic	11	117015000	117041761	26762	+	5049
chr11	117015752	117016386	PAFAH1B2	752	Intron (uc001pqe.2/5049, intron 1 of 5)	11	117015000	117048889	33890	+	5049
chr11	118122516	118123183	MPZL3	0	5' UTR	11	118100336	118123011	22676	-	196264
chr11	118230392	118230881	UBE4A	96	Intron (uc001psv.3/9354, intron 1 of 19)	11	118230296	118269926	39631	+	9354
chr11	118271812	118273109	ATP5MG	0	5' UTR	11	118272104	118280562	8459	+	10632
chr11	118305259	118305722	KMT2A	-1483	3' UTR	11	118307205	118345030	37826	+	4297
chr11	118305927	118307182	KMT2A	-23	Distal Intergenic	11	118307205	118345030	37826	+	4297
chr11	118308019	118309621	KMT2A	814	Intron (uc001psz.1/4297, intron 1 of 3)	11	118307205	118397539	90335	+	4297
chr11	118442716	118443957	ARCN1	0	5' UTR	11	118443102	118473747	30646	+	372
chr11	118478435	118479129	PHLDB1	0	Exon (uc001ptu.2/23187, exon 1 of 24)	11	118478451	118528748	50298	+	23187
chr11	118868166	118868998	CCDC84	0	5' UTR	11	118868852	118886455	17604	+	338657
chr11	118888544	118890054	NA	0	5' UTR	11	118889654	118889722	69	+	100500840
chr11	118928215	118928517	HYOU1	-290	Distal Intergenic	11	118914896	118927925	13030	-	10525
chr11	118937997	118938594	VPS11	0	5' UTR	11	118938493	118952688	14196	+	55823
chr11	118938844	118939099	VPS11	312	5' UTR	11	118938532	118952688	14157	+	55823
chr11	118955648	118956250	HMBS	61	5' UTR	11	118955587	118964259	8673	+	3145
chr11	118964554	118965086	H2AFX	1091	3' UTR	11	118964585	118966177	1593	-	3014
chr11	118972060	118973201	DPAGT1	0	5' UTR	11	118967213	118972785	5573	-	1798
chr11	118977809	118978074	C2CD2L	-19	Distal Intergenic	11	118978093	118987827	9735	+	9854
chr11	118991999	118992925	HINFP	0	5' UTR	11	118992233	119002246	10014	+	25988
chr11	119077632	119078088	CBL	646	Intron (uc001pwe.4/867, intron 1 of 15)	11	119076986	119178859	101874	+	867
chr11	119205016	119205288	RNF26	0	5' UTR	11	119205210	119208024	2815	+	79102
chr11	119251751	119251974	USP2	462	Intron (uc001pwm.4/9099, intron 1 of 12)	11	119225925	119252436	26512	-	9099
chr11	119252294	119252571	USP2-AS1	0	5' UTR	11	119252488	119369944	117457	+	100499227
chr11	120205721	120206329	ARHGEF12	-1289	Distal Intergenic	11	120207618	120319068	111451	+	23365
chr11	120207506	120208367	ARHGEF12	0	5' UTR	11	120207618	120319068	111451	+	23365
chr11	121163156	121164280	SC5D	0	5' UTR	11	121163388	121176419	13032	+	6309
chr11	122525724	122526764	UBASH3B	0	5' UTR	11	122526398	122685187	158790	+	84959
chr11	122527572	122527818	UBASH3B	1174	Intron (uc001pyi.4/84959, intron 1 of 13)	11	122526398	122685187	158790	+	84959
chr11	122932588	122932941	HSPA8	0	5' UTR	11	122928200	122932901	4702	-	3312
chr11	122933604	122934413	HSPA8	-418	Distal Intergenic	11	122930522	122933186	2665	-	3312
chr11	123611881	123612112	ZNF202	251	Intron (uc001pzd.1/7753, intron 1 of 8)	11	123594997	123612363	17367	-	7753
chr11	123612394	123612806	ZNF202	-31	Distal Intergenic	11	123594997	123612363	17367	-	7753
chr11	124492307	124492821	TBRG1	0	5' UTR	11	124492742	124505822	13081	+	84897
chr11	124543371	124543611	SPA17	-129	5' UTR	11	124543740	124564687	20948	+	53340
chr11	124609849	124610877	NRGN	20	5' UTR	11	124609829	124617102	7274	+	4900
chr11	124631000	124631623	ESAM	600	Intron (uc010sao.2/90952, intron 1 of 3)	11	124622026	124632223	10198	-	90952
chr11	124669215	124669482	MSANTD2	817	Intron (uc001qaz.1/79684, intron 1 of 3)	11	124636394	124670299	33906	-	79684
chr11	124823634	124824282	CCDC15	0	5' UTR	11	124824017	124911385	87369	+	80071
chr11	125461960	125462352	STT3A	-387	Distal Intergenic	11	125462739	125479793	17055	+	3703
chr11	125462639	125463048	STT3A	0	5' UTR	11	125462739	125479793	17055	+	3703
chr11	125772663	125773058	PUS3	58	Intron (uc001qcy.2/83480, intron 1 of 3)	11	125763380	125773116	9737	-	83480
chr11	126080962	126082148	FAM118B	0	5' UTR	11	126081619	126132879	51261	+	79607
chr11	126138247	126138684	SRPRA	193	Exon (uc001qdh.3/6734, exon 1 of 14)	11	126132814	126138877	6064	-	6734
chr11	126138976	126139442	FOXRED1	0	5' UTR	11	126139040	126148027	8988	+	55572
chr11	126173521	126174539	DCPS	0	5' UTR	11	126173647	126215644	41998	+	28960
chr11	126224873	126225186	GSEC	296	Intron (uc001qdq.3/399972, intron 1 of 1)	11	126211612	126225482	13871	-	399972
chr11	128390910	128391905	ETS1	300	5' UTR	11	128328656	128392205	63550	-	2113
chr11	128392203	128392905	ETS1	0	5' UTR	11	128328656	128392205	63550	-	2113
chr11	128554602	128555553	FLI1	-877	Intron (uc001qek.3/uc001qek.3, intron 1 of 1)	11	128556430	128683162	126733	+	2313
chr11	129764663	129766049	NFRKB	0	5' UTR	11	129733670	129765490	31821	-	4798
chr11	129872507	129873852	LINC00167	0	3' UTR	11	129872519	129875381	2863	+	440072
chr11	130183450	130183915	ZBTB44	692	Intron (uc001qfx.3/29068, intron 1 of 10)	11	130096574	130184607	88034	-	29068
chr11	134093826	134094066	NCAPD3	360	5' UTR	11	134022337	134094426	72090	-	23310
chr11	134122844	134123519	ACAD8	0	5' UTR	11	134123434	134129819	6386	+	27034
chr11	61560003	61560443	FEN1	0	5' UTR	11	61560109	61564714	4606	+	2237
chr11	63450232	63450433	RTN3	1310	Intron (uc001nxm.3/10313, intron 1 of 7)	11	63448922	63527363	78442	+	10313
chr11	63753764	63753974	OTUB1	0	5' UTR	11	63753833	63765892	12060	+	55611
chr11	63997892	63998202	DNAJC4	0	5' UTR	11	63997904	64001753	3850	+	3338
chr11	64085303	64085738	PRDX5	0	5' UTR	11	64085560	64089295	3736	+	25824
chr11	64889578	64889866	FAU	0	5' UTR	11	64888099	64889672	1574	-	2197
chr11	65381674	65381889	MAP3K11	0	5' UTR	11	65365226	65381720	16495	-	4296
chr11	65382495	65382833	MAP3K11	-775	Distal Intergenic	11	65365226	65381720	16495	-	4296
chr11	65728766	65729148	SART1	-12	Distal Intergenic	11	65729160	65731983	2824	+	9092
chr11	65769560	65769973	EIF1AD	0	5' UTR	11	65764016	65769637	5622	-	84285
chr11	66206071	66206513	MRPL11	0	5' UTR	11	66202550	66206310	3761	-	65003
chr11	66888453	66888754	KDM2A	0	5' UTR	11	66888705	67025550	136846	+	22992
chr11	67798133	67798392	NDUFS8	49	5' UTR	11	67798084	67804114	6031	+	4728
chr11	68671216	68671447	MRPL21	0	5' UTR	11	68658746	68671303	12558	-	219927
chr11	71497500	71497957	FAM86C1	-600	Distal Intergenic	11	71498557	71512280	13724	+	55199
chr11	71639063	71640090	LOC100133315	0	5' UTR	11	71576555	71639493	62939	-	100133315
chr11	71640314	71640524	RNF121	546	Intron (uc001ora.3/55298, intron 1 of 8)	11	71639768	71708643	68876	+	55298
chr11	71791105	71791388	LRTOMT	0	5' UTR	11	71791377	71807938	16562	+	220074
chr11	73881835	73882090	C2CD3	0	5' UTR	11	73745480	73882064	136585	-	26005
chr11	73882640	73882874	PPME1	532	Intron (uc001ouw.4/51400, intron 1 of 13)	11	73882108	73965748	83641	+	51400
chr11	74109474	74110189	PGM2L1	0	5' UTR	11	74041361	74109502	68142	-	283209
chr11	75273526	75273830	SERPINH1	111	5' UTR	11	75273415	75283849	10435	+	871
chr11	76155302	76155707	EMSY	-362	Distal Intergenic	11	76156069	76164970	8902	+	56946
chr11	76156614	76157096	EMSY	545	Intron (uc001oxj.3/56946, intron 1 of 3)	11	76156069	76262589	106521	+	56946
chr11	78285596	78286230	NARS2	0	5' UTR	11	78147007	78285909	138903	-	79731
chr11	82612376	82612985	DDIAS	0	5' UTR	11	82612737	82645699	32963	+	220042
chr11	82781422	82781906	RAB30	978	Intron (uc001ozu.3/27314, intron 1 of 5)	11	82692478	82782884	90407	-	27314
chr11	82782820	82783384	RAB30-AS1	0	5' UTR	11	82783108	82784754	1647	+	100506233
chr11	82867336	82867773	PCF11	-364	Distal Intergenic	11	82868137	82881037	12901	+	51585
chr11	82868909	82869694	PCF11	772	Intron (uc010rsu.1/51585, intron 1 of 7)	11	82868137	82896835	28699	+	51585
chr11	82904420	82905009	ANKRD42	-282	Exon (uc009yvh.3/uc009yvh.3, exon 1 of 2)	11	82905291	82926242	20952	+	338699
chr11	82905424	82906017	ANKRD42	133	5' UTR	11	82905291	82967042	61752	+	338699
chr11	85338894	85340452	TMEM126B	0	5' UTR	11	85339617	85346128	6512	+	55863
chr11	85358703	85359455	TMEM126A	0	5' UTR	11	85358963	85367597	8635	+	84233
chr11	85777971	85779145	PICALM	994	Intron (uc001pbl.3/8301, intron 1 of 19)	11	85668214	85780139	111926	-	8301
chr11	85955251	85955545	EED	-261	Distal Intergenic	11	85955806	85988577	32772	+	8726
chr11	86013145	86013762	HIKESHI	0	5' UTR	11	86013253	86056985	43733	+	51501
chr11	89956176	89956665	CHORDC1	0	5' UTR	11	89933597	89956532	22936	-	26973
chr11	92930426	92930637	SLC36A4	458	Intron (uc001pdn.3/120103, intron 1 of 10)	11	92880850	92931095	50246	-	120103
chr11	93474632	93474923	C11orf54	0	5' UTR	11	93474793	93496247	21455	+	28970
chr11	93517150	93517517	MED17	0	5' UTR	11	93517405	93522962	5558	+	9440
chr11	93518068	93518288	MED17	663	Intron (uc001pel.2/9440, intron 1 of 1)	11	93517405	93546496	29092	+	9440
chr11	94226949	94227357	MRE11	0	5' UTR	11	94150469	94227040	76572	-	4361
chr11	94706539	94706935	CWC15	0	5' UTR	11	94695787	94706776	10990	-	51503
chr11	94963191	94963559	SESN3	687	Intron (uc001pfj.4/143686, intron 1 of 9)	11	94898677	94964246	65570	-	143686
chr11	95523621	95524409	CEP57	0	5' UTR	11	95523625	95556379	32755	+	9702
chr11	96122315	96122572	CCDC82	511	Exon (uc009ywt.1/uc009ywt.1, exon 1 of 1)	11	96085929	96123083	37155	-	79780
chr11	96122840	96123417	CCDC82	0	5' UTR	11	96085929	96123083	37155	-	79780
chr12	101673751	101674084	UTP20	0	5' UTR	12	101673905	101685205	11301	+	27340
chr12	10875953	10876316	YBX3	0	5' UTR	12	10851676	10875953	24278	-	8531
chr12	12502438	12502794	MANSC1	375	Intron (uc001rai.1/54682, intron 1 of 3)	12	12482218	12503169	20952	-	54682
chr12	12879319	12879705	APOLD1	468	Intron (uc001rau.4/81575, intron 1 of 1)	12	12878851	12944399	65549	+	81575
chr12	14956619	14957110	C12orf60	113	5' UTR	12	14956506	14976791	20286	+	144608
chr12	15113851	15114480	ARHGDIB	82	5' UTR	12	15094950	15114562	19613	-	397
chr12	15114773	15115014	ARHGDIB	-211	Distal Intergenic	12	15094950	15114562	19613	-	397
chr12	16035016	16035280	STRAP	-8	Distal Intergenic	12	16035288	16056410	21123	+	11171
chr12	20521171	20521478	PDE3A	-701	Distal Intergenic	12	20522179	20837041	314863	+	5139
chr12	25100756	25101367	BCAT1	1026	Intron (uc001rgd.4/586, intron 1 of 10)	12	24962958	25102393	139436	-	586
chr12	27090289	27091212	INTS13	42	5' UTR	12	27058112	27091254	33143	-	55726
chr12	27092068	27092666	FGFR1OP2	763	Intron (uc001rhl.3/26127, intron 1 of 4)	12	27091305	27119581	28277	+	26127
chr12	27175332	27175556	MED21	0	5' UTR	12	27175455	27183606	8152	+	9412
chr12	27677579	27677940	PPFIBP1	534	Intron (uc001rhy.1/8496, intron 1 of 3)	12	27677045	27848497	171453	+	8496
chr12	29533811	29534575	ERGIC2	0	5' UTR	12	29493579	29534143	40565	-	51290
chr12	31226685	31227218	DDX11-AS1	0	5' UTR	12	31173697	31226781	53085	-	100506660
chr12	31479017	31479398	SINHCAF	0	5' UTR	12	31433520	31479159	45640	-	58516
chr12	3982297	3982607	PARP11	1	5' UTR	12	3918027	3982608	64582	-	57097
chr12	4758260	4758511	NDUFA9	0	5' UTR	12	4758264	4777876	19613	+	4704
chr12	497696	497907	CCDC77	-609	Intron (uc001qif.1/5927, intron 1 of 27)	12	498516	551806	53291	+	84318
chr12	49962022	49962251	MCRS1	-111	Distal Intergenic	12	49952086	49961911	9826	-	10445
chr12	56211820	56212028	ORMDL2	14	5' UTR	12	56211806	56214959	3154	+	29095
chr12	56320509	56321046	PYM1	5	5' UTR	12	56295197	56321051	25855	-	84305
chr12	56510110	56510466	RPL41	0	5' UTR	12	56510374	56511616	1243	+	6171
chr12	6560831	6561595	TAPBPL	0	3' UTR	12	6561177	6571488	10312	+	55080
chr12	6603277	6603760	NCAPD2	0	5' UTR	12	6603298	6637494	34197	+	9918
chr12	6960508	6961125	CDCA3	-52	Distal Intergenic	12	6957972	6960456	2485	-	83461
chr12	7125624	7126193	LPCAT3	0	5' UTR	12	7085347	7125792	40446	-	10162
chr12	7341925	7342237	PEX5	-45	5' UTR	12	7342282	7364079	21798	+	5830
chr12	8088088	8088572	SLC2A3	320	Intron (uc001qtr.3/6515, intron 1 of 9)	12	8071824	8088892	17069	-	6515
chr12	8234324	8235061	NECAP1	0	5' UTR	12	8234807	8250373	15567	+	25977
chr12	9067527	9067772	PHC1	211	Intron (uc001qvc.1/1911, intron 1 of 6)	12	9067316	9094060	26745	+	1911
chr12	9101387	9101681	M6PR	676	Intron (uc001qvf.3/4074, intron 1 of 6)	12	9092957	9102357	9401	-	4074
chr12	9101982	9102268	M6PR	89	5' UTR	12	9092957	9102357	9401	-	4074
chr12	9102759	9103357	M6PR	-402	Distal Intergenic	12	9092957	9102357	9401	-	4074
chr12	96429371	96429704	LTA4H	0	5' UTR	12	96394531	96429439	34909	-	4048
chr12	9911113	9911630	CD69	1867	Intron (uc001qwk.3/969, intron 1 of 4)	12	9905082	9913497	8416	-	969
chr13	103248540	103248827	TPP2	-459	Distal Intergenic	13	103249286	103331523	82238	+	7174
chr13	103250077	103250403	TPP2	791	Intron (uc001vpi.4/7174, intron 1 of 28)	13	103249286	103331523	82238	+	7174
chr13	111365248	111365597	ING1	-13	5' UTR	13	111365610	111373421	7812	+	3621
chr13	20734093	20734699	GJA3	484	Intron (uc001umx.1/2700, intron 1 of 1)	13	20712395	20735183	22789	-	2700
chr13	21476166	21476506	XPO4	407	Intron (uc001unq.4/64328, intron 1 of 22)	13	21351468	21476913	125446	-	64328
chr13	21714108	21714819	SAP18	0	5' UTR	13	21714653	21723224	8572	+	10284
chr13	21750036	21750395	MRPL57	0	5' UTR	13	21750372	21753220	2849	+	78988
chr13	21750637	21751262	SKA3	0	5' UTR	13	21727734	21750741	23008	-	221150
chr13	22032160	22032698	ZDHHC20	810	Intron (uc001uoa.2/253832, intron 1 of 11)	13	21946710	22033508	86799	-	253832
chr13	25086079	25086384	PARP4	564	Intron (uc001upl.3/143, intron 1 of 33)	13	24995069	25086948	91880	-	143
chr13	25497287	25497582	CENPJ	-260	Distal Intergenic	13	25456412	25497027	40616	-	55835
chr13	25875441	25875653	NUP58	-13	Distal Intergenic	13	25875666	25910478	34813	+	9818
chr13	26795630	26796011	RNF6	0	5' UTR	13	26786905	26795894	8990	-	6049
chr13	26827553	26828224	CDK8	-532	Distal Intergenic	13	26828756	26978569	149814	+	1024
chr13	27824858	27825774	RPL21	0	5' UTR	13	27825692	27830471	4780	+	6144
chr13	28023860	28024155	MTIF3	171	5' UTR	13	28009776	28024326	14551	-	219402
chr13	29232465	29233110	POMP	-31	Distal Intergenic	13	29233141	29253093	19953	+	51371
chr13	30423009	30423526	UBL3	1294	Intron (uc001usp.3/5412, intron 1 of 4)	13	30338545	30424820	86276	-	5412
chr13	31191182	31191405	HMGB1	105	5' UTR	13	31032879	31191510	158632	-	3146
chr13	31192069	31192437	USPL1	239	5' UTR	13	31191830	31233686	41857	+	10208
chr13	34392466	34392708	RFC3	260	Intron (uc010ted.1/5983, intron 1 of 7)	13	34392206	34540695	148490	+	5983
chr13	36919224	36919780	SPART-AS1	-788	Intron (uc001uvm.3/23111, intron 1 of 8)	13	36920568	36943872	23305	+	100507135
chr13	39610859	39611123	PROSER1	1090	Intron (uc001uwy.4/80209, intron 1 of 12)	13	39584002	39612213	28212	-	80209
chr13	41554560	41554826	ELF1	1592	Intron (uc010acd.3/1997, intron 1 of 8)	13	41506055	41556418	50364	-	1997
chr13	41555416	41556206	ELF1	212	5' UTR	13	41506055	41556418	50364	-	1997
chr13	41837468	41837707	MTRF1	0	5' UTR	13	41790516	41837620	47105	-	9617
chr13	41886065	41886461	NAA16	724	Intron (uc001uyd.4/79612, intron 1 of 9)	13	41885341	41951166	65826	+	79612
chr13	45563516	45563751	NUFIP1	0	5' UTR	13	45513384	45563613	50230	-	26747
chr13	46626791	46627200	CPB2-AS1	0	5' UTR	13	46626983	46675482	48500	+	100509894
chr13	47126568	47126837	LRCH1	-459	Distal Intergenic	13	47127296	47279755	152460	+	23143
chr13	47469781	47470183	HTR2A	1028	5' UTR	13	47405677	47471211	65535	-	3356
chr13	47470960	47471202	HTR2A	9	5' UTR	13	47405677	47471211	65535	-	3356
chr13	49105995	49107041	RCBTB2	275	Intron (uc001vch.3/1102, intron 1 of 14)	13	49063099	49107316	44218	-	1102
chr13	49821901	49822161	CDADC1	0	5' UTR	13	49822047	49842195	20149	+	81602
chr13	50018486	50019280	SETDB2	57	5' UTR	13	50018429	50069139	50711	+	83852
chr13	50654326	50655359	DLEU2	780	Intron (uc001vdn.1/8847, intron 1 of 10)	13	50618048	50656139	38092	-	8847
chr13	50656346	50657247	DLEU1	0	Exon (uc001vec.3/10301, exon 1 of 2)	13	50656414	50679433	23020	+	10301
chr13	52159364	52159618	WDFY2	880	Intron (uc010ads.1/115825, intron 1 of 7)	13	52158484	52336171	177688	+	115825
chr13	52586533	52586916	UTP14C	10	5' UTR	13	52586523	52607736	21214	+	9724
chr13	53191427	53191726	HNRNPA1L2	0	5' UTR	13	53191605	53203917	12313	+	144983
chr13	53226123	53226575	SUGT1	-256	Distal Intergenic	13	53226831	53262433	35603	+	10910
chr13	53227059	53227259	SUGT1	228	5' UTR	13	53226831	53262433	35603	+	10910
chr13	78271055	78271605	SLAIN1	-384	Distal Intergenic	13	78271989	78338377	66389	+	122060
chr13	88322929	88323713	MIR4500HG	0	Exon (uc001vlm.2/642345, exon 1 of 6)	13	88096242	88323218	226977	-	642345
chr13	96330189	96330425	DNAJC3	796	Intron (uc001vmp.3/5611, intron 1 of 4)	13	96329393	96447243	117851	+	5611
chr13	97874225	97875182	MBNL2	0	5' UTR	13	97874550	98046374	171825	+	10150
chr14	20923045	20923440	APEX1	0	5' UTR	14	20923290	20925931	2642	+	328
chr14	24616489	24616708	RNF31	0	5' UTR	14	24616659	24624721	8063	+	55072
chr14	24701819	24702126	GMPR2	0	5' UTR	14	24702103	24708445	6343	+	51292
chr14	35591723	35591956	KIAA0391	0	5' UTR	14	35591758	35743497	151740	+	9692
chr14	50086887	50087508	MGAT2	0	5' UTR	14	50087489	50090199	2711	+	4247
chr14	53173906	53174184	PSMC6	10	5' UTR	14	53173896	53194716	20821	+	5706
chr14	59655106	59655399	DAAM1	0	5' UTR	14	59655381	59732881	77501	+	23002
chr14	73360845	73361059	DPF3	-36	Distal Intergenic	14	73136660	73360809	224150	-	8110
chr15	101141537	101142331	LINS1	114	5' UTR	15	101109428	101142445	33018	-	55180
chr15	101458847	101459107	LRRK1	-353	Exon (uc002bwo.1/uc002bwo.1, exon 1 of 2)	15	101459460	101529704	70245	+	79705
chr15	101834554	101835084	SNRPA1	376	Intron (uc002bww.3/6627, intron 1 of 8)	15	101821715	101835460	13746	-	6627
chr15	101835562	101836331	SNRPA1	-102	Distal Intergenic	15	101821715	101835460	13746	-	6627
chr15	32906384	32907331	ARHGAP11A	-14	Distal Intergenic	15	32907345	32931868	24524	+	9824
chr15	34330226	34330612	AVEN	691	Intron (uc001zhk.1/1133, intron 1 of 2)	15	34158428	34331303	172876	-	57099
chr15	34628180	34628443	SLC12A6	602	Intron (uc001zhw.3/9990, intron 1 of 24)	15	34522197	34629045	106849	-	9990
chr15	38545572	38546880	SPRED1	520	Intron (uc001zka.4/161742, intron 1 of 6)	15	38545052	38649450	104399	+	161742
chr15	39872336	39872636	THBS1	-644	Distal Intergenic	15	39873280	39889668	16389	+	7057
chr15	40226755	40227121	EIF2AK4	408	Intron (uc001zkl.3/440275, intron 1 of 10)	15	40226347	40327797	101451	+	440275
chr15	40331298	40331730	SRP14-AS1	0	5' UTR	15	40331512	40349201	17690	+	100131089
chr15	40697723	40698045	IVD	37	5' UTR	15	40697686	40713512	15827	+	3712
chr15	40857141	40857442	CCDC32	0	5' UTR	15	40823538	40857252	33715	-	90416
chr15	40861408	40862119	RPUSD2	0	5' UTR	15	40861531	40866661	5131	+	27079
chr15	40886223	40887436	KNL1	0	5' UTR	15	40886447	40917838	31392	+	57082
chr15	40986825	40987379	RAD51-AS1	0	5' UTR	15	40985953	40987303	1351	-	100505648
chr15	41220943	41221220	DLL4	-311	Distal Intergenic	15	41221531	41231258	9728	+	54567
chr15	41407484	41408031	INO80	309	Intron (uc001zni.3/54617, intron 1 of 35)	15	41271079	41408340	137262	-	54617
chr15	42565786	42566461	GANC	0	5' UTR	15	42565856	42607031	41176	+	2595
chr15	42840747	42840967	LRRC57	33	5' UTR	15	42834720	42841000	6281	-	255252
chr15	42841225	42841531	HAUS2	214	Intron (uc001zqe.3/55142, intron 1 of 5)	15	42841011	42862190	21180	+	55142
chr15	43213023	43213661	TTBK2	-16	Distal Intergenic	15	43069116	43213007	143892	-	146057
chr15	43397664	43398106	UBR1	180	Intron (uc001zqq.3/197131, intron 1 of 46)	15	43235098	43398286	163189	-	197131
chr15	44719042	44719889	CTDSPL2	0	5' UTR	15	44719579	44819429	99851	+	51496
chr15	45693860	45694654	SPATA5L1	0	5' UTR	15	45694519	45713616	19098	+	79029
chr15	48623349	48623607	DUT	-14	Distal Intergenic	15	48623621	48635570	11950	+	1854
chr15	49170173	49170594	EID1	0	5' UTR	15	49170290	49172380	2091	+	23741
chr15	49447944	49448180	GALK2	0	5' UTR	15	49447976	49622002	174027	+	2585
chr15	50474978	50475552	SLC27A2	585	Exon (uc001zxw.3/11001, exon 1 of 10)	15	50474393	50528589	54197	+	11001
chr15	50716849	50717221	USP8	270	5' UTR	15	50716579	50793277	76699	+	9101
chr15	51056781	51057711	SPPL2A	199	Exon (uc001zyv.3/84888, exon 1 of 15)	15	50999737	51057910	58174	-	84888
chr15	51199840	51200189	AP4E1	-680	Distal Intergenic	15	51200869	51240356	39488	+	23431
chr15	52263883	52264288	LEO1	0	5' UTR	15	52230222	52263958	33737	-	123169
chr15	57212143	57212381	TCF12	1310	5' UTR	15	57210833	57580714	369882	+	6938
chr15	58702794	58703407	LIPC	19	5' UTR	15	58702775	58861073	158299	+	3990
chr15	63448987	63449748	RPS27L	0	5' UTR	15	63445539	63449480	3942	-	51065
chr15	63797745	63798132	USP3	1035	Intron (uc010uii.2/9960, intron 1 of 8)	15	63796710	63886839	90130	+	9960
chr15	64673697	64674072	PCLAF	0	5' UTR	15	64657211	64673702	16492	-	9768
chr15	65117691	65118058	PIF1	0	5' UTR	15	65107833	65117838	10006	-	80119
chr15	66796902	66797224	RPL4	0	5' UTR	15	66791653	66797193	5541	-	6124
chr15	69113946	69114252	ANP32A	-685	Distal Intergenic	15	69070875	69113261	42387	-	8125
chr15	69453350	69453554	GLCE	377	Intron (uc021spl.1/100313884, intron 1 of 1)	15	69452973	69564544	111572	+	26035
chr15	69744237	69745181	RPLP1	0	5' UTR	15	69745159	69747884	2726	+	6176
chr15	72409429	72410007	SENP8	183	5' UTR	15	72409246	72433311	24066	+	123228
chr15	72410764	72410977	SENP8	133	5' UTR	15	72410631	72433311	22681	+	123228
chr15	72766064	72766347	ARIH1	-320	Distal Intergenic	15	72766667	72878896	112230	+	25820
chr15	72767536	72767837	ARIH1	869	Intron (uc002aut.4/25820, intron 1 of 13)	15	72766667	72878896	112230	+	25820
chr15	72978392	72978830	HIGD2B	0	5' UTR	15	72968123	72978490	10368	-	123346
chr15	74286904	74287284	PML	0	5' UTR	15	74287014	74328734	41721	+	5371
chr15	74987974	74988690	EDC3	0	5' UTR	15	74922899	74988386	65488	-	80153
chr15	75165320	75165791	SCAMP2	0	5' UTR	15	75137197	75165670	28474	-	10066
chr15	75182139	75182347	MPI	-63	Distal Intergenic	15	75182410	75189296	6887	+	4351
chr15	75744581	75745038	SIN3A	-494	Intron (uc010uml.2/25942, intron 1 of 20)	15	75711551	75744087	32537	-	25942
chr15	76629094	76629528	ISL2	0	5' UTR	15	76629147	76634816	5670	+	64843
chr15	78858428	78858708	CHRNA5	566	Intron (uc002bdy.3/1138, intron 1 of 5)	15	78857862	78887611	29750	+	1138
chr15	81281901	81282206	MESD	0	5' UTR	15	81239668	81282205	42538	-	23184
chr15	83478030	83478431	WHAMM	57	5' UTR	15	83477973	83503613	25641	+	123720
chr15	83479407	83480066	WHAMM	1434	Intron (uc002bje.3/123720, intron 1 of 9)	15	83477973	83503613	25641	+	123720
chr15	83654741	83655209	RAMMET	0	5' UTR	15	83654955	83659809	4855	+	83640
chr15	85143734	85144302	ZSCAN2	0	5' UTR	15	85144249	85150116	5868	+	54993
chr15	85197313	85197643	WDR73	0	5' UTR	15	85186012	85197521	11510	-	84942
chr15	85523867	85524102	PDE8A	123	5' UTR	15	85523744	85682376	158633	+	5151
chr15	85923416	85923644	AKAP13	-203	Distal Intergenic	15	85923847	86080227	156381	+	11214
chr15	89787471	89787684	FANCI	223	Intron (uc002bnm.1/55215, intron 1 of 36)	15	89787248	89807877	20630	+	55215
chr15	90808813	90809179	CIB1	0	5' UTR	15	90773477	90808991	35515	-	10519
chr15	90809414	90809677	CIB1	-423	5' UTR	15	90773477	90808991	35515	-	10519
chr15	92397860	92398163	SLCO3A1	295	Intron (uc002bqx.2/28232, intron 1 of 9)	15	92397565	92706228	308664	+	28232
chr15	94774186	94774458	MCTP2	-343	Distal Intergenic	15	94774801	94887288	112488	+	55784
chr15	96868945	96870605	NR2F2-AS1	0	5' UTR	15	96809616	96870590	60975	-	644192
chr15	99193981	99194905	IGF1R	1220	Intron (uc010urq.2/3480, intron 1 of 10)	15	99192761	99507759	314999	+	3480
chr15	99789583	99789869	TTC23	0	5' UTR	15	99676528	99789815	113288	-	64927
chr15	99790839	99791423	TTC23	5	5' UTR	15	99676528	99791428	114901	-	64927
chr16	15068356	15068856	PDXDC1	0	5' UTR	16	15068599	15131552	62954	+	23042
chr16	31085174	31085943	ZNF668	0	5' UTR	16	31072164	31085641	13478	-	79759
chr16	56485173	56485403	NUDT21	0	5' UTR	16	56463048	56485261	22214	-	11051
chr16	68120462	68120685	NFATC3	0	5' UTR	16	68120541	68226115	105575	+	4775
chr16	75599946	75600194	GABARAPL2	-55	Distal Intergenic	16	75600249	75611779	11531	+	11345
chr16	81110405	81110649	C16orf46	223	Intron (uc010chf.3/123775, intron 1 of 3)	16	81087102	81110872	23771	-	123775
chr17	19913639	19914084	SPECC1	990	Intron (uc002gwq.3/92521, intron 1 of 14)	17	19912649	20218072	305424	+	92521
chr17	25621912	25622329	WSB1	806	Intron (uc010vzy.1/26118, intron 1 of 4)	17	25621106	25640645	19540	+	26118
chr17	26898468	26898967	PIGS	0	5' UTR	17	26880406	26898496	18091	-	94005
chr17	26988690	26988947	SDF2	243	5' UTR	17	26975374	26989190	13817	-	6388
chr17	26989233	26989546	SUPT6H	0	5' UTR	17	26989302	27029249	39948	+	6830
chr17	27181777	27182291	ERAL1	0	5' UTR	17	27182043	27184171	2129	+	26284
chr17	27276304	27276610	PHF12	679	Intron (uc010wbb.1/57649, intron 1 of 13)	17	27232271	27277289	45019	-	57649
chr17	27717356	27717595	MIR4523	-85	Downstream (<1kb)	17	27717680	27717748	69	+	100616122
chr17	28256465	28256894	EFCAB5	0	5' UTR	17	28256874	28383174	126301	+	374786
chr17	28804100	28804612	GOSR1	0	5' UTR	17	28804426	28812280	7855	+	9527
chr17	29233000	29233233	TEFM	53	5' UTR	17	29226001	29233286	7286	-	79736
chr17	30468880	30469126	RHOT1	-347	Distal Intergenic	17	30469473	30536757	67285	+	55288
chr17	30677899	30678122	ZNF207	742	Intron (uc002hhh.4/7756, intron 1 of 10)	17	30677157	30707975	30819	+	7756
chr17	33415108	33415459	RFFL	889	Intron (uc002hio.2/117584, intron 1 of 6)	17	33336131	33416348	80218	-	117584
chr17	33569902	33570284	SLFN5	0	5' UTR	17	33570086	33586839	16754	+	162394
chr17	33759504	33760232	SLFN12	0	5' UTR	17	33738081	33759543	21463	-	55106
chr17	33905535	33905931	PEX12	0	5' UTR	17	33901814	33905656	3843	-	5193
chr17	36453129	36453396	MRPL45	140	5' UTR	17	36452989	36479101	26113	+	84311
chr17	36906851	36907466	PSMB3	-1536	Distal Intergenic	17	36909002	36920478	11477	+	5691
chr17	36908736	36909218	PSMB3	0	5' UTR	17	36909002	36920478	11477	+	5691
chr17	37024193	37024556	LASP1	-1556	Distal Intergenic	17	37026112	37055453	29342	+	3927
chr17	37356286	37356571	RPL19	0	5' UTR	17	37356536	37360980	4445	+	6143
chr17	37606924	37607278	MED1	249	Intron (uc002hrv.4/5469, intron 1 of 16)	17	37560538	37607527	46990	-	5469
chr17	37619029	37619695	CDK12	1290	Exon (uc010wef.1/51755, exon 1 of 13)	17	37617739	37690800	73062	+	51755
chr17	37844104	37844625	ERBB2	0	5' UTR	17	37844393	37851434	7042	+	2064
chr17	38136269	38136525	PSMD3	-496	Distal Intergenic	17	38137021	38154213	17193	+	5709
chr17	38210440	38210826	MED24	63	5' UTR	17	38175350	38210889	35540	-	9862
chr17	38573741	38574406	TOP2A	0	5' UTR	17	38544773	38574202	29430	-	7153
chr17	40169386	40169820	NKIRAS2	0	5' UTR	17	40169594	40177656	8063	+	28511
chr17	41321946	41322562	NBR1	0	5' UTR	17	41322498	41363707	41210	+	4077
chr17	41363780	41364100	TMEM106A	0	5' UTR	17	41363894	41371589	7696	+	113277
chr17	42264340	42264581	TMUB2	0	5' UTR	17	42264354	42269099	4746	+	79089
chr17	42633875	42634582	FZD2	-230	Distal Intergenic	17	42634812	42638630	3819	+	2535
chr17	42976366	42976753	EFTUD2	0	5' UTR	17	42927655	42976736	49082	-	9343
chr17	43237910	43238340	HEXIM2	0	5' UTR	17	43238264	43247406	9143	+	124790
chr17	44438934	44439144	ARL17A	19	5' UTR	17	44376500	44439163	62664	-	51326
chr17	45000529	45000785	GOSR2	43	5' UTR	17	45000486	45104994	104509	+	9570
chr17	45265870	45266660	CDC27	5	5' UTR	17	45195311	45266665	71355	-	996
chr17	45972765	45973198	SP2	-318	Distal Intergenic	17	45973516	46006323	32808	+	6668
chr17	46126123	46126323	NFE2L1	0	5' UTR	17	46126135	46133855	7721	+	4779
chr17	46619540	46619907	HOXB-AS1	-1806	Downstream (<1kb)	17	46621713	46628603	6891	+	100874362
chr17	46620864	46621839	HOXB-AS1	0	Exon (uc031rdb.1/100874362, exon 1 of 7)	17	46621713	46628603	6891	+	100874362
chr17	46655712	46656810	HOXB4	0	5' UTR	17	46652869	46655743	2875	-	3214
chr17	46657042	46657340	MIR10A	0	Exon (uc002inq.3/406902, exon 1 of 1)	17	46657200	46657309	110	-	406902
chr17	46670002	46670633	HOXB-AS3	348	Exon (uc002inr.3/3215, exon 1 of 2)	17	46669654	46683774	14121	+	404266
chr17	46670917	46671263	HOXB5	0	5' UTR	17	46668619	46671103	2485	-	3215
chr17	46688037	46688872	HOXB7	0	5' UTR	17	46684595	46688383	3789	-	3217
chr17	46689686	46689903	HOXB7	-1303	3' UTR	17	46684595	46688383	3789	-	3217
chr17	46690110	46690368	HOXB7	-1727	3' UTR	17	46684595	46688383	3789	-	3217
chr17	46970193	46970422	ATP5MC1	45	5' UTR	17	46970148	46973232	3085	+	516
chr17	47073555	47073989	IGF2BP1	-785	Distal Intergenic	17	47074774	47133507	58734	+	10642
chr17	47492184	47492672	PHB	0	5' UTR	17	47481420	47492242	10823	-	5245
chr17	48225726	48225993	PPP1R9B	1884	Intron (uc002iqh.4/84687, intron 2 of 10)	17	48211101	48227877	16777	-	84687
chr17	48797521	48797873	LUC7L3	595	Intron (uc002isp.2/51747, intron 1 of 8)	17	48796926	48830072	33147	+	51747
chr17	53045665	53046221	COX11	0	5' UTR	17	53029259	53046064	16806	-	1353
chr17	54989860	54990224	TRIM25	1185	Intron (uc002iut.3/7706, intron 1 of 8)	17	54965270	54991409	26140	-	7706
chr17	55927382	55927899	MRPS23	0	5' UTR	17	55916287	55927433	11147	-	51649
chr17	57232093	57232505	SKA2	295	5' UTR	17	57187308	57232800	45493	-	348235
chr17	57287278	57287610	SMG8	0	5' UTR	17	57287371	57292611	5241	+	55181
chr17	58041354	58041653	RNFT1	464	Intron (uc002iya.3/51136, intron 1 of 8)	17	58029723	58042117	12395	-	51136
chr17	58155365	58155793	HEATR6	499	Intron (uc002iyk.1/63897, intron 1 of 19)	17	58120552	58156292	35741	-	63897
chr17	58676895	58677399	PPM1D	-145	Distal Intergenic	17	58677544	58743640	66097	+	8493
chr17	58678474	58679736	PPM1D	930	Intron (uc002iyt.2/8493, intron 1 of 5)	17	58677544	58743640	66097	+	8493
chr17	60141461	60141695	MED13	948	Intron (uc002izo.3/9969, intron 1 of 29)	17	60019966	60142643	122678	-	9969
chr17	60142003	60142263	MED13	380	Intron (uc002izo.3/9969, intron 1 of 29)	17	60019966	60142643	122678	-	9969
chr17	61628567	61628897	DCAF7	771	Intron (uc002jbb.4/10238, intron 1 of 7)	17	61627796	61671642	43847	+	10238
chr17	61818307	61818732	STRADA	598	Intron (uc002jbm.3/92335, intron 1 of 12)	17	61780192	61819330	39139	-	92335
chr17	61850116	61850889	CCDC47	199	5' UTR	17	61822610	61851088	28479	-	57003
chr17	61852536	61852762	DDX42	969	5' UTR	17	61851567	61896677	45111	+	11325
chr17	61904455	61905130	FTSJ3	0	5' UTR	17	61896793	61905031	8239	-	117246
chr17	62339628	62339856	TEX2	797	Intron (uc002jed.3/55852, intron 1 of 11)	17	62224795	62340653	115859	-	55852
chr17	62915573	62915995	LRRC37A3	0	5' UTR	17	62850488	62915586	65099	-	374819
chr17	65361774	65362167	PSMD12	554	Intron (uc002jfy.3/5718, intron 1 of 10)	17	65336619	65362721	26103	-	5718
chr17	65714459	65714824	NOL11	398	Intron (uc002jgd.1/25926, intron 1 of 17)	17	65714061	65740266	26206	+	25926
chr17	73008983	73009201	MRPL58	203	Intron (uc002jmm.3/3396, intron 1 of 5)	17	73008780	73017356	8577	+	3396
chr17	73201766	73202342	NUP85	169	5' UTR	17	73201597	73231854	30258	+	79902
chr17	73257421	73258292	GGA3	0	5' UTR	17	73232694	73257707	25014	-	23163
chr17	73780491	73780720	MIR4738	0	Exon (uc021udc.1/100616282, exon 1 of 1)	17	73780602	73780688	87	-	100616282
chr17	73975655	73975926	ACOX1	-140	Distal Intergenic	17	73937589	73975515	37927	-	51
chr17	74068389	74068598	SRP68	9	5' UTR	17	74034856	74068607	33752	-	6730
chr17	74349999	74350316	PRPSAP1	0	5' UTR	17	74306868	74350230	43363	-	5635
chr17	79819031	79819370	P4HB	-487	Distal Intergenic	17	79801034	79818544	17511	-	5034
chr17	79885706	79885912	MAFG-DT	1	Exon (uc021ufh.1/92659, exon 1 of 3)	17	79885705	79888629	2925	+	92659
chr19	10362432	10362796	MRPL4	0	5' UTR	19	10362640	10370721	8082	+	51073
chr19	1039966	1040691	ABCA7	0	5' UTR	19	1040102	1042743	2642	+	10347
chr19	10400217	10400699	ICAM5	0	5' UTR	19	10400655	10407454	6800	+	7087
chr19	10443965	10444630	RAVER1	0	3' UTR	19	10426889	10444314	17426	-	125950
chr19	10445436	10445738	RAVER1	-1122	Exon (uc002mob.2/3385, exon 5 of 7)	19	10426889	10444314	17426	-	125950
chr19	10678511	10679028	CDKN2D	603	Intron (uc002mpa.3/1032, intron 1 of 1)	19	10677138	10679631	2494	-	1032
chr19	1490462	1490699	PCSK4	-52	Distal Intergenic	19	1481427	1490410	8984	-	54760
chr19	30096723	30097619	POP4	0	5' UTR	19	30097170	30108162	10993	+	10775
chr19	3185305	3185616	NCLN	-259	Distal Intergenic	19	3185875	3209569	23695	+	56926
chr19	33166100	33166365	RGS9BP	0	5' UTR	19	33166313	33169206	2894	+	388531
chr19	33572143	33572343	GPATCH1	357	Exon (uc002nug.1/55094, exon 1 of 20)	19	33571786	33621318	49533	+	55094
chr19	35167744	35168251	ZNF302	-316	Distal Intergenic	19	35168567	35175076	6510	+	55900
chr19	36139177	36139418	COX6B1	52	5' UTR	19	36139125	36149686	10562	+	1340
chr19	36236241	36236727	U2AF1L4	0	5' UTR	19	36233428	36236336	2909	-	199746
chr19	36505184	36505397	ALKBH6	-43	Downstream (<1kb)	19	36501192	36505141	3950	-	84964
chr19	36544767	36545022	THAP8	150	Intron (uc010xtb.1/199745, intron 1 of 3)	19	36525887	36545172	19286	-	199745
chr19	36545228	36545816	THAP8	0	5' UTR	19	36525887	36545664	19778	-	199745
chr19	36630641	36630859	CAPNS1	-59	Distal Intergenic	19	36630918	36641251	10334	+	826
chr19	36705513	36706047	ZNF565	0	5' UTR	19	36673187	36705566	32380	-	147929
chr19	37019144	37019593	ZNF260	0	5' UTR	19	37001589	37019248	17660	-	339324
chr19	37157487	37157702	ZNF461	37	5' UTR	19	37128283	37157739	29457	-	92283
chr19	37178089	37178299	ZNF567	-231	Distal Intergenic	19	37178530	37211463	32934	+	163081
chr19	37263683	37264134	ZNF850	0	5' UTR	19	37234380	37263716	29337	-	342892
chr19	37329208	37329627	ZNF790	0	5' UTR	19	37309224	37329286	20063	-	388536
chr19	37341110	37342003	ZNF345	0	5' UTR	19	37341260	37370477	29218	+	25850
chr19	37708490	37708762	ZNF383	-66	Distal Intergenic	19	37708828	37734574	25747	+	163087
chr19	37957865	37958470	ZNF569	0	5' UTR	19	37902060	37958339	56280	-	148266
chr19	38085628	38086048	ZNF540	0	5' UTR	19	38085731	38105079	19349	+	163255
chr19	39109244	39109922	EIF3K	0	5' UTR	19	39109722	39126125	16404	+	27335
chr19	39420967	39421795	SARS2	0	5' UTR	19	39405904	39421536	15633	-	54938
chr19	40561910	40562380	ZNF780B	0	5' UTR	19	40534167	40562112	27946	-	163131
chr19	40596265	40596557	ZNF780A	253	Intron (uc002omw.4/284323, intron 1 of 8)	19	40578899	40596810	17912	-	284323
chr19	40596760	40597271	ZNF780A	0	5' UTR	19	40575059	40596845	21787	-	284323
chr19	40854609	40854988	C19orf47	-175	5' UTR	19	40826967	40854434	27468	-	126526
chr19	41256795	41257188	SNRPA	36	5' UTR	19	41256759	41271297	14539	+	6626
chr19	41284380	41284624	RAB4B	256	Intron (uc010xvt.1/100529262, intron 4 of 6)	19	41284124	41302849	18726	+	53916
chr19	41869815	41870063	TMEM91	0	5' UTR	19	41869871	41889987	20117	+	641649
chr19	42724216	42724864	ZNF526	0	5' UTR	19	42724492	42732353	7862	+	116115
chr19	42747362	42747775	GSK3A	-626	Distal Intergenic	19	42734338	42746736	12399	-	2931
chr19	42758302	42758547	ERF	762	Intron (uc002ote.4/2077, intron 1 of 3)	19	42751717	42759309	7593	-	2077
chr19	43967966	43968379	LYPD3	1452	Intron (uc002owl.1/27076, intron 2 of 4)	19	43964946	43969831	4886	-	27076
chr19	44031001	44031662	ETHE1	0	5' UTR	19	44010871	44031396	20526	-	23474
chr19	44455387	44455658	ZNF221	0	5' UTR	19	44455397	44471752	16356	+	7638
chr19	44506746	44507171	ZNF230	0	5' UTR	19	44507077	44518072	10996	+	7773
chr19	44529404	44529734	ZNF284	0	5' UTR	19	44529494	44591623	62130	+	342909
chr19	44555376	44556241	ZNF223	0	5' UTR	19	44556164	44572142	15979	+	7766
chr19	44598957	44599522	ZNF224	475	Intron (uc002oyh.2/7767, intron 1 of 5)	19	44598482	44612479	13998	+	7767
chr19	44617360	44617999	ZNF225	0	5' UTR	19	44617548	44637255	19708	+	7768
chr19	44669001	44669528	ZNF226	0	5' UTR	19	44669215	44679582	10368	+	7769
chr19	45004603	45004908	ZNF180	-29	Distal Intergenic	19	44979859	45004574	24716	-	7733
chr19	45350747	45351087	NECTIN2	1354	Intron (uc002ozv.3/5819, intron 1 of 5)	19	45349393	45392485	43093	+	5819
chr19	45681098	45681462	TRAPPC6A	39	Exon (uc002pav.4/79090, exon 1 of 6)	19	45666186	45681501	15316	-	79090
chr19	45682017	45682311	BLOC1S3	14	5' UTR	19	45682003	45685058	3056	+	388552
chr19	45909364	45909902	PPP1R13L	0	5' UTR	19	45882892	45909607	26716	-	10848
chr19	45927745	45927993	ERCC1	-568	Intron (uc002pbu.2/2067, intron 1 of 8)	19	45910591	45927177	16587	-	2067
chr19	46087510	46087986	OPA3	136	Exon (uc002pcj.4/80207, exon 1 of 2)	19	46031025	46088122	57098	-	80207
chr19	48281483	48281947	SELENOW	0	5' UTR	19	48281842	48287943	6102	+	6415
chr19	49256821	49257114	FUT1	0	Exon (uc002pkl.1/2523, exon 1 of 4)	19	49255869	49256917	1049	-	2523
chr19	49954693	49955030	PIH1D1	85	5' UTR	19	49949550	49955115	5566	-	55011
chr19	50143769	50144224	RRAS	-369	Distal Intergenic	19	50138552	50143400	4849	-	6237
chr19	50168859	50169490	IRF3	0	5' UTR	19	50162826	50169114	6289	-	3661
chr19	50316567	50316824	FUZ	0	5' UTR	19	50310124	50316567	6444	-	80199
chr19	50321195	50321525	MED25	-11	Downstream (2-3kb)	19	50321536	50323207	1672	+	81857
chr19	50380981	50381307	TBC1D17	-86	Exon (uc010enn.2/79735, exon 1 of 10)	19	50381393	50392007	10615	+	79735
chr19	50463701	50464054	SIGLEC11	375	Exon (uc010ybh.2/114132, exon 2 of 11)	19	50452250	50464429	12180	-	114132
chr19	52074190	52074606	ZNF175	0	5' UTR	19	52074531	52092991	18461	+	7728
chr19	52075066	52075347	ZNF175	535	Intron (uc002pxb.3/7728, intron 1 of 4)	19	52074531	52092991	18461	+	7728
chr19	52511083	52511433	ZNF615	50	5' UTR	19	52494587	52511483	16897	-	284370
chr19	52531760	52532180	ZNF614	-80	Distal Intergenic	19	52516577	52531680	15104	-	80110
chr19	53030507	53031142	ZNF808	0	5' UTR	19	53030909	53059303	28395	+	388558
chr19	53465815	53466303	ZNF816-ZNF321P	0	5' UTR	19	53430388	53466164	35777	-	100529240
chr19	53836838	53837063	ZNF845	0	5' UTR	19	53837002	53858122	21121	+	91664
chr19	54618658	54619003	PRPF31	0	5' UTR	19	54618790	54635150	16361	+	26121
chr19	55627695	55628012	PPP1R12C	956	Intron (uc002qix.4/54776, intron 1 of 21)	19	55602281	55628968	26688	-	54776
chr19	55988355	55988633	ZNF628	656	Intron (uc002qld.3/89887, intron 1 of 2)	19	55987699	55995854	8156	+	89887
chr19	57702764	57703062	ZNF264	0	5' UTR	19	57702868	57734214	31347	+	9422
chr19	57874346	57874603	TRAPPC2B	-276	Downstream (2-3kb)	19	57874879	57876721	1843	+	10597
chr19	57946499	57946784	ZNF749	0	5' UTR	19	57946693	57957191	10499	+	388567
chr19	58090080	58090339	ZNF416	0	5' UTR	19	58082934	58090243	7310	-	55659
chr19	58110947	58111284	ZNF530	0	5' UTR	19	58111253	58119637	8385	+	348327
chr19	58739618	58740248	ZNF544	0	5' UTR	19	58740070	58771159	31090	+	27300
chr19	58898400	58898848	RPS5	0	5' UTR	19	58898636	58906171	7536	+	6193
chr19	6372584	6372787	ALKBH7	140	5' UTR	19	6372444	6375261	2818	+	84266
chr19	6392818	6393490	GTF2F1	0	5' UTR	19	6379580	6393291	13712	-	2962
chr19	7600295	7600625	PNPLA6	0	5' UTR	19	7600589	7626653	26065	+	10908
chr19	7985824	7986112	SNAPC2	0	Exon (uc002mix.2/6618, exon 1 of 5)	19	7985867	7988136	2270	+	6618
chr19	925406	925922	ARID3A	-115	Distal Intergenic	19	926037	972803	46767	+	1820
chr19	9608567	9609005	ZNF560	274	5' UTR	19	9577031	9609279	32249	-	147741
chr19	9648718	9649635	ZNF426	0	5' UTR	19	9638681	9649266	10586	-	79088
chr19	9785278	9785989	ZNF562	0	5' UTR	19	9759338	9785776	26439	-	54811
chr19	9878591	9879889	ZNF846	0	5' UTR	19	9862669	9879410	16742	-	162993
chr19	9929470	9929800	FBXL12	0	5' UTR	19	9920943	9929505	8563	-	54850
chr19	9938077	9938820	UBL5	0	5' UTR	19	9938556	9940797	2242	+	59286
chr19	9945666	9946060	PIN1	0	5' UTR	19	9945883	9959068	13186	+	5300
chr2	11482913	11483465	ROCK2	1246	Intron (uc002rbd.1/9475, intron 1 of 32)	2	11321778	11484711	162934	-	9475
chr2	15700428	15701204	NBAS	268	Intron (uc002rcc.2/51594, intron 1 of 51)	2	15307032	15701472	394441	-	51594
chr2	15701559	15701895	NBAS	-87	Distal Intergenic	2	15307032	15701472	394441	-	51594
chr2	175260135	175260381	CIR1	62	5' UTR	2	175212878	175260443	47566	-	9541
chr2	175350716	175350994	GPR155	822	Intron (uc002uit.4/151556, intron 1 of 16)	2	175296300	175351816	55517	-	151556
chr2	183943426	183944122	DUSP19	139	5' UTR	2	183943287	183964722	21436	+	142679
chr2	185464167	185464473	ZNF804A	1074	Intron (uc002uph.3/91752, intron 1 of 3)	2	185463093	185804214	341122	+	91752
chr2	20101758	20102328	TTC32	-14	Distal Intergenic	2	20096514	20101744	5231	-	130502
chr2	201936309	201936973	FAM126B	0	5' UTR	2	201838441	201936392	97952	-	285172
chr2	20250010	20250264	LAPTM4A	1525	Intron (uc002rdm.3/9741, intron 1 of 6)	2	20232411	20251789	19379	-	9741
chr2	203776116	203776694	WDR12	255	5' UTR	2	203745323	203776949	31627	-	55759
chr2	217276970	217277649	SMARCAL1	0	5' UTR	2	217277137	217347774	70638	+	50485
chr2	217557642	217558288	IGFBP5	1984	Intron (uc002vgj.4/3488, intron 1 of 3)	2	217536828	217560272	23445	-	3488
chr2	217558645	217559168	IGFBP5	1104	Exon (uc002vgj.4/3488, exon 1 of 4)	2	217536828	217560272	23445	-	3488
chr2	24269795	24270513	WDCP	0	5' UTR	2	24252206	24270296	18091	-	80304
chr2	24298819	24299729	FAM228B	0	5' UTR	2	24299728	24392507	92780	+	375190
chr2	26256436	26256751	RAB10	0	5' UTR	2	26256729	26360323	103595	+	10890
chr2	26466693	26468283	HADHA	0	5' UTR	2	26413504	26467594	54091	-	3030
chr2	26568421	26568724	ADGRF3	0	5' UTR	2	26531041	26568669	37629	-	165082
chr2	27434838	27435307	ATRAID	0	5' UTR	2	27434899	27440046	5148	+	51374
chr2	27435578	27435860	ATRAID	359	Intron (uc002rjf.3/51374, intron 1 of 6)	2	27435219	27440046	4828	+	51374
chr2	27578906	27579589	GTF3C2	0	5' UTR	2	27548716	27579359	30644	-	2976
chr2	27805911	27806836	ZNF512	75	5' UTR	2	27805836	27858101	52266	+	84450
chr2	27886248	27886982	SLC4A1AP	0	5' UTR	2	27886338	27917847	31510	+	22950
chr2	32502836	32503181	YIPF4	0	5' UTR	2	32502958	32531658	28701	+	84272
chr2	37311454	37311888	GPATCH11	0	5' UTR	2	37311594	37323738	12145	+	253635
chr2	37457923	37459110	CEBPZ	0	5' UTR	2	37428775	37458740	29966	-	10153
chr2	38603434	38603728	ATL2	0	5' UTR	2	38522029	38603672	81644	-	64225
chr2	38828553	38829070	HNRNPLL	1108	Intron (uc021vgb.1/92906, intron 2 of 13)	2	38790328	38830178	39851	-	92906
chr2	39346275	39346722	SOS1	882	Intron (uc002rrk.4/6654, intron 1 of 22)	2	39208690	39347604	138915	-	6654
chr2	39348445	39348796	SOS1	-841	Intron (uc010ynr.1/6654, intron 1 of 10)	2	39208690	39347604	138915	-	6654
chr2	44396602	44396974	PPM1B	602	Intron (uc002rts.3/5495, intron 1 of 2)	2	44396000	44471523	75524	+	5495
chr2	46843764	46844814	PIGF	0	5' UTR	2	46808413	46844251	35839	-	5281
chr2	47141277	47141594	MCFD2	1413	Intron (uc002rvk.3/90411, intron 1 of 3)	2	47129009	47143007	13999	-	90411
chr2	47143250	47143683	TTC7A	0	5' UTR	2	47143296	47303275	159980	+	57217
chr2	48542617	48543407	FOXN2	822	Intron (uc002rwh.1/3344, intron 1 of 6)	2	48541795	48606434	64640	+	3344
chr2	53994725	53995035	CHAC2	0	5' UTR	2	53994929	54002287	7359	+	494143
chr2	55458680	55459565	CLHC1	0	5' UTR	2	55399687	55459410	59724	-	130162
chr2	55645629	55646197	CCDC88A	860	Exon (uc002ryv.2/55704, exon 1 of 33)	2	55514978	55647057	132080	-	55704
chr2	55746554	55746861	CFAP36	0	5' UTR	2	55746740	55772216	25477	+	112942
chr2	55843941	55844440	PPP4R3B	673	5' UTR	2	55775514	55845113	69600	-	57223
chr2	55845109	55846065	PPP4R3B	0	5' UTR	2	55775514	55845113	69600	-	57223
chr2	61110000	61110423	REL	1248	Intron (uc002sam.1/5966, intron 1 of 10)	2	61108752	61150178	41427	+	5966
chr2	61243950	61245538	PUS10	0	5' UTR	2	61167548	61244328	76781	-	150962
chr2	61763397	61764054	XPO1	191	5' UTR	2	61705069	61764245	59177	-	7514
chr2	62081604	62082069	FAM161A	-326	Distal Intergenic	2	62063145	62081278	18134	-	84140
chr2	62115341	62115712	CCT4	94	5' UTR	2	62095262	62115806	20545	-	10575
chr2	62422410	62422929	B3GNT2	-333	Distal Intergenic	2	62423262	62451866	28605	+	10678
chr2	62424629	62424914	B3GNT2	1367	Intron (uc002sbs.3/10678, intron 1 of 1)	2	62423262	62451866	28605	+	10678
chr2	64068156	64068377	UGP2	58	5' UTR	2	64068098	64118696	50599	+	7360
chr2	64370088	64370683	PELI1	922	Intron (uc002sct.4/57162, intron 1 of 6)	2	64319786	64371605	51820	-	57162
chr2	64750633	64750860	AFTPH	-579	Distal Intergenic	2	64751439	64820138	68700	+	54812
chr2	65455465	65455791	ACTR2	636	Intron (uc010yqf.1/10097, intron 1 of 8)	2	65454829	65498390	43562	+	10097
chr2	66661305	66661789	MEIS1-AS3	-703	Distal Intergenic	2	66650475	66660602	10128	-	730198
chr2	66662102	66662632	MEIS1	0	5' UTR	2	66662532	66799583	137052	+	4211
chr2	68289721	68290245	C1D	0	5' UTR	2	68269332	68290159	20828	-	10438
chr2	68478258	68478631	PPP3R1	1020	Intron (uc002sei.1/5534, intron 1 of 5)	2	68405989	68479651	73663	-	5534
chr2	68545525	68545843	CNRIP1	1176	Intron (uc002sej.4/25927, intron 1 of 2)	2	68543938	68547019	3082	-	25927
chr2	68547160	68547505	CNRIP1	0	5' UTR	2	68511303	68547183	35881	-	25927
chr2	68592390	68592836	PLEK	68	5' UTR	2	68592322	68624585	32264	+	5341
chr2	68593491	68593825	PLEK	1169	Intron (uc002sen.4/5341, intron 1 of 8)	2	68592322	68624585	32264	+	5341
chr2	68695139	68695539	APLF	448	Intron (uc010fdf.2/200558, intron 1 of 6)	2	68694691	68807294	112604	+	200558
chr2	70056224	70056630	GMCL1	-188	Distal Intergenic	2	70056818	70106727	49910	+	64395
chr2	70057409	70057849	GMCL1	591	Intron (uc002sfu.3/64395, intron 1 of 13)	2	70056818	70106727	49910	+	64395
chr2	70474766	70475933	TIA1	0	5' UTR	2	70436576	70475779	39204	-	7072
chr2	70520803	70521014	SNRPG	0	5' UTR	2	70508506	70520869	12364	-	6637
chr2	71356862	71357449	MPHOSPH10	0	5' UTR	2	71357444	71366343	8900	+	10199
chr2	71357803	71358243	MPHOSPH10	359	Exon (uc010feb.1/10199, exon 1 of 5)	2	71357444	71377232	19789	+	10199
chr2	71504718	71504938	ZNF638	995	Intron (uc010fec.2/27332, intron 1 of 12)	2	71503723	71651168	147446	+	27332
chr2	73461110	73462198	CCT7	0	5' UTR	2	73461364	73480150	18787	+	10574
chr2	73612539	73612869	ALMS1	-17	Distal Intergenic	2	73612886	73837046	224161	+	7840
chr2	74006634	74007331	DUSP11	0	5' UTR	2	73989325	74007284	17960	-	8446
chr2	74153850	74154110	DGUOK	0	5' UTR	2	74153953	74186088	32136	+	1716
chr2	74710081	74710447	TTC31	0	5' UTR	2	74710200	74719572	9373	+	64427
chr2	74734500	74734949	PCGF1	0	5' UTR	2	74732170	74734821	2652	-	84759
chr2	74756555	74756818	HTRA2	23	5' UTR	2	74756532	74760683	4152	+	27429
chr2	85553497	85554157	TGOLN2	1262	Exon (uc002soz.3/10618, exon 2 of 4)	2	85545141	85555419	10279	-	10618
chr2	85788574	85788917	GGCX	0	5' UTR	2	85771978	85788657	16680	-	2677
chr2	85822487	85823080	RNF181	0	5' UTR	2	85822837	85824831	1995	+	51255
chr2	86332495	86333720	POLR1A	0	5' UTR	2	86253451	86333278	79828	-	25885
chr2	86849232	86849813	RNF103	1187	Exon (uc002srn.3/7844, exon 1 of 4)	2	86830516	86851000	20485	-	7844
chr2	9142328	9143132	MBOAT2	744	Intron (uc002qzg.1/129642, intron 1 of 12)	2	8996701	9143876	147176	-	129642
chr2	9695121	9695613	ADAM17	304	Intron (uc002qzu.3/6868, intron 1 of 18)	2	9629411	9695917	66507	-	6868
chr20	11872852	11873100	BTBD3	1375	Intron (uc002wny.3/22903, intron 1 of 4)	20	11871477	11907243	35767	+	22903
chr20	13619296	13619586	TASP1	0	5' UTR	20	13246709	13619583	372875	-	55617
chr20	16555837	16556065	KIF16B	-1758	Distal Intergenic	20	16359450	16554079	194630	-	55614
chr20	18488037	18488582	SEC23B	0	5' UTR	20	18488188	18542059	53872	+	10483
chr20	20032850	20033094	CFAP61	-64	Exon (uc002wrs.3/51340, exon 2 of 15)	20	20033158	20147080	113923	+	26074
chr20	23400632	23400913	NAPB	1243	Intron (uc002wta.3/63908, intron 1 of 10)	20	23355156	23402156	47001	-	63908
chr20	25176055	25176393	ENTPD6	0	5' UTR	20	25176339	25202359	26021	+	955
chr20	2781531	2781889	CPXM1	-239	Distal Intergenic	20	2774715	2781292	6578	-	56265
chr20	29611901	29612499	FRG1BP	0	Exon (uc002wvm.1/284802, exon 1 of 8)	20	29612306	29631629	19324	+	284802
chr20	30308868	30309419	BCL2L1	714	Intron (uc002wwk.3/598, intron 1 of 2)	20	30252261	30310133	57873	-	598
chr20	30310057	30310483	BCL2L1	0	5' UTR	20	30252261	30310133	57873	-	598
chr20	30311277	30311544	BCL2L1	-621	Intron (uc002wwo.1/uc002wwo.1, intron 1 of 1)	20	30252261	30310656	58396	-	598
chr20	30326501	30328194	TPX2	0	5' UTR	20	30326904	30389603	62700	+	22974
chr20	30539587	30539814	PDRG1	69	5' UTR	20	30532758	30539883	7126	-	81572
chr20	30697329	30697739	TM9SF4	0	5' UTR	20	30697539	30755061	57523	+	9777
chr20	30945419	30945781	ASXL1	-366	Distal Intergenic	20	30946147	30960352	14206	+	171023
chr20	30947096	30947297	ASXL1	949	Intron (uc002wxt.3/171023, intron 1 of 3)	20	30946147	31027122	80976	+	171023
chr20	31330579	31330847	COMMD7	967	Intron (uc002wya.4/149951, intron 1 of 8)	20	31290493	31331814	41322	-	149951
chr20	31351892	31352175	DNMT3B	1701	Intron (uc010ztx.1/1789, intron 1 of 12)	20	31350191	31397162	46972	+	1789
chr20	32031710	32031980	SNTA1	-12	Distal Intergenic	20	31995763	32031698	35936	-	6640
chr20	32078147	32078413	CBFA2T2	219	Intron (uc010zug.1/9139, intron 1 of 8)	20	32077928	32237837	159910	+	9139
chr20	32254564	32254793	ACTL10	260	5' UTR	20	32254304	32256331	2028	+	170487
chr20	32307873	32308512	PXMP4	0	5' UTR	20	32290550	32308136	17587	-	11264
chr20	32580550	32581456	RALY	-2	Distal Intergenic	20	32581458	32661841	80384	+	22913
chr20	32582216	32582909	RALY	758	Intron (uc010zui.2/22913, intron 1 of 4)	20	32581458	32670991	89534	+	22913
chr20	32890366	32891182	AHCY	33	5' UTR	20	32868071	32891215	23145	-	191
chr20	32950979	32951563	ITCH	0	5' UTR	20	32951041	33099198	148158	+	83737
chr20	33264157	33265347	PIGU	0	5' UTR	20	33148346	33265089	116744	-	128869
chr20	33291447	33291812	TP53INP2	-336	Distal Intergenic	20	33292148	33301237	9090	+	58476
chr20	33292433	33292680	TP53INP2	285	Intron (uc002xau.1/58476, intron 1 of 4)	20	33292148	33301237	9090	+	58476
chr20	33542984	33543867	GSS	0	5' UTR	20	33516236	33543601	27366	-	2937
chr20	33679611	33680959	TRPC4AP	0	5' UTR	20	33590207	33680618	90412	-	26133
chr20	33734806	33735770	EDEM2	0	5' UTR	20	33703160	33735161	32002	-	55741
chr20	33871679	33872732	EIF6	0	5' UTR	20	33866709	33872520	5812	-	3692
chr20	3387586	3387854	C20orf194	455	Intron (uc002wii.3/25943, intron 1 of 36)	20	3229948	3388309	158362	-	25943
chr20	34042332	34043616	CEP250	0	5' UTR	20	34042996	34054029	11034	+	11190
chr20	34129681	34130157	ERGIC3	0	5' UTR	20	34129778	34133155	3378	+	51614
chr20	34251639	34253032	RBM12	0	5' UTR	20	34236847	34252878	16032	-	10137
chr20	34287769	34288105	ROMO1	441	Intron (uc002xdy.3/140823, intron 2 of 2)	20	34287328	34288902	1575	+	140823
chr20	34329912	34330163	RBM39	0	5' UTR	20	34291531	34330158	38628	-	9584
chr20	34331264	34331519	RBM39	-1006	Distal Intergenic	20	34291531	34330258	38728	-	9584
chr20	34360231	34360550	PHF20	308	Intron (uc002xeh.3/51230, intron 1 of 2)	20	34359923	34538288	178366	+	51230
chr20	34542156	34543120	SCAND1	0	5' UTR	20	34541539	34542548	1010	-	51282
chr20	34824240	34824828	AAR2	0	5' UTR	20	34824339	34844863	20525	+	25980
chr20	35200813	35201770	TGIF2	-106	Exon (uc002xfk.3/uc002xfk.3, exon 1 of 5)	20	35201876	35222355	20480	+	60436
chr20	35203238	35203591	TGIF2	281	Intron (uc021wcu.1/60436, intron 1 of 2)	20	35202957	35222355	19399	+	60436
chr20	35234185	35235162	RAB5IF	48	5' UTR	20	35234137	35240960	6824	+	55969
chr20	35401559	35402813	DSN1	0	5' UTR	20	35380194	35402154	21961	-	79980
chr20	36661255	36662752	RPRD1B	0	5' UTR	20	36661948	36720766	58819	+	58490
chr20	37100860	37101544	RALGAPB	0	5' UTR	20	37101486	37153588	52103	+	57148
chr20	37376853	37377075	ACTR5	-22	Distal Intergenic	20	37377097	37401089	23993	+	79913
chr20	39658200	39658431	TOP1	738	3' UTR	20	39657462	39753126	95665	+	7150
chr20	42219575	42219818	IFT52	0	5' UTR	20	42219579	42249565	29987	+	51098
chr20	45318942	45319485	TP53RK	-666	Distal Intergenic	20	45313004	45318276	5273	-	112858
chr20	47803911	47804145	STAU1	759	Intron (uc002xua.3/6780, intron 1 of 13)	20	47729876	47804904	75029	-	6780
chr20	49306652	49307834	RIPOR3	0	5' UTR	20	49209572	49307758	98187	-	140876
chr20	49575271	49575557	MOCS3	0	5' UTR	20	49575351	49578399	3049	+	27304
chr20	54967081	54967341	AURKA	10	5' UTR	20	54944445	54967351	22907	-	6790
chr20	57227358	57227643	STX16	1049	Intron (uc002xzi.3/8675, intron 1 of 8)	20	57226309	57254582	28274	+	8675
chr20	62612527	62612908	PRPF6	96	5' UTR	20	62612431	62664453	52023	+	24148
chr21	15755236	15755461	HSPA13	48	5' UTR	21	15743437	15755509	12073	-	6782
chr21	15755805	15756286	HSPA13	-296	Distal Intergenic	21	15743437	15755509	12073	-	6782
chr21	15918257	15918636	SAMSN1	45	5' UTR	21	15857549	15918681	61133	-	64092
chr21	16435638	16436432	NRIP1	694	Intron (uc002yjx.2/8204, intron 1 of 3)	21	16333556	16437126	103571	-	8204
chr21	18983733	18984069	BTG3	1199	Intron (uc002ykk.3/10950, intron 1 of 4)	21	18965968	18985268	19301	-	10950
chr21	26979405	26979837	MRPL39	0	5' UTR	21	26957968	26979801	21834	-	54148
chr21	27106464	27106861	GABPA	-397	Intron (uc002yls.3/522, intron 1 of 3)	21	27107258	27144771	37514	+	2551
chr21	27107115	27107460	GABPA	0	5' UTR	21	27107258	27144771	37514	+	2551
chr21	27108356	27108708	ATP5PF	-391	Intron (uc002ylx.4/2551, intron 1 of 9)	21	27096791	27107965	11175	-	522
chr21	30257006	30257368	N6AMT1	327	Intron (uc002ymq.2/29104, intron 1 of 6)	21	30244513	30257695	13183	-	29104
chr21	30364529	30365497	LTN1	0	5' UTR	21	30300466	30365277	64812	-	26046
chr21	30390410	30391182	RWDD2B	503	Intron (uc002yms.3/10069, intron 1 of 4)	21	30378080	30391685	13606	-	10069
chr21	30391405	30391770	RWDD2B	0	5' UTR	21	30378080	30391685	13606	-	10069
chr21	30396649	30397803	USP16	0	5' UTR	21	30396938	30426807	29870	+	10600
chr21	30448959	30449593	MAP3K7CL	-219	Distal Intergenic	21	30449812	30548202	98391	+	56911
chr21	30449963	30450270	MAP3K7CL	151	5' UTR	21	30449812	30548202	98391	+	56911
chr21	32931524	32932095	TIAM1	195	5' UTR	21	32584947	32932290	347344	-	7074
chr21	33103088	33103314	SCAF4	1117	Intron (uc002ypd.2/57466, intron 1 of 19)	21	33043313	33104431	61119	-	57466
chr21	33764743	33766152	URB1-AS1	0	5' UTR	21	33765442	33766266	825	+	84996
chr21	34099240	34100024	SYNJ1	-12	Intron (uc002yqf.2/8867, intron 1 of 31)	21	34001069	34099228	98160	-	8867
chr21	34142973	34143610	PAXBP1	559	Intron (uc002yqn.3/94104, intron 1 of 17)	21	34106210	34144169	37960	-	94104
chr21	34144446	34144976	C21orf62-AS1	10	Exon (uc002yqs.3/54067, exon 1 of 4)	21	34144436	34170016	25581	+	54067
chr21	34602704	34603412	IFNAR2	473	Intron (uc002yrb.3/3455, intron 1 of 8)	21	34602231	34636820	34590	+	3455
chr21	34697057	34697989	IFNAR1	0	5' UTR	21	34697214	34732128	34915	+	3454
chr21	34863447	34864206	DNAJC28	0	5' UTR	21	34860238	34863790	3553	-	54943
chr21	35013511	35014760	CRYZL1	0	5' UTR	21	34961648	35014160	52513	-	9946
chr21	35015609	35016018	ITSN1	825	Intron (uc002ysw.3/6453, intron 1 of 29)	21	35014784	35261609	246826	+	6453
chr21	35287419	35288297	ATP5PO	0	5' UTR	21	35275757	35288158	12402	-	539
chr21	37432330	37433099	SETD4	0	5' UTR	21	37406839	37432819	25981	-	54093
chr21	37508127	37508409	CBR3	864	Intron (uc002yve.3/874, intron 1 of 2)	21	37507263	37518860	11598	+	874
chr21	37693090	37693805	MORC3	603	Intron (uc002yvi.3/23515, intron 1 of 16)	21	37692487	37748944	56458	+	23515
chr21	38444994	38445367	PIGP	0	5' UTR	21	38437664	38445103	7440	-	51227
chr21	38446568	38446999	TTC3	993	Intron (uc011aed.1/7267, intron 1 of 17)	21	38445575	38538917	93343	+	7267
chr21	38737479	38738147	DYRK1A	-1712	Distal Intergenic	21	38739859	38845182	105324	+	1859
chr21	40178883	40179215	ETS2	1128	Intron (uc002yxf.3/2114, intron 2 of 10)	21	40177755	40196878	19124	+	2114
chr21	40553999	40554606	PSMG1	834	Intron (uc002yxi.4/8624, intron 1 of 6)	21	40547372	40555440	8069	-	8624
chr21	40555052	40556284	PSMG1	0	5' UTR	21	40547372	40555440	8069	-	8624
chr21	40686037	40686777	NA	111	5' UTR	21	40685861	40686888	1028	-	257357
chr21	40719839	40720339	HMGN1	708	Exon (uc002yxo.3/3150, exon 4 of 6)	21	40714241	40721047	6807	-	3150
chr21	40721383	40721838	HMGN1	-336	Distal Intergenic	21	40714241	40721047	6807	-	3150
chr21	40752382	40752742	WRB	169	Exon (uc011aeo.1/7485, exon 1 of 3)	21	40752213	40786214	34002	+	7485
chr21	40817215	40817517	LCA5L	142	5' UTR	21	40777770	40817659	39890	-	150082
chr21	44298704	44299293	WDR4	92	5' UTR	21	44269336	44299385	30050	-	10785
chr21	44299578	44299807	WDR4	0	5' UTR	21	44263190	44299693	36504	-	10785
chr21	44395595	44395923	PKNOX1	952	Intron (uc002zcp.1/5316, intron 1 of 9)	21	44394643	44453688	59046	+	5316
chr21	45195810	45196268	CSTB	0	5' UTR	21	45193546	45196256	2711	-	1476
chr21	46292229	46292903	PTTG1IP	915	Intron (uc002zgb.2/754, intron 1 of 5)	21	46269500	46293818	24319	-	754
chr21	46293983	46295489	PTTG1IP	-165	Distal Intergenic	21	46270531	46293818	23288	-	754
chr21	46359583	46359796	LINC01547	32	5' UTR	21	46353199	46359828	6630	-	84536
chr21	46360467	46360684	FAM207A	512	Intron (uc002zgl.3/85395, intron 1 of 5)	21	46359955	46396888	36934	+	85395
chr21	47604196	47605381	SPATC1L	0	5' UTR	21	47581062	47604373	23312	-	84221
chr21	47647971	47648344	LSS	394	Intron (uc002zij.3/4047, intron 2 of 22)	21	47608360	47648738	40379	-	4047
chr21	47705396	47705795	MCM3AP	-160	Intron (uc031rwc.1/uc031rwc.1, intron 1 of 1)	21	47655048	47705236	50189	-	8888
chr21	47743413	47744095	PCNT	0	3' UTR	21	47744036	47865682	121647	+	5116
chr21	47745230	47745510	PCNT	428	Intron (uc002zji.4/5116, intron 1 of 46)	21	47744802	47865682	120881	+	5116
chr21	47877959	47878548	DIP2A	-314	Distal Intergenic	21	47878862	47966219	87358	+	23181
chr21	48055351	48055657	PRMT2	0	5' UTR	21	48055507	48075276	19770	+	3275
chr22	38245444	38245894	EIF3L	0	5' UTR	22	38245488	38284789	39302	+	51386
chr22	39052365	39052694	CBY1	0	5' UTR	22	39052658	39069855	17198	+	25776
chr3	100119906	100120916	LNP1	0	5' UTR	3	100120037	100175170	55134	+	348801
chr3	101280555	101280785	TRMT10C	0	5' UTR	3	101280680	101285290	4611	+	54931
chr3	101293618	101293859	PCNP	576	Intron (uc003dva.3/57092, intron 1 of 4)	3	101293042	101313281	20240	+	57092
chr3	101443187	101444059	CEP97	0	5' UTR	3	101443494	101478356	34863	+	79598
chr3	10157224	10157435	BRK1	0	5' UTR	3	10157333	10168874	11542	+	55845
chr3	107241530	107242001	BBX	0	5' UTR	3	107241783	107530176	288394	+	56987
chr3	107941514	107942076	IFT57	-97	Distal Intergenic	3	107879659	107941417	61759	-	55081
chr3	108307581	108308599	CIP2A	0	5' UTR	3	108268718	108308491	39774	-	57650
chr3	112280926	112281196	SLC35A5	69	5' UTR	3	112280857	112303284	22428	+	55032
chr3	112710055	112710280	GTPBP8	255	Exon (uc003dzp.2/29083, exon 1 of 4)	3	112709800	112720221	10422	+	29083
chr3	113233684	113234176	SPICE1	0	5' UTR	3	113161565	113234000	72436	-	152185
chr3	113415794	113416236	USF3	-301	Distal Intergenic	3	113367233	113415493	48261	-	205717
chr3	113465511	113465924	ATP6V1A	0	5' UTR	3	113465866	113530905	65040	+	523
chr3	113466294	113466684	ATP6V1A	428	Intron (uc003eao.3/523, intron 1 of 14)	3	113465866	113530905	65040	+	523
chr3	119217214	119217669	TIMMDC1	0	5' UTR	3	119217368	119243125	25758	+	51300
chr3	121264884	121265287	POLQ	-31	Distal Intergenic	3	121150273	121264853	114581	-	10721
chr3	121553789	121554308	EAF2	0	5' UTR	3	121554034	121556623	2590	+	55840
chr3	121554891	121555123	EAF2	857	Exon (uc003eem.3/55840, exon 2 of 4)	3	121554034	121605373	51340	+	55840
chr3	122101810	122102218	CCDC58	0	5' UTR	3	122078436	122102074	23639	-	131076
chr3	122102691	122103661	FAM162A	0	5' UTR	3	122103023	122126811	23789	+	26355
chr3	122134927	122135547	WDR5B	-45	Distal Intergenic	3	122130700	122134882	4183	-	54554
chr3	122398827	122399342	PARP14	-330	Distal Intergenic	3	122399672	122449687	50016	+	54625
chr3	123679485	123679711	CCDC14	544	Intron (uc003egy.4/64770, intron 1 of 11)	3	123632274	123680255	47982	-	64770
chr3	124773530	124774031	HEG1	771	Intron (uc003ehs.4/57493, intron 1 of 16)	3	124684554	124774802	90249	-	57493
chr3	12704353	12704784	RAF1	916	Intron (uc003bxf.4/5894, intron 1 of 16)	3	12625100	12705700	80601	-	5894
chr3	128879319	128879872	ISY1-RAB43	201	5' UTR	3	128806412	128880073	73662	-	100534599
chr3	128968149	128968524	COPG1	0	5' UTR	3	128968453	128996616	28164	+	22820
chr3	130466733	130467165	PIK3R4	-1037	Distal Intergenic	3	130397778	130465696	67919	-	30849
chr3	130569459	130569743	ATP2C1	90	5' UTR	3	130569369	130735555	166187	+	27032
chr3	130570848	130571476	ATP2C1	1479	Intron (uc011blg.2/27032, intron 1 of 26)	3	130569369	130735555	166187	+	27032
chr3	132136393	132137118	DNAJC13	0	5' UTR	3	132136553	132186190	49638	+	23317
chr3	133293491	133293739	CDV3	190	Intron (uc003epp.4/55573, intron 1 of 4)	3	133293301	133309118	15818	+	55573
chr3	135912314	135912692	MSL2	618	Intron (uc011bmb.1/55167, intron 1 of 1)	3	135867760	135913310	45551	-	55167
chr3	135912911	135913350	MSL2	0	5' UTR	3	135867760	135913310	45551	-	55167
chr3	136471647	136472277	STAG1	-402	Distal Intergenic	3	136236885	136471245	234361	-	10274
chr3	137893033	137893725	DBR1	2	5' UTR	3	137879830	137893727	13898	-	51163
chr3	137905592	137906406	ARMC8	0	5' UTR	3	137906115	137965729	59615	+	25852
chr3	137906629	137907448	ARMC8	0	5' UTR	3	137907297	138017228	109932	+	25852
chr3	14166497	14166755	TMEM43	57	5' UTR	3	14166440	14185180	18741	+	79188
chr3	141867334	141867797	TFDP2	589	Intron (uc003eum.4/7029, intron 1 of 13)	3	141663270	141868386	205117	-	7029
chr3	142166211	142166466	XRN1	387	Intron (uc003eus.3/54464, intron 1 of 41)	3	142025449	142166853	141405	-	54464
chr3	142443671	142443984	TRPC1	405	Intron (uc003evb.3/7220, intron 1 of 11)	3	142443266	142526729	83464	+	7220
chr3	148803616	148804098	HLTF-AS1	-21	Intron (uc003ewq.1/6596, intron 1 of 25)	3	148804119	148820610	16492	+	100873945
chr3	149530450	149531055	RNF13	0	5' UTR	3	149530475	149679925	149451	+	11342
chr3	150125530	150125927	TSC22D2	-861	Distal Intergenic	3	150126788	150177615	50828	+	9819
chr3	150320551	150321342	SERP1	0	5' UTR	3	150259780	150320961	61182	-	27230
chr3	150481390	150481829	SIAH2	-127	Distal Intergenic	3	150458910	150481263	22354	-	6478
chr3	155571562	155571764	SLC33A1	484	Exon (uc003fan.4/9197, exon 1 of 7)	3	155544301	155572248	27948	-	9197
chr3	157824645	157825250	SHOX2	-693	Distal Intergenic	3	157813800	157823952	10153	-	6474
chr3	160116615	160117322	IFT80	0	5' UTR	3	159974774	160117320	142547	-	57560
chr3	160119291	160119859	SMC4	944	5' UTR	3	160118347	160152741	34395	+	10051
chr3	167451810	167452701	PDCD10	0	5' UTR	3	167401695	167452594	50900	-	11235
chr3	167453021	167453918	SERPINI1	0	5' UTR	3	167453432	167543357	89926	+	5274
chr3	168864679	168865394	MECOM	128	5' UTR	3	168801287	168865522	64236	-	2122
chr3	171176907	171177421	TNIK	776	Intron (uc003fhh.2/23043, intron 1 of 32)	3	170780292	171178197	397906	-	23043
chr3	178865453	178865889	PIK3CA	-422	Exon (uc003fjj.3/uc003fjj.3, exon 1 of 3)	3	178866311	178952497	86187	+	5290
chr3	178867029	178867456	PIK3CA	718	Intron (uc003fjk.3/5290, intron 1 of 20)	3	178866311	178952497	86187	+	5290
chr3	179041597	179042004	ZNF639	46	5' UTR	3	179041551	179053320	11770	+	51193
chr3	179168100	179168533	GNB4	838	Intron (uc003fjv.4/59345, intron 1 of 9)	3	179113876	179169371	55496	-	59345
chr3	179322372	179322646	NDUFB5	0	5' UTR	3	179322575	179342288	19714	+	4711
chr3	183271699	183272542	KLHL6	957	Intron (uc003flr.3/89857, intron 1 of 6)	3	183205319	183273499	68181	-	89857
chr3	183851934	183852266	EIF2B5	-544	Distal Intergenic	3	183852810	183855167	2358	+	8893
chr3	184081006	184081247	POLR2H	0	5' UTR	3	184081194	184086363	5170	+	5437
chr3	184530016	184530408	VPS8	85	Intron (uc003fpb.1/23355, intron 1 of 46)	3	184529931	184770402	240472	+	23355
chr3	185540405	185541212	IGF2BP2	-1486	Exon (uc003fpo.3/10644, exon 2 of 16)	3	185361527	185538919	177393	-	10644
chr3	186524162	186524413	RFC4	0	5' UTR	3	186507682	186524290	16609	-	5984
chr3	195269233	195269477	PPP1R2	747	Intron (uc003fup.3/5504, intron 1 of 5)	3	195241221	195270224	29004	-	5504
chr3	196013995	196014197	PCYT1A	387	Intron (uc003fwg.3/5130, intron 1 of 9)	3	195965253	196014584	49332	-	5130
chr3	196158241	196158472	UBXN7	873	5' UTR	3	196080369	196159345	78977	-	26043
chr3	196365966	196366533	NRROS	-123	Distal Intergenic	3	196366656	196388874	22219	+	375387
chr3	196438727	196438945	CEP19	178	5' UTR	3	196433148	196439123	5976	-	84984
chr3	197025236	197025903	DLG1	0	5' UTR	3	196769431	197025447	256017	-	1739
chr3	197026149	197026660	DLG1	-6	Intron (uc003fxq.3/100507086, intron 2 of 2)	3	196769431	197026143	256713	-	1739
chr3	197687108	197688080	LMLN	37	5' UTR	3	197687071	197770591	83521	+	89782
chr3	28390696	28391082	ZCWPW2	36	Intron (uc003ceh.3/152098, intron 1 of 9)	3	28390660	28566632	175973	+	152098
chr3	32543053	32543898	CMTM6	505	Intron (uc003cfa.1/54918, intron 1 of 3)	3	32522804	32544403	21600	-	54918
chr3	33138588	33138969	GLB1	0	5' UTR	3	33038100	33138694	100595	-	2720
chr3	33482589	33482919	UBP1	-692	Distal Intergenic	3	33429829	33481897	52069	-	7342
chr3	37216924	37217209	LRRFIP2	-244	Intron (uc003cgp.2/9209, intron 1 of 28)	3	37094117	37216680	122564	-	9209
chr3	38178583	38179237	ACAA1	0	5' UTR	3	38164201	38178733	14533	-	30
chr3	40498617	40498839	RPL14	0	5' UTR	3	40498783	40503863	5081	+	9045
chr3	40518216	40518831	ZNF619	0	5' UTR	3	40518604	40531728	13125	+	285267
chr3	42623299	42623570	SEC22C	0	5' UTR	3	42589459	42623520	34062	-	9117
chr3	43733098	43733553	ABHD5	723	Intron (uc003cmx.3/51099, intron 1 of 6)	3	43732375	43764217	31843	+	51099
chr3	44626240	44626459	ZNF660	0	5' UTR	3	44626456	44637557	11102	+	285349
chr3	4533977	4534370	ITPR1	-662	Distal Intergenic	3	4535032	4687692	152661	+	3708
chr3	45731111	45731324	SACM1L	357	Intron (uc003cos.2/22908, intron 1 of 19)	3	45730754	45786900	56147	+	22908
chr3	46607705	46607966	LRRC2	74	5' UTR	3	46556878	46608040	51163	-	79442
chr3	47822141	47822759	SMARCC1	646	Intron (uc003crq.2/6599, intron 1 of 27)	3	47627378	47823405	196028	-	6599
chr3	48481260	48481690	TMA7	0	5' UTR	3	48481686	48485537	3852	+	51372
chr3	49058896	49059127	NDUFAF3	0	5' UTR	3	49059074	49060926	1853	+	25915
chr3	49131431	49132027	QRICH1	0	5' UTR	3	49067142	49131504	64363	-	54870
chr3	49967209	49967526	MON1A	0	5' UTR	3	49946302	49967445	21144	-	84315
chr3	50126395	50126614	RBM5	54	5' UTR	3	50126341	50156397	30057	+	10181
chr3	50606635	50606935	HEMK1	0	5' UTR	3	50606909	50622421	15513	+	51409
chr3	51422039	51422502	MANF	-190	Distal Intergenic	3	51422692	51426828	4137	+	7873
chr3	52188415	52188767	POC1A	0	5' UTR	3	52109249	52188706	79458	-	25886
chr3	52321747	52322118	GLYCTK	0	5' UTR	3	52321836	52327208	5373	+	132158
chr3	52804881	52805146	NEK4	0	5' UTR	3	52744796	52804965	60170	-	6787
chr3	53381118	53381604	DCP1A	50	5' UTR	3	53317445	53381654	64210	-	55802
chr3	9440368	9440858	SETD5	965	Intron (uc003brs.1/55209, intron 1 of 19)	3	9439403	9519838	80436	+	55209
chr3	9772731	9772977	BRPF1	-457	Distal Intergenic	3	9773434	9789699	16266	+	7862
chr3	98240923	98241174	CLDND1	184	5' UTR	3	98234317	98241358	7042	-	56650
chr3	9835094	9835351	ARPC4	293	Intron (uc003bta.2/10093, intron 1 of 5)	3	9834801	9848789	13989	+	10093
chr4	109571522	109571791	OSTC	0	5' UTR	4	109571741	109588978	17238	+	58505
chr4	120988385	120988645	MAD2L1	-372	Distal Intergenic	4	120980579	120988013	7435	-	4085
chr4	140221784	140222432	NDUFC1	0	5' UTR	4	140211071	140222364	11294	-	4717
chr4	140223078	140223421	NDUFC1	284	Intron (uc003ihu.1/80155, intron 1 of 19)	4	140211071	140223705	12635	-	4717
chr4	140374306	140374624	RAB33B	-337	Distal Intergenic	4	140374961	140397069	22109	+	83452
chr4	141072908	141073481	MAML3	1752	Intron (uc011chd.1/55534, intron 1 of 3)	4	140637546	141075233	437688	-	55534
chr4	144107752	144108293	USP38	1682	Intron (uc003ija.4/84640, intron 1 of 8)	4	144106070	144143141	37072	+	84640
chr4	144258671	144259049	GAB1	688	Intron (uc003ijd.3/2549, intron 1 of 10)	4	144257983	144395718	137736	+	2549
chr4	144434294	144434900	SMARCA5	0	5' UTR	4	144434616	144478642	44027	+	8467
chr4	144435781	144436019	SMARCA5	1165	Intron (uc003ijg.3/8467, intron 1 of 23)	4	144434616	144478642	44027	+	8467
chr4	144825616	144826113	GYPE	603	Intron (uc003ijj.3/2996, intron 1 of 3)	4	144792019	144826716	34698	-	2996
chr4	146099260	146099505	OTUD4	1327	Intron (uc003ika.4/54726, intron 1 of 20)	4	146054802	146100832	46031	-	54726
chr4	147442027	147442264	SLC10A7	859	Intron (uc003ikr.2/84068, intron 1 of 11)	4	147175137	147443123	267987	-	84068
chr4	148538360	148538824	TMEM184C	0	5' UTR	4	148538539	148556672	18134	+	55751
chr4	151935744	151936091	LRBA	328	5' UTR	4	151185811	151936419	750609	-	987
chr4	153699996	153700319	TIGD4	597	Intron (uc003imy.3/201798, intron 1 of 1)	4	153690506	153700916	10411	-	201798
chr4	154266480	154266843	MND1	679	Intron (uc003ink.2/84057, intron 1 of 7)	4	154265801	154336247	70447	+	84057
chr4	155471499	155471853	PLRG1	0	5' UTR	4	155456149	155471585	15437	-	5356
chr4	157891866	157892081	PDGFC	465	5' UTR	4	157682763	157892546	209784	-	56034
chr4	160025748	160026203	C4orf45	-1643	Distal Intergenic	4	159814684	160024105	209422	-	152940
chr4	164416098	164416357	TMA16	425	Intron (uc003iqq.4/55319, intron 1 of 6)	4	164415673	164441691	26019	+	55319
chr4	166034000	166034345	TMEM192	0	5' UTR	4	165997230	166034024	36795	-	201931
chr4	170533507	170533757	NEK1	21	5' UTR	4	170314421	170533778	219358	-	4750
chr4	1722770	1723018	TMEM129	66	5' UTR	4	1717679	1723084	5406	-	92305
chr4	174290872	174291112	SAP30	-981	Distal Intergenic	4	174292093	174298683	6591	+	8819
chr4	174292979	174293519	SAP30	886	Intron (uc003itd.3/8819, intron 1 of 3)	4	174292093	174298683	6591	+	8819
chr4	175205160	175205593	FBXO8	0	5' UTR	4	175157810	175205402	47593	-	26269
chr4	17615743	17616689	MED28	0	5' UTR	4	17616273	17626160	9888	+	80306
chr4	2965109	2965385	GRK4	0	5' UTR	4	2965343	2968577	3235	+	2868
chr4	37827171	37827978	PGM2	-304	Distal Intergenic	4	37828282	37849099	20818	+	55276
chr4	39045428	39046018	KLHL5	-433	Distal Intergenic	4	39046451	39127853	81403	+	51088
chr4	39460106	39461396	LIAS	0	5' UTR	4	39460665	39465858	5194	+	11019
chr4	39528939	39529580	UGDH-AS1	0	5' UTR	4	39529459	39596327	66869	+	100885776
chr4	39639263	39639891	SMIM14	590	Intron (uc003guo.3/201895, intron 1 of 4)	4	39552546	39640481	87936	-	201895
chr4	48342570	48342935	SLAIN2	-678	Distal Intergenic	4	48343613	48428215	84603	+	57606
chr4	6710679	6711025	MRFAP1L1	581	3' UTR	4	6709429	6711606	2178	-	114932
chr4	6711289	6711730	MRFAP1L1	0	5' UTR	4	6709429	6711606	2178	-	114932
chr4	78784036	78784246	MRPL1	231	Intron (uc003hku.2/65008, intron 1 of 8)	4	78783805	78873944	90140	+	65008
chr5	139682591	139682939	PFDN1	0	5' UTR	5	139624635	139682689	58055	-	5201
chr5	139782046	139782397	ANKHD1	647	Intron (uc003lfo.3/54882, intron 1 of 10)	5	139781399	139919441	138043	+	54882
chr5	154320719	154321064	MRPL22	86	5' UTR	5	154320633	154348971	28339	+	29093
chr5	180671014	180671257	RACK1	-108	Distal Intergenic	5	180666873	180670906	4034	-	10399
chr5	64064278	64064825	CWC27	0	5' UTR	5	64064755	64104388	39634	+	10283
chr5	65223636	65223848	ERBIN	1254	Intron (uc003jui.2/55914, intron 1 of 24)	5	65222382	65376851	154470	+	55914
chr5	90679084	90679357	ARRDC3	0	5' UTR	5	90664541	90679149	14609	-	57561
chr5	95158031	95158450	GLRX	127	5' UTR	5	95149553	95158577	9025	-	2745
chr5	96518904	96519414	RIOK2	0	5' UTR	5	96496571	96519005	22435	-	55781
chr6	107077299	107077692	QRSL1	0	5' UTR	6	107077441	107101698	24258	+	55278
chr6	108278042	108278579	SEC63	903	Intron (uc003psc.4/11231, intron 1 of 20)	6	108188960	108279482	90523	-	11231
chr6	108616694	108616901	AFG1L	596	Intron (uc003psj.3/246269, intron 1 of 12)	6	108616098	108844251	228154	+	246269
chr6	109414876	109415318	SESN1	390	5' UTR	6	109307640	109415708	108069	-	27244
chr6	109416398	109416839	CEP57L1	42	5' UTR	6	109416356	109485115	68760	+	285753
chr6	110012154	110012728	AK9	0	5' UTR	6	109814059	110012415	198357	-	221264
chr6	110499733	110500217	WASF1	990	5' UTR	6	110421022	110501207	80186	-	8936
chr6	110501355	110501883	CDC40	0	5' UTR	6	110501587	110553422	51836	+	51362
chr6	111197313	111197854	AMD1	1326	Intron (uc011eay.1/262, intron 1 of 8)	6	111195987	111216913	20927	+	262
chr6	111302951	111303657	RPF2	0	5' UTR	6	111303291	111346794	43504	+	84154
chr6	111926684	111927345	TRAF3IP2	132	5' UTR	6	111876581	111927477	50897	-	10758
chr6	112408068	112408911	TUBE1	0	5' UTR	6	112391860	112408751	16892	-	51175
chr6	116575212	116575425	TSPYL4	0	5' UTR	6	116571131	116575261	4131	-	23270
chr6	116600841	116601637	DSE	0	5' UTR	6	116601283	116691436	90154	+	29940
chr6	116892174	116892375	RWDD1	-208	Distal Intergenic	6	116892583	116914436	21854	+	51389
chr6	116892725	116892948	RWDD1	142	5' UTR	6	116892583	116914436	21854	+	51389
chr6	117996183	117996423	NUS1	-194	Distal Intergenic	6	117996617	118031886	35270	+	116150
chr6	118971424	118971692	CEP85L	1328	Intron (uc003pxz.2/387119, intron 1 of 12)	6	118781935	118973020	191086	-	387119
chr6	119671635	119671925	MAN1A1	-704	Distal Intergenic	6	119527722	119670931	143210	-	4121
chr6	122793056	122793287	PKIB	0	5' UTR	6	122793062	123047518	254457	+	5570
chr6	125282673	125283018	RNF217	-844	Intron (uc003pzq.3/7955, intron 1 of 6)	6	125283862	125404661	120800	+	154214
chr6	126067959	126068562	HEY2	-218	Intron (uc003qac.3/uc003qac.3, intron 1 of 1)	6	126068780	126082415	13636	+	23493
chr6	126069219	126069620	HEY2	439	Intron (uc011ebr.2/23493, intron 1 of 4)	6	126068780	126082415	13636	+	23493
chr6	126101569	126102930	NCOA7	0	5' UTR	6	126102307	126253176	150870	+	135112
chr6	127664212	127664777	ECHDC1	0	5' UTR	6	127609857	127664754	54898	-	55862
chr6	134273723	134274429	TBPL1	0	5' UTR	6	134274301	134308638	34338	+	9519
chr6	135375875	135376186	HBS1L	0	5' UTR	6	135281517	135376036	94520	-	10767
chr6	137112333	137112617	MAP3K5	1039	Intron (uc003qhc.3/4217, intron 1 of 29)	6	136878187	137113656	235470	-	4217
chr6	139307960	139308327	REPS1	1071	Intron (uc003qig.4/85021, intron 1 of 18)	6	139225620	139309398	83779	-	85021
chr6	139349516	139349766	ABRACL	-53	Distal Intergenic	6	139349819	139364439	14621	+	58527
chr6	144164252	144164737	LTV1	0	5' UTR	6	144164508	144184943	20436	+	84946
chr6	144472062	144472659	STX11	408	Intron (uc003qks.4/8676, intron 1 of 1)	6	144471654	144513076	41423	+	8676
chr6	146134934	146135266	FBXO30	655	Intron (uc003qky.2/100507557, intron 1 of 2)	6	146119272	146135921	16650	-	84085
chr6	146136066	146136274	LOC100507557	54	Exon (uc003qlb.3/100507557, exon 1 of 4)	6	146136012	146207721	71710	+	100507557
chr6	147526892	147527375	STXBP5	0	5' UTR	6	147527107	147711612	184506	+	134957
chr6	149866231	149866663	PPIL4	575	Intron (uc003qmo.2/85313, intron 1 of 12)	6	149825631	149867238	41608	-	85313
chr6	157744225	157744596	TMEM242	657	5' UTR	6	157710054	157745253	35200	-	729515
chr6	158589297	158589784	GTF2H5	0	5' UTR	6	158589379	158620376	30998	+	404672
chr6	159420940	159421168	RSPH3	30	5' UTR	6	159398266	159421198	22933	-	83861
chr6	160114663	160114885	SOD2	-310	Distal Intergenic	6	160112027	160114353	2327	-	6648
chr6	170151232	170151465	TCTE3	173	Exon (uc003qxe.1/6991, exon 1 of 4)	6	170140215	170151638	11424	-	6991
chr6	170861807	170862491	PSMB1	0	5' UTR	6	170780107	170862417	82311	-	5689
chr6	170862849	170863504	TBP	0	5' UTR	6	170863421	170881958	18538	+	6908
chr6	26234955	26235296	HIST1H1D	0	5' UTR	6	26234440	26235216	777	-	3007
chr6	26249977	26250314	HIST1H3F	521	Downstream (<1kb)	6	26250370	26250835	466	-	8968
chr6	26251665	26251973	HIST1H2BH	0	Exon (uc003nhh.3/8345, exon 1 of 1)	6	26251879	26252303	425	+	8345
chr6	26271493	26271870	HIST1H3G	0	Exon (uc003nhi.3/8355, exon 1 of 1)	6	26271146	26271612	467	-	8355
chr6	26272985	26273767	HIST1H2BI	0	3' UTR	6	26273204	26273640	437	+	8346
chr6	26274007	26274400	HIST1H2BI	803	Distal Intergenic	6	26273204	26273640	437	+	8346
chr6	26285367	26286206	HIST1H4H	0	3' UTR	6	26285354	26285727	374	-	8365
chr6	26364751	26365868	BTN3A2	0	5' UTR	6	26365398	26378540	13143	+	11118
chr6	26383350	26383558	BTN2A2	0	5' UTR	6	26383439	26395100	11662	+	10385
chr6	26402332	26402943	BTN3A1	0	5' UTR	6	26402465	26415444	12980	+	11119
chr6	26440420	26440917	BTN3A3	0	5' UTR	6	26440700	26453643	12944	+	10384
chr6	26457877	26458268	BTN2A1	0	5' UTR	6	26458153	26469866	11714	+	11120
chr6	26458536	26458978	BTN2A1	383	5' UTR	6	26458153	26476849	18697	+	11120
chr6	26536916	26537796	HMGN4	-776	Exon (uc021ynl.1/uc021ynl.1, exon 1 of 1)	6	26538572	26547164	8593	+	10473
chr6	26538421	26539248	HMGN4	0	5' UTR	6	26538572	26547164	8593	+	10473
chr6	26596107	26596455	ABT1	-716	Distal Intergenic	6	26597171	26600277	3107	+	29777
chr6	26596857	26597465	ABT1	0	5' UTR	6	26597171	26600277	3107	+	29777
chr6	26659426	26660229	ZNF322	0	5' UTR	6	26634611	26659980	25370	-	79692
chr6	27099295	27099705	HIST1H2BJ	870	Intron (uc003niu.1/uc003niu.1, intron 1 of 2)	6	27100095	27100575	481	-	8970
chr6	27113747	27113973	HIST1H2BK	664	Intron (uc003nix.2/85236, intron 1 of 1)	6	27106072	27114637	8566	-	85236
chr6	27439480	27440291	ZNF184	593	5' UTR	6	27418521	27440884	22364	-	7738
chr6	27440524	27441068	ZNF184	0	5' UTR	6	27418521	27440884	22364	-	7738
chr6	27804724	27805270	HIST1H2AK	847	Downstream (<1kb)	6	27805658	27806117	460	-	8330
chr6	27840248	27840511	HIST1H3I	-149	Downstream (<1kb)	6	27839623	27840099	477	-	8354
chr6	28092087	28092588	ZSCAN16	0	5' UTR	6	28092387	28095331	2945	+	80345
chr6	28109401	28109911	ZKSCAN8	0	5' UTR	6	28109688	28127250	17563	+	7745
chr6	28219813	28220186	ZKSCAN4	0	5' UTR	6	28212490	28220002	7513	-	387032
chr6	28317458	28317798	ZKSCAN3	0	5' UTR	6	28317691	28336954	19264	+	80317
chr6	28367448	28367888	ZSCAN12	0	5' UTR	6	28346598	28367544	20947	-	9753
chr6	30034975	30035277	PPP1R11	43	5' UTR	6	30034932	30038108	3177	+	6992
chr6	30293937	30294668	TRIM39	0	5' UTR	6	30294256	30311506	17251	+	56658
chr6	30539252	30539472	ABCF1	82	5' UTR	6	30539170	30559309	20140	+	23
chr6	30585336	30586041	MRPS18B	0	5' UTR	6	30585486	30594174	8689	+	28973
chr6	30687614	30687976	TUBB	-181	Distal Intergenic	6	30688157	30693195	5039	+	203068
chr6	30875944	30876371	GTF2H4	0	5' UTR	6	30875977	30879891	3915	+	2968
chr6	31632477	31632982	GPANK1	197	5' UTR	6	31629006	31633179	4174	-	7918
chr6	31633248	31633870	CSNK2B	0	5' UTR	6	31633657	31635607	1951	+	1460
chr6	31704109	31704337	CLIC1	4	5' UTR	6	31698358	31704341	5984	-	1192
chr6	31705328	31705534	CLIC1	-987	Distal Intergenic	6	31698358	31704341	5984	-	1192
chr6	31802402	31803082	SNORD48	0	5' UTR	6	31803040	31803103	64	+	26801
chr6	31830395	31830675	NEU1	34	5' UTR	6	31826829	31830709	3881	-	4758
chr6	31831488	31831743	NEU1	-779	Exon (uc011dol.2/80736, exon 21 of 21)	6	31826829	31830709	3881	-	4758
chr6	31865547	31866323	C2	0	5' UTR	6	31865562	31912630	47069	+	717
chr6	32097704	32098191	FKBPL	0	5' UTR	6	32096484	32098067	1584	-	63943
chr6	32121773	32122279	LOC100507547	0	5' UTR	6	32120579	32122142	1564	-	100507547
chr6	32144912	32145527	AGPAT1	0	5' UTR	6	32135983	32145119	9137	-	10554
chr6	32160489	32160919	GPSM3	0	5' UTR	6	32158543	32160692	2150	-	63940
chr6	32163773	32164289	GPSM3	-473	3' UTR	6	32158543	32163300	4758	-	63940
chr6	32407639	32408006	HLA-DRA	20	5' UTR	6	32407619	32412826	5208	+	3122
chr6	32805975	32806507	TAP2	0	5' UTR	6	32793187	32806041	12855	-	6891
chr6	32811274	32812630	PSMB8-AS1	0	5' UTR	6	32811863	32814277	2415	+	100507463
chr6	32935468	32936456	BRD2	0	5' UTR	6	32936437	32949282	12846	+	6046
chr6	32936912	32937400	BRD2	0	5' UTR	6	32937095	32940704	3610	+	6046
chr6	32937698	32938253	BRD2	-412	Intron (uc003ocn.4/6046, intron 1 of 12)	6	32938665	32946165	7501	+	6046
chr6	33043386	33043787	HLA-DPB1	0	5' UTR	6	33043703	33051314	7612	+	3115
chr6	33168376	33169002	RXRB	0	5' UTR	6	33161362	33168473	7112	-	6257
chr6	33175660	33175879	MIR219A1	48	Exon (uc003odj.1/407002, exon 1 of 1)	6	33175612	33175721	110	+	407002
chr6	33176251	33176697	RING1	0	5' UTR	6	33176286	33177467	1182	+	6015
chr6	33239092	33240320	RPS18	0	5' UTR	6	33239852	33244281	4430	+	6222
chr6	33256794	33257736	PFDN6	0	5' UTR	6	33257374	33258711	1338	+	10471
chr6	33281283	33282093	TAPBP	71	5' UTR	6	33267472	33282164	14693	-	6892
chr6	33285565	33285917	ZBTB22	0	5' UTR	6	33282182	33285719	3538	-	9278
chr6	33291069	33291421	DAXX	-276	Distal Intergenic	6	33287930	33290793	2864	-	1616
chr6	33385672	33385946	CUTA	119	5' UTR	6	33384319	33386065	1747	-	51596
chr6	33422014	33422606	ZBTB9	0	5' UTR	6	33422356	33425320	2965	+	221504
chr6	34359304	34359833	NUDT3	624	Intron (uc003ojl.3/11165, intron 1 of 4)	6	34254973	34360457	105485	-	11165
chr6	34725327	34725562	SNRPC	-54	5' UTR	6	34725616	34741634	16019	+	6631
chr6	34759161	34759561	UHRF1BP1	-233	Distal Intergenic	6	34759794	34845291	85498	+	54887
chr6	34759919	34760811	UHRF1BP1	15	5' UTR	6	34759904	34845291	85388	+	54887
chr6	34855237	34855564	TAF11	284	Exon (uc003ojw.2/6882, exon 1 of 5)	6	34845555	34855848	10294	-	6882
chr6	34855819	34857262	ANKS1A	0	5' UTR	6	34857038	35059190	202153	+	23294
chr6	35226771	35227233	ZNF76	-42	5' UTR	6	35227275	35259797	32523	+	7629
chr6	35420725	35421004	FANCE	587	Intron (uc003oko.1/2178, intron 1 of 9)	6	35420138	35434881	14744	+	2178
chr6	35435963	35436254	RPL10A	0	5' UTR	6	35436178	35438558	2381	+	4736
chr6	35655101	35655861	FKBP5	831	Intron (uc011dte.1/2289, intron 1 of 10)	6	35541362	35656692	115331	-	2289
chr6	35887285	35888025	SRPK1	793	Intron (uc003olh.3/6732, intron 2 of 15)	6	35800811	35888818	88008	-	6732
chr6	35996695	35997110	MAPK14	1111	Intron (uc011dth.2/1432, intron 1 of 8)	6	35995584	36079013	83430	+	1432
chr6	36354328	36355205	ETV7	372	Intron (uc003olz.2/51513, intron 1 of 7)	6	36321998	36355577	33580	-	51513
chr6	36410250	36410479	KCTD20	-65	5' UTR	6	36410544	36458315	47772	+	222658
chr6	36513865	36515017	STK38	230	5' UTR	6	36461669	36515247	53579	-	11329
chr6	36561479	36562042	SRSF3	-48	Distal Intergenic	6	36562090	36568658	6569	+	6428
chr6	36562890	36563601	SRSF3	800	Intron (uc011dtp.1/6428, intron 1 of 3)	6	36562090	36572244	10155	+	6428
chr6	37139625	37140227	PIM1	-6	Intron (uc003onk.3/5292, intron 4 of 5)	6	37140233	37143204	2972	+	5292
chr6	37225374	37226631	TMEM217	0	5' UTR	6	37179954	37225413	45460	-	221468
chr6	37321699	37321912	RNF8	0	5' UTR	6	37321748	37362514	40767	+	9025
chr6	37467640	37467990	CCDC167	0	5' UTR	6	37450697	37467700	17004	-	154467
chr6	37786110	37786929	ZFAND3	-378	Distal Intergenic	6	37787307	38122399	335093	+	60685
chr6	39194831	39195383	KCNK5	1868	Intron (uc003oon.3/8645, intron 1 of 4)	6	39156747	39197251	40505	-	8645
chr6	41039199	41039774	UNC5CL	-184	5' UTR	6	41001366	41039015	37650	-	222643
chr6	41041595	41042061	NFYA	634	Intron (uc003opo.3/4800, intron 1 of 9)	6	41040961	41070146	29186	+	4800
chr6	41513499	41513957	FOXP4	-207	Distal Intergenic	6	41514164	41570122	55959	+	116113
chr6	41754893	41755769	TOMM6	393	3' UTR	6	41754500	41757634	3135	+	100188893
chr6	41863059	41863769	USP49	0	5' UTR	6	41765383	41863099	97717	-	25862
chr6	41888587	41890141	BYSL	0	5' UTR	6	41888965	41900784	11820	+	705
chr6	42418319	42419836	TRERF1	0	5' UTR	6	42192669	42418999	226331	-	55809
chr6	42421541	42421907	TRERF1	-1676	Distal Intergenic	6	42237237	42419865	182629	-	55809
chr6	42532617	42533165	UBR2	857	Intron (uc003osf.3/23304, intron 1 of 11)	6	42531760	42661243	129484	+	23304
chr6	42713757	42714120	TBCC	0	5' UTR	6	42712234	42713884	1651	-	6903
chr6	42847112	42848090	RPL7L1	0	5' UTR	6	42847671	42853067	5397	+	285855
chr6	42946894	42947424	PEX6	0	5' UTR	6	42931611	42946981	15371	-	5190
chr6	42952014	42952239	PPP2R5D	0	5' UTR	6	42952237	42980083	27847	+	5528
chr6	43027084	43027615	MRPL2	0	5' UTR	6	43021767	43027242	5476	-	51069
chr6	43138564	43138978	SRF	0	5' UTR	6	43138920	43149244	10325	+	6722
chr6	43484820	43485394	POLR1C	43	5' UTR	6	43484777	43497114	12338	+	9533
chr6	43655140	43655784	MRPS18A	0	5' UTR	6	43638934	43655549	16616	-	55168
chr6	44187038	44187322	SLC29A1	0	5' UTR	6	44187242	44197528	10287	+	2030
chr6	46097133	46097750	ENPP4	0	5' UTR	6	46097701	46114436	16736	+	22875
chr6	47446562	47446949	CD2AP	1037	Intron (uc003oyw.3/23607, intron 1 of 17)	6	47445525	47594996	149472	+	23607
chr6	49430759	49431713	MUT	0	5' UTR	6	49398073	49431041	32969	-	4594
chr6	49603324	49603727	RHAG	860	Intron (uc003ozk.4/6005, intron 1 of 9)	6	49572890	49604587	31698	-	6005
chr6	49603969	49604244	RHAG	343	Intron (uc003ozk.4/6005, intron 1 of 9)	6	49572890	49604587	31698	-	6005
chr6	52149609	52150311	MCM3	0	5' UTR	6	52128812	52149679	20868	-	4172
chr6	52926017	52926638	ICK	0	5' UTR	6	52866098	52926600	60503	-	22858
chr6	53658419	53659235	LRRC1	-299	Distal Intergenic	6	53659534	53788919	129386	+	55227
chr6	56820198	56820425	BEND6	425	5' UTR	6	56819773	56892142	72370	+	221336
chr6	56912146	56912350	KIAA1586	762	Exon (uc003pdj.3/57691, exon 2 of 4)	6	56911384	56920023	8640	+	57691
chr6	57038230	57038706	BAG2	0	5' UTR	6	57038234	57050012	11779	+	9532
chr6	57086049	57086477	RAB23	0	5' UTR	6	57053582	57086257	32676	-	51715
chr6	57087030	57087369	RAB23	0	5' UTR	6	57053582	57087078	33497	-	51715
chr6	57181436	57182483	PRIM2	0	5' UTR	6	57182422	57191161	8740	+	5558
chr6	74231105	74231575	EEF1A1	-350	Distal Intergenic	6	74227242	74230755	3514	-	1915
chr6	74363829	74364100	SLC17A5	-92	Distal Intergenic	6	74310074	74363737	53664	-	26503
chr6	75994759	75995247	LOC100506804	29	Exon (uc010kbd.2/100506804, exon 1 of 3)	6	75994730	76001580	6851	+	100506804
chr6	76312916	76313580	SENP6	1294	Intron (uc003pic.2/26054, intron 1 of 14)	6	76311622	76427994	116373	+	26054
chr6	79788372	79788734	PHIP	-361	Distal Intergenic	6	79644136	79788011	143876	-	55023
chr6	80246268	80247345	LCA5	0	5' UTR	6	80194708	80247147	52440	-	167691
chr6	82957237	82957743	IBTK	0	5' UTR	6	82879956	82957448	77493	-	25998
chr6	84569899	84570406	CYB5R4	529	Intron (uc003pkf.3/51167, intron 1 of 15)	6	84569370	84670146	100777	+	51167
chr6	88117897	88118721	CFAP206	207	Intron (uc003plu.2/154313, intron 1 of 10)	6	88117690	88205858	88169	+	154313
chr6	88299635	88300071	ORC3	0	5' UTR	6	88299785	88367055	67271	+	23595
chr6	88410471	88410911	AKIRIN2	1074	Intron (uc003pmk.3/55122, intron 1 of 4)	6	88384578	88411985	27408	-	55122
chr6	89789412	89789831	PNRC1	-598	Distal Intergenic	6	89790429	89794879	4451	+	10957
chr6	96024305	96024828	MANEA	-545	Distal Intergenic	6	96025373	96035254	9882	+	79694
chr6	96970122	96970388	UFL1	420	Intron (uc003por.3/23376, intron 1 of 18)	6	96969702	97003151	33450	+	23376
chr6	99873644	99873889	PNISR	-437	Exon (uc003ppu.3/uc003ppu.3, exon 1 of 1)	6	99858451	99873207	14757	-	25957
chr7	135194578	135194879	CNOT4	0	5' UTR	7	135046547	135194875	148329	-	4850
chr7	143318098	143318475	TCAF2	53	5' UTR	7	143318045	143422176	104132	+	285966
chr7	30066081	30066358	FKBP14	59	5' UTR	7	30050199	30066417	16219	-	55033
chr7	30066753	30067015	FKBP14	-336	Distal Intergenic	7	30062228	30066417	4190	-	55033
chr7	92861430	92861751	VPS50	0	5' UTR	7	92861653	92905737	44085	+	55610
chr7	99717246	99717482	CNPY4	0	5' UTR	7	99717265	99723128	5864	+	245812
chr8	100024790	100025071	VPS13B	-423	Distal Intergenic	8	100025494	100133987	108494	+	157680
chr8	100025324	100026094	VPS13B	0	5' UTR	8	100025494	100133987	108494	+	157680
chr8	101162322	101163065	POLR2K	0	5' UTR	8	101162839	101166230	3392	+	5440
chr8	104032752	104032989	ATP6V1C1	-259	Distal Intergenic	8	104033248	104085285	52038	+	528
chr8	104310183	104310755	FZD6	0	5' UTR	8	104310661	104345094	34434	+	8323
chr8	110345504	110345730	NUDCD1	620	Intron (uc003ynb.4/84955, intron 1 of 9)	8	110253148	110346350	93203	-	84955
chr8	110346533	110346970	ENY2	0	5' UTR	8	110346552	110358189	11638	+	56943
chr8	117767973	117768405	EIF3H	0	5' UTR	8	117657055	117768062	111008	-	8667
chr8	117777836	117778817	UTP23	0	5' UTR	8	117778742	117786921	8180	+	84294
chr8	120844790	120845152	TAF2	0	5' UTR	8	120743014	120845074	102061	-	6873
chr8	124053872	124054216	DERL1	447	Exon (uc003ypl.3/79139, exon 1 of 8)	8	124025404	124054663	29260	-	79139
chr8	124252759	124252986	C8orf76	652	Intron (uc003yqc.2/84933, intron 1 of 5)	8	124232196	124253638	21443	-	84933
chr8	124284735	124285989	ZHX1-C8orf76	738	Intron (uc003yqd.3/100533106, intron 1 of 5)	8	124238429	124286727	48299	-	100533106
chr8	124407628	124407912	ATAD2	707	Intron (uc011lii.2/29028, intron 1 of 27)	8	124332091	124408619	76529	-	29028
chr8	125485470	125486759	RNF139	-249	Exon (uc003yrb.3/uc003yrb.3, exon 1 of 2)	8	125487008	125500859	13852	+	11236
chr8	125488403	125488610	RNF139	1395	Intron (uc003yrc.3/11236, intron 1 of 1)	8	125487008	125500859	13852	+	11236
chr8	125738556	125738902	MTSS1	1828	Intron (uc003yrj.2/9788, intron 1 of 13)	8	125563028	125740730	177703	-	9788
chr8	126011921	126012321	SQLE	1201	Exon (uc011liq.2/6713, exon 1 of 11)	8	126010720	126034525	23806	+	6713
chr8	128747468	128748733	MYC	0	5' UTR	8	128747765	128751018	3254	+	4609
chr8	144120412	144120821	C8orf31	0	5' UTR	8	144120679	144135720	15042	+	286122
chr8	145133990	145134308	EXOSC4	468	Intron (uc003zau.3/54512, intron 1 of 2)	8	145133522	145135551	2030	+	54512
chr8	145159139	145159378	SHARPIN	0	5' UTR	8	145153536	145159140	5605	-	81858
chr8	25042975	25043516	DOCK5	688	Intron (uc003xef.3/80005, intron 1 of 10)	8	25042287	25270619	228333	+	80005
chr8	28746826	28747115	INTS9	317	Intron (uc011lav.2/55756, intron 1 of 16)	8	28625175	28747432	122258	-	55756
chr8	30891399	30891728	PURG	-168	5' UTR	8	30853321	30891231	37911	-	29942
chr8	33330361	33330615	FUT10	49	5' UTR	8	33228344	33330664	102321	-	84750
chr8	38033783	38034448	LSM1	0	5' UTR	8	38020839	38034248	13410	-	27257
chr8	38034695	38035346	LSM1	-447	Intron (uc003xky.2/9530, intron 1 of 4)	8	38020839	38034248	13410	-	27257
chr8	38237896	38238750	NSD3	1040	Intron (uc003xli.3/54904, intron 1 of 23)	8	38132561	38239790	107230	-	54904
chr8	38240719	38241192	NSD3	-929	Distal Intergenic	8	38173935	38239790	65856	-	54904
chr8	38241625	38242000	NSD3	-1835	Distal Intergenic	8	38173935	38239790	65856	-	54904
chr8	38242411	38242878	LETM2	-1081	Distal Intergenic	8	38243959	38251951	7993	+	137994
chr8	38243707	38244170	LETM2	0	5' UTR	8	38243959	38251951	7993	+	137994
chr8	38855247	38855693	ADAM9	742	Intron (uc003xmp.3/8754, intron 1 of 3)	8	38854505	38962779	108275	+	8754
chr8	41654002	41655011	ANK1	129	Intron (uc003xoi.3/286, intron 1 of 42)	8	41510744	41655140	144397	-	286
chr8	42128597	42128843	IKBKB	0	5' UTR	8	42128820	42174729	45910	+	3551
chr8	54755776	54756118	ATP6V1H	0	5' UTR	8	54628103	54755871	127769	-	51606
chr8	54933873	54934389	TCEA1	619	Intron (uc003xru.3/6917, intron 1 of 9)	8	54879116	54935008	55893	-	6917
chr8	56685143	56685389	TGS1	-402	Intron (uc003xsh.1/137695, intron 1 of 5)	8	56685791	56738005	52215	+	96764
chr8	56791643	56792057	LYN	-329	Distal Intergenic	8	56792386	56925006	132621	+	4067
chr8	57122477	57122861	PLAG1	998	Intron (uc003xsr.4/5324, intron 1 of 4)	8	57073468	57123859	50392	-	5324
chr8	59466279	59466698	SDCBP	551	Intron (uc003xtn.3/6386, intron 1 of 8)	8	59465728	59495419	29692	+	6386
chr8	66556564	66557023	MTFR1	0	5' UTR	8	66556888	66620573	63686	+	9650
chr8	67579812	67580424	C8orf44	25	5' UTR	8	67579787	67593377	13591	+	56260
chr8	67973924	67975025	COPS5	0	5' UTR	8	67955315	67974259	18945	-	10987
chr8	71314019	71314268	NCOA2	1752	Intron (uc003xyn.1/10499, intron 1 of 22)	8	71024267	71316020	291754	-	10499
chr8	74205508	74205878	RPL7	0	5' UTR	8	74202874	74205869	2996	-	6129
chr8	74206078	74206448	RPL7	-209	Distal Intergenic	8	74202874	74205869	2996	-	6129
chr8	74883767	74884197	ELOC	0	5' UTR	8	74857373	74884143	26771	-	6921
chr8	74884570	74884795	ELOC	-48	Distal Intergenic	8	74857373	74884522	27150	-	6921
chr8	80942061	80942598	MRPS28	0	5' UTR	8	80831095	80942506	111412	-	28957
chr8	86018998	86019263	LRRCC1	-60	Distal Intergenic	8	86019323	86044196	24874	+	85444
chr8	86019676	86019924	LRRCC1	353	Intron (uc010lzz.2/85444, intron 1 of 6)	8	86019323	86058314	38992	+	85444
chr8	86132181	86133915	CA13	0	5' UTR	8	86132845	86352138	219294	+	377677
chr8	90996049	90996342	NBN	557	Intron (uc003yei.1/4683, intron 1 of 16)	8	90945564	90996899	51336	-	4683
chr8	91013241	91013752	DECR1	0	5' UTR	8	91013580	91064227	50648	+	1666
chr8	91014143	91014664	DECR1	563	Intron (uc003yek.1/1666, intron 1 of 9)	8	91013580	91064227	50648	+	1666
chr8	91656975	91657332	TMEM64	801	Intron (uc003yen.2/169200, intron 1 of 2)	8	91634223	91658133	23911	-	169200
chr8	92082511	92082784	OTUD6B	87	5' UTR	8	92082424	92099323	16900	+	51633
chr8	93113226	93113791	RUNX1T1	-1310	Intron (uc022axu.1/862, intron 1 of 10)	8	92967195	93111916	144722	-	862
chr8	94752941	94753226	RBM12B	0	5' UTR	8	94743731	94753224	9494	-	389677
chr8	95487095	95487628	RAD54B	0	5' UTR	8	95384188	95487343	103156	-	25788
chr8	95566246	95566627	VIRMA	-500	Distal Intergenic	8	95523206	95565746	42541	-	25962
chr8	95733068	95733272	DPY19L4	965	Intron (uc003ygx.2/286148, intron 1 of 18)	8	95732103	95806076	73974	+	286148
chr8	96146939	96147392	PLEKHF2	990	Intron (uc003yhn.2/79666, intron 1 of 1)	8	96145949	96168913	22965	+	79666
chr8	96282075	96282554	C8orf37	-613	Intron (uc022ayl.1/100616530, intron 1 of 5)	8	96257141	96281462	24322	-	157657
chr8	97247517	97247955	UQCRB	0	5' UTR	8	97238904	97247862	8959	-	7381
chr8	98655650	98656115	MTDH	-292	Distal Intergenic	8	98656407	98742488	86082	+	92140
chr8	98657249	98657855	MTDH	842	Intron (uc003yhz.3/92140, intron 1 of 11)	8	98656407	98742488	86082	+	92140
chr8	99057544	99058143	RPL30	0	5' UTR	8	99037079	99057818	20740	-	6156
chr8	99129341	99129582	RIDA	0	5' UTR	8	99114567	99129418	14852	-	10247
chr8	99956103	99956865	OSR2	0	5' UTR	8	99956631	99963250	6620	+	116039
chr8	99957729	99958141	OSR2	1098	Intron (uc010mbn.2/116039, intron 1 of 2)	8	99956631	99964326	7696	+	116039
chr9	100394954	100395193	NCBP1	-512	Intron (uc004axn.3/158427, intron 1 of 9)	9	100395705	100436029	40325	+	4686
chr9	102585012	102585505	NR4A3	875	Intron (uc004bae.3/8013, intron 1 of 4)	9	102584137	102629173	45037	+	8013
chr9	12774945	12776558	LURAP1L	0	5' UTR	9	12775012	12823059	48048	+	286343
chr9	14692361	14693026	ZDHHC21	454	Intron (uc003zlg.2/340481, intron 1 of 2)	9	14555481	14693480	138000	-	340481
chr9	15422486	15424003	SNAPC3	0	5' UTR	9	15422782	15453203	30422	+	6619
chr9	17135000	17136155	CNTLN	0	5' UTR	9	17135038	17167372	32335	+	54875
chr9	19101989	19103340	HAUS6	0	5' UTR	9	19053135	19102940	49806	-	54801
chr9	19229930	19230174	DENND4C	-589	Distal Intergenic	9	19230763	19374137	143375	+	55667
chr9	19230509	19230834	DENND4C	0	5' UTR	9	19230763	19374137	143375	+	55667
chr9	19231081	19232754	DENND4C	318	Intron (uc031tcw.1/55667, intron 1 of 31)	9	19230763	19374137	143375	+	55667
chr9	19380145	19380586	RPS6	0	5' UTR	9	19376254	19380235	3982	-	6194
chr9	19408815	19409137	ACER2	0	5' UTR	9	19408925	19452500	43576	+	340485
chr9	20620751	20621353	MLLT3	0	5' UTR	9	20344968	20621160	276193	-	4300
chr9	20658278	20659188	FOCAD	0	5' UTR	9	20658309	20995954	337646	+	54914
chr9	25677173	25677887	TUSC1	969	3' UTR	9	25676387	25678856	2470	-	286319
chr9	25678493	25678704	TUSC1	152	5' UTR	9	25676387	25678856	2470	-	286319
chr9	26891407	26892431	CAAP1	395	5' UTR	9	26840683	26892826	52144	-	79886
chr9	26892834	26893124	CAAP1	-8	Distal Intergenic	9	26840683	26892826	52144	-	79886
chr9	32383677	32384529	ACO1	-72	Distal Intergenic	9	32384601	32436395	51795	+	48
chr9	32384827	32385270	ACO1	226	Intron (uc010mjh.1/48, intron 1 of 16)	9	32384601	32450832	66232	+	48
chr9	32525488	32526898	DDX58	0	5' UTR	9	32455300	32526322	71023	-	23586
chr9	32572341	32573407	NDUFB6	0	5' UTR	9	32553524	32573182	19659	-	4712
chr9	34126027	34126460	DCAF12	311	5' UTR	9	34086381	34126771	40391	-	25853
chr9	3524451	3525351	RFX3	632	Intron (uc003zhr.3/5991, intron 1 of 17)	9	3224647	3525983	301337	-	5991
chr9	4661707	4662430	PLPP6	0	5' UTR	9	4662294	4665272	2979	+	403313
chr9	4666067	4666951	SPATA6L	0	5' UTR	9	4553386	4666674	113289	-	55064
chr9	5303414	5304729	RLN2	0	5' UTR	9	5299866	5304611	4746	-	6019
chr9	5338551	5339880	RLN1	0	5' UTR	9	5334932	5339873	4942	-	6013
chr9	5437189	5438193	PLGRKT	0	5' UTR	9	5357967	5437937	79971	-	55848
chr9	5831883	5833465	ERMP1	0	5' UTR	9	5784572	5833081	48510	-	79956
chr9	6015048	6015968	RANBP6	0	5' UTR	9	6011019	6015640	4622	-	26953
chr9	6412984	6413249	UHRF2	0	5' UTR	9	6413151	6507051	93901	+	115426
chr9	6413480	6414943	UHRF2	329	5' UTR	9	6413151	6507051	93901	+	115426
chr9	7799142	7800084	DMAC1	0	5' UTR	9	7796491	7799767	3277	-	90871
chr9	95087575	95087938	CENPP	0	5' UTR	9	95087741	95377437	289697	+	401541

## Sheet: METTL3 KO
seqnames.x	start.x	end.x	SYMBOL	distanceToTSS	annotation	geneChr	geneStart	geneEnd	geneLength	geneStrand	geneId
chr1	10002834	10003708	NMNAT1	0	5' UTR	1	10003486	10045556	42071	+	64802
chr1	100231352	100232233	FRRS1	-3	Distal Intergenic	1	100174259	100231349	57091	-	391059
chr1	100315852	100316456	AGL	0	5' UTR	1	100316045	100389579	73535	+	178
chr1	100503151	100503609	MFSD14A	-180	Distal Intergenic	1	100503789	100548929	45141	+	64645
chr1	100715311	100715589	DBT	0	5' UTR	1	100652478	100715409	62932	-	1629
chr1	100731714	100732011	RTCA	0	5' UTR	1	100731714	100739511	7798	+	8634
chr1	10093165	10093860	UBE4B	124	5' UTR	1	10093041	10241296	148256	+	10277
chr1	101360137	101360425	EXTL2	310	5' UTR	1	101337928	101360735	22808	-	2135
chr1	101491110	101491659	DPH5	0	5' UTR	1	101455180	101491362	36183	-	51611
chr1	10271501	10271980	KIF1B	0	5' UTR	1	10271674	10441661	169988	+	23095
chr1	10458489	10459164	PGD	0	5' UTR	1	10459085	10480201	21117	+	5226
chr1	1051258	1051824	C1orf159	0	5' UTR	1	1017198	1051736	34539	-	54991
chr1	10532390	10532762	DFFA	0	5' UTR	1	10520603	10532613	12011	-	1676
chr1	108505818	108507095	VAV3-AS1	0	5' UTR	1	108507065	108537229	30165	+	100873946
chr1	109234418	109234884	PRPF38B	-48	Distal Intergenic	1	109234932	109244422	9491	+	55119
chr1	109618451	109618740	TAF13	0	5' UTR	1	109606998	109618624	11627	-	6884
chr1	109633013	109634560	TMEM167B	0	5' UTR	1	109633403	109639554	6152	+	56900
chr1	109756539	109756806	SARS	24	5' UTR	1	109756515	109780804	24290	+	6301
chr1	109825850	109826179	PSRC1	-42	Distal Intergenic	1	109822176	109825808	3633	-	84722
chr1	109968519	109969807	PSMA5	0	5' UTR	1	109941653	109969070	27418	-	5686
chr1	110091025	110092098	GNAI3	0	5' UTR	1	110091186	110138454	47269	+	2773
chr1	110198402	110199120	GSTM2	0	5' UTR	1	110198698	110217908	19211	+	2946
chr1	110230270	110230604	GSTM1	0	5' UTR	1	110230418	110236367	5950	+	2944
chr1	110282766	110283235	GSTM3	0	5' UTR	1	110280001	110283133	3133	-	2947
chr1	11072445	11073368	TARDBP	0	5' UTR	1	11072679	11085549	12871	+	23435
chr1	110880282	110880646	RBM15-AS1	1147	Intron (uc001dzj.3/440600, intron 1 of 3)	1	110828999	110881793	52795	-	440600
chr1	11159226	11159957	EXOSC10	0	5' UTR	1	11126676	11159938	33263	-	5394
chr1	111682289	111683022	CEPT1	0	5' UTR	1	111682833	111727724	44892	+	10390
chr1	111992101	111992703	WDR77	-271	5' UTR	1	111983819	111991830	8012	-	79084
chr1	112938555	112938844	CTTNBP2NL	0	5' UTR	1	112938800	113003786	64987	+	55917
chr1	113160928	113161438	ST7L	-89	5' UTR	1	113084413	113160839	76427	-	54879
chr1	113162222	113163194	ST7L	0	5' UTR	1	113066141	113162405	96265	-	54879
chr1	11333299	11333782	UBIAD1	44	5' UTR	1	11333255	11348491	15237	+	29914
chr1	113497507	113498018	SLC16A1	667	5' UTR	1	113454470	113498685	44216	-	6566
chr1	113498241	113498656	SLC16A1	29	5' UTR	1	113454470	113498685	44216	-	6566
chr1	113615334	113616319	LRIG2	0	5' UTR	1	113615831	113667342	51512	+	9860
chr1	113933719	113934368	MAGI3	244	Exon (uc001edh.3/260425, exon 1 of 22)	1	113933475	114228545	295071	+	260425
chr1	114353642	114354529	RSBN1	541	Exon (uc001edq.3/54665, exon 1 of 7)	1	114304454	114355070	50617	-	54665
chr1	114447231	114447472	AP4B1	53	5' UTR	1	114437371	114447525	10155	-	10717
chr1	114471349	114472248	HIPK1	0	5' UTR	1	114471996	114514698	42703	+	204851
chr1	115212676	115213058	DENND2C	0	5' UTR	1	115064017	115213044	149028	-	163259
chr1	115323055	115323378	SIKE1	0	5' UTR	1	115312105	115323308	11204	-	80143
chr1	1166564	1167141	SDF4	306	Intron (uc001adh.4/51150, intron 1 of 6)	1	1152288	1167447	15160	-	51150
chr1	117601968	117602971	TTF2	0	5' UTR	1	117602949	117624997	22049	+	8458
chr1	117910490	117911868	MAN1A2	405	5' UTR	1	117910085	118068320	158236	+	10905
chr1	118148172	118148419	FAM46C	-185	Distal Intergenic	1	118148604	118171011	22408	+	54855
chr1	118149865	118150623	FAM46C	1261	Intron (uc001ehe.3/54855, intron 1 of 1)	1	118148604	118171011	22408	+	54855
chr1	118471547	118471884	GDAP2	418	Intron (uc001ehf.3/54834, intron 1 of 13)	1	118406107	118472302	66196	-	54834
chr1	118472144	118472549	WDR3	0	5' UTR	1	118472372	118484470	12099	+	10885
chr1	11866258	11866722	MTHFR	-98	5' UTR	1	11845787	11866160	20374	-	4524
chr1	11994371	11994688	PLOD1	-36	Distal Intergenic	1	11994724	12035599	40876	+	5351
chr1	12079544	12079762	MIIP	245	5' UTR	1	12079299	12092106	12808	+	60672
chr1	120837287	120838129	FAM72B	-876	Distal Intergenic	1	120839005	120855681	16677	+	653820
chr1	120839354	120840176	FAM72B	0	5' UTR	1	120839412	120855681	16270	+	653820
chr1	12290622	12290839	VPS13D	509	Intron (uc001atv.3/55187, intron 1 of 69)	1	12290113	12572098	281986	+	55187
chr1	1259819	1260418	INTS11	0	5' UTR	1	1246965	1260067	13103	-	54973
chr1	12677993	12678489	DHRS3	-173	Distal Intergenic	1	12640131	12677820	37690	-	9249
chr1	12678756	12679131	DHRS3	-936	Distal Intergenic	1	12640131	12677820	37690	-	9249
chr1	1310550	1310963	AURKAIP1	0	5' UTR	1	1309110	1310562	1453	-	54998
chr1	1406513	1407089	ATAD3B	-75	Distal Intergenic	1	1407164	1431582	24419	+	83858
chr1	143912104	143912343	FAM72D	800	5' UTR	1	143896452	143913143	16692	-	728833
chr1	143912553	143913206	FAM72D	0	5' UTR	1	143896452	143913143	16692	-	728833
chr1	143913706	143914510	FAM72D	-563	Distal Intergenic	1	143896452	143913143	16692	-	728833
chr1	145438408	145438691	TXNIP	0	5' UTR	1	145438462	145442628	4167	+	10628
chr1	145438918	145439437	TXNIP	0	5' UTR	1	145439347	145442628	3282	+	10628
chr1	145469960	145470735	ANKRD34A	0	5' UTR	1	145470508	145475647	5140	+	284615
chr1	145476699	145477060	LIX1L	-25	Intron (uc021ott.2/100288142, intron 99 of 131)	1	145477085	145499091	22007	+	128077
chr1	145507184	145507926	RBM8A	0	5' UTR	1	145507557	145513535	5979	+	9939
chr1	145575491	145576074	PIAS3	0	5' UTR	1	145575988	145586546	10559	+	10401
chr1	145610326	145611077	POLR3C	0	5' UTR	1	145592605	145610627	18023	-	10623
chr1	146643082	146644108	PRKAB2	21	5' UTR	1	146626685	146644129	17445	-	5565
chr1	146644333	146644821	PRKAB2	-204	Distal Intergenic	1	146633093	146644129	11037	-	5565
chr1	146715115	146715766	CHD1L	824	Intron (uc001epm.5/9557, intron 1 of 22)	1	146714291	146767447	53157	+	9557
chr1	149832445	149833037	HIST2H4A	0	5' UTR	1	149832330	149832725	396	-	8370
chr1	149860129	149860562	HIST2H2AB	-663	Distal Intergenic	1	149859019	149859466	448	-	317772
chr1	149899438	149899868	SF3B4	94	5' UTR	1	149897438	149899962	2525	-	10262
chr1	149981692	149982048	OTUD7B	638	Intron (uc001etn.3/56957, intron 1 of 11)	1	149912232	149982686	70455	-	56957
chr1	150039076	150040085	VPS45	0	5' UTR	1	150039342	150065744	26403	+	11311
chr1	150266151	150266521	MRPS21	0	5' UTR	1	150266269	150280819	14551	+	54460
chr1	150336216	150338017	RPRD2	0	5' UTR	1	150336990	150446032	109043	+	23248
chr1	150551865	150552109	MCL1	0	5' UTR	1	150547027	150552086	5060	-	4170
chr1	150601244	150601635	ENSA	0	5' UTR	1	150594599	150601609	7011	-	2029
chr1	150602063	150602462	ENSA	0	5' UTR	1	150594599	150602098	7500	-	2029
chr1	150669512	150669934	GOLPH3L	0	5' UTR	1	150618701	150669672	50972	-	55204
chr1	150848179	150848957	ARNT	287	Intron (uc001evr.2/405, intron 1 of 21)	1	150782181	150849244	67064	-	405
chr1	150898374	150898700	SETDB1	-115	Distal Intergenic	1	150898815	150917797	18983	+	9869
chr1	1510250	1511118	SSU72	0	5' UTR	1	1477053	1510262	33210	-	29101
chr1	151162014	151162902	VPS72	0	5' UTR	1	151148776	151162689	13914	-	6944
chr1	151170858	151171665	PIP5K1A	0	5' UTR	1	151171021	151219441	48421	+	8394
chr1	151227215	151227619	PSMD4	18	5' UTR	1	151227197	151239954	12758	+	5710
chr1	151299881	151300508	PI4KB	0	5' UTR	1	151264273	151300191	35919	-	5298
chr1	151735917	151736234	MRPL9	0	5' UTR	1	151732123	151736040	3918	-	65005
chr1	151763261	151763773	TDRKH	-251	Exon (uc001eze.3/uc001eze.3, exon 1 of 2)	1	151746575	151763010	16436	-	11022
chr1	151965562	151965878	S100A10	836	Intron (uc001ezl.3/6281, intron 1 of 2)	1	151955386	151966714	11329	-	6281
chr1	152008492	152009218	S100A11	293	Intron (uc001ezm.1/uc001ezm.1, intron 12 of 12)	1	152004982	152009511	4530	-	6282
chr1	153643261	153643498	ILF2	6	5' UTR	1	153634264	153643504	9241	-	3608
chr1	153644146	153644458	ILF2	-642	Distal Intergenic	1	153637669	153643504	5836	-	3608
chr1	153930134	153930743	CRTC2	389	Intron (uc021pab.1/200186, intron 1 of 13)	1	153920148	153931132	10985	-	200186
chr1	153931049	153931264	CRTC2	0	5' UTR	1	153920148	153931132	10985	-	200186
chr1	153935708	153936548	SLC39A1	0	5' UTR	1	153931575	153935844	4270	-	27173
chr1	153939736	153940568	CREB3L4	0	5' UTR	1	153940315	153941641	1327	+	148327
chr1	153950082	153950663	JTB	0	5' UTR	1	153946745	153950451	3707	-	10899
chr1	153959258	153959508	RAB13	-405	Distal Intergenic	1	153954130	153958853	4724	-	5872
chr1	154909388	154909795	PMVK	0	5' UTR	1	154897208	154909484	12277	-	10654
chr1	154928361	154928736	PBXIP1	0	5' UTR	1	154916559	154928567	12009	-	57326
chr1	154946230	154947545	CKS1B	0	5' UTR	1	154947118	154951725	4608	+	1163
chr1	154947798	154948646	MIR4258	0	Exon (uc021pai.1/100423020, exon 1 of 1)	1	154948169	154948259	91	+	100423020
chr1	154955789	154956102	FLAD1	19	5' UTR	1	154955770	154965587	9818	+	80308
chr1	154974514	154975024	ZBTB7B	-82	Distal Intergenic	1	154975106	154991001	15896	+	51043
chr1	155108173	155108380	SLC50A1	0	5' UTR	1	155108288	155111334	3047	+	55974
chr1	155112699	155112951	DPM3	0	5' UTR	1	155112367	155112883	517	-	54344
chr1	155278381	155279175	FDPS	0	5' UTR	1	155278539	155290457	11919	+	2224
chr1	155533453	155533665	ASH1L	-868	3' UTR	1	155447677	155532585	84909	-	55870
chr1	155658542	155658915	YY1AP1	0	5' UTR	1	155629233	155658568	29336	-	55249
chr1	155904127	155904441	KHDC4	0	5' UTR	1	155882836	155904188	21353	-	22889
chr1	155990648	155990869	SSR2	0	5' UTR	1	155978839	155990758	11920	-	6746
chr1	156024809	156025380	LAMTOR2	292	Exon (uc001fnb.3/28956, exon 2 of 4)	1	156024517	156028605	4089	+	28956
chr1	156183069	156183511	PMF1	290	Intron (uc009wru.2/11243, intron 1 of 6)	1	156182779	156209868	27090	+	11243
chr1	156307794	156308633	TSACC	0	5' UTR	1	156308333	156316785	8453	+	128229
chr1	156570983	156571468	GPATCH4	0	5' UTR	1	156564100	156571279	7180	-	54865
chr1	156697902	156698614	RRNAD1	0	5' UTR	1	156698263	156706752	8490	+	51093
chr1	156719792	156720152	HDGF	933	Intron (uc009wsd.3/3068, intron 1 of 5)	1	156711899	156721085	9187	-	3068
chr1	156720361	156720823	HDGF	262	Intron (uc009wsd.3/3068, intron 1 of 5)	1	156711899	156721085	9187	-	3068
chr1	156829670	156830608	NTRK1	-63	Intron (uc001fqf.1/4914, intron 2 of 16)	1	156830671	156851642	20972	+	4914
chr1	15850282	15850760	CASP9	180	5' UTR	1	15817324	15850940	33617	-	842
chr1	15851825	15852140	CASP9	-540	Distal Intergenic	1	15817896	15851285	33390	-	842
chr1	15852589	15854046	DNAJC16	0	5' UTR	1	15853352	15893091	39740	+	23341
chr1	160000927	160002076	PIGM	0	5' UTR	1	159997462	160001783	4322	-	93183
chr1	160231436	160231764	DCAF8	513	Intron (uc001fvo.2/50717, intron 1 of 13)	1	160185505	160232277	46773	-	50717
chr1	160232186	160232664	DCAF8	0	5' UTR	1	160185505	160232277	46773	-	50717
chr1	160312433	160312645	NCSTN	-418	Intron (uc001fvv.4/1314, intron 1 of 32)	1	160313063	160319460	6398	+	23385
chr1	160313175	160313430	COPA	0	5' UTR	1	160258377	160313354	54978	-	1314
chr1	160549034	160549260	CD84	46	5' UTR	1	160510884	160549306	38423	-	8832
chr1	160990639	160991329	F11R	0	5' UTR	1	160965001	160990902	25902	-	50848
chr1	161014762	161016046	USF1	0	5' UTR	1	161009041	161015769	6729	-	7391
chr1	161102572	161102864	DEDD	-94	Distal Intergenic	1	161090769	161102478	11710	-	9191
chr1	161123338	161124004	UFC1	0	5' UTR	1	161123534	161128646	5113	+	51506
chr1	161135730	161136406	PPOX	0	5' UTR	1	161136181	161141010	4830	+	5498
chr1	161284032	161284618	SDHC	0	5' UTR	1	161284166	161334535	50370	+	6391
chr1	161736327	161736679	ATF6	293	Intron (uc001gbq.2/22926, intron 1 of 13)	1	161736034	161933860	197827	+	22926
chr1	16175163	16176697	FLJ37453	-521	Intron (uc001axk.1/23013, intron 1 of 14)	1	16160710	16174642	13933	-	729614
chr1	1623739	1624305	SLC35E2B	0	5' UTR	1	1590988	1624243	33256	-	728661
chr1	162467951	162468436	UHMK1	356	Exon (uc001gcc.2/127933, exon 1 of 8)	1	162467595	162499419	31825	+	127933
chr1	1624721	1625180	SLC35E2B	-478	Intron (uc001ags.1/984, intron 2 of 15)	1	1601877	1624243	22367	-	728661
chr1	165600363	165600648	MGST3	253	5' UTR	1	165600110	165625372	25263	+	4259
chr1	165737865	165738739	TMCO1	0	5' UTR	1	165693528	165738159	44632	-	54499
chr1	165797887	165798495	TMCO1	-895	Intron (uc001gdp.3/7371, intron 1 of 6)	1	165693528	165796992	103465	-	54499
chr1	16677995	16678315	FBXO42	633	Intron (uc001ayg.3/54455, intron 1 of 9)	1	16576559	16678948	102390	-	54455
chr1	16678542	16679123	FBXO42	0	5' UTR	1	16576559	16678948	102390	-	54455
chr1	167189107	167189374	POU2F1	-692	Distal Intergenic	1	167190066	167365664	175599	+	5451
chr1	16767600	16767979	NECAP2	433	Intron (uc001ayo.3/55707, intron 1 of 7)	1	16767167	16786584	19418	+	55707
chr1	167691575	167692057	MPZL1	388	Intron (uc001gen.4/9019, intron 1 of 3)	1	167691187	167761156	69970	+	9019
chr1	1676959	1677222	SLC35E2B	216	5' UTR	1	1592939	1677438	84500	-	728661
chr1	167904078	167904477	MPC2	659	Intron (uc001ges.3/25874, intron 1 of 4)	1	167893105	167905136	12032	-	25874
chr1	167906774	167907065	MPC2	-467	Intron (uc001gev.3/55827, intron 1 of 19)	1	167885913	167906307	20395	-	25874
chr1	168148620	168149404	TIPRL	449	Intron (uc001gff.3/261726, intron 1 of 4)	1	168148171	168171351	23181	+	261726
chr1	169336644	169337517	NME7	0	5' UTR	1	169101769	169337186	235418	-	29922
chr1	16939240	16939475	NBPF1	277	Exon (uc001azb.1/55672, exon 1 of 3)	1	16931913	16939752	7840	-	55672
chr1	16939817	16940384	NBPF1	0	5' UTR	1	16888922	16940100	51179	-	55672
chr1	169453940	169454604	SLC19A2	604	Intron (uc001gge.4/10560, intron 1 of 5)	1	169433149	169455208	22060	-	10560
chr1	169763608	169764433	C1orf112	0	5' UTR	1	169763871	169773526	9656	+	55732
chr1	170500722	170501778	GORAB	0	5' UTR	1	170501263	170508708	7446	+	92344
chr1	17066431	17066791	CROCC	0	5' UTR	1	17066768	17267729	200962	+	9696
chr1	171454289	171454506	PRRC2C	-160	Distal Intergenic	1	171454666	171484998	30333	+	23215
chr1	171711270	171711862	VAMP4	0	5' UTR	1	171669296	171711379	42084	-	8674
chr1	172500970	172501716	SUCO	-544	Distal Intergenic	1	172502260	172572423	70164	+	51430
chr1	172502952	172503241	SUCO	635	Intron (uc010pmm.1/51430, intron 1 of 21)	1	172502317	172580973	78657	+	51430
chr1	173684237	173684745	KLHL20	0	5' UTR	1	173684706	173703650	18945	+	27252
chr1	17380279	17380809	SDHB	0	5' UTR	1	17345225	17380665	35441	-	6390
chr1	175161108	175161410	KIAA0040	539	Intron (uc001gkn.3/9674, intron 1 of 2)	1	175126123	175161949	35827	-	9674
chr1	179334790	179335047	AXDND1	0	5' UTR	1	179334855	179437852	102998	+	126859
chr1	179851266	179851619	TOR1AIP1	89	5' UTR	1	179851177	179889212	38036	+	26092
chr1	180990934	180991242	STX6	804	Intron (uc010pnr.2/10228, intron 1 of 5)	1	180942176	180992046	49871	-	10228
chr1	181003145	181003377	MR1	122	Exon (uc001goq.2/3140, exon 2 of 7)	1	181003023	181020399	17377	+	3140
chr1	181059478	181059819	IER5	1840	3' UTR	1	181057638	181059979	2342	+	51278
chr1	1821120	1821701	GNB1	825	Intron (uc001aif.3/2782, intron 1 of 11)	1	1716725	1822526	105802	-	2782
chr1	184021027	184021446	TSEN15	216	Intron (uc001gqt.4/116461, intron 1 of 4)	1	184020811	184043344	22534	+	116461
chr1	184357156	184357416	C1orf21	1006	Intron (uc001gqv.1/81563, intron 1 of 5)	1	184356150	184598155	242006	+	81563
chr1	184724544	184724924	EDEM3	-503	Distal Intergenic	1	184689660	184724041	34382	-	80267
chr1	185125194	185126668	SWT1	0	5' UTR	1	185126192	185260913	134722	+	54823
chr1	186650034	186650526	PTGS2	-475	Distal Intergenic	1	186640944	186649559	8616	-	5743
chr1	186798102	186798704	PLA2G4A	70	5' UTR	1	186798032	186958113	160082	+	5321
chr1	193029164	193029550	UCHL5	0	5' UTR	1	192989017	193029237	40221	-	51377
chr1	193073902	193074194	GLRX2	414	Intron (uc001gsz.2/51022, intron 1 of 3)	1	193065595	193074608	9014	-	51022
chr1	193091345	193091829	CDC73	257	Exon (uc001gtb.3/79577, exon 1 of 17)	1	193091088	193223942	132855	+	79577
chr1	19535796	19536329	UBR4	417	Intron (uc001bbi.3/23352, intron 1 of 105)	1	19401000	19536746	135747	-	23352
chr1	19537100	19537403	UBR4	-354	Distal Intergenic	1	19401000	19536746	135747	-	23352
chr1	19577952	19578338	EMC1	0	5' UTR	1	19542158	19578053	35896	-	23065
chr1	198126755	198127326	NEK7	627	Intron (uc001gun.4/140609, intron 1 of 9)	1	198126128	198291548	165421	+	140609
chr1	200860398	200860649	INAVA	0	Exon (uc001gvo.4/55765, exon 1 of 10)	1	200860627	200884864	24238	+	55765
chr1	201924423	201925032	TIMM17A	0	5' UTR	1	201924619	201939789	15171	+	10440
chr1	202311096	202311376	UBE2T	-2	Distal Intergenic	1	202300785	202311094	10310	-	29089
chr1	202318411	202318669	PPP1R12B	581	Intron (uc001gxy.3/4660, intron 1 of 9)	1	202317830	202557697	239868	+	4660
chr1	202779579	202780312	PCAT6	0	Exon (uc031prp.1/100506696, exon 1 of 2)	1	202780074	202781041	968	+	100506696
chr1	202857993	202858393	RABIF	0	5' UTR	1	202847410	202858385	10976	-	5877
chr1	203595918	203596153	ATP2B4	3	5' UTR	1	203595915	203713209	117295	+	493
chr1	204377555	204379363	PPP1R15B	1581	Exon (uc031prt.1/uc031prt.1, exon 1 of 2)	1	204372492	204380944	8453	-	84919
chr1	204485416	204485617	MDM4	0	5' UTR	1	204485507	204518786	33280	+	4194
chr1	205090899	205091128	RBBP5	22	5' UTR	1	205055270	205091150	35881	-	5929
chr1	205180793	205181656	DSTYK	-66	Distal Intergenic	1	205111631	205180727	69097	-	25778
chr1	206137024	206137916	FAM72A	-995	Distal Intergenic	1	206138911	206155074	16164	+	729533
chr1	206138847	206139495	FAM72A	0	5' UTR	1	206138911	206155074	16164	+	729533
chr1	206808676	206809709	DYRK3	0	5' UTR	1	206808881	206822542	13662	+	8444
chr1	207223316	207223719	YOD1	703	Intron (uc010psc.2/5208, intron 3 of 16)	1	207217194	207224422	7229	-	55432
chr1	207224377	207224652	YOD1	0	5' UTR	1	207217194	207224422	7229	-	55432
chr1	207226051	207226437	YOD1	0	5' UTR	1	207217194	207226325	9132	-	55432
chr1	207495299	207495844	CD55	482	Exon (uc001hfq.4/1604, exon 2 of 10)	1	207494817	207534311	39495	+	1604
chr1	207925182	207925482	CD46	0	5' UTR	1	207925383	207968861	43479	+	4179
chr1	20834443	20834735	MUL1	0	5' UTR	1	20825941	20834674	8734	-	79594
chr1	20960469	20961096	PINK1	521	Intron (uc001bdm.3/65018, intron 1 of 7)	1	20959948	20978004	18057	+	65018
chr1	20987642	20988604	DDOST	0	5' UTR	1	20978260	20988037	9778	-	1650
chr1	21112152	21112758	HP1BP3	366	5' UTR	1	21069171	21113124	43954	-	50809
chr1	21114051	21114574	HP1BP3	-252	Distal Intergenic	1	21080551	21113799	33249	-	50809
chr1	212004182	212004418	LPGAT1	-68	Distal Intergenic	1	211916799	212004114	87316	-	9926
chr1	212208678	212209335	INTS7	0	5' UTR	1	212113741	212209002	95262	-	25896
chr1	212209547	212209883	INTS7	-545	Intron (uc001hiz.4/51514, intron 1 of 12)	1	212113741	212209002	95262	-	25896
chr1	212459567	212460412	PPP2R5A	688	Exon (uc001hjb.3/5525, exon 1 of 13)	1	212458879	212535205	76327	+	5525
chr1	212964630	212965443	TATDN3	0	5' UTR	1	212965170	212990167	24998	+	128387
chr1	213188827	213189304	ANGEL2	0	5' UTR	1	213165524	213189168	23645	-	90806
chr1	213224332	213225190	RPS6KC1	0	5' UTR	1	213224588	213234869	10282	+	26750
chr1	215741576	215741813	KCTD3	841	Intron (uc001hks.3/51133, intron 1 of 17)	1	215740735	215795149	54415	+	51133
chr1	2161092	2161746	SKI	958	Exon (uc001aja.4/6497, exon 1 of 7)	1	2160134	2241652	81519	+	6497
chr1	21670963	21671324	ECE1	710	Intron (uc001bem.2/1889, intron 1 of 18)	1	21543740	21672034	128295	-	1889
chr1	21672145	21672393	ECE1	-111	Distal Intergenic	1	21543740	21672034	128295	-	1889
chr1	21766330	21766805	NBPF3	0	5' UTR	1	21766583	21811393	44811	+	84224
chr1	217804425	217804667	GPATCH2	-16	Distal Intergenic	1	217781535	217804409	22875	-	55105
chr1	22108117	22109156	USP48	532	Intron (uc001bfb.3/84196, intron 1 of 26)	1	22004792	22109688	104897	-	84196
chr1	22109690	22110169	USP48	-2	Distal Intergenic	1	22054339	22109688	55350	-	84196
chr1	222763006	222763330	TAF1A	0	5' UTR	1	222731244	222763275	32032	-	9015
chr1	222885465	222886887	BROX	0	5' UTR	1	222885906	222887245	1340	+	148362
chr1	224301678	224302036	FBXO28	0	5' UTR	1	224301789	224349749	47961	+	23219
chr1	224622534	224623000	WDR26	-533	Distal Intergenic	1	224616999	224622001	5003	-	80232
chr1	225614819	225615056	LBR	759	Intron (uc001hoy.3/3930, intron 1 of 13)	1	225589204	225615815	26612	-	3930
chr1	225965753	225966121	SRP9	238	Intron (uc001hpf.4/6726, intron 1 of 2)	1	225965515	225978168	12654	+	6726
chr1	226926007	226926789	ITPKB	87	5' UTR	1	226819391	226926876	107486	-	3707
chr1	22778516	22779034	ZBTB40	172	Intron (uc001bft.2/9923, intron 1 of 18)	1	22778344	22857650	79307	+	9923
chr1	228645548	228645775	HIST3H2A	0	5' UTR	1	228645065	228645560	496	-	92815
chr1	228674665	228675092	RNF187	0	5' UTR	1	228675068	228683889	8822	+	149603
chr1	229407532	229407759	RAB4A	723	Intron (uc001hth.4/5867, intron 1 of 7)	1	229406809	229441640	34832	+	5867
chr1	229643851	229644463	NUP133	0	5' UTR	1	229577044	229644088	67045	-	55746
chr1	231114585	231114807	TTC13	0	5' UTR	1	231041987	231114618	72632	-	79573
chr1	231376890	231377641	C1orf131	0	5' UTR	1	231359509	231376924	17416	-	128061
chr1	231473512	231474235	EXOC8	0	5' UTR	1	231468482	231473578	5097	-	149371
chr1	231474468	231474776	SPRTN	786	Intron (uc001hur.4/83932, intron 1 of 4)	1	231473682	231490769	17088	+	83932
chr1	231663864	231664841	TSNAX-DISC1	0	5' UTR	1	231664399	231838307	173909	+	100303453
chr1	2322932	2323219	RER1	0	5' UTR	1	2323214	2336885	13672	+	11079
chr1	23345405	23346061	KDM1A	0	5' UTR	1	23345941	23410184	64244	+	23028
chr1	23346391	23347202	KDM1A	450	Exon (uc001bgi.2/23028, exon 1 of 19)	1	23345941	23410184	64244	+	23028
chr1	235324154	235324540	RBM34	232	Exon (uc001hwn.3/23029, exon 1 of 11)	1	235294498	235324772	30275	-	23029
chr1	235492303	235492533	GGPS1	434	Intron (uc031psu.1/9453, intron 1 of 3)	1	235491869	235507844	15976	+	9453
chr1	235530555	235531011	TBCE	0	5' UTR	1	235530728	235600789	70062	+	6905
chr1	235666635	235667130	B3GALNT2	651	Intron (uc001hxc.3/148789, intron 1 of 11)	1	235610505	235667781	57277	-	148789
chr1	236030296	236030970	LYST	-69	Intron (uc009xgb.2/1130, intron 1 of 22)	1	235992708	236030227	37520	-	1130
chr1	236767544	236767780	HEATR1	61	5' UTR	1	236712305	236767841	55537	-	55127
chr1	24018301	24018836	RPL11	32	5' UTR	1	24018269	24022915	4647	+	6135
chr1	24104453	24105478	ELOA-AS1	0	5' UTR	1	24086872	24104787	17916	-	100506963
chr1	24117363	24117745	LYPLA2	0	5' UTR	1	24117646	24122029	4384	+	11313
chr1	24127024	24127470	GALE	0	5' UTR	1	24122089	24127034	4946	-	2582
chr1	24151544	24152146	HMGCL	0	5' UTR	1	24128367	24151949	23583	-	3155
chr1	241683042	241683600	FH	0	5' UTR	1	241660857	241683085	22229	-	2271
chr1	24194755	24195408	FUCA1	0	5' UTR	1	24171572	24194859	23288	-	2517
chr1	24285252	24287182	PNRC2	0	5' UTR	1	24286301	24289949	3649	+	55629
chr1	243416585	243417039	CEP170	1669	Intron (uc021plo.1/9859, intron 1 of 19)	1	243287730	243418708	130979	-	9859
chr1	243419075	243419514	SDCCAG8	0	5' UTR	1	243419307	243663393	244087	+	10806
chr1	24469362	24469583	IL22RA1	192	5' UTR	1	24446261	24469775	23515	-	58985
chr1	244999167	244999762	COX20	528	Intron (uc001iar.3/116228, intron 1 of 3)	1	244998639	245008359	9721	+	116228
chr1	245027874	245028237	HNRNPU	-47	Distal Intergenic	1	245013602	245027827	14226	-	3192
chr1	246730128	246730715	CNST	489	Intron (uc001ibo.4/163882, intron 1 of 8)	1	246729639	246831884	102246	+	163882
chr1	247241956	247242285	ZNF670-ZNF695	0	5' UTR	1	247108849	247242115	133267	-	100533111
chr1	24740010	24740370	STPG1	0	5' UTR	1	24683489	24740262	56774	-	90529
chr1	24741796	24742486	NIPAL3	0	5' UTR	1	24742245	24781314	39070	+	57185
chr1	249132034	249132330	ZNF672	-200	Distal Intergenic	1	249132530	249143714	11185	+	79894
chr1	249133039	249133420	ZNF672	509	Intron (uc001iex.3/79894, intron 1 of 3)	1	249132530	249143714	11185	+	79894
chr1	25072887	25073186	CLIC4	1009	Intron (uc001bjo.2/25932, intron 1 of 5)	1	25071878	25169078	97201	+	25932
chr1	25558746	25559477	SYF2	0	5' UTR	1	25548767	25559013	10247	-	25949
chr1	25573506	25574321	RSRP1	0	5' UTR	1	25568740	25573985	5246	-	57035
chr1	25757108	25757743	MACO1	0	5' UTR	1	25757388	25785383	27996	+	55219
chr1	25758230	25759355	MACO1	842	Intron (uc009vrt.2/55219, intron 1 of 5)	1	25757388	25826698	69311	+	55219
chr1	26146180	26146574	MTFR1L	0	5' UTR	1	26146397	26159433	13037	+	56181
chr1	26184977	26185426	AUNIP	422	Intron (uc001bkw.1/79000, intron 1 of 2)	1	26160497	26185848	25352	-	79000
chr1	26324195	26324596	PAFAH2	52	5' UTR	1	26286258	26324648	38391	-	5051
chr1	26437400	26437778	PDIK1L	0	5' UTR	1	26437656	26452039	14384	+	149420
chr1	26560464	26561934	CEP85	0	5' UTR	1	26560693	26605298	44606	+	64793
chr1	26632532	26633293	UBXN11	0	5' UTR	1	26608773	26633195	24423	-	91544
chr1	26758865	26759281	DHDDS	92	5' UTR	1	26758773	26797795	39023	+	79947
chr1	27021844	27022115	ARID1A	-407	Distal Intergenic	1	27022522	27102198	79677	+	8289
chr1	27024374	27024866	ARID1A	1852	Intron (uc001bmt.1/8289, intron 1 of 18)	1	27022522	27108601	86080	+	8289
chr1	27114587	27114874	PIGV	0	5' UTR	1	27114679	27124894	10216	+	55650
chr1	27191238	27191887	SFN	1605	Intron (uc021ojq.1/uc021ojq.1, intron 1 of 1)	1	27189633	27190947	1315	+	2810
chr1	27216514	27216824	GPN2	45	5' UTR	1	27205873	27216869	10997	-	54707
chr1	27226394	27227221	GPATCH3	0	5' UTR	1	27216979	27226956	9978	-	63906
chr1	27339368	27339615	FAM46B	-35	Intron (uc021ojq.1/uc021ojq.1, intron 1 of 1)	1	27331511	27339333	7823	-	115572
chr1	27560463	27560837	WDTC1	-170	Distal Intergenic	1	27561007	27635124	74118	+	23038
chr1	27816859	27817063	WASF2	-181	Distal Intergenic	1	27730734	27816678	85945	-	10163
chr1	27998503	27998749	IFI6	0	5' UTR	1	27992572	27998724	6153	-	2537
chr1	28099357	28099885	STX12	0	5' UTR	1	28099694	28150963	51270	+	23673
chr1	28157132	28157926	PPP1R8	0	5' UTR	1	28157252	28178183	20932	+	5511
chr1	28240665	28241046	RPA2	190	5' UTR	1	28218049	28241236	23188	-	6118
chr1	28414011	28415389	EYA3	0	5' UTR	1	28296855	28415148	118294	-	2140
chr1	28562438	28562845	ATP5IF1	0	5' UTR	1	28562602	28564616	2015	+	93974
chr1	28655351	28655612	MED18	0	5' UTR	1	28655513	28661861	6349	+	54797
chr1	28696111	28697003	PHACTR4	18	5' UTR	1	28696093	28826881	130789	+	65979
chr1	28832203	28832682	RCC1	0	5' UTR	1	28832455	28865708	33254	+	1104
chr1	28879390	28880204	TRNAU1AP	0	5' UTR	1	28879529	28905057	25529	+	54952
chr1	28994831	28995185	GMEB1	-55	Distal Intergenic	1	28995240	29042115	46876	+	10691
chr1	29062823	29064460	YTHDF2	0	5' UTR	1	29063133	29096287	33155	+	51441
chr1	29507349	29508030	SRSF4	607	Intron (uc001bro.3/6429, intron 1 of 5)	1	29474250	29508637	34388	-	6429
chr1	29508703	29509084	SRSF4	-66	Distal Intergenic	1	29481208	29508637	27430	-	6429
chr1	31229498	31229946	LAPTM5	737	Intron (uc001bsc.2/7805, intron 1 of 7)	1	31205315	31230683	25369	-	7805
chr1	31536977	31538532	PUM1	32	5' UTR	1	31404353	31538564	134212	-	9698
chr1	31769172	31770514	ZCCHC17	0	5' UTR	1	31769842	31837780	67939	+	51538
chr1	32110265	32110876	PEF1	0	5' UTR	1	32095463	32110838	15376	-	553115
chr1	32480246	32480714	KHDRBS1	951	Intron (uc001bua.2/10657, intron 1 of 7)	1	32479295	32526460	47166	+	10657
chr1	32538195	32538555	TMEM39B	0	5' UTR	1	32538503	32566163	27661	+	55116
chr1	32573483	32574694	KPNA6	0	5' UTR	1	32573644	32642168	68525	+	23633
chr1	32666005	32667374	CCDC28B	0	5' UTR	1	32666202	32670398	4197	+	79140
chr1	32687851	32688382	TMEM234	0	5' UTR	1	32680078	32687926	7849	-	56063
chr1	32859659	32860495	BSDC1	0	5' UTR	1	32830705	32860062	29358	-	55108
chr1	33115661	33116555	ZBTB8OS	0	5' UTR	1	33065773	33116185	50413	-	339487
chr1	33116765	33117221	RBBP4	0	5' UTR	1	33116959	33151812	34854	+	5928
chr1	33502073	33502496	AK2	16	5' UTR	1	33473541	33502512	28972	-	204
chr1	33722553	33722756	ZNF362	379	Intron (uc001bxc.1/149076, intron 1 of 8)	1	33722174	33766320	44147	+	149076
chr1	35324730	35325419	SMIM12	0	5' UTR	1	35315963	35325338	9376	-	113444
chr1	35496531	35497688	ZMYM6	0	5' UTR	1	35449368	35497291	47924	-	9204
chr1	36022759	36023397	NCDN	0	5' UTR	1	36023393	36032380	8988	+	23154
chr1	36106908	36107472	PSMB2	0	5' UTR	1	36035413	36107445	72033	-	5690
chr1	36183682	36184285	C1orf216	505	Intron (uc001bzh.1/127703, intron 1 of 1)	1	36179477	36184790	5314	-	127703
chr1	36234912	36235183	CLSPN	368	Intron (uc001bzi.3/63967, intron 1 of 24)	1	36197713	36235551	37839	-	63967
chr1	36395839	36396260	AGO3	-59	Distal Intergenic	1	36396319	36449010	52692	+	192669
chr1	36397231	36398027	AGO3	548	Intron (uc001bzn.1/192669, intron 2 of 6)	1	36396683	36522063	125381	+	192669
chr1	36614466	36615049	TRAPPC3	66	5' UTR	1	36602170	36615115	12946	-	27095
chr1	36622357	36622878	MAP7D1	554	Intron (uc001bzz.3/55700, intron 1 of 16)	1	36621803	36646441	24639	+	55700
chr1	36688868	36689659	THRAP3	-358	Distal Intergenic	1	36690017	36770957	80941	+	9967
chr1	36690035	36690757	THRAP3	18	5' UTR	1	36690017	36770957	80941	+	9967
chr1	36862868	36863513	LSM10	0	5' UTR	1	36859031	36863493	4463	-	84967
chr1	36929293	36930300	MRPS15	0	5' UTR	1	36921362	36930040	8679	-	64960
chr1	3713039	3713594	LRRC47	0	5' UTR	1	3696784	3713068	16285	-	57470
chr1	3773727	3774415	DFFB	0	5' UTR	1	3773845	3782564	8720	+	1677
chr1	37939167	37939617	LINC01137	427	Intron (uc021olm.1/728431, intron 1 of 2)	1	37920480	37940044	19565	-	728431
chr1	38155961	38156483	C1orf109	0	5' UTR	1	38147242	38156175	8934	-	54955
chr1	38157733	38158622	C1orf109	0	5' UTR	1	38151945	38157888	5944	-	54955
chr1	38273943	38274158	YRDC	-78	5' UTR	1	38268614	38273865	5252	-	79693
chr1	38324915	38325423	MTF1	0	5' UTR	1	38275239	38325292	50054	-	4520
chr1	38397389	38397826	INPP5B	0	5' UTR	1	38326369	38397421	71053	-	3633
chr1	38455095	38455946	SF3A3	0	5' UTR	1	38422652	38455761	33110	-	10946
chr1	38470181	38470514	FHL3	672	Intron (uc001cck.3/2275, intron 1 of 5)	1	38463409	38471186	7778	-	2275
chr1	39325499	39326081	RRAGC	-4	Intron (uc001ccr.3/64121, intron 6 of 11)	1	39303869	39325495	21627	-	64121
chr1	39338917	39339446	MYCBP	0	5' UTR	1	39328162	39339050	10889	-	26292
chr1	39456514	39456732	AKIRIN1	-184	Distal Intergenic	1	39456916	39471737	14822	+	79647
chr1	39457758	39458005	AKIRIN1	842	Intron (uc001ccw.3/79647, intron 1 of 4)	1	39456916	39471737	14822	+	79647
chr1	39491878	39492590	NDUFS5	0	5' UTR	1	39491967	39500308	8342	+	4725
chr1	40255065	40255425	BMP8B	-532	Distal Intergenic	1	40229223	40254533	25311	-	656
chr1	40348586	40349255	TRIT1	0	5' UTR	1	40306706	40349177	42472	-	54802
chr1	40421302	40421731	MFSD2A	518	3' UTR	1	40420784	40435628	14845	+	84879
chr1	40505961	40507045	CAP1	0	5' UTR	1	40506255	40525833	19579	+	10487
chr1	40562482	40562889	PPT1	253	Exon (uc001cfb.2/5538, exon 1 of 9)	1	40538382	40563142	24761	-	5538
chr1	40626768	40627098	RLF	0	5' UTR	1	40627041	40706593	79553	+	6018
chr1	40627507	40628007	RLF	466	Intron (uc001cfc.4/6018, intron 1 of 7)	1	40627041	40706593	79553	+	6018
chr1	40722996	40723647	ZMPSTE24	-75	Distal Intergenic	1	40723722	40759856	36135	+	10269
chr1	40723895	40724323	ZMPSTE24	173	5' UTR	1	40723722	40759856	36135	+	10269
chr1	40781089	40781462	COL9A2	1519	5' UTR	1	40766163	40782981	16819	-	1298
chr1	40974020	40975068	EXO5	0	5' UTR	1	40974433	40982214	7782	+	64789
chr1	40997097	40997760	ZNF684	0	5' UTR	1	40997233	41013841	16609	+	127396
chr1	41131379	41131615	RIMS3	-55	Distal Intergenic	1	41086352	41131324	44973	-	9783
chr1	42921710	42922791	PPCS	0	5' UTR	1	42922173	42926086	3914	+	79717
chr1	43123671	43124609	PPIH	0	5' UTR	1	43124048	43133568	9521	+	10465
chr1	43147095	43148141	YBX1	0	5' UTR	1	43148066	43168020	19955	+	4904
chr1	43232506	43233380	P3H1	0	5' UTR	1	43212006	43232755	20750	-	64175
chr1	43311618	43312340	ZNF691	0	5' UTR	1	43312244	43318146	5903	+	51058
chr1	43423227	43423455	SLC2A1-AS1	-1265	Intron (uc001cik.2/6513, intron 1 of 9)	1	43424720	43449029	24310	+	440584
chr1	43424510	43425004	SLC2A1-AS1	0	5' UTR	1	43424720	43449029	24310	+	440584
chr1	43823927	43824895	CDC20	0	5' UTR	1	43824626	43828873	4248	+	991
chr1	43834117	43834325	ELOVL1	-372	Distal Intergenic	1	43829068	43833745	4678	-	64834
chr1	43855238	43856182	MED8	0	5' UTR	1	43849579	43855483	5905	-	112950
chr1	44115268	44116551	KDM4A	0	5' UTR	1	44115797	44171189	55393	+	9682
chr1	44172790	44173220	KDM4A-AS1	0	5' UTR	1	44165356	44173012	7657	-	100132774
chr1	44411836	44413043	IPO13	0	5' UTR	1	44412478	44433694	21217	+	9670
chr1	44435489	44435915	DPH2	0	5' UTR	1	44435653	44439043	3391	+	1802
chr1	44440058	44440714	ATP6V0B	0	5' UTR	1	44440602	44443972	3371	+	533
chr1	44457006	44457498	CCDC24	0	3' UTR	1	44457280	44462198	4919	+	149473
chr1	44678812	44679331	DMAP1	0	5' UTR	1	44679125	44681197	2073	+	55929
chr1	44870798	44872264	RNF220	0	5' UTR	1	44870960	45117396	246437	+	55182
chr1	45139752	45140389	TMEM53	0	5' UTR	1	45119501	45140099	20599	-	79639
chr1	45205245	45205815	KIF2C	0	5' UTR	1	45205490	45233438	27949	+	11004
chr1	45240706	45241335	RPS8	0	5' UTR	1	45241246	45244412	3167	+	6202
chr1	45476784	45477135	HECTD3	0	5' UTR	1	45468220	45477027	8808	-	79654
chr1	45477478	45477953	UROD	0	5' UTR	1	45477805	45479663	1859	+	7389
chr1	45805589	45806176	TOE1	0	5' UTR	1	45805884	45808674	2791	+	114034
chr1	45965467	45966058	CCDC163	0	5' UTR	1	45959598	45965751	6154	-	126661
chr1	45986648	45986848	PRDX1	762	Intron (uc001coa.3/5052, intron 1 of 5)	1	45976707	45987610	10904	-	5052
chr1	45987462	45987806	PRDX1	0	5' UTR	1	45976707	45987610	10904	-	5052
chr1	46016443	46017147	AKR1A1	0	5' UTR	1	46016455	46035723	19269	+	10327
chr1	46049117	46049768	NASP	0	5' UTR	1	46049660	46079853	30194	+	4678
chr1	46050386	46050769	NASP	726	Intron (uc010olq.2/4678, intron 1 of 6)	1	46049660	46084578	34919	+	4678
chr1	46215938	46216237	IPP	248	Intron (uc001cos.4/3652, intron 1 of 9)	1	46159998	46216485	56488	-	3652
chr1	46596061	46598016	PIK3R3	364	5' UTR	1	46505812	46598380	92569	-	8503
chr1	46598591	46599115	PIK3R3	0	5' UTR	1	46505812	46598708	92897	-	8503
chr1	46767585	46767875	LRRC41	1163	Intron (uc001cpn.3/10489, intron 1 of 9)	1	46744072	46769038	24967	-	10489
chr1	46768408	46769830	LRRC41	0	5' UTR	1	46744072	46769038	24967	-	10489
chr1	46770308	46770573	UQCRH	928	Intron (uc001cpp.3/7388, intron 1 of 3)	1	46769380	46782447	13068	+	7388
chr1	46806117	46806823	NSUN4	-27	5' UTR	1	46806850	46830824	23975	+	387338
chr1	47184791	47185260	EFCAB14	-55	Distal Intergenic	1	47140831	47184736	43906	-	9813
chr1	47779021	47780366	STIL	0	5' UTR	1	47694868	47779819	84952	-	6491
chr1	47800004	47800577	CMPK1	535	Intron (uc001crh.2/51727, intron 1 of 1)	1	47799469	47844511	45043	+	51727
chr1	51424812	51425434	FAF1	91	Intron (uc009vyw.1/11124, intron 1 of 15)	1	50906935	51425525	518591	-	11124
chr1	51426091	51426392	FAF1	-155	Distal Intergenic	1	50906935	51425936	519002	-	11124
chr1	51701615	51701902	RNF11	-43	Distal Intergenic	1	51701945	51739119	37175	+	26994
chr1	51702547	51703539	RNF11	602	Exon (uc001csi.4/26994, exon 1 of 3)	1	51701945	51739119	37175	+	26994
chr1	51982968	51984232	EPS15	763	Intron (uc001csq.1/2060, intron 1 of 24)	1	51819935	51984995	165061	-	2060
chr1	52608367	52608753	ZFYVE9	601	Intron (uc001ctn.4/9372, intron 1 of 4)	1	52607766	52812358	204593	+	9372
chr1	52869277	52870896	ORC1	0	5' UTR	1	52838501	52870143	31643	-	4998
chr1	53163977	53164197	COA7	0	5' UTR	1	53152014	53164038	12025	-	65260
chr1	53192399	53192957	ZYG11B	268	Intron (uc009vzg.3/79699, intron 1 of 13)	1	53192131	53293013	100883	+	79699
chr1	53662349	53662558	CPT2	248	5' UTR	1	53662101	53679869	17769	+	1376
chr1	53685790	53686384	C1orf123	0	5' UTR	1	53679772	53686289	6518	-	54987
chr1	53704152	53704367	LOC100507564	0	5' UTR	1	53704282	53708455	4174	+	100507564
chr1	53791712	53792126	LRP8	945	Intron (uc001cvh.2/7804, intron 2 of 15)	1	53708041	53793071	85031	-	7804
chr1	53792896	53793168	LRP8	0	5' UTR	1	53708041	53793071	85031	-	7804
chr1	54303216	54304239	NDC1	0	5' UTR	1	54231134	54304225	73092	-	55706
chr1	54355480	54355928	YIPF1	0	5' UTR	1	54317392	54355487	38096	-	54432
chr1	54410817	54411986	HSPB11	0	5' UTR	1	54387234	54411288	24055	-	51668
chr1	55181205	55181961	TTC4	0	5' UTR	1	55181495	55208328	26834	+	7268
chr1	55352833	55353064	DHCR24	0	5' UTR	1	55315300	55352921	37622	-	1718
chr1	55679317	55680070	USP24	693	Intron (uc001cyg.4/23358, intron 1 of 64)	1	55532032	55680763	148732	-	23358
chr1	55681652	55682179	LOC100507634	571	Exon (uc021onx.1/100507634, exon 1 of 1)	1	55681081	55683128	2048	+	100507634
chr1	59165123	59165519	MYSM1	228	Intron (uc009wab.2/114803, intron 1 of 19)	1	59120411	59165747	45337	-	114803
chr1	59249702	59250059	JUN	0	5' UTR	1	59246463	59249785	3323	-	3725
chr1	59761822	59762208	FGGY	-417	Distal Intergenic	1	59762625	60092526	329902	+	55277
chr1	59762760	59762987	FGGY	135	5' UTR	1	59762625	60228402	465778	+	55277
chr1	6052046	6052831	NPHP4	0	5' UTR	1	5922870	6052533	129664	-	261734
chr1	62190250	62191221	TM2D1	0	5' UTR	1	62146719	62191095	44377	-	83941
chr1	6259568	6260147	RPL22	0	5' UTR	1	6245080	6259679	14600	-	6146
chr1	62903460	62904326	USP1	1077	Intron (uc001daj.2/7398, intron 1 of 8)	1	62902383	62917475	15093	+	7398
chr1	63154112	63154714	DOCK7	-73	Distal Intergenic	1	63049776	63154039	104264	-	85440
chr1	63249510	63251070	ATG4C	0	5' UTR	1	63249777	63330941	81165	+	84938
chr1	63988357	63989615	ITGB3BP	0	5' UTR	1	63906441	63988944	82504	-	23421
chr1	64058651	64059131	PGM1	0	5' UTR	1	64058947	64125916	66970	+	5236
chr1	64936496	64936786	CACHD1	20	5' UTR	1	64936476	65158741	222266	+	57685
chr1	64937078	64937706	CACHD1	602	Intron (uc001dbo.1/57685, intron 1 of 26)	1	64936476	65158741	222266	+	57685
chr1	65211551	65212147	RAVER2	773	Intron (uc001dbs.2/55225, intron 1 of 11)	1	65210778	65298914	88137	+	55225
chr1	65430980	65431906	JAK1	281	Intron (uc001dbu.1/3716, intron 1 of 24)	1	65298906	65432187	133282	-	3716
chr1	65614309	65614615	AK4	459	Intron (uc001dby.3/205, intron 2 of 5)	1	65613850	65697828	83979	+	205
chr1	65886834	65887380	LEPROT	703	5' UTR	1	65886131	65901690	15560	+	54741
chr1	6614539	6614744	NOL9	0	5' UTR	1	6581407	6614658	33252	-	79707
chr1	6661126	6661728	KLHL21	1201	Intron (uc001anz.1/9903, intron 1 of 2)	1	6650779	6662929	12151	-	9903
chr1	6662699	6663008	KLHL21	0	5' UTR	1	6650779	6662929	12151	-	9903
chr1	6663430	6663808	KLHL21	-501	Distal Intergenic	1	6650784	6662929	12146	-	9903
chr1	6673496	6673809	PHF13	0	5' UTR	1	6673756	6684093	10338	+	148479
chr1	6684990	6685249	THAP3	0	5' UTR	1	6685210	6693642	8433	+	90326
chr1	67217784	67218353	TCTEX1D1	0	5' UTR	1	67218140	67244730	26591	+	200132
chr1	67518580	67518904	SLC35D1	0	5' UTR	1	67473197	67518730	45534	-	23169
chr1	67519682	67520262	SLC35D1	0	5' UTR	1	67465015	67520080	55066	-	23169
chr1	67894322	67894789	SERBP1	1334	Intron (uc001ddv.3/26135, intron 1 of 7)	1	67873493	67896123	22631	-	26135
chr1	68152273	68152673	GADD45A	1413	Intron (uc001ddz.2/1647, intron 3 of 3)	1	68150860	68154021	3162	+	1647
chr1	68297744	68298116	GNG12-AS1	0	Exon (uc001deb.2/100289178, exon 1 of 10)	1	68297971	68668670	370700	+	100289178
chr1	6844126	6844575	CAMTA1	-809	Distal Intergenic	1	6845384	6932107	86724	+	23261
chr1	68961740	68963190	DEPDC1	0	5' UTR	1	68939835	68962799	22965	-	55635
chr1	70034346	70035965	LRRC7	1478	Intron (uc001deo.1/57554, intron 1 of 7)	1	70032868	70340687	307820	+	57554
chr1	70670659	70672044	LRRC40	0	5' UTR	1	70610485	70671361	60877	-	55631
chr1	70819979	70820537	HHLA3	0	5' UTR	1	70820493	70833705	13213	+	11147
chr1	70876158	70877506	CTH	0	5' UTR	1	70876901	70897918	21018	+	1491
chr1	71511146	71512766	ZRANB2-AS1	0	Exon (uc001dfr.3/100132618, exon 1 of 3)	1	71512189	71532865	20677	+	100132618
chr1	71545803	71547630	ZRANB2-AS2	0	5' UTR	1	71547007	71703406	156400	+	100852410
chr1	74663733	74664367	FPGT-TNNI3K	0	5' UTR	1	74663896	74837776	173881	+	100526835
chr1	75198661	75199647	TYW3	0	5' UTR	1	75198836	75232360	33525	+	127253
chr1	76190261	76191137	ACADM	218	5' UTR	1	76190043	76229355	39313	+	34
chr1	76251352	76252482	RABGGTB	0	5' UTR	1	76251879	76260775	8897	+	5876
chr1	77333443	77334204	ST6GALNAC5	0	Exon (uc001dhi.3/81849, exon 2 of 5)	1	77334182	77529737	195556	+	81849
chr1	77684426	77685261	PIGK	0	5' UTR	1	77554667	77685132	130466	-	10026
chr1	78224159	78224977	USP33	587	Intron (uc001dht.4/23032, intron 1 of 24)	1	78161674	78225564	63891	-	23032
chr1	78245254	78245716	MIGA1	0	5' UTR	1	78245309	78345225	99917	+	374986
chr1	78354344	78355379	NEXN	144	5' UTR	1	78354200	78409578	55379	+	91624
chr1	79115912	79116316	IFI44	435	Exon (uc010orr.1/10561, exon 2 of 7)	1	79115477	79129763	14287	+	10561
chr1	79116552	79117085	IFI44	1075	Intron (uc010orr.1/10561, intron 2 of 6)	1	79115477	79129763	14287	+	10561
chr1	84542976	84543316	PRKACB	-429	Distal Intergenic	1	84543745	84670979	127235	+	5567
chr1	84544151	84544713	PRKACB	406	Exon (uc001djh.1/uc001djh.1, exon 1 of 1)	1	84543745	84704181	160437	+	5567
chr1	84764591	84765160	SAMD13	542	Intron (uc001djr.3/148418, intron 1 of 3)	1	84764049	84816481	52433	+	148418
chr1	84944902	84945897	RPF1	0	5' UTR	1	84944920	84964033	19114	+	80135
chr1	85039616	85040936	CTBS	0	5' UTR	1	85018804	85040104	21301	-	1486
chr1	85154235	85155653	SSX2IP	498	Intron (uc001dkg.3/117178, intron 1 of 14)	1	85109390	85156151	46762	-	117178
chr1	85461292	85462915	MCOLN2	0	5' UTR	1	85391266	85462796	71531	-	255231
chr1	85665495	85666178	SYDE2	550	Exon (uc009wcm.3/84144, exon 1 of 7)	1	85623356	85666728	43373	-	84144
chr1	85741659	85742703	LOC646626	0	5' UTR	1	85742041	85743771	1731	+	646626
chr1	86173459	86174341	ZNHIT6	0	5' UTR	1	86115106	86174116	59011	-	54680
chr1	86861549	86862357	ODF2L	0	5' UTR	1	86812507	86862025	49519	-	57489
chr1	87379037	87380037	SELENOF	70	5' UTR	1	87328128	87380107	51980	-	9403
chr1	87380888	87381835	HS2ST1	553	Intron (uc001dmc.4/9653, intron 1 of 4)	1	87380335	87575681	195347	+	9653
chr1	87793716	87794161	LMO4	0	5' UTR	1	87794151	87814607	20457	+	8543
chr1	8876703	8876965	RERE	734	Intron (uc001ape.3/473, intron 1 of 23)	1	8412464	8877699	465236	-	473
chr1	8878224	8878640	RERE	-525	Distal Intergenic	1	8412464	8877699	465236	-	473
chr1	894080	894742	NOC2L	0	5' UTR	1	879583	894679	15097	-	26155
chr1	89457114	89457603	RBMXL1	1040	Intron (uc001dmp.2/56267, intron 1 of 13)	1	89445139	89458643	13505	-	494115
chr1	89487941	89488580	GBP3	0	5' UTR	1	89472360	89488549	16190	-	2635
chr1	89663581	89665188	GBP4	0	5' UTR	1	89646831	89664633	17803	-	115361
chr1	89990825	89991607	LRRC8B	428	Intron (uc001dnh.3/23507, intron 1 of 7)	1	89990397	90063420	73024	+	23507
chr1	90286054	90286579	LRRC8D	0	5' UTR	1	90286573	90401989	115417	+	55144
chr1	90287298	90287670	LRRC8D	0	5' UTR	1	90287480	90401989	114510	+	55144
chr1	90460629	90461583	ZNF326	0	5' UTR	1	90460678	90472000	11323	+	284695
chr1	91966103	91967276	CDC7	0	5' UTR	1	91966404	91991321	24918	+	8317
chr1	92545823	92546481	BTBD8	0	5' UTR	1	92545862	92605329	59468	+	284697
chr1	92763951	92765012	GLMN	0	5' UTR	1	92711955	92764566	52612	-	11146
chr1	93297399	93297883	RPL5	0	5' UTR	1	93297594	93307481	9888	+	6125
chr1	93645170	93645567	TMED5	679	Intron (uc001dpn.3/50999, intron 1 of 3)	1	93615299	93646246	30948	-	50999
chr1	93646654	93647184	CCDC18	373	Intron (uc021opx.1/343099, intron 1 of 27)	1	93646281	93744287	98007	+	343099
chr1	93912673	93912980	FNBP1L	-708	Distal Intergenic	1	93913688	94020218	106531	+	54874
chr1	93913185	93913737	FNBP1L	0	5' UTR	1	93913688	94020218	106531	+	54874
chr1	93914386	93914602	FNBP1L	698	Intron (uc001dpv.3/54874, intron 1 of 14)	1	93913688	94020218	106531	+	54874
chr1	94344111	94345210	DNTTIP2	0	5' UTR	1	94335014	94344762	9749	-	30836
chr1	94373368	94374392	GCLM	620	Intron (uc001dqg.1/2730, intron 1 of 6)	1	94352590	94375012	22423	-	2730
chr1	948532	949094	ISG15	0	5' UTR	1	948847	949919	1073	+	9636
chr1	94883158	94883618	ABCD3	-315	Distal Intergenic	1	94883933	94944260	60328	+	5825
chr1	94883921	94884200	ABCD3	0	5' UTR	1	94883933	94944260	60328	+	5825
chr1	94884439	94884834	ABCD3	506	Intron (uc001dqm.4/5825, intron 1 of 8)	1	94883933	94984219	100287	+	5825
chr1	95537992	95538326	ALG14	181	Exon (uc001dra.2/199857, exon 1 of 4)	1	95448279	95538507	90229	-	199857
chr1	95538587	95539033	ALG14	-80	Distal Intergenic	1	95448279	95538507	90229	-	199857
chr1	95699798	95700236	RWDD3	87	5' UTR	1	95699711	95712781	13071	+	25950
chr1	9600206	9600673	SLC25A33	678	Intron (uc001apw.3/84275, intron 1 of 6)	1	9599528	9642831	43304	+	84275
chr1	97186740	97186959	PTBP2	-216	Distal Intergenic	1	97187175	97239518	52344	+	58155
chr1	97187396	97187978	PTBP2	221	5' UTR	1	97187175	97280605	93431	+	58155
chr1	9970777	9971217	CTNNBIP1	-461	Distal Intergenic	1	9908334	9970316	61983	-	56998
chr10	100993871	100994162	HPSE2	1470	Intron (uc001kpn.2/60495, intron 1 of 11)	10	100216834	100995632	778799	-	60495
chr10	100994371	100994592	HPSE2	1040	Intron (uc001kpn.2/60495, intron 1 of 11)	10	100216834	100995632	778799	-	60495
chr10	100994971	100995343	HPSE2	289	Exon (uc001kpn.2/60495, exon 1 of 12)	10	100216834	100995632	778799	-	60495
chr10	100995571	100996571	HPSE2	0	5' UTR	10	100216834	100995632	778799	-	60495
chr10	101190446	101190694	GOT1	0	5' UTR	10	101156627	101190530	33904	-	2805
chr10	101418856	101419274	ENTPD7	0	5' UTR	10	101419263	101471002	51740	+	57089
chr10	101491371	101491830	CUTC	-128	5' UTR	10	101491958	101507468	15511	+	51076
chr10	101946767	101947006	ERLIN1	-953	Downstream (1-2kb)	10	101909847	101945814	35968	-	10613
chr10	102819940	102820732	KAZALD1	-267	Distal Intergenic	10	102820999	102825351	4353	+	81621
chr10	1033853	1034594	GTPBP4	0	5' UTR	10	1034349	1063708	29360	+	23560
chr10	103542998	103543419	NPM3	0	5' UTR	10	103541082	103543170	2089	-	10360
chr10	103874330	103874815	LDB1	0	5' UTR	10	103867325	103874723	7399	-	8861
chr10	103892303	103892863	PPRC1	0	5' UTR	10	103892787	103910090	17304	+	23082
chr10	104004732	104006079	GBF1	0	5' UTR	10	104005255	104120733	115479	+	8729
chr10	104153894	104154467	NFKB2	0	5' UTR	10	104154337	104162286	7950	+	4791
chr10	104180107	104181377	FBXL15	341	5' UTR	10	104179766	104182893	3128	+	79176
chr10	104209629	104210192	RPARP-AS1	55	3' UTR	10	104209574	104216050	6477	+	100505761
chr10	104264357	104264727	SUFU	638	Intron (uc001kvw.2/51684, intron 1 of 9)	10	104263719	104393214	129496	+	51684
chr10	104405285	104406173	TRIM8	1033	Intron (uc001kvz.2/81603, intron 1 of 5)	10	104404252	104418076	13825	+	81603
chr10	104473161	104474801	SFXN2	0	5' UTR	10	104474298	104498946	24649	+	118980
chr10	104503610	104504037	WBP1L	0	5' UTR	10	104503727	104576021	72295	+	54838
chr10	104614037	104614569	BORCS7	70	5' UTR	10	104613967	104624718	10752	+	119032
chr10	104677705	104678237	CNNM2	0	5' UTR	10	104678075	104687375	9301	+	54805
chr10	104952000	104952502	NT5C2	561	Intron (uc001kwo.3/22978, intron 1 of 18)	10	104847774	104953063	105290	-	22978
chr10	105727525	105728482	SLK	55	Exon (uc001kxo.1/9748, exon 1 of 19)	10	105727470	105787342	59873	+	9748
chr10	106097780	106098698	ITPRIP	0	5' UTR	10	106069454	106098251	28798	-	85450
chr10	1095102	1095888	WDR37	0	3' UTR	10	1095478	1178237	82760	+	22884
chr10	111967966	111968388	MXI1	603	Intron (uc001kyy.3/4601, intron 1 of 5)	10	111967363	112047123	79761	+	4601
chr10	111968647	111968964	MXI1	-1025	Intron (uc001kyy.3/4601, intron 1 of 5)	10	111969989	112047123	77135	+	4601
chr10	112064704	112065028	SMNDC1	0	5' UTR	10	112052798	112064707	11910	-	10285
chr10	112257443	112257668	DUSP5	0	5' UTR	10	112257625	112271302	13678	+	1847
chr10	112327447	112327677	SMC3	0	5' UTR	10	112327449	112364392	36944	+	9126
chr10	112404733	112405570	RBM20	578	Intron (uc001kzf.2/282996, intron 1 of 13)	10	112404155	112599227	195073	+	282996
chr10	112632638	112633464	PDCD4	1085	Intron (uc001kzg.3/27250, intron 1 of 12)	10	112631553	112659764	28212	+	27250
chr10	112680031	112680887	SHOC2	730	Intron (uc001kzl.4/8036, intron 1 of 8)	10	112679301	112773425	94125	+	8036
chr10	115439555	115440170	CASP7	127	5' UTR	10	115439428	115490668	51241	+	840
chr10	115613674	115614378	DCLRE1A	0	5' UTR	10	115594483	115613975	19493	-	9937
chr10	11651797	11652888	USP6NL	791	Intron (uc001ikt.3/9712, intron 1 of 14)	10	11502509	11653679	151171	-	9712
chr10	11653987	11654491	USP6NL	-308	Distal Intergenic	10	11606126	11653679	47554	-	9712
chr10	119133485	119133729	PDZD8	1208	Intron (uc001lde.1/118987, intron 1 of 4)	10	119042606	119134937	92332	-	118987
chr10	120101381	120101886	FAM204A	0	5' UTR	10	120068572	120101839	33268	-	63877
chr10	120839008	120839756	EIF3A	275	Intron (uc010qsu.2/8661, intron 1 of 21)	10	120794541	120840031	45491	-	8661
chr10	120840319	120840702	EIF3A	0	5' UTR	10	120794541	120840334	45794	-	8661
chr10	121356274	121356740	TIAL1	0	5' UTR	10	121332978	121356541	23564	-	7073
chr10	12172056	12172441	SEC61A2	416	Intron (uc001ile.2/55176, intron 1 of 11)	10	12171640	12211957	40318	+	55176
chr10	12237263	12237531	CDC123	-430	Intron (uc001ilj.3/11164, intron 1 of 9)	10	12237961	12258491	20531	+	8872
chr10	12237766	12239086	NUDT5	0	5' UTR	10	12209573	12238143	28571	-	11164
chr10	124767253	124767659	IKZF5	544	Intron (uc021qaj.2/64376, intron 1 of 4)	10	124750322	124768203	17882	-	64376
chr10	127408042	127408293	EDRF1	0	5' UTR	10	127408084	127437652	29569	+	26098
chr10	127511763	127512318	BCCIP	0	5' UTR	10	127512104	127523219	11116	+	56647
chr10	13141508	13142153	OPTN	0	5' UTR	10	13142082	13180276	38195	+	10133
chr10	13142608	13143076	OPTN	526	Intron (uc001ilu.1/10133, intron 1 of 15)	10	13142082	13180276	38195	+	10133
chr10	13390259	13390941	SEPHS1	0	5' UTR	10	13359438	13390298	30861	-	22929
chr10	14879782	14880516	CDNF	0	5' UTR	10	14861251	14879983	18733	-	441549
chr10	14919881	14920451	SUV39H2	-331	Distal Intergenic	10	14920782	14946304	25523	+	79723
chr10	14921336	14922115	SUV39H2	437	Intron (uc001ing.3/79723, intron 1 of 5)	10	14920899	14946304	25406	+	79723
chr10	14995423	14996501	DCLRE1C	0	5' UTR	10	14940228	14996094	55867	-	64421
chr10	15001092	15002409	MEIG1	0	5' UTR	10	15001438	15014850	13413	+	644890
chr10	15139026	15140114	RPP38	0	5' UTR	10	15139179	15146256	7078	+	10557
chr10	16859165	16859472	RSU1	0	5' UTR	10	16632617	16859382	226766	-	6251
chr10	16859706	16859977	RSU1	-253	Distal Intergenic	10	16792876	16859453	66578	-	6251
chr10	17241953	17243479	TRDMT1	591	Intron (uc001iop.3/1787, intron 1 of 10)	10	17184982	17244070	59089	-	1787
chr10	17270368	17270809	VIM	110	5' UTR	10	17270258	17279592	9335	+	7431
chr10	17659597	17660010	HACD1	-224	Distal Intergenic	10	17657476	17659373	1898	-	9200
chr10	18947788	18948424	ARL5B	0	5' UTR	10	18948313	18966940	18628	+	221079
chr10	18948776	18949362	ARL5B	463	Intron (uc001iqd.1/221079, intron 1 of 5)	10	18948313	18966940	18628	+	221079
chr10	20105829	20106101	PLXDC2	457	5' UTR	10	20105372	20569115	463744	+	84898
chr10	21784460	21784956	MIR1915	614	3' UTR	10	21785491	21785570	80	-	100302129
chr10	21813204	21814794	SKIDA1	0	5' UTR	10	21802409	21814611	12203	-	387640
chr10	21816322	21818070	SKIDA1	-1711	Distal Intergenic	10	21802409	21814611	12203	-	387640
chr10	21821880	21822893	MLLT10	-208	Distal Intergenic	10	21823101	21846114	23014	+	8028
chr10	22291322	22292164	DNAJC1	486	Exon (uc001irc.3/64215, exon 1 of 12)	10	22045477	22292650	247174	-	64215
chr10	22292465	22292799	DNAJC1	0	5' UTR	10	22045477	22292650	247174	-	64215
chr10	22603964	22604223	COMMD3-BMI1	-1089	Distal Intergenic	10	22605312	22620414	15103	+	100532731
chr10	22604476	22605011	COMMD3-BMI1	-301	Distal Intergenic	10	22605312	22620414	15103	+	100532731
chr10	22605371	22606325	COMMD3	59	Exon (uc001irf.3/23412, exon 1 of 8)	10	22605312	22609246	3935	+	23412
chr10	22606644	22606932	COMMD3	1332	Exon (uc001irf.3/23412, exon 2 of 8)	10	22605312	22609246	3935	+	23412
chr10	22608630	22609190	BMI1	-949	3' UTR	10	22610139	22620414	10276	+	648
chr10	22610198	22610521	BMI1	59	5' UTR	10	22610139	22620414	10276	+	648
chr10	22611302	22611513	BMI1	1163	Intron (uc009xkg.3/100532731, intron 5 of 13)	10	22610139	22620414	10276	+	648
chr10	23001411	23001815	PIP4K2A	1688	Intron (uc001irl.4/5305, intron 1 of 9)	10	22823766	23003503	179738	-	5305
chr10	23216704	23216951	ARMC3	-3	Distal Intergenic	10	23216954	23326514	109561	+	219681
chr10	23384992	23385203	MSRB2	565	Intron (uc001iro.3/22921, intron 1 of 4)	10	23384427	23410942	26516	+	22921
chr10	25013316	25013637	ARHGAP21	-719	Distal Intergenic	10	24872538	25012597	140060	-	57584
chr10	25305023	25305363	ENKUR	0	5' UTR	10	25270908	25305085	34178	-	219670
chr10	26726527	26726940	APBB1IP	-326	Distal Intergenic	10	26727266	26790867	63602	+	54518
chr10	26727155	26727770	APBB1IP	0	5' UTR	10	26727266	26790867	63602	+	54518
chr10	26728268	26728934	APBB1IP	1002	Intron (uc001isr.3/54518, intron 2 of 4)	10	26727266	26856732	129467	+	54518
chr10	26985842	26986598	PDSS1	0	5' UTR	10	26986595	27035726	49132	+	23590
chr10	27148176	27149069	ABI1	947	Intron (uc001isx.3/10006, intron 1 of 11)	10	27035525	27150016	114492	-	10006
chr10	27149417	27149875	ABI1	141	5' UTR	10	27035525	27150016	114492	-	10006
chr10	27528999	27529860	ACBD5	0	5' UTR	10	27484143	27529808	45666	-	91452
chr10	30637253	30637943	MTPAP	324	Intron (uc001iva.4/55149, intron 1 of 8)	10	30598730	30638267	39538	-	55149
chr10	30722670	30723130	MAP3K8	0	5' UTR	10	30722950	30750762	27813	+	1326
chr10	30723810	30724466	MAP3K8	860	Intron (uc001ivi.2/1326, intron 1 of 8)	10	30722950	30750762	27813	+	1326
chr10	32344664	32345334	KIF5B	37	5' UTR	10	32297938	32345371	47434	-	3799
chr10	32635000	32635603	EPC1	543	Intron (uc001iwg.2/80314, intron 1 of 14)	10	32556644	32636146	79503	-	80314
chr10	32636652	32637038	EPC1	-506	Intron (uc001iwi.4/80314, intron 1 of 13)	10	32556644	32636146	79503	-	80314
chr10	32735189	32735637	NA	148	5' UTR	10	32735041	32863492	128452	+	221016
chr10	32735978	32736268	NA	937	Intron (uc009xlu.2/221016, intron 1 of 8)	10	32735041	32863492	128452	+	221016
chr10	38265534	38266015	ZNF25	-81	Distal Intergenic	10	38238795	38265453	26659	-	219749
chr10	38299772	38300078	ZNF33A	194	Intron (uc001izg.3/7581, intron 1 of 4)	10	38299578	38354026	54449	+	7581
chr10	51371135	51371648	NA	0	5' UTR	10	51224681	51371331	146651	-	728404
chr10	51622601	51623420	TIMM23	0	5' UTR	10	51592081	51623386	31306	-	100287932
chr10	52385136	52385367	SGMS1	-213	Distal Intergenic	10	52065345	52384923	319579	-	259230
chr10	5727577	5728263	FAM208B	776	Intron (uc001iij.3/54906, intron 1 of 20)	10	5726801	5805703	78903	+	54906
chr10	58120910	58121426	ZWINT	0	5' UTR	10	58117199	58121034	3836	-	11130
chr10	5854196	5855020	GDI2	492	Intron (uc001iil.4/2665, intron 1 of 10)	10	5807186	5855512	48327	-	2665
chr10	60026311	60026899	IPMK	795	Intron (uc001jkb.3/253430, intron 1 of 5)	10	59951278	60027694	76417	-	253430
chr10	60028473	60028942	CISD1	0	5' UTR	10	60028862	60049019	20158	+	55847
chr10	60145107	60145405	TFAM	204	5' UTR	10	60144903	60158990	14088	+	7019
chr10	6130497	6130729	RBM17	-220	Distal Intergenic	10	6130949	6159422	28474	+	84991
chr10	63659159	63659374	ARID5B	-1639	Distal Intergenic	10	63661013	63810997	149985	+	84159
chr10	63659663	63659912	ARID5B	-1101	Distal Intergenic	10	63661013	63810997	149985	+	84159
chr10	63660116	63661410	ARID5B	0	5' UTR	10	63661013	63810997	149985	+	84159
chr10	63662056	63662494	ARID5B	1043	Exon (uc010qil.2/84159, exon 2 of 5)	10	63661013	63856707	195695	+	84159
chr10	6620046	6621667	PRKCQ	587	Intron (uc001ijj.2/5588, intron 1 of 17)	10	6469105	6622254	153150	-	5588
chr10	6622403	6623126	PRKCQ-AS1	16	Exon (uc001ijl.3/439949, exon 1 of 2)	10	6622387	6627323	4937	+	439949
chr10	70661025	70661271	DDX50	0	5' UTR	10	70661034	70674778	13745	+	79009
chr10	70715413	70715834	DDX21	-45	Distal Intergenic	10	70715879	70744825	28947	+	9188
chr10	71992010	71992391	PPA1	799	Intron (uc001jqv.1/5464, intron 1 of 10)	10	71962586	71993190	30605	-	5464
chr10	73610404	73611183	PSAP	0	5' UTR	10	73576055	73611082	35028	-	5660
chr10	73975647	73975934	ANAPC16	0	5' UTR	10	73975758	73995618	19861	+	119504
chr10	74033406	74033726	DDIT4	0	5' UTR	10	74033677	74035797	2121	+	54541
chr10	74855386	74855872	P4HA1	860	Intron (uc001jtg.3/5033, intron 1 of 14)	10	74766980	74856732	89753	-	5033
chr10	75012363	75012850	MRPS16	0	5' UTR	10	75006446	75012451	6006	-	51021
chr10	75173797	75174295	ANXA7	0	5' UTR	10	75135189	75173841	38653	-	310
chr10	75503578	75504590	SEC24C	0	5' UTR	10	75504131	75526611	22481	+	9632
chr10	75541653	75542410	CHCHD1	0	3' UTR	10	75541808	75543129	1322	+	118487
chr10	75545068	75545407	ZSWIM8	0	5' UTR	10	75545382	75561556	16175	+	23053
chr10	75910189	75911010	ADK	0	5' UTR	10	75910943	76469061	558119	+	132
chr10	7829845	7830531	KIN	0	5' UTR	10	7792925	7829990	37066	-	22944
chr10	7860164	7861566	TAF3	0	5' UTR	10	7860467	8057016	196550	+	83860
chr10	79793373	79793619	RPS24	0	5' UTR	10	79793518	79800473	6956	+	6229
chr10	88517350	88517657	BMPR1A	954	Intron (uc001kdy.3/657, intron 1 of 12)	10	88516396	88684945	168550	+	657
chr10	88517894	88518499	BMPR1A	1498	Intron (uc001kdy.3/657, intron 1 of 12)	10	88516396	88684945	168550	+	657
chr10	89263498	89264659	MIR4678	0	5' UTR	10	89263638	89263711	74	+	100616296
chr10	89265259	89265640	MINPP1	1036	Exon (uc001keu.3/9562, exon 1 of 5)	10	89264223	89313218	48996	+	9562
chr10	89266073	89266308	MINPP1	-1282	Intron (uc001keu.3/9562, intron 1 of 4)	10	89267590	89313218	45629	+	9562
chr10	89576495	89578318	CFL1P1	0	5' UTR	10	89578070	89605369	27300	+	142913
chr10	89621989	89622732	KLLN	462	5' UTR	10	89618918	89623194	4277	-	100144748
chr10	89624090	89625144	PTEN	895	5' UTR	10	89623195	89728532	105338	+	5728
chr10	90640560	90640760	STAMBPL1	616	Intron (uc001kfk.4/57559, intron 1 of 10)	10	90639944	90734910	94967	+	57559
chr10	90751228	90751593	ACTA2	-81	Exon (uc009xtp.3/355, exon 1 of 9)	10	90694831	90751147	56317	-	59
chr10	91061313	91061858	IFIT2	0	5' UTR	10	91061706	91069033	7328	+	3433
chr10	91174044	91174270	IFIT5	-55	5' UTR	10	91174325	91178576	4252	+	24138
chr10	91403690	91403921	PANK1	-42	Intron (uc001kgp.2/53354, intron 1 of 6)	10	91339254	91403648	64395	-	53354
chr10	91461090	91461548	KIF20B	0	5' UTR	10	91461367	91534700	73334	+	9585
chr10	92631459	92632146	RPP30	0	5' UTR	10	92631474	92654973	23500	+	10556
chr10	93558953	93559231	TNKS2	802	Intron (uc001khp.3/80351, intron 1 of 26)	10	93558151	93625232	67082	+	80351
chr10	93683262	93684527	BTAF1	0	5' UTR	10	93683736	93719637	35902	+	9044
chr10	94352657	94352914	KIF11	0	5' UTR	10	94352825	94415152	62328	+	3832
chr10	94353319	94353609	KIF11	494	Intron (uc001kic.3/3832, intron 1 of 21)	10	94352825	94415152	62328	+	3832
chr10	95654368	95654578	SLC35G1	620	Intron (uc001kjf.2/159371, intron 1 of 2)	10	95653748	95662491	8744	+	159371
chr10	96305932	96306341	HELLS	358	5' UTR	10	96305574	96361856	56283	+	3070
chr10	97803344	97804820	CCNJ	185	5' UTR	10	97803159	97820625	17467	+	54619
chr10	99078756	99079108	FRAT1	0	5' UTR	10	99079022	99081672	2651	+	10023
chr10	99093191	99093517	FRAT2	941	3' UTR	10	99092254	99094458	2205	-	23401
chr10	99205395	99205773	EXOSC1	0	5' UTR	10	99195666	99205768	10103	-	51013
chr10	99257932	99258329	MMS19	0	5' UTR	10	99218081	99258149	40069	-	64210
chr10	99393194	99393415	MORN4	0	5' UTR	10	99374310	99393344	19035	-	118812
chr11	102187857	102188404	BIRC3	0	5' UTR	11	102188181	102210135	21955	+	330
chr11	102322275	102322950	TMEM123	825	Intron (uc001pha.3/114908, intron 1 of 4)	11	102267056	102323775	56720	-	114908
chr11	102323851	102324133	TMEM123	-76	Distal Intergenic	11	102267056	102323775	56720	-	114908
chr11	102961772	102962504	DCUN1D5	402	5' UTR	11	102921413	102962906	41494	-	84259
chr11	102979836	102980264	DYNC2H1	0	5' UTR	11	102980160	103350591	370432	+	79659
chr11	10561735	10562679	RNF141	95	5' UTR	11	10533225	10562774	29550	-	50862
chr11	105947386	105949111	KBTBD3	0	5' UTR	11	105921825	105948465	26641	-	143879
chr11	107328071	107328725	CWF19L2	0	5' UTR	11	107197072	107328572	131501	-	143884
chr11	107435783	107436545	ALKBH8	0	5' UTR	11	107373453	107436424	62972	-	91801
chr11	107728514	107729958	SLC35F2	0	5' UTR	11	107661717	107729680	67964	-	54733
chr11	10773324	10774097	CTR9	513	Intron (uc001mja.3/9646, intron 1 of 24)	11	10772811	10801290	28480	+	9646
chr11	107880076	107881250	CUL5	668	Exon (uc001pju.3/8065, exon 1 of 20)	11	107879408	107978488	99081	+	8065
chr11	108091679	108092830	NPAT	535	Intron (uc001pjz.4/4863, intron 1 of 17)	11	108028119	108093365	65247	-	4863
chr11	108093811	108094776	ATM	0	5' UTR	11	108094256	108100091	5836	+	472
chr11	10830476	10830789	EIF4G2	0	5' UTR	11	10818593	10830582	11990	-	1982
chr11	108337662	108338545	C11orf65	0	5' UTR	11	108179246	108338258	159013	-	160140
chr11	108464262	108464633	EXPH5	0	5' UTR	11	108376158	108464374	88217	-	23086
chr11	108535364	108536057	DDX10	0	5' UTR	11	108535816	108792970	257155	+	1662
chr11	10879290	10880354	ZBED5	0	5' UTR	11	10874251	10879366	5116	-	58486
chr11	109962782	109963283	ZC3H12C	-643	Distal Intergenic	11	109963926	110042566	78641	+	85463
chr11	109964457	109965290	ZC3H12C	370	Intron (uc010rwc.2/85463, intron 1 of 5)	11	109964087	110042566	78480	+	85463
chr11	110165932	110166674	RDX	763	Intron (uc009yxx.1/5962, intron 1 of 16)	11	110045605	110167437	121833	-	5962
chr11	111410333	111410667	LAYN	-566	Distal Intergenic	11	111411233	111432470	21238	+	143903
chr11	111411141	111411798	LAYN	0	5' UTR	11	111411233	111432470	21238	+	143903
chr11	111412094	111412742	LAYN	35	5' UTR	11	111412059	111432470	20412	+	143903
chr11	111475071	111475281	SIK2	1901	Intron (uc001plt.3/23235, intron 1 of 14)	11	111473170	111597632	124463	+	23235
chr11	111749024	111750500	C11orf1	0	5' UTR	11	111749948	111754797	4850	+	64776
chr11	111797382	111798399	DIXDC1	0	3' UTR	11	111797868	111846719	48852	+	85458
chr11	111895057	111896731	DLAT	0	5' UTR	11	111895538	111935002	39465	+	1737
chr11	111944525	111945293	PIH1D2	0	5' UTR	11	111934734	111944895	10162	-	120379
chr11	111956845	111957196	TIMM8B	326	Exon (uc001pmy.3/26521, exon 2 of 3)	11	111955539	111957522	1984	-	26521
chr11	111957397	111958184	TIMM8B	0	5' UTR	11	111955539	111957522	1984	-	26521
chr11	112034256	112034905	IL18	0	5' UTR	11	112013974	112034840	20867	-	3606
chr11	112096808	112097115	PTS	0	5' UTR	11	112097088	112104695	7608	+	5805
chr11	113644201	113644859	ZW10	0	5' UTR	11	113603905	113644485	40581	-	9183
chr11	114270694	114272196	RBM7	0	5' UTR	11	114271384	114279635	8252	+	10179
chr11	114310556	114310815	REXO2	448	Intron (uc001poy.3/25996, intron 1 of 6)	11	114310108	114321000	10893	+	25996
chr11	116658110	116659163	ZPR1	0	5' UTR	11	116649276	116658739	9464	-	8882
chr11	116706337	116706594	APOA1	1744	3' UTR	11	116706469	116708338	1870	-	335
chr11	117102416	117102776	PCSK7	35	5' UTR	11	117075788	117102811	27024	-	9159
chr11	118122389	118123164	MPZL3	0	5' UTR	11	118100336	118123011	22676	-	196264
chr11	118230349	118230825	UBE4A	53	5' UTR	11	118230296	118269926	39631	+	9354
chr11	118271616	118273192	ATP5MG	0	5' UTR	11	118272104	118280562	8459	+	10632
chr11	118307980	118309726	KMT2A	775	Intron (uc001psz.1/4297, intron 1 of 3)	11	118307205	118397539	90335	+	4297
chr11	118436363	118436791	IFT46	0	5' UTR	11	118415243	118436791	21549	-	56912
chr11	118442367	118444104	ARCN1	0	5' UTR	11	118443102	118473747	30646	+	372
chr11	118478341	118479299	PHLDB1	0	5' UTR	11	118478451	118528748	50298	+	23187
chr11	11862613	11862851	USP47	-119	Distal Intergenic	11	11862970	11964659	101690	+	55031
chr11	11863052	11863586	USP47	82	5' UTR	11	11862970	11980872	117903	+	55031
chr11	11863991	11864776	USP47	1021	Intron (uc001mjq.1/55031, intron 1 of 20)	11	11862970	11980872	117903	+	55031
chr11	118663123	118663745	DDX6	-1151	Distal Intergenic	11	118618473	118661972	43500	-	1656
chr11	118868013	118869020	CCDC84	0	5' UTR	11	118868852	118886455	17604	+	338657
chr11	118901118	118901785	SLC37A4	0	5' UTR	11	118895061	118901616	6556	-	2542
chr11	118927163	118928644	HYOU1	0	5' UTR	11	118914896	118927916	13021	-	10525
chr11	118937942	118939133	VPS11	0	5' UTR	11	118938493	118952688	14196	+	55823
chr11	118955576	118956583	HMBS	0	5' UTR	11	118955587	118963521	7935	+	3145
chr11	118964330	118965272	H2AFX	905	3' UTR	11	118964585	118966177	1593	-	3014
chr11	118965621	118966256	H2AFX	0	3' UTR	11	118964585	118966177	1593	-	3014
chr11	118971854	118973352	DPAGT1	0	5' UTR	11	118967213	118972785	5573	-	1798
chr11	118977616	118978294	C2CD2L	0	5' UTR	11	118978093	118987827	9735	+	9854
chr11	118978887	118979429	C2CD2L	794	Intron (uc001pvn.3/9854, intron 1 of 13)	11	118978093	118987827	9735	+	9854
chr11	118991959	118992992	HINFP	0	5' UTR	11	118992233	119002246	10014	+	25988
chr11	119076577	119076992	CBL	0	5' UTR	11	119076986	119178859	101874	+	867
chr11	119077602	119078273	CBL	616	Intron (uc001pwe.4/867, intron 1 of 15)	11	119076986	119178859	101874	+	867
chr11	119204849	119205294	RNF26	0	5' UTR	11	119205210	119208024	2815	+	79102
chr11	119251678	119252688	USP2-AS1	0	5' UTR	11	119252488	119369944	117457	+	100499227
chr11	119293092	119293383	THY1	863	Intron (uc001pwo.3/100499227, intron 2 of 3)	11	119288655	119294246	5592	-	7070
chr11	119293631	119294188	THY1	58	5' UTR	11	119288655	119294246	5592	-	7070
chr11	120081318	120081676	OAF	-71	Distal Intergenic	11	120081747	120100650	18904	+	220323
chr11	120082333	120082579	OAF	586	Intron (uc001pxb.3/220323, intron 1 of 3)	11	120081747	120100650	18904	+	220323
chr11	120196596	120196801	TMEM136	758	Intron (uc001pxg.3/219902, intron 1 of 3)	11	120195838	120204388	8551	+	219902
chr11	120205719	120206735	ARHGEF12	-883	Distal Intergenic	11	120207618	120319068	111451	+	23365
chr11	121162902	121164374	SC5D	0	5' UTR	11	121163388	121176419	13032	+	6309
chr11	122525177	122526893	UBASH3B	0	5' UTR	11	122526398	122685187	158790	+	84959
chr11	122527256	122527834	UBASH3B	858	Intron (uc001pyi.4/84959, intron 1 of 13)	11	122526398	122685187	158790	+	84959
chr11	123611880	123612853	ZNF202	0	5' UTR	11	123594997	123612363	17367	-	7753
chr11	124492254	124493600	TBRG1	0	3' UTR	11	124492742	124505822	13081	+	84897
chr11	124542995	124544098	SPA17	0	5' UTR	11	124543740	124564687	20948	+	53340
chr11	124609626	124610899	NRGN	0	5' UTR	11	124609829	124617102	7274	+	4900
chr11	124629456	124630406	ESAM	1817	Intron (uc010sao.2/90952, intron 1 of 3)	11	124622026	124632223	10198	-	90952
chr11	124630854	124631905	ESAM	318	Intron (uc010sao.2/90952, intron 1 of 3)	11	124622026	124632223	10198	-	90952
chr11	124632484	124633207	ESAM	-261	Distal Intergenic	11	124623019	124632223	9205	-	90952
chr11	124669081	124669890	MSANTD2	409	5' UTR	11	124636394	124670299	33906	-	79684
chr11	124670263	124670750	MSANTD2	0	5' UTR	11	124636394	124670299	33906	-	79684
chr11	124823506	124824552	CCDC15	0	5' UTR	11	124824017	124911385	87369	+	80071
chr11	124933062	124933271	SLC37A2	49	5' UTR	11	124933013	124960412	27400	+	219855
chr11	125439775	125440106	EI24	477	Intron (uc001qca.3/9538, intron 1 of 11)	11	125439298	125454575	15278	+	9538
chr11	125461906	125463463	STT3A	0	5' UTR	11	125462739	125479793	17055	+	3703
chr11	125495308	125496454	CHEK1	0	5' UTR	11	125496124	125527042	30919	+	1111
chr11	125772641	125773061	PUS3	55	Intron (uc001qcy.2/83480, intron 1 of 3)	11	125763380	125773116	9737	-	83480
chr11	126080947	126082310	FAM118B	0	5' UTR	11	126081619	126132879	51261	+	79607
chr11	126138195	126139467	FOXRED1	0	5' UTR	11	126138935	126148027	9093	+	55572
chr11	126153257	126153516	TIRAP	275	Intron (uc001qdl.1/114609, intron 1 of 4)	11	126152982	126164828	11847	+	114609
chr11	126173474	126174629	DCPS	0	5' UTR	11	126173647	126215644	41998	+	28960
chr11	126224639	126225478	GSEC	4	5' UTR	11	126211612	126225482	13871	-	399972
chr11	126226224	126227403	ST3GAL4	435	Intron (uc001qds.3/6484, intron 1 of 10)	11	126225789	126284536	58748	+	6484
chr11	128554550	128555948	FLI1	-482	Intron (uc001qek.3/uc001qek.3, intron 1 of 1)	11	128556430	128683162	126733	+	2313
chr11	128775639	128775876	C11orf45	-47	5' UTR	11	128769460	128775592	6133	-	219833
chr11	129764650	129766315	NFRKB	0	5' UTR	11	129733670	129765490	31821	-	4798
chr11	129872348	129873889	LINC00167	0	3' UTR	11	129872519	129875381	2863	+	440072
chr11	129938922	129939370	APLP2	-346	Distal Intergenic	11	129939716	130014706	74991	+	334
chr11	129940914	129941250	APLP2	451	Intron (uc001qfp.3/334, intron 1 of 16)	11	129940463	130014706	74244	+	334
chr11	130183271	130184146	ZBTB44	461	Intron (uc001qfx.3/29068, intron 1 of 10)	11	130096574	130184607	88034	-	29068
chr11	134093846	134094495	NCAPD3	0	5' UTR	11	134022337	134094426	72090	-	23310
chr11	134094989	134095660	VPS26B	428	5' UTR	11	134094561	134117686	23126	+	112936
chr11	134122533	134123654	ACAD8	0	5' UTR	11	134123434	134129819	6386	+	27034
chr11	14541234	14542248	PSMA1	0	5' UTR	11	14515188	14541991	26804	-	5682
chr11	17229229	17230371	PIK3C2A	0	5' UTR	11	17099277	17229530	130254	-	5286
chr11	18343315	18343856	HPS5	0	5' UTR	11	18300217	18343721	43505	-	11234
chr11	18655658	18656394	SPTY2D1	0	5' UTR	11	18627948	18656020	28073	-	144108
chr11	19262465	19262725	E2F8	0	5' UTR	11	19245610	19262507	16898	-	79733
chr11	27528059	27528620	BDNF-AS	0	5' UTR	11	27528399	27699350	170952	+	497258
chr11	28129011	28129335	KIF18A	411	Intron (uc001msc.2/81930, intron 1 of 16)	11	28042163	28129746	87584	-	81930
chr11	3012031	3012904	NAP1L4	703	Intron (uc001lxc.3/4676, intron 1 of 15)	11	2965660	3013607	47948	-	4676
chr11	3078600	3078869	CARS	0	5' UTR	11	3022152	3078681	56530	-	833
chr11	31391213	31391722	DNAJC24	0	5' UTR	11	31391377	31438885	47509	+	120526
chr11	31530607	31532096	IMMP1L	0	5' UTR	11	31453949	31531169	77221	-	196294
chr11	34072759	34072976	CAPRIN1	-254	Distal Intergenic	11	34073230	34120607	47378	+	4076
chr11	34937934	34938248	APIP	0	5' UTR	11	34896714	34937939	41226	-	51074
chr11	45939401	45939867	PEX16	0	5' UTR	11	45931220	45939674	8455	-	9409
chr11	46299917	46300170	CREB3L1	689	Intron (uc021qik.1/90993, intron 1 of 11)	11	46299228	46342972	43745	+	90993
chr11	46722329	46722623	ZNF408	12	5' UTR	11	46722317	46727466	5150	+	79797
chr11	47236344	47236581	DDB2	0	5' UTR	11	47236493	47260769	24277	+	1643
chr11	47269973	47270884	NR1H3	0	5' UTR	11	47270449	47290584	20136	+	10062
chr11	47787928	47788302	FNBP4	362	Intron (uc001ngj.3/23360, intron 1 of 16)	11	47738069	47788664	50596	-	23360
chr11	57282165	57282402	SLC43A1	0	5' UTR	11	57252004	57282358	30355	-	8501
chr11	57298193	57298539	TIMM10	0	5' UTR	11	57295936	57298232	2297	-	26519
chr11	57333570	57333864	UBE2L6	1316	Intron (uc001nkn.2/9246, intron 1 of 3)	11	57319128	57335180	16053	-	9246
chr11	57479665	57480314	TMX2-CTNND1	0	5' UTR	11	57479995	57586652	106658	+	100528016
chr11	59578053	59578262	MRPL16	83	5' UTR	11	59573608	59578345	4738	-	54948
chr11	60673656	60674244	PRPF19	0	5' UTR	11	60658020	60674061	16042	-	27339
chr11	60681285	60681686	TMEM109	0	5' UTR	11	60681371	60690915	9545	+	79073
chr11	61129143	61129894	CYB561A3	0	5' UTR	11	61116220	61129755	13536	-	220002
chr11	61160070	61160289	TMEM216	205	5' UTR	11	61159865	61166335	6471	+	51259
chr11	61559634	61560762	FEN1	0	5' UTR	11	61560109	61564714	4606	+	2237
chr11	62420127	62420547	INTS5	227	Intron (uc001nud.3/80789, intron 1 of 1)	11	62414320	62420774	6455	-	80789
chr11	62432590	62432856	CSKMT	0	5' UTR	11	62432779	62434923	2145	+	751071
chr11	62439049	62439309	LBHD1	0	5' UTR	11	62430289	62439241	8953	-	79081
chr11	62495142	62496567	TTC9C	0	5' UTR	11	62495584	62506108	10525	+	283237
chr11	62538529	62538889	TAF6L	0	5' UTR	11	62538775	62546260	7486	+	10629
chr11	62573034	62573323	NXF1	-70	Downstream (1-2kb)	11	62566011	62572964	6954	-	10482
chr11	62599517	62599789	STX5	0	5' UTR	11	62574332	62599563	25232	-	6811
chr11	63580288	63580764	SPINDOC	-159	Distal Intergenic	11	63580923	63595190	14268	+	144097
chr11	63581453	63581681	SPINDOC	530	Intron (uc001nxt.3/144097, intron 1 of 5)	11	63580923	63595190	14268	+	144097
chr11	63607279	63607947	MARK2	879	Intron (uc001nxv.4/2011, intron 1 of 16)	11	63606400	63678492	72093	+	2011
chr11	63741883	63742562	COX8A	0	5' UTR	11	63742079	63744015	1937	+	1351
chr11	63753265	63753978	OTUB1	0	5' UTR	11	63753325	63765892	12568	+	55611
chr11	63952532	63953230	STIP1	-357	Distal Intergenic	11	63953587	63963348	9762	+	10963
chr11	63974026	63974228	FERMT3	0	5' UTR	11	63974152	63991363	17212	+	83706
chr11	63997670	63998315	DNAJC4	0	5' UTR	11	63997753	64001753	4001	+	3338
chr11	64008155	64008557	FKBP2	0	5' UTR	11	64008413	64011607	3195	+	2286
chr11	64008800	64009156	FKBP2	196	Intron (uc001nyy.3/2286, intron 1 of 5)	11	64008604	64011607	3004	+	2286
chr11	64013746	64013951	PPP1R14B	462	Exon (uc001nza.3/26472, exon 1 of 4)	11	64011951	64014413	2463	-	26472
chr11	64014362	64014834	PPP1R14B	0	5' UTR	11	64011951	64014413	2463	-	26472
chr11	64018441	64018679	PLCB3	-316	Distal Intergenic	11	64018995	64036619	17625	+	5331
chr11	64052125	64052727	GPR137	0	5' UTR	11	64052283	64056972	4690	+	56834
chr11	64072053	64072614	ESRRA	-430	3' UTR	11	64073044	64084210	11167	+	2101
chr11	64084822	64085894	PRDX5	0	5' UTR	11	64085560	64089295	3736	+	25824
chr11	64684480	64685234	ATG2A	0	5' UTR	11	64662004	64684722	22719	-	23130
chr11	64781452	64781879	ARL2-SNX15	0	5' UTR	11	64781585	64808044	26460	+	100528018
chr11	64850992	64851213	CDCA5	402	Exon (uc001ocp.2/113130, exon 2 of 6)	11	64844927	64851615	6689	-	113130
chr11	64851870	64852111	ZFPL1	157	Intron (uc009yqa.3/7542, intron 1 of 2)	11	64851713	64853485	1773	+	7542
chr11	64889552	64890156	FAU	0	5' UTR	11	64888099	64889672	1574	-	2197
chr11	64949291	64949651	CAPN1	0	5' UTR	11	64949304	64979477	30174	+	823
chr11	65028987	65030102	POLA2	0	5' UTR	11	65029432	65047491	18060	+	23649
chr11	65082342	65083173	CDC42EP2	53	5' UTR	11	65082289	65089900	7612	+	10435
chr11	65101047	65101568	DPF2	0	5' UTR	11	65101225	65120451	19227	+	5977
chr11	65102002	65102366	DPF2	777	Intron (uc001odm.3/5977, intron 1 of 10)	11	65101225	65120451	19227	+	5977
chr11	65290559	65290875	SCYL1	-1673	Distal Intergenic	11	65292548	65306011	13464	+	57410
chr11	65292592	65293145	SCYL1	44	5' UTR	11	65292548	65306182	13635	+	57410
chr11	65337189	65338175	SSSCA1	0	3' UTR	11	65337943	65339239	1297	+	10534
chr11	65381574	65383333	MAP3K11	0	5' UTR	11	65365226	65381720	16495	-	4296
chr11	65430730	65431128	RELA	-287	Distal Intergenic	11	65421072	65430443	9372	-	5970
chr11	65478993	65480179	KAT5	0	5' UTR	11	65479473	65487077	7605	+	10524
chr11	65624486	65624845	CFL1	1256	Intron (uc001ofs.3/1072, intron 1 of 3)	11	65622285	65626101	3817	-	1072
chr11	65655553	65656816	FIBP	0	5' UTR	11	65651211	65656010	4800	-	9158
chr11	65657621	65658180	CCDC85B	0	5' UTR	11	65657875	65659106	1232	+	11007
chr11	65659421	65659626	CCDC85B	1546	Downstream (<1kb)	11	65657875	65659106	1232	+	11007
chr11	65666862	65667075	FOSL1	922	Intron (uc001ogg.1/8061, intron 1 of 3)	11	65659692	65667997	8306	-	8061
chr11	65728757	65729251	SART1	0	5' UTR	11	65729160	65731983	2824	+	9092
chr11	65769223	65770021	EIF1AD	0	5' UTR	11	65764016	65769637	5622	-	84285
chr11	65819612	65820267	SF3B2	0	3' UTR	11	65819816	65821319	1504	+	10992
chr11	66025166	66025871	KLC2	0	5' UTR	11	66025174	66035332	10159	+	64837
chr11	66034821	66035339	RAB1B	-717	3' UTR	11	66036056	66044963	8908	+	81876
chr11	66035560	66036142	RAB1B	0	5' UTR	11	66036056	66044963	8908	+	81876
chr11	66112153	66112670	BRMS1	0	5' UTR	11	66104804	66112582	7779	-	25855
chr11	66205755	66206593	MRPL11	0	5' UTR	11	66202550	66206310	3761	-	65003
chr11	66247293	66248111	DPP3	0	5' UTR	11	66247484	66277130	29647	+	10072
chr11	6625342	6625799	ILK	135	5' UTR	11	6625207	6632099	6893	+	3611
chr11	66360276	66360866	CCDC87	0	5' UTR	11	66357640	66360554	2915	-	55231
chr11	66383772	66384292	RBM14-RBM4	0	5' UTR	11	66384053	66412103	28051	+	100526737
chr11	66511768	66512100	C11orf80	-107	Distal Intergenic	11	66512207	66610987	98781	+	79703
chr11	66887446	66888865	KDM2A	0	5' UTR	11	66888705	67025550	136846	+	22992
chr11	67034719	67034978	GRK2	814	Intron (uc009yrn.1/156, intron 1 of 20)	11	67033905	67054029	20125	+	156
chr11	67120868	67121379	POLD4	0	5' UTR	11	67118236	67121067	2832	-	57804
chr11	67195557	67196340	RPS6KB2	0	5' UTR	11	67195935	67202879	6945	+	6199
chr11	67250202	67250416	AIP	-89	Distal Intergenic	11	67250505	67258579	8075	+	9049
chr11	67275608	67276121	CDK2AP2	0	5' UTR	11	67273961	67275658	1698	-	10263
chr11	67374077	67374623	NDUFV1	0	5' UTR	11	67374323	67380012	5690	+	4723
chr11	67797642	67798522	NDUFS8	0	5' UTR	11	67798084	67801197	3114	+	4728
chr11	67887682	67887964	CHKA	894	Intron (uc001onj.3/1119, intron 1 of 11)	11	67820326	67888858	68533	-	1119
chr11	68227734	68228201	PPP6R3	0	5' UTR	11	68228186	68321725	93540	+	55291
chr11	68670746	68672157	MRPL21	0	5' UTR	11	68658746	68671303	12558	-	219927
chr11	70049094	70049417	FADD	0	5' UTR	11	70049269	70053508	4240	+	8772
chr11	70116446	70116698	PPFIA1	-108	Distal Intergenic	11	70116806	70224598	107793	+	8500
chr11	71163830	71164278	NADSYN1	0	5' UTR	11	71164217	71187652	23436	+	55191
chr11	71497469	71497957	FAM86C1	-600	Distal Intergenic	11	71498557	71512280	13724	+	55199
chr11	71498189	71498486	FAM86C1	-71	Distal Intergenic	11	71498557	71512280	13724	+	55199
chr11	71638978	71640810	LOC100133315	0	5' UTR	11	71576555	71639493	62939	-	100133315
chr11	71790921	71791860	LRTOMT	0	5' UTR	11	71791377	71807938	16562	+	220074
chr11	71813887	71814241	LAMTOR1	192	Exon (uc001ort.3/55004, exon 1 of 5)	11	71808338	71814433	6096	-	55004
chr11	71823190	71823854	ANAPC15	0	5' UTR	11	71817424	71823822	6399	-	25906
chr11	71934081	71934629	INPPL1	-1253	Distal Intergenic	11	71935882	71950188	14307	+	3636
chr11	71935099	71935479	INPPL1	-403	Distal Intergenic	11	71935882	71950188	14307	+	3636
chr11	72851471	72852147	FCHSD2	-298	Intron (uc001oth.4/9873, intron 1 of 18)	11	72553999	72851173	297175	-	9873
chr11	72852443	72853025	FCHSD2	118	5' UTR	11	72547790	72853143	305354	-	9873
chr11	73309070	73310006	FAM168A	0	5' UTR	11	73117028	73309228	192201	-	23201
chr11	73470752	73470987	RAB6A	151	Intron (uc021qnd.1/5870, intron 1 of 7)	11	73386683	73471138	84456	-	5870
chr11	73471683	73472059	RAB6A	142	5' UTR	11	73386683	73472201	85519	-	5870
chr11	73587312	73587690	PAAF1	-54	Intron (uc001ouj.3/51287, intron 1 of 1)	11	73587744	73638781	51038	+	80227
chr11	73588096	73588500	PAAF1	82	5' UTR	11	73588014	73638781	50768	+	80227
chr11	73693756	73694288	UCP2	0	5' UTR	11	73685716	73693889	8174	-	7351
chr11	74108635	74108998	PGM2L1	504	Intron (uc001ovb.1/283209, intron 1 of 13)	11	74041361	74109502	68142	-	283209
chr11	74109260	74110438	PGM2L1	0	5' UTR	11	74041361	74109502	68142	-	283209
chr11	74659586	74659806	XRRA1	426	Intron (uc001ovm.2/143570, intron 1 of 13)	11	74518784	74660232	141449	-	143570
chr11	74660059	74660595	XRRA1	0	5' UTR	11	74518784	74660232	141449	-	143570
chr11	74699579	74700041	NEU3	0	5' UTR	11	74699950	74718743	18794	+	10825
chr11	74700279	74700501	NEU3	329	Intron (uc001ovv.3/10825, intron 2 of 3)	11	74699950	74718743	18794	+	10825
chr11	75061335	75061936	ARRB1	939	Intron (uc001owe.2/408, intron 1 of 15)	11	74971166	75062875	91710	-	408
chr11	75063319	75063574	ARRB1	-444	Distal Intergenic	11	74971166	75062875	91710	-	408
chr11	75111170	75111544	SNORD15A	0	Exon (uc001owj.1/6079, exon 1 of 1)	11	75111435	75111582	148	+	6079
chr11	75273103	75273893	SERPINH1	0	5' UTR	11	75273415	75283849	10435	+	871
chr11	75525589	75526322	UVRAG	0	5' UTR	11	75526212	75855282	329071	+	7405
chr11	75526572	75528015	UVRAG	360	Intron (uc001oxc.3/7405, intron 1 of 14)	11	75526212	75855282	329071	+	7405
chr11	76381018	76381250	LRRC32	0	5' UTR	11	76368568	76381044	12477	-	2615
chr11	76493666	76494196	TSKU	-89	Intron (uc031qcw.1/25987, intron 1 of 1)	11	76494285	76509198	14914	+	25987
chr11	76572350	76572916	ACER3	367	Intron (uc010rsg.1/55331, intron 1 of 8)	11	76571983	76734850	162868	+	55331
chr11	77530632	77530857	RSF1	1023	Intron (uc001oyn.3/51773, intron 1 of 15)	11	77377274	77531880	154607	-	51773
chr11	77705307	77705743	INTS4	0	5' UTR	11	77589766	77705717	115952	-	92105
chr11	77790496	77790995	NDUFC2-KCTD14	270	5' UTR	11	77726761	77791265	64505	-	100532726
chr11	77898941	77899920	KCTD21	0	5' UTR	11	77882298	77899664	17367	-	283219
chr11	78285040	78286356	NARS2	0	5' UTR	11	78147007	78285909	138903	-	79731
chr11	809100	809616	RPLP2	-320	Distal Intergenic	11	809936	812876	2941	+	6181
chr11	82611316	82613217	DDIAS	0	5' UTR	11	82612737	82645699	32963	+	220042
chr11	82867335	82867965	PCF11	-172	Distal Intergenic	11	82868137	82881037	12901	+	51585
chr11	82868796	82869902	PCF11	659	Intron (uc010rsu.1/51585, intron 1 of 7)	11	82868137	82896835	28699	+	51585
chr11	82996548	82997767	CCDC90B	0	5' UTR	11	82972502	82997019	24518	-	60492
chr11	85358676	85359617	TMEM126A	0	5' UTR	11	85358963	85367597	8635	+	84233
chr11	85374273	85375623	CREBZF	559	3' UTR	11	85368608	85376182	7575	-	58487
chr11	85375905	85376326	CREBZF	0	5' UTR	11	85368608	85376182	7575	-	58487
chr11	85954388	85954637	EED	-1169	Distal Intergenic	11	85955806	85988577	32772	+	8726
chr11	85954840	85955866	EED	0	5' UTR	11	85955806	85988577	32772	+	8726
chr11	85956373	85957324	EED	567	Exon (uc010rtm.2/8726, exon 1 of 10)	11	85955806	85989785	33980	+	8726
chr11	86012967	86014089	HIKESHI	0	5' UTR	11	86013253	86056985	43733	+	51501
chr11	86666635	86666844	LOC100506368	0	Exon (uc001pcf.3/100506368, exon 1 of 3)	11	86666663	86711989	45327	+	100506368
chr11	8703935	8704394	RPL27A	0	5' UTR	11	8703995	8711419	7425	+	6157
chr11	87908270	87909059	RAB38	0	5' UTR	11	87846415	87908635	62221	-	23682
chr11	88069755	88071462	CTSC	0	5' UTR	11	88026760	88070941	44182	-	1075
chr11	8932587	8933171	AKIP1	0	5' UTR	11	8932701	8941626	8926	+	56672
chr11	89955276	89955643	CHORDC1	889	Intron (uc001pdg.2/26973, intron 1 of 10)	11	89933597	89956532	22936	-	26973
chr11	89956017	89956986	CHORDC1	0	5' UTR	11	89933597	89956532	22936	-	26973
chr11	92930193	92930602	SLC36A4	493	Intron (uc001pdn.3/120103, intron 1 of 10)	11	92880850	92931095	50246	-	120103
chr11	92931325	92931621	SLC36A4	-230	Distal Intergenic	11	92880850	92931095	50246	-	120103
chr11	93474479	93475262	C11orf54	0	5' UTR	11	93474793	93496247	21455	+	28970
chr11	93517102	93517538	MED17	0	5' UTR	11	93517405	93522962	5558	+	9440
chr11	93517963	93518455	MED17	558	Intron (uc001pel.2/9440, intron 1 of 1)	11	93517405	93546496	29092	+	9440
chr11	93861783	93862004	PANX1	-90	Intron (uc001pen.1/uc001pen.1, intron 1 of 2)	11	93862094	93915132	53039	+	24145
chr11	93862838	93863047	PANX1	744	Intron (uc001peq.3/24145, intron 1 of 4)	11	93862094	93915137	53044	+	24145
chr11	94226194	94226630	MRE11	410	Intron (uc001peu.2/4361, intron 1 of 19)	11	94150469	94227040	76572	-	4361
chr11	94226910	94227662	MRE11	0	5' UTR	11	94150469	94227040	76572	-	4361
chr11	94277053	94277524	FUT4	36	5' UTR	11	94277017	94283064	6048	+	2526
chr11	94706489	94707254	CWC15	0	5' UTR	11	94695787	94706776	10990	-	51503
chr11	94823543	94823762	ENDOD1	569	Intron (uc001pfh.3/23052, intron 1 of 1)	11	94822974	94865815	42842	+	23052
chr11	94962706	94963811	SESN3	435	Intron (uc001pfj.4/143686, intron 1 of 9)	11	94898677	94964246	65570	-	143686
chr11	94964182	94965147	SESN3	0	5' UTR	11	94898677	94964246	65570	-	143686
chr11	95522198	95522675	FAM76B	279	5' UTR	11	95502106	95522954	20849	-	143684
chr11	95523086	95524879	CEP57	0	5' UTR	11	95523625	95556379	32755	+	9702
chr11	95656136	95656888	MTMR2	72	5' UTR	11	95578117	95656960	78844	-	8898
chr11	95657215	95657640	MTMR2	0	5' UTR	11	95566044	95657371	91328	-	8898
chr11	9596866	9597387	WEE1	0	5' UTR	11	9597088	9603017	5930	+	7465
chr11	96076012	96076222	MAML2	122	5' UTR	11	95711440	96076344	364905	-	84441
chr11	96122193	96123640	CCDC82	0	5' UTR	11	96085929	96123083	37155	-	79780
chr12	100594416	100594723	ACTR6	0	5' UTR	12	100594555	100618202	23648	+	64431
chr12	100660268	100661116	DEPDC4	0	5' UTR	12	100631746	100660857	29112	-	120863
chr12	100661706	100661934	SCYL2	157	Intron (uc009ztw.1/55681, intron 1 of 10)	12	100661549	100733914	72366	+	55681
chr12	100662292	100662579	SCYL2	743	Intron (uc009ztw.1/55681, intron 1 of 10)	12	100661549	100733914	72366	+	55681
chr12	101673620	101674120	UTP20	0	5' UTR	12	101673905	101685205	11301	+	27340
chr12	102092375	102092726	CHPT1	958	Intron (uc001tin.3/56994, intron 1 of 8)	12	102091417	102123424	32008	+	56994
chr12	102514149	102514910	PARPBP	0	5' UTR	12	102514163	102549062	34900	+	55010
chr12	10365959	10366628	GABARAPL1	470	Exon (uc001qxt.3/23710, exon 2 of 6)	12	10365489	10375724	10236	+	23710
chr12	104323102	104323874	TTC41P	115	5' UTR	12	104237527	104323989	86463	-	253724
chr12	104359421	104360180	TDG	0	5' UTR	12	104359593	104374446	14854	+	6996
chr12	1058592	1058823	RAD52	8	5' UTR	12	1023060	1058831	35772	-	5893
chr12	106696282	106696700	TCP11L2	0	5' UTR	12	106696581	106719672	23092	+	255394
chr12	106752046	106752278	POLR3B	186	Intron (uc001tlp.3/55703, intron 1 of 27)	12	106751860	106903976	152117	+	55703
chr12	107167671	107168108	RIC8B	-291	Intron (uc021rdg.1/100287944, intron 1 of 3)	12	107168399	107265251	96853	+	55188
chr12	107350477	107350788	TMEM263	933	Intron (uc001tmb.3/90488, intron 1 of 3)	12	107349544	107367813	18270	+	90488
chr12	107486924	107487939	CRY1	0	5' UTR	12	107385143	107487635	102493	-	1407
chr12	10875953	10876997	YBX3	0	5' UTR	12	10851676	10875953	24278	-	8531
chr12	108954192	108955640	SART3	0	3' UTR	12	108915991	108955165	39175	-	9733
chr12	108955930	108956594	ISCU	0	5' UTR	12	108956294	108961684	5391	+	23479
chr12	109123666	109123943	CORO1C	676	Intron (uc031qjk.1/23603, intron 1 of 10)	12	109038885	109124619	85735	-	23603
chr12	109914925	109915845	KCTD10	0	5' UTR	12	109886460	109915155	28696	-	83892
chr12	1100828	1101278	ERC1	424	Intron (uc001qiz.2/23085, intron 1 of 19)	12	1100404	1605099	504696	+	23085
chr12	110939169	110939861	VPS29	55	3' UTR	12	110929330	110939916	10587	-	51699
chr12	112123128	112123335	BRAP	189	Intron (uc009zvv.3/8315, intron 1 of 11)	12	112079950	112123524	43575	-	8315
chr12	112279356	112279825	MAPKAPK5-AS1	0	Exon (uc001tsv.2/51275, exon 1 of 2)	12	112277573	112279710	2138	-	51275
chr12	112546584	112546833	NAA25	0	5' UTR	12	112464493	112546635	82143	-	80018
chr12	118796771	118797013	TAOK3	399	Intron (uc001twx.3/51347, intron 1 of 20)	12	118587606	118797412	209807	-	51347
chr12	118815062	118815281	SUDS3	704	Intron (uc001twz.3/64426, intron 1 of 11)	12	118814358	118855840	41483	+	64426
chr12	120875677	120875979	COX6A1	0	5' UTR	12	120875893	120878545	2653	+	1337
chr12	120966666	120967652	COQ5	0	5' UTR	12	120941082	120966964	25883	-	84274
chr12	120972724	120973247	RNF10	592	Exon (uc001typ.4/9921, exon 1 of 17)	12	120972132	121015397	43266	+	9921
chr12	121018965	121019388	POP5	0	5' UTR	12	121016848	121019201	2354	-	51367
chr12	121124134	121124629	MLEC	-320	Distal Intergenic	12	121124949	121139667	14719	+	9761
chr12	121838304	121838612	RNF34	418	Exon (uc001uan.3/uc001uan.3, exon 1 of 1)	12	121837886	121862155	24270	+	80196
chr12	122017963	122018384	KDM2B	0	5' UTR	12	121866900	122018364	151465	-	84678
chr12	122018872	122019436	KDM2B	0	5' UTR	12	121866900	122018920	152021	-	84678
chr12	122239763	122240104	LINC01089	748	Intron (uc001ube.4/338799, intron 2 of 6)	12	122237078	122240852	3775	-	338799
chr12	122240364	122241229	LINC01089	0	Exon (uc001ube.4/338799, exon 1 of 7)	12	122237078	122240852	3775	-	338799
chr12	122710247	122710630	DIABLO	1438	5' UTR	12	122692209	122712068	19860	-	56616
chr12	122984590	122985074	ZCCHC8	469	Intron (uc001ucn.3/55596, intron 1 of 13)	12	122956146	122985543	29398	-	55596
chr12	123011250	123011581	RSRC2	0	5' UTR	12	122989190	123011560	22371	-	65117
chr12	123011800	123012109	KNTC1	0	5' UTR	12	123011809	123110947	99139	+	9735
chr12	123379508	123380137	VPS37B	575	Intron (uc001udl.3/79720, intron 1 of 3)	12	123349875	123380712	30838	-	79720
chr12	123459093	123459370	OGFOD2	0	5' UTR	12	123459354	123464588	5235	+	79676
chr12	123459652	123459854	ABCB9	0	5' UTR	12	123416739	123459752	43014	-	23457
chr12	123717189	123717416	MPHOSPH9	242	Intron (uc001uem.3/10198, intron 1 of 23)	12	123640946	123717658	76713	-	10198
chr12	124069034	124069301	TMED2	0	5' UTR	12	124069076	124082688	13613	+	10959
chr12	12418435	12419045	LRP6	766	Intron (uc001rah.4/4040, intron 1 of 22)	12	12268961	12419811	150851	-	4040
chr12	124456104	124456579	CCDC92	584	Intron (uc001ufw.1/80212, intron 1 of 4)	12	124420955	124457163	36209	-	80212
chr12	12502372	12502888	MANSC1	281	Intron (uc001rai.1/54682, intron 1 of 3)	12	12482218	12503169	20952	-	54682
chr12	12509918	12510936	BORCS5	0	5' UTR	12	12510020	12619838	109819	+	118426
chr12	12714210	12714575	DUSP16	873	Intron (uc001rao.2/80824, intron 1 of 6)	12	12626216	12715448	89233	-	80824
chr12	12764461	12764896	CREBL2	0	5' UTR	12	12764831	12798041	33211	+	1389
chr12	12879169	12880056	APOLD1	318	5' UTR	12	12878851	12944399	65549	+	81575
chr12	133562640	133563218	ZNF26	0	5' UTR	12	133562934	133589154	26221	+	7574
chr12	133656366	133656669	ZNF140	-368	Distal Intergenic	12	133657037	133684258	27222	+	7699
chr12	133657355	133657797	ZNF140	318	5' UTR	12	133657037	133684258	27222	+	7699
chr12	133707294	133707517	ZNF10	80	5' UTR	12	133707214	133736049	28836	+	7556
chr12	14519996	14520252	ATF7IP	1385	Intron (uc010shs.1/55729, intron 1 of 7)	12	14518611	14651697	133087	+	55729
chr12	14955818	14957304	C12orf60	0	5' UTR	12	14956506	14976791	20286	+	144608
chr12	16034757	16035369	STRAP	0	5' UTR	12	16035288	16056410	21123	+	11171
chr12	16035696	16036093	STRAP	408	5' UTR	12	16035288	16056410	21123	+	11171
chr12	1704309	1704734	FBXL14	-978	Intron (uc009zdq.3/81029, intron 1 of 4)	12	1675159	1703331	28173	-	144699
chr12	19283798	19284358	PLEKHA5	1172	Intron (uc001rdz.4/54477, intron 2 of 3)	12	19282626	19529333	246708	+	54477
chr12	20520959	20521568	PDE3A	-611	Distal Intergenic	12	20522179	20837041	314863	+	5139
chr12	20522445	20522677	PDE3A	266	Exon (uc001reh.2/5139, exon 1 of 16)	12	20522179	20837041	314863	+	5139
chr12	20523024	20524117	PDE3A	845	Exon (uc001reh.2/5139, exon 1 of 16)	12	20522179	20837041	314863	+	5139
chr12	21591014	21591376	PYROXD1	476	Intron (uc001rew.3/79912, intron 1 of 11)	12	21590538	21624182	33645	+	79912
chr12	21654156	21655368	GOLT1B	0	5' UTR	12	21654699	21671337	16639	+	51026
chr12	21926769	21927652	KCNJ8	103	5' UTR	12	21917889	21927755	9867	-	3764
chr12	22199507	22200180	CMAS	397	Intron (uc001rfm.4/55907, intron 1 of 7)	12	22199110	22218606	19497	+	55907
chr12	22778676	22779278	ETNK1	600	Intron (uc001rfs.3/55500, intron 1 of 2)	12	22778076	22843608	65533	+	55500
chr12	25100529	25101422	BCAT1	971	Intron (uc001rgd.4/586, intron 1 of 10)	12	24962958	25102393	139436	-	586
chr12	25101866	25102111	BCAT1	282	5' UTR	12	24962958	25102393	139436	-	586
chr12	25348016	25348478	ETFRF1	0	5' UTR	12	25348150	25357949	9800	+	144363
chr12	26984905	26985408	ITPR2	723	Intron (uc001rhg.3/3709, intron 1 of 56)	12	26488285	26986131	497847	-	3709
chr12	27166649	27167075	TM7SF3	264	Exon (uc010sjl.2/51768, exon 1 of 12)	12	27124506	27167339	42834	-	51768
chr12	27175298	27175728	MED21	0	5' UTR	12	27175455	27183606	8152	+	9412
chr12	27676679	27678053	PPFIBP1	0	5' UTR	12	27677045	27789190	112146	+	8496
chr12	27863238	27863476	MRPS35	-230	Distal Intergenic	12	27863706	27909237	45532	+	60488
chr12	27864291	27864500	MRPS35	585	Intron (uc001rih.3/60488, intron 1 of 7)	12	27863706	27909237	45532	+	60488
chr12	2921807	2922200	ITFG2	20	5' UTR	12	2921787	2939770	17984	+	55846
chr12	29301963	29302260	FAR2	27	5' UTR	12	29301936	29488549	186614	+	55711
chr12	29533465	29534583	ERGIC2	0	5' UTR	12	29493579	29534143	40565	-	51290
chr12	2986112	2986933	FOXM1	0	5' UTR	12	2966847	2986321	19475	-	2305
chr12	31226639	31227561	DDX11-AS1	0	5' UTR	12	31173697	31226781	53085	-	100506660
chr12	31478853	31479469	SINHCAF	0	3' UTR	12	31433520	31479159	45640	-	58516
chr12	32112014	32112384	KIAA1551	0	5' UTR	12	32112353	32146043	33691	+	55196
chr12	32112792	32113480	KIAA1551	439	Intron (uc001rks.3/55196, intron 1 of 5)	12	32112353	32146043	33691	+	55196
chr12	32833093	32833419	DNM1L	956	Intron (uc010skf.1/10059, intron 1 of 8)	12	32832137	32898584	66448	+	10059
chr12	33048808	33049080	PKP2	700	Intron (uc001rlj.4/5318, intron 1 of 13)	12	32943680	33049780	106101	-	5318
chr12	3982343	3982610	PARP11	0	5' UTR	12	3918027	3982608	64582	-	57097
chr12	42719814	42720812	PPHLN1	0	5' UTR	12	42719947	42793227	73281	+	51535
chr12	42876076	42876823	PRICKLE1	593	Intron (uc010skv.2/144165, intron 1 of 7)	12	42852140	42877416	25277	-	144165
chr12	4382969	4383690	CCND2	67	5' UTR	12	4382902	4414522	31621	+	894
chr12	44152589	44153023	IRAK4	0	5' UTR	12	44152747	44183346	30600	+	51135
chr12	46121051	46122573	LINC00938	0	3' UTR	12	46119503	46121704	2202	-	400027
chr12	46124328	46125106	ARID2	708	Exon (uc001ror.3/196528, exon 3 of 20)	12	46123620	46301819	178200	+	196528
chr12	4647404	4648600	RAD51AP1	0	5' UTR	12	4647950	4669213	21264	+	10635
chr12	46766532	46767484	SLC38A2	0	5' UTR	12	46751971	46766645	14675	-	54407
chr12	4757584	4757805	AKAP3	408	Intron (uc031qfv.1/10566, intron 1 of 5)	12	4724676	4758213	33538	-	10566
chr12	4758170	4758875	AKAP3	0	5' UTR	12	4724676	4758213	33538	-	10566
chr12	48499027	48499462	PFKM	-194	5' UTR	12	48499656	48540187	40532	+	5213
chr12	48499849	48500164	SENP1	0	5' UTR	12	48436681	48500091	63411	-	29843
chr12	48576738	48577325	CCDC184	-41	Downstream (2-3kb)	12	48577366	48579709	2344	+	387856
chr12	49110081	49110498	CCNT1	283	5' UTR	12	49082241	49110781	28541	-	904
chr12	49209029	49209240	CACNB3	-117	Intron (uc010slx.2/784, intron 1 of 4)	12	49209357	49222726	13370	+	784
chr12	49246102	49246357	DDX23	-145	Distal Intergenic	12	49223539	49245957	22419	-	9416
chr12	49350227	49351235	ARF3	17	5' UTR	12	49329992	49351252	21261	-	377
chr12	49463426	49463976	RHEBL1	0	5' UTR	12	49458468	49463775	5308	-	121268
chr12	49504441	49504948	LMBR1L	0	5' UTR	12	49490923	49504680	13758	-	55716
chr12	49525672	49526061	TUBA1B	-368	Distal Intergenic	12	49521567	49525304	3738	-	10376
chr12	49581907	49583068	TUBA1A	39	5' UTR	12	49578578	49583107	4530	-	7846
chr12	49716575	49717256	TROAP	0	5' UTR	12	49716971	49718171	1201	+	10024
chr12	497473	498183	CCDC77	-333	Exon (uc001qif.1/5927, exon 1 of 28)	12	498516	551806	53291	+	84318
chr12	498639	498906	KDM5A	-19	5' UTR	12	432766	498620	65855	-	5927
chr12	49961501	49962410	MCRS1	0	5' UTR	12	49952086	49961533	9448	-	10445
chr12	50236392	50236858	BCDIN3D	54	Exon (uc001rvh.3/144233, exon 1 of 2)	12	50229826	50236912	7087	-	144233
chr12	50505807	50506691	COX14	43	5' UTR	12	50505764	50514240	8477	+	84987
chr12	50560373	50560789	CERS5	308	Intron (uc001rwd.4/91012, intron 1 of 9)	12	50523581	50561097	37517	-	91012
chr12	51441671	51442152	LETMD1	0	5' UTR	12	51442082	51450285	8204	+	25875
chr12	53472965	53473223	SPRYD3	0	5' UTR	12	53458100	53473204	15105	-	84926
chr12	53661869	53662251	ESPL1	0	5' UTR	12	53662083	53687427	25345	+	9700
chr12	53689284	53689777	PFDN5	49	5' UTR	12	53689235	53693234	4000	+	5204
chr12	53835092	53835713	PCBP2	0	5' UTR	12	53835433	53861312	25880	+	5094
chr12	53893482	53893880	MAP3K12	-38	Distal Intergenic	12	53874276	53893444	19169	-	7786
chr12	53895088	53895321	TARBP2	-56	5' UTR	12	53895377	53900215	4839	+	6895
chr12	54019780	54020126	ATF7	0	5' UTR	12	53936669	54019780	83112	-	11016
chr12	54404586	54404993	HOXC8	1696	Exon (uc001ser.3/3224, exon 2 of 2)	12	54402890	54406545	3656	+	3224
chr12	54411235	54412201	HOXC6	593	Intron (uc001ses.3/3223, intron 1 of 2)	12	54410642	54424607	13966	+	3223
chr12	54693346	54693571	NFE2	1250	Intron (uc001sfr.5/4778, intron 1 of 2)	12	54685891	54694821	8931	-	4778
chr12	56137331	56137579	GDF11	267	Exon (uc001shq.3/10220, exon 1 of 3)	12	56137064	56146665	9602	+	10220
chr12	56210834	56212139	ORMDL2	0	5' UTR	12	56211806	56214959	3154	+	29095
chr12	56223333	56224555	DNAJC14	0	5' UTR	12	56214744	56223420	8677	-	85406
chr12	56320671	56321854	PYM1	0	5' UTR	12	56295197	56321051	25855	-	84305
chr12	56360439	56361054	CDK2	0	5' UTR	12	56360556	56366568	6013	+	1017
chr12	56367199	56367407	RAB5B	-290	Distal Intergenic	12	56367697	56390467	22771	+	5869
chr12	56367755	56368474	RAB5B	0	5' UTR	12	56367795	56390467	22673	+	5869
chr12	56390827	56391107	SUOX	0	5' UTR	12	56391043	56396838	5796	+	6821
chr12	56497950	56498536	PA2G4	0	5' UTR	12	56498103	56507694	9592	+	5036
chr12	56510063	56510828	RPL41	0	5' UTR	12	56510374	56511616	1243	+	6171
chr12	56511723	56512108	ZC3H10	0	5' UTR	12	56512030	56516278	4249	+	84872
chr12	56545975	56546405	MYL6B	0	5' UTR	12	56546204	56550026	3823	+	140465
chr12	56615181	56615874	RNF41	0	5' UTR	12	56596288	56615485	19198	-	10193
chr12	56693583	56694353	CS	0	5' UTR	12	56665483	56694175	28693	-	1431
chr12	56842689	56843039	TIMELESS	161	Intron (uc001slf.2/8914, intron 1 of 28)	12	56810157	56843200	33044	-	8914
chr12	57029908	57030814	BAZ2A	0	5' UTR	12	56989380	57030163	40784	-	11176
chr12	57039549	57040099	ATP5F1B	0	5' UTR	12	57031959	57039852	7894	-	506
chr12	57481846	57482261	NAB2	-416	Distal Intergenic	12	57482677	57489259	6583	+	4665
chr12	57623355	57623567	SHMT2	0	5' UTR	12	57623356	57628718	5363	+	6472
chr12	57914068	57914279	DDIT3	21	5' UTR	12	57910371	57914300	3930	-	1649
chr12	57940889	57941158	DCTN2	0	5' UTR	12	57923833	57941114	17282	-	10540
chr12	58087854	58088154	OS9	116	5' UTR	12	58087738	58115340	27603	+	10956
chr12	58166338	58166575	EEF1AKMT3	0	5' UTR	12	58166383	58176324	9942	+	25895
chr12	62860382	62860683	MON2	0	5' UTR	12	62860597	62902925	42329	+	23041
chr12	6449905	6450112	TNFRSF1A	1171	Intron (uc001qnu.3/7132, intron 1 of 9)	12	6437923	6451283	13361	-	7132
chr12	64846310	64846921	TBK1	470	Intron (uc001ssc.2/29110, intron 1 of 20)	12	64845840	64895899	50060	+	29110
chr12	65002541	65003497	RASSF3	-796	Distal Intergenic	12	65004293	65091347	87055	+	283349
chr12	65004970	65005770	RASSF3	677	Intron (uc001ssd.3/283349, intron 1 of 4)	12	65004293	65091347	87055	+	283349
chr12	65562884	65563550	LEMD3	0	5' UTR	12	65563351	65642141	78791	+	23592
chr12	65564379	65564824	LEMD3	1028	Exon (uc001ssl.2/23592, exon 1 of 13)	12	65563351	65642141	78791	+	23592
chr12	6560811	6561683	TAPBPL	0	3' UTR	12	6561177	6571488	10312	+	55080
chr12	6579628	6580363	VAMP1	0	5' UTR	12	6571404	6579843	8440	-	6843
chr12	6602214	6602812	MRPL51	0	5' UTR	12	6601316	6602471	1156	-	51258
chr12	6603017	6603787	NCAPD2	0	5' UTR	12	6603298	6637494	34197	+	9918
chr12	6643133	6643653	GAPDH	0	5' UTR	12	6643585	6647537	3953	+	2597
chr12	66524178	66525264	LLPH	0	5' UTR	12	66516849	66524533	7685	-	84298
chr12	66563108	66563730	TMBIM4	77	5' UTR	12	66530717	66563807	33091	-	51643
chr12	66695861	66696588	HELB	0	5' UTR	12	66696335	66731992	35658	+	92797
chr12	6677385	6677589	NOP2	0	5' UTR	12	6666036	6677498	11463	-	4839
chr12	67662489	67662741	CAND1	-320	Distal Intergenic	12	67663061	67708388	45328	+	55832
chr12	6772003	6772480	ING4	0	5' UTR	12	6759704	6772308	12605	-	51147
chr12	6797734	6798091	ZNF384	450	Intron (uc001qqa.3/171017, intron 1 of 9)	12	6775643	6798541	22899	-	171017
chr12	6798769	6799278	ZNF384	-31	Distal Intergenic	12	6775643	6798738	23096	-	171017
chr12	6832783	6833477	COPS7A	0	5' UTR	12	6833150	6841041	7892	+	50813
chr12	69080404	69081227	LOC100507250	0	5' UTR	12	69068151	69080639	12489	-	100507250
chr12	69139803	69140019	SLC35E3	0	5' UTR	12	69139936	69159853	19918	+	55508
chr12	6960432	6962029	USP5	0	5' UTR	12	6961285	6975795	14511	+	8078
chr12	7125142	7126315	LPCAT3	0	5' UTR	12	7085347	7125792	40446	-	10162
chr12	72056601	72057012	THAP2	-665	Exon (uc001swo.2/196441, exon 1 of 35)	12	72057677	72074428	16752	+	83591
chr12	72057368	72058645	ZFC3H1	0	5' UTR	12	72003379	72057749	54371	-	196441
chr12	72079884	72080479	TMEM19	6	5' UTR	12	72079878	72097839	17962	+	55266
chr12	7341750	7342247	PEX5	0	5' UTR	12	7341759	7371169	29411	+	5830
chr12	76425991	76426254	PHLDA1	-435	Distal Intergenic	12	76419227	76425556	6330	-	22822
chr12	76952507	76952948	OSBPL8	641	Intron (uc001sye.1/114882, intron 1 of 23)	12	76745578	76953589	208012	-	114882
chr12	80327514	80328231	PPP1R12A	500	Intron (uc001sza.3/4659, intron 1 of 23)	12	80167343	80328731	161389	-	4659
chr12	8086687	8087201	SLC2A3	1691	Intron (uc001qtr.3/6515, intron 1 of 9)	12	8071824	8088892	17069	-	6515
chr12	8087412	8088659	SLC2A3	233	5' UTR	12	8071824	8088892	17069	-	6515
chr12	8184822	8185211	FOXJ2	-148	Distal Intergenic	12	8185359	8202818	17460	+	55810
chr12	8233979	8235245	NECAP1	0	5' UTR	12	8234807	8250373	15567	+	25977
chr12	860132	860415	WNK1	-1674	Distal Intergenic	12	862089	936665	74577	+	65125
chr12	860641	861009	WNK1	-1080	Distal Intergenic	12	862089	936665	74577	+	65125
chr12	861246	861760	WNK1	-329	Distal Intergenic	12	862089	936665	74577	+	65125
chr12	863621	864546	WNK1	1532	Intron (uc001qin.3/65125, intron 1 of 2)	12	862089	1020618	158530	+	65125
chr12	88535546	88535829	CEP290	164	5' UTR	12	88442790	88535993	93204	-	80184
chr12	89744175	89745229	DUSP6	1067	Exon (uc001tay.3/1848, exon 2 of 3)	12	89741837	89746296	4460	-	1848
chr12	89745725	89746276	DUSP6	20	5' UTR	12	89741837	89746296	4460	-	1848
chr12	89918308	89918866	GALNT4	0	5' UTR	12	89913190	89918583	5394	-	8693
chr12	89920003	89920274	POC1B-GALNT4	0	5' UTR	12	89913190	89920039	6850	-	100528030
chr12	9067523	9068151	PHC1	207	Intron (uc001qvc.1/1911, intron 1 of 6)	12	9067316	9094060	26745	+	1911
chr12	93772432	93774077	NUDT4	78	5' UTR	12	93772354	93797024	24671	+	11163
chr12	93964088	93964802	SOCS2	0	5' UTR	12	93964175	93970521	6347	+	8835
chr12	94071016	94071224	CRADD	0	5' UTR	12	94071151	94244531	173381	+	8738
chr12	95396862	95397595	NDUFA12	0	5' UTR	12	95365104	95397489	32386	-	55967
chr12	95611475	95612551	VEZT	0	5' UTR	12	95611522	95663964	52443	+	55591
chr12	95867694	95867929	METAP2	0	5' UTR	12	95867822	95909613	41792	+	10988
chr12	96252578	96253571	SNRPF	0	5' UTR	12	96252709	96260238	7530	+	6636
chr12	96336643	96336870	AMDHD1	-201	Distal Intergenic	12	96337071	96362370	25300	+	144193
chr12	96428271	96429705	LTA4H	0	5' UTR	12	96394531	96429439	34909	-	4048
chr12	96794957	96795232	CDK17	-591	Distal Intergenic	12	96672039	96794366	122328	-	5128
chr12	98909186	98909443	TMPO	0	5' UTR	12	98909351	98929412	20062	+	7112
chr12	98987272	98987510	SLC25A3	0	5' UTR	12	98987403	98995778	8376	+	5250
chr12	99038263	99039224	IKBIP	0	5' UTR	12	99007182	99038829	31648	-	121457
chr12	99039934	99040164	APAF1	856	Intron (uc001tfy.3/317, intron 1 of 26)	12	99039078	99129211	90134	+	317
chr13	100153356	100154756	TM9SF2	0	5' UTR	13	100153628	100216302	62675	+	9375
chr13	100741185	100742092	PCCA	0	5' UTR	13	100741269	101182691	441423	+	5095
chr13	103248527	103248842	TPP2	-444	Distal Intergenic	13	103249286	103331523	82238	+	7174
chr13	103249054	103249365	TPP2	0	5' UTR	13	103249286	103331523	82238	+	7174
chr13	103249962	103250690	TPP2	676	Intron (uc001vpi.4/7174, intron 1 of 28)	13	103249286	103331523	82238	+	7174
chr13	103451236	103451659	BIVM	0	5' UTR	13	103451399	103493888	42490	+	54841
chr13	103498400	103498666	ERCC5	209	5' UTR	13	103498191	103528351	30161	+	2073
chr13	103498889	103499405	ERCC5	698	Intron (uc001vpu.2/100533467, intron 9 of 22)	13	103498191	103528351	30161	+	2073
chr13	107220235	107220842	ARGLU1	0	5' UTR	13	107195662	107220514	24853	-	55082
chr13	108870211	108870472	LIG4	244	Intron (uc001vqp.3/3981, intron 1 of 1)	13	108859792	108870716	10925	-	3981
chr13	111213174	111213874	RAB20	197	5' UTR	13	111175413	111214071	38659	-	55647
chr13	111214165	111214575	RAB20	-94	Distal Intergenic	13	111175413	111214071	38659	-	55647
chr13	111268499	111268701	NAXD	568	Intron (uc010tji.2/55739, intron 1 of 3)	13	111267931	111292342	24412	+	55739
chr13	111268931	111269267	NAXD	1000	Intron (uc010tji.2/55739, intron 1 of 3)	13	111267931	111292342	24412	+	55739
chr13	111364477	111366039	ING1	0	3' UTR	13	111364970	111373421	8452	+	3621
chr13	111366813	111367309	ING1	-50	Intron (uc001vrf.4/3621, intron 1 of 1)	13	111367359	111373421	6063	+	3621
chr13	111566017	111566800	ANKRD10	616	Intron (uc001vrn.3/55608, intron 1 of 5)	13	111530887	111567416	36530	-	55608
chr13	111567644	111567919	ANKRD10	-228	Distal Intergenic	13	111545045	111567416	22372	-	55608
chr13	113242433	113242646	TUBGCP3	0	5' UTR	13	113139328	113242481	103154	-	10426
chr13	113862931	113863271	PCID2	0	5' UTR	13	113831853	113862962	31110	-	55795
chr13	115047626	115048067	UPF3A	567	Intron (uc010tkn.2/65110, intron 2 of 2)	13	115047059	115071291	24233	+	65110
chr13	20207376	20207840	MPHOSPH8	0	5' UTR	13	20207788	20245258	37471	+	54737
chr13	20208224	20208849	MPHOSPH8	436	Intron (uc001umg.3/54737, intron 1 of 12)	13	20207788	20247599	39812	+	54737
chr13	20531589	20532357	ZMYM2	-453	Distal Intergenic	13	20532810	20594095	61286	+	7750
chr13	20533596	20533819	ZMYM2	-180	Intron (uc001umq.3/7750, intron 1 of 7)	13	20533999	20577275	43277	+	7750
chr13	20733703	20734838	GJA3	345	Intron (uc001umx.1/2700, intron 1 of 1)	13	20712395	20735183	22789	-	2700
chr13	21100075	21100603	CRYL1	-63	Distal Intergenic	13	20977806	21100012	122207	-	51084
chr13	21140684	21141119	IFT88	-89	Distal Intergenic	13	21141208	21265576	124369	+	8100
chr13	21141418	21141849	IFT88	210	5' UTR	13	21141208	21265576	124369	+	8100
chr13	21347731	21348110	EEF1AKMT1	0	5' UTR	13	21303073	21348057	44985	-	221143
chr13	21475997	21476873	XPO4	40	5' UTR	13	21351468	21476913	125446	-	64328
chr13	21714068	21714789	SAP18	0	5' UTR	13	21714653	21723224	8572	+	10284
chr13	21715107	21715519	SAP18	454	Exon (uc001uns.3/10284, exon 2 of 4)	13	21714653	21723224	8572	+	10284
chr13	21749910	21751462	SKA3	0	3' UTR	13	21727734	21750741	23008	-	221150
chr13	22032096	22033127	ZDHHC20	381	Intron (uc001uoa.2/253832, intron 1 of 11)	13	21946710	22033508	86799	-	253832
chr13	22244240	22245829	FGF9	0	5' UTR	13	22245215	22278640	33426	+	2254
chr13	25085875	25086966	PARP4	0	5' UTR	13	24995069	25086948	91880	-	143
chr13	25496906	25497696	CENPJ	0	5' UTR	13	25456412	25497027	40616	-	55835
chr13	25860852	25861975	MTMR6	0	5' UTR	13	25802307	25861704	59398	-	9107
chr13	25875353	25875666	NUP58	0	5' UTR	13	25875666	25910478	34813	+	9818
chr13	25875966	25876399	NUP58	300	Exon (uc001uqg.1/9818, exon 1 of 13)	13	25875666	25916561	40896	+	9818
chr13	26795400	26796129	RNF6	0	5' UTR	13	26786905	26795894	8990	-	6049
chr13	26796517	26796764	RNF6	-9	Distal Intergenic	13	26786905	26796508	9604	-	6049
chr13	27744617	27744949	USP12	1084	Intron (uc001uqy.3/219333, intron 1 of 8)	13	27640287	27746033	105747	-	219333
chr13	27746286	27746845	USP12	-253	Distal Intergenic	13	27640287	27746033	105747	-	219333
chr13	27824848	27825781	RPL21	0	5' UTR	13	27825692	27830471	4780	+	6144
chr13	28000123	28000404	GTF3A	575	Exon (uc001urg.2/2971, exon 1 of 9)	13	27999548	28009846	10299	+	2971
chr13	28023698	28025521	MTIF3	0	5' UTR	13	28009776	28024326	14551	-	219402
chr13	28196205	28196751	POLR1D	289	Intron (uc010aam.3/51082, intron 1 of 2)	13	28195916	28241559	45644	+	51082
chr13	28711927	28712545	PAN3	-98	3' UTR	13	28712643	28846450	133808	+	255967
chr13	28713559	28714649	PAN3-AS1	-248	Intron (uc010tdo.1/255967, intron 1 of 13)	13	28710980	28713311	2332	-	100288730
chr13	29232327	29234052	POMP	0	5' UTR	13	29233141	29253093	19953	+	51371
chr13	30168568	30168933	SLC7A1	892	Intron (uc001uso.3/6541, intron 1 of 12)	13	30083551	30169825	86275	-	6541
chr13	30422864	30423845	UBL3	975	5' UTR	13	30338545	30424820	86276	-	5412
chr13	30880986	30881329	KATNAL1	0	5' UTR	13	30776767	30881191	104425	-	84056
chr13	31190988	31191519	HMGB1	0	5' UTR	13	31032879	31191510	158632	-	3146
chr13	31192029	31193150	USPL1	199	5' UTR	13	31191830	31233686	41857	+	10208
chr13	32605224	32605431	FRY	-6	Intron (uc001utw.3/uc001utw.3, intron 1 of 3)	13	32605437	32870776	265340	+	10129
chr13	32889987	32890286	BRCA2	370	Intron (uc001uua.1/675, intron 1 of 9)	13	32889617	32973809	84193	+	675
chr13	33000397	33001337	N4BP2L1	978	Intron (uc001uuc.3/90634, intron 1 of 4)	13	32974860	33002315	27456	-	90634
chr13	33002226	33002525	N4BP2L1	0	5' UTR	13	32974860	33002315	27456	-	90634
chr13	33161503	33162310	PDS5B	939	Intron (uc001uun.3/23047, intron 1 of 2)	13	33160564	33352158	191595	+	23047
chr13	34392292	34392754	RFC3	86	5' UTR	13	34392206	34540695	148490	+	5983
chr13	36871239	36872281	CCDC169-SOHLH2	0	5' UTR	13	36742345	36871992	129648	-	100526761
chr13	36919182	36920083	SPART-AS1	-485	Intron (uc001uvm.3/23111, intron 1 of 8)	13	36920568	36943872	23305	+	100507135
chr13	37392829	37393386	RFXAP	0	5' UTR	13	37393339	37403740	10402	+	5994
chr13	37394042	37394589	RFXAP	703	Exon (uc001uvu.1/5994, exon 1 of 3)	13	37393339	37403740	10402	+	5994
chr13	37573393	37573805	ALG5	0	5' UTR	13	37523908	37573504	49597	-	29880
chr13	37574324	37574695	EXOSC8	0	5' UTR	13	37574678	37582972	8295	+	11340
chr13	38923184	38924657	UFM1	0	5' UTR	13	38923942	38934332	10391	+	51569
chr13	39611949	39613146	NHLRC3	0	5' UTR	13	39612448	39624244	11797	+	387921
chr13	40177279	40177592	LHFPL6	0	5' UTR	13	39917029	40177356	260328	-	10186
chr13	41633270	41634515	WBP4	-1182	Distal Intergenic	13	41635697	41658139	22443	+	11193
chr13	41634887	41636568	WBP4	0	5' UTR	13	41635697	41658139	22443	+	11193
chr13	41704585	41705063	KBTBD6	1873	3' UTR	13	41701709	41706936	5228	-	89890
chr13	41706431	41707447	KBTBD6	0	5' UTR	13	41701709	41706936	5228	-	89890
chr13	41768494	41768888	KBTBD7	0	5' UTR	13	41765711	41768702	2992	-	84078
chr13	41837419	41838002	MTRF1	0	5' UTR	13	41790516	41837620	47105	-	9617
chr13	41885167	41886069	NAA16	0	5' UTR	13	41885341	41932854	47514	+	79612
chr13	41886307	41886901	NAA16	966	Intron (uc001uyd.4/79612, intron 1 of 9)	13	41885341	41951166	65826	+	79612
chr13	42534646	42534846	VWA8	375	Intron (uc001uyj.3/23078, intron 1 of 44)	13	42140961	42535221	394261	-	23078
chr13	42846901	42847125	AKAP11	612	Intron (uc001uys.2/11215, intron 1 of 12)	13	42846289	42897403	51115	+	11215
chr13	43565974	43566873	EPSTI1	0	5' UTR	13	43460524	43566407	105884	-	94240
chr13	43597489	43597695	DNAJC15	127	5' UTR	13	43597362	43683306	85945	+	29103
chr13	43597909	43598226	DNAJC15	547	Intron (uc001uyy.3/29103, intron 1 of 5)	13	43597362	43683306	85945	+	29103
chr13	45563146	45564319	NUFIP1	0	5' UTR	13	45513384	45563613	50230	-	26747
chr13	45693737	45693990	GTF2F2	-641	Distal Intergenic	13	45694631	45858239	163609	+	2963
chr13	45694306	45695243	GTF2F2	0	5' UTR	13	45694631	45858239	163609	+	2963
chr13	47126039	47127377	LRCH1	0	5' UTR	13	47127296	47279755	152460	+	23143
chr13	47128514	47128963	LRCH1	1218	Intron (uc010acp.2/23143, intron 1 of 12)	13	47127296	47327175	199880	+	23143
chr13	47370750	47371281	ESD	86	5' UTR	13	47345391	47371367	25977	-	2098
chr13	47469755	47471221	HTR2A	0	5' UTR	13	47405677	47471211	65535	-	3356
chr13	48807734	48808332	ITM2B	460	Intron (uc001vbz.3/9445, intron 1 of 5)	13	48807274	48836232	28959	+	9445
chr13	48877208	48877924	RB1-DT	0	5' UTR	13	48870649	48877797	7149	-	100862704
chr13	48878621	48878891	RB1	738	Intron (uc010acs.1/5925, intron 1 of 2)	13	48877883	49056026	178144	+	5925
chr13	49105992	49107259	RCBTB2	57	5' UTR	13	49063099	49107316	44218	-	1102
chr13	49550289	49550789	FNDC3A	-150	5' UTR	13	49550939	49783915	232977	+	22862
chr13	49551056	49551518	FNDC3A	117	Intron (uc001vcl.1/22862, intron 1 of 7)	13	49550939	49783915	232977	+	22862
chr13	49821799	49822882	CDADC1	0	5' UTR	13	49822047	49842195	20149	+	81602
chr13	50017505	50018124	CAB39L	97	5' UTR	13	49882786	50018221	135436	-	81617
chr13	50018335	50019410	SETDB2	0	5' UTR	13	50018429	50055252	36824	+	83852
chr13	50068952	50069158	PHF11	-643	3' UTR	13	50069801	50092970	23170	+	51131
chr13	50069642	50070074	PHF11	0	5' UTR	13	50069801	50092970	23170	+	51131
chr13	50264996	50265237	EBPL	386	Intron (uc001vdg.3/84650, intron 1 of 3)	13	50234810	50265623	30814	-	84650
chr13	50365755	50366093	KPNA3	964	Intron (uc001vdj.2/3839, intron 1 of 16)	13	50273443	50367057	93615	-	3839
chr13	50367071	50367511	KPNA3	-14	Distal Intergenic	13	50273443	50367057	93615	-	3839
chr13	50509706	50509912	SPRYD7	713	Intron (uc001vdl.2/57213, intron 1 of 4)	13	50486842	50510625	23784	-	57213
chr13	50510270	50510923	SPRYD7	0	5' UTR	13	50486842	50510625	23784	-	57213
chr13	50571527	50571856	TRIM13	384	5' UTR	13	50571143	50592603	21461	+	10206
chr13	50655956	50657401	DLEU1	0	Exon (uc001vec.3/10301, exon 1 of 2)	13	50656414	50679433	23020	+	10301
chr13	51484970	51485207	RNASEH2B-AS1	-122	Intron (uc001vfa.4/79621, intron 1 of 10)	13	51456515	51484848	28334	-	100874255
chr13	52158929	52159994	WDFY2	445	Exon (uc010ads.1/115825, exon 1 of 8)	13	52158484	52336171	177688	+	115825
chr13	52585207	52585898	ATP7B	0	5' UTR	13	52506806	52585630	78825	-	540
chr13	52586236	52587319	ALG11	0	5' UTR	13	52586523	52591849	5327	+	440138
chr13	53023962	53024163	VPS36	170	5' UTR	13	52986737	53024333	37597	-	51028
chr13	53029158	53029646	CKAP2	0	5' UTR	13	53029495	53039965	10471	+	26586
chr13	53191427	53191864	HNRNPA1L2	0	5' UTR	13	53191605	53203917	12313	+	144983
chr13	53226065	53227502	SUGT1	0	5' UTR	13	53226831	53262433	35603	+	10910
chr13	60737448	60737698	DIAPH3	421	Intron (uc001vht.4/81624, intron 1 of 27)	13	60239721	60738119	498399	-	81624
chr13	60738009	60738580	DIAPH3	0	5' UTR	13	60239721	60738119	498399	-	81624
chr13	60970246	60970776	TDRD3	0	5' UTR	13	60970591	61103351	132761	+	81550
chr13	73301335	73301789	MZT1	149	5' UTR	13	73282495	73301938	19444	-	440145
chr13	73355992	73356679	PIBF1	0	5' UTR	13	73356230	73482819	126590	+	10464
chr13	76054579	76055013	TBC1D4	1237	Intron (uc001vjl.1/9882, intron 1 of 20)	13	75858809	76056250	197442	-	9882
chr13	76056331	76056859	TBC1D4	-81	Distal Intergenic	13	75858809	76056250	197442	-	9882
chr13	76111969	76112271	COMMD6	0	5' UTR	13	76099350	76111991	12642	-	170622
chr13	76123501	76123930	UCHL3	0	5' UTR	13	76123616	76180156	56541	+	7347
chr13	77899309	77900415	MYCBP2	762	Intron (uc010aev.3/23077, intron 1 of 82)	13	77618792	77901177	282386	-	23077
chr13	77901439	77902002	MYCBP2	-262	Distal Intergenic	13	77618792	77901177	282386	-	23077
chr13	78270286	78270493	SLAIN1	-1496	Distal Intergenic	13	78271989	78338377	66389	+	122060
chr13	78271041	78271636	SLAIN1	-353	Distal Intergenic	13	78271989	78338377	66389	+	122060
chr13	78272973	78273238	SLAIN1	0	5' UTR	13	78273016	78338377	65362	+	122060
chr13	79177724	79178615	POU4F1	-29	Intron (uc001vku.1/100874222, intron 3 of 5)	13	79173230	79177695	4466	-	5457
chr13	88322742	88324007	MIR4500HG	0	Exon (uc001vlm.2/642345, exon 1 of 6)	13	88096242	88323218	226977	-	642345
chr13	95247464	95248600	TGDS	0	5' UTR	13	95226308	95248511	22204	-	23483
chr13	95952874	95953221	ABCC4	466	Intron (uc001vmd.4/10257, intron 1 of 30)	13	95672083	95953687	281605	-	10257
chr13	96295844	96296282	DZIP1	678	5' UTR	13	96230456	96296960	66505	-	22873
chr13	96296849	96297484	DZIP1	0	5' UTR	13	96230456	96296960	66505	-	22873
chr13	96328179	96329136	DNAJC3	-257	Exon (uc001vmo.4/uc001vmo.4, exon 1 of 2)	13	96329393	96397863	68471	+	5611
chr13	96329992	96330646	DNAJC3	599	Intron (uc001vmp.3/5611, intron 1 of 4)	13	96329393	96447243	117851	+	5611
chr13	98084788	98085223	RAP2A	-1252	Distal Intergenic	13	98086475	98120252	33778	+	5911
chr13	98086968	98087558	RAP2A	493	Exon (uc001vnd.3/5911, exon 1 of 2)	13	98086475	98120252	33778	+	5911
chr13	99853468	99853868	UBAC2	305	5' UTR	13	99853163	100038753	185591	+	337867
chr14	102605392	102607200	HSP90AA1	0	5' UTR	14	102547075	102606086	59012	-	3320
chr14	103522190	103522746	CDC42BPB	996	Intron (uc001ymi.1/9578, intron 1 of 36)	14	103398716	103523742	125027	-	9578
chr14	103851532	103851818	MARK3	0	5' UTR	14	103851701	103970166	118466	+	4140
chr14	103852690	103853315	MARK3	989	Intron (uc001ymw.4/4140, intron 1 of 15)	14	103851701	103970166	118466	+	4140
chr14	104029323	104029548	APOPT1	24	5' UTR	14	104029299	104057236	27938	+	84334
chr14	20801217	20801618	CCNB1IP1	0	5' UTR	14	20779527	20801471	21945	-	57820
chr14	20810495	20810759	RPPH1	811	Downstream (<1kb)	14	20811230	20811570	341	-	85495
chr14	20922542	20922799	OSGEP	468	Exon (uc001vxf.3/55644, exon 1 of 11)	14	20915207	20923267	8061	-	55644
chr14	20923022	20924054	APEX1	0	5' UTR	14	20923290	20925931	2642	+	328
chr14	21151558	21151917	ANG	-419	Distal Intergenic	14	21152336	21162345	10010	+	283
chr14	21152913	21153196	RNASE4	577	5' UTR	14	21152336	21168758	16423	+	6038
chr14	21458143	21458686	METTL17	178	5' UTR	14	21457965	21465194	7230	+	64745
chr14	21944908	21945432	RAB2B	0	5' UTR	14	21927179	21945132	17954	-	84932
chr14	23057703	23058075	DAD1	68	5' UTR	14	23033807	23058143	24337	-	1603
chr14	23067237	23067450	ABHD4	90	Exon (uc010tmz.1/63874, exon 1 of 3)	14	23067147	23081265	14119	+	63874
chr14	23235746	23236307	OXA1L	0	5' UTR	14	23235961	23240998	5038	+	5018
chr14	23299132	23299509	MRPL52	40	5' UTR	14	23299092	23304246	5155	+	122704
chr14	23341563	23341904	LRP10	603	Intron (uc001whd.3/26020, intron 1 of 6)	14	23340960	23347291	6332	+	26020
chr14	23563796	23564296	C14orf119	-387	Exon (uc001wit.4/22985, exon 1 of 19)	14	23564683	23569665	4983	+	55017
chr14	23564738	23565223	ACIN1	0	5' UTR	14	23527774	23564823	37050	-	22985
chr14	23755339	23755930	HOMEZ	-30	Intron (uc001wjb.2/57594, intron 2 of 2)	14	23742844	23755309	12466	-	57594
chr14	23775850	23776165	BCL2L2-PABPN1	0	5' UTR	14	23775971	23795394	19424	+	100529063
chr14	24024952	24025541	THTPA	0	5' UTR	14	24025198	24028790	3593	+	79178
chr14	24582950	24583731	DCAF11	-175	Intron (uc001wlq.3/4901, intron 1 of 2)	14	24583906	24594451	10546	+	80344
[truncated: 3,275 more rows]

## Sheet: METTL14 KO
seqnames.x	start.x	end.x	SYMBOL	distanceToTSS	annotation	geneChr	geneStart	geneEnd	geneLength	geneStrand	geneId
[truncated: 1,605 more rows]

[truncated: 3 more sheets: Upset plot, Erythropoiesis Gene Enrichment, GO Analysis]
