# Supplementary material for: N6-methyladenosine mRNA marking promotes selective translation of regulons required for human erythropoiesis
Source: Nat Commun. 2019 Oct 10;10:4596. doi: 10.1038/s41467-019-12518-6 (PMC6787028; doi:10.1038/s41467-019-12518-6)
Supplement: Supplementary file 10 — Supplementary Data 7 [file 41467_2019_12518_MOESM10_ESM.xlsx]

## Sheet: Erythroid Gene Sets
CD34-BFU_UP	CD34-BFU_DOWN	BFU-CFU_UP	BFU-CFU_DOWN	CFU-Pro_UP	CFU-Pro_DOWN
AARS	ABLIM1	A4GALT	A1BG	ABCA7	ACSM3
ACTL6A	ACADM	ABCB10	AAMDC	ACHE	ACTG1
ALAS1	ACO2	ACADM	ACTB	ACSBG1	AIF1
ALDH1B1	ACRBP	ACO2	ACTG1	ADD2	AIP
ALKBH4	ACY3	ACP5	AGPAT2	AK1	AKAP2
ALOX5AP	AKIRIN1	ADAM10	AIF1	ALAS2	ALDH2
ANK1	AKR1B1	ADD2	ALCAM	ANK1	ALOX5AP
ANKRD27	ALKBH7	AHSP	ALDH1A1	ANKRD12	ANXA1
ANKS1B	AMT	ALAD	ALOX5AP	AQP1	ANXA2
ANPEP	ANXA6	ALAS2	ANKS1B	ARHGAP23	ANXA5
API5	AOAH	APOBEC3C	ANPEP	ASAP1	ANXA6
APOBEC3B	APEX1	APOE	ARHGAP25	ATAD3B	AP1S2
APOE	APH1A	ASNA1	ARHGDIB	ATAD5	ARHGDIB
ARPC1A	ARID5A	ATP13A3	ATOX1	ATN1	ASS1
ASNS	ARL4C	ATP7B	ATP2A3	ATP1B2	CAPG
ASS1	ARL5B	B3GALNT1	ATP5E	BTG2	CBFB
ATAD2	ATF3	BAG2	ATP5G2	C17orf99	CD37
ATP6V0E1	ATG16L2	BOLA3-AS1	ATP5H	C5orf4	CD4
ATP6V1D	ATHL1	C11orf21	ATP5I	CA1	CD53
AUNIP	AVP	CA2	ATP5J	CABIN1	CD68
AURKA	AZIN1	CAST	ATP5J2-PTCD1	CAPRIN2	CD74
AURKB	B3GNT5	CAT	ATP6V0B	CD36	CECR5
BACE2	BAALC	CCDC71	ATP8B4	CENPF	CLC
BATF	BACH1	CCNI	AURKAIP1	CEP152	CMTM6
BBIP1	BCAS4	CD36	AZU1	CIC	COMT
BIRC5	BCKDHB	CDH1	B3GAT2	CIT	CORO1A
BLOC1S3	BCL11A	CDK8	B3GAT3	CLASRP	COTL1
BUB1	BCL2A1	CLEC10A	BAALC	CNN3	CPA3
BUB1B	BCL3	CNKSR3	BASP1	COL18A1	CRIP1
C11orf24	BCL6	COG8	BATF	CPT1A	CSF2RB
C14orf119	BEX1	CORO1B	BCL2	CROCCP2	CST3
C14orf142	BIN1	CRK	BCL2L2-PABPN1	CTTN	CST7
C14orf169	BIRC3	CTSH	BCL7C	DAAM1	CTSH
C16orf54	BNIP2	CTSL1	BEX1	DDN	CTSS
C16orf74	BRE-AS1	CXXC5	BEX2	DNAJA4	CTSW
C19orf52	BST1	DAG1	BLCAP	DOT1L	CXCR4
C1orf131	BTBD3	DCK	BLOC1S3	EHBP1L1	CYBA
C1orf186	BTBD6	DDX21	BRICD5	EP300	DES
C1orf35	BTG1	DES	BRK1	EPB42	DOCK2
C6orf203	BTG2	DNAJA4	BSCL2	EPB49	ENO1
C8orf76	BTG3	DNAJC6	BST2	FAM65A	ETHE1
C9orf40	C16orf87	DPH1	BTG1	FASN	ETS2
CAPZA1	C19orf66	DYRK3	C10orf11	GAS2L1	FABP5
CARS	C19orf77	EIF2B2	C11orf75	GATA5	FCER1A
CBS	C1orf151-NBL1	ELF1	C12orf45	GIGYF1	FCER1G
CBY1	C1orf228	ELOVL5	C14orf2	GOLGA4	FCGR2A
CCDC127	C1orf54	EPB41	C16orf13	GYPA	FUOM
CCDC51	C1QTNF4	EPB42	C16orf54	GYPB	FXYD5
CCDC58	C20orf111	EPCAM	C16orf74	GYPE	GALM
CCNA2	C5AR1	EPHB4	C17orf89	HBA1	GHDC
CCNB1	C9orf89	EPSTI1	C19orf24	HBA2	GMFG
CCNB2	CA2	ERMAP	C19orf38	HBM	GPSM3
CCNF	CACFD1	ESCO2	C19orf43	HBZ	GPX1
CDC20	CALCOCO1	FAM178B	C19orf77	HCFC1	GRAMD4
CDC25A	CAPN2	FECH	C1orf162	HEMGN	GSTM1
CDC7	CBX4	FEM1B	C1orf186	HMGCS1	GSTM4
CDCA3	CCL5	FGD5-AS1	C1orf233	IQSEC1	GSTZ1
CDCA5	CCNI	FLOT2	C1orf54	KANK2	HBE1
CDCA8	CCNL1	FUBP3	C1QTNF4	KAT2B	HDC
CDK1	CCNT1	GALE	C2orf74	KIAA1211	HHEX
CDK2AP2	CD14	GCLM	C4orf48	KRT13	HLA-A
CDKN3	CD33	GLB1	C6orf203	LENG8	HLA-B
CEBPA	CD34	GMCL1	C6orf25	LRP1	HLA-DMA
CEBPD	CD3D	GNAQ	C9orf142	LTBP1	HLA-DPA1
CENPA	CD3E	GTF2H3	C9orf16	MAVS	HLA-DPB1
CENPF	CD40LG	HBB	CAMTA1	MDN1	HLA-DRA
CENPW	CD68	HBE1	CAPN12	MFHAS1	HLA-DRB1
CEP55	CD69	HBG1	CASP1	MICALL2	HLA-DRB5
CETN3	CD79A	HBG2	CCDC167	MINK1	HLA-DRB6
CHAC1	CD79B	HECTD1	CCDC73	MKI67	HLA-E
CHAF1A	CD83	HMMR	CCND2	MLXIP	HPCAL1
CHCHD1	CD9	HNRNPA1P10	CD300A	MUC1	HPGD
CHCHD4	CDKN1A	HSD3B7	CD300LF	MYH10	HYAL3
CHERP	CEACAM4	ID2	CD34	MYH9	ICAM3
CHST12	CIRBP	IPO11	CD37	NCEH1	IFI27L2
CHST14	CLEC3B	IPO4	CD52	NCOR2	IFI30
CISD1	CLEC7A	IRF6	CD7	NEAT1	IFITM2
CISH	CLK1	ITGA4	CD74	NPIP	IFITM3
CKAP5	CNST	ITGB1	CD79B	NUMA1	IGLL1
CLC	COQ10B	KAT5	CDIP1	OSBP2	IL18
CMSS1	CORO1B	KCTD20	CDK2AP2	PCSK9	IL1B
COA3	CREBRF	KIAA0196	CDKN2AIPNL	PDDC1	IL2RG
COA5	CREM	KLF3	CDKN2D	PHOSPHO1	ITGA2B
COQ3	CRHBP	LBH	CEBPA	PHRF1	ITGB2
COX17	CRTC2	LDB1	CEBPB	PIEZO1	ITM2A
CRYZ	CSGALNACT2	LDLRAD3	CEBPD	PKD1P1	ITM2C
CSE1L	CSRNP1	LEPR	CECR1	PLEKHH3	LAPTM4B
CSTF2	CTSF	LGALS3	CERK	POLR2A	LAPTM5
CTCF	CTSS	LMNA	CHCHD10	PPP1R15A	LAT
CXorf21	CXCL16	LOC730101	CHCHD7	PPP2R5B	LCP2
CYP51A1	CXCR4	LRBA	CHST13	PRRC2A	LDLRAD3
DARS2	CYTH4	LRRC40	CHST14	PRRC2C	LGALS1
DBP	CYTIP	LUC7L2	CITED4	PTPN23	LIMD2
DDX23	DCP1A	LYPLA1	CKB	RAB3IL1	LITAF
DEPDC1B	DDX3X	LYZ	CLC	RAP1GAP	LOC388796
DHRS3	DENND5A	MELK	CLEC11A	RECQL4	LOC401397
DHRS7B	DNAJB6	MGAT3	CLEC12A	REXO1	LOC541471
DLC1	DOK4	MIPEP	CLEC2B	RGCC	LOC730101
DOHH	DPH1	MORC3	CLSTN1	RPSAP58	LRRC61
DSN1	DUSP15	MTHFR	CLU	SEC14L4	LSMD1
DYNLL1	DUSP2	MYC	CMC4	SETD1A	LST1
ECRP	DUSP5	NCS1	CMTM3	SLC10A4	LTBR
EED	DYNLL2	NDEL1	CMTM7	SLC16A9	LY6E
EIF5B	EAPP	NFE2L2	COA3	SLC25A21	LYN
ELOVL6	ELF1	NID1	COMMD6	SLC25A37	LYZ
ELP4	ELK3	NMU	COPRS	SLC4A1	MATK
EPX	ELN	NR1H2	COX14	SLC6A8	METRNL
ERGIC2	EPSTI1	NUP153	COX17	SNX22	MIF
ESRRA	EREG	NUP155	COX6C	SPEN	MPO
EXO1	ETS1	OAT	CPA3	SPHK1	MSRB1
EXOSC3	FAM108B1	PBK	CPXM1	SPTA1	MYL12A
FADD	FAM124B	PCNA-AS1	CRABP1	SPTB	MYO1G
FAHD1	FAM13B	PDCD10	CRIP1	SRCAP	NCF4
FAM110A	FAM226A	PDZD8	CRYGD	SRRM2	NGFRAP1
FAM166A	FAU	PHF6	CSF3R	SRSF5	NID1
FAM171A1	FBXO33	PIP5K1B	CTSG	ST6GALNAC4	NT5C3B
FAM50B	FCAR	PKLR	CXCR4	STRIP2	PAPSS1
FAM89A	FCN1	PLEKHF2	DBN1	TCOF1	PARVG
FBXO22-AS1	FEM1B	PLEKHM2	DDAH2	TET3	PDLIM1
FBXO4	FGD5-AS1	PPOX	DDT	TJP2	PHGDH
FEN1	FGR	PPP4R2	DEPTOR	TMEM56	PINLYP
FOXM1	FHL1	PRDX2	DHRS9	TONSL	PKM
FTSJ2	FLOT2	RAD21	DNAJB2	VHL	PLAC8
FUCA1	FMNL1	RBBP4	DNLZ	WIPI1	PLEK
GAL	FOSB	RBL2	DNMT3A	ZBTB7A	PLEKHA2
GARS	FOSL1	RCN2	DOC2A	ZFPM1	PLXNC1
GART	FOSL2	RFESD	DPM3		PPP1R14A
GFI1	FOXO1	RHAG	DPYSL2		PRG2
GGCX	FPR1	RHOBTB3	DUSP1		PRSS57
GINS3	FXYD6	RILP	DUSP10		PSMB8
GLRX2	FYTTD1	RPL7L1	DUSP23		PTGS1
GMPR	G0S2	RSPRY1	EAF2		PTPN6
GPN3	GABARAPL1	S100A8	ECRP		PTPRC
GYPB	GBP2	S100A9	EEF1D		PVT1
GYPE	GBP4	SAMHD1	EGFL7		PYCARD
H2AFX	GGTA1P	SCPEP1	ELANE		PYGL
HAUS8	GIMAP2	SCYL2	EMC6		QSOX1
HBBP1	GNA15	SDC4	EPB41L4A-AS1		RAB34
HBD	GNAI1	SERPINF1	EPX		RAB37
HDC	GNAQ	SIRT2	ETV6		RAB38
HES6	GNLY	SMG8	EVA1B		RAC3
HIATL1	GP9	SMIM1	EVI2B		RHOC
HJURP	GPR183	SPDL1	FAM101B		RHOH
HMGB2	GPR56	SPTA1	FAM127B		RILPL2
HPDL	GPSM3	SRI	FAM166A		RMRP
HRSP12	GRAMD1A	STT3B	FAM26F		RNASE2
HS6ST1	GRASP	TBCE	FAM69B		RNASE6
HSPA1A	GRINA	TFB2M	FBLN1		RNASET2
HSPA1B	GSTM1	TFR2	FIZ1		RPL39L
IDH1	GSTM2	TFRC	FKBP2		RWDD2B
IGF2BP1	H19	TGM2	FLI1		S100A11
IGFBP2	HBA1	TMBIM1	FNBP1		S100A8
IKBIP	HBA2	TMEM55B	FOS		S100A9
IMP3	HBEGF	TRAK2	FOSB		SAMHD1
IPO8	HBP1	TSPAN13	FXYD5		SAMSN1
IWS1	HIF1A	TTC37	GABARAP		SDPR
KCNE3	HIF1A-AS2	TUBB2A	GADD45B		SEPT9
KIAA0020	HIST1H2AC	UBXN10	GAMT		SERPINB1
KIF11	HIST2H2BE	UCA1	GAPT		SERPINE2
KIF20A	HLA-C	UHMK1	GATA2		SERPINF1
KIF2C	HLA-DOA	XK	GFI1		SH3BGRL3
KIFC1	HLA-DQA1	XRN2	GGCT		SLC16A3
KIT	HLA-DQB1	ZNF131	GGCX		SLC44A1
KLF1	HLA-E	ZW10	GMFG		SMYD2
KNSTRN	HLA-F		GNG11		SPI1
LCORL	HNRNPA1P10		GPATCH4		SRGN
LENG1	HOPX		GPX7		STAP1
LEO1	HOXA5		GSN		TBXAS1
LINC00116	HYI		GSTM5		TESPA1
LOC728554	ID2		GSTP1		TIMP1
LPCAT1	ID3		GTF3C6		TMED3
LPCAT4	IDS		GYPB		TMEM123
LPXN	IER5		GYPE		TMEM173
LRR1	IFI27		H2AFX		TMSB10
LXN	IFI30		H2AFY		TMSB4X
MAGEF1	IFITM1		HAVCR2		TNFAIP8
MAGOHB	IGF2		HCST		TNFAIP8L2
MARS	IGLL5		HIGD2A		TNFRSF1A
MAT2A	IGSF8		HINT1		TPM4
MCU	IL18		HIST1H2BK		TRIB3
MED18	IL32		HLA-A		TWF2
MED8	IL8		HLA-H		TXNDC12
MESDC2	IPO4		HMGN2		UNC13D
METTL13	IRF2BP2		HMGN3		VAMP8
METTL18	ISCA1		HOXA10		VIM
METTL7A	ISG20		HOXA9		WAS
MGST2	ITM2C		HPCAL1		WNT5B
MINPP1	JAK3		HPGDS
MITD1	JOSD1		HRAS
MKI67	JUN		HSCB
MKKS	JUNB		HSH2D
MLEC	JUND		HSPA1A
MLLT1	JUP		HSPB1
MND1	KANSL1		HYAL3
MPHOSPH10	KBTBD2		ICAM3
MRFAP1L1	KCTD20		IFI16
MRP63	KDM1B		IFI27L2
MRPL17	KDM5B-AS1		IFI6
MRPL18	KLF10		IFITM2
MRPL27	KLF2		IGFBP2
MRPL34	KLF3		IGLL1
MRPL35	KLF6		IMPA2
MRPL39	KLHL15		INPP5A
MRPS28	KLRB1		IPO11-LRRC70
MRPS6	LAPTM4A		IRF5
MYH10	LATS1		ISG15
NARS	LATS2		ITGA5
NCAPG	LINC00665		ITGAL
NCBP1	LOC100133957		JAK3
NCOA5	LOC338799		JTB
NDC80	LOC400027		JUND
NEK2	LPAR2		KCNAB2
NFE2	LPAR6		KCNE3
NIF3L1	LRRC8A		KDELR1
NOG	LST1		KIAA0125
NR2F6	LTB		KRTCAP2
NUF2	LYPLA1		LAGE3
NUP50	LYRM9		LAIR1
ORC6	LYSMD3		LAMTOR4
OXSM	MAFF		LAT2
PAAF1	MAL		LCORL
PAFAH1B1	MAP3K8		LGALS1
PAGR1	MAPK11		LINC00263
PANK2	MAPK3		LITAF
PCNA	MAPKAPK2		LMO4
PDF	MAPRE1		LOC100129250
PET117	MARC2		LOC100129361
PEX11B	MBOAT7		LOC100289092
PHGDH	MCL1		LOC100505783
PIGC	MDK		LOC100506100
PIM1	MED17		LOC100506233
PKMYT1	MED26		LOC100507217
PLD6	MEX3C		LOC100507463
PLK1	MGLL		LOC152217
PMP22	MICAL1		LOC254128
POP7	MIDN		LOC728554
PPCS	MIR22HG		LOC729013
PPIL1	MLLT3		LOXL3
PPME1	MMP28		LPCAT1
PPP1R8	MPL		LPXN
PRC1	MSI2		LSM3
PRG2	MSL2		LSM4
PSAT1	MSRA		LSM5
PSMG1	MSRB3		LSMD1
PSRC1	MVP		LSP1
PTRH2	MXI1		LST1
PTTG1	MYL9		LTB
PYGO2	MYLIP		LY6E
RAB10	MZB1		LY86
RACGAP1	NAMPT		MAGEF1
RAD51	NAPA-AS1		MALAT1
RAD54L	NAPSB		MANF
REEP4	NCK1		MAP4K1
RFC4	NDEL1		MARCKS
RHNO1	NFE2L2		MARCKSL1
RMI2	NFIL3		MDK
RNASE2	NFKBIA		MED18
RNF185	NFKBIZ		MEIS1
RNF34	NINJ1		MESDC1
RPL26L1	NLRP3		MFAP2
RPP25	NPR3		MFAP4
RRM2	NR1D2		MFSD10
RRP8	NR1H2		MFSD12
RRS1	NR4A1		MIR497HG
S100A11	NR4A2		MKI67
SAC3D1	NR4A3		MLLT1
SAPCD2	NRIP1		MLLT11
SAYSD1	NUDT16L1		MPO
SCAF4	NXF1		MRP63
SCD	OPTN		MRPL47
SDHAF1	OTUD1		MS4A3
SELPLG	P2RX4		MT2A
SHMT1	PABPC1		MTRNR2L1
SKA1	PARP10		MTRNR2L10
SKA2	PARP16		MTRNR2L2
SKA3	PARP6		MTRNR2L3
SLC16A1	PCED1A		MTRNR2L4
SLC16A3	PCGF5		MTRNR2L6
SLC1A5	PDE4B		MTRNR2L8
SLC25A17	PDE4D		MYEOV2
SLC27A2	PDK2		MYO1F
SLC39A11	PDZD8		MZB1
SLC40A1	PELI1		MZT2A
SLC43A3	PER1		N6AMT2
SLC45A3	PF4		NAT14
SMC4	PFKFB3		NAT6
SNRNP40	PIK3IP1		NDRG1
SOCS1	PIK3R1		NDUFA2
SPAG5	PIM2		NDUFA3
SPC25	PLAGL1		NDUFB1
STIP1	PLAUR		NDUFC1
SURF6	PLEKHF2		NEAT1
TBK1	PLEKHM2		NEK6
TEFM	PLSCR3		NENF
THAP7	PMAIP1		NFATC1
THOC1	PNMT		NFKBIA
THOC3	PNPLA8		NGFRAP1
THRAP3	PNRC1		NKG7
TIMM21	PPBP		NMB
TMEM177	PPM1F		NOG
TMEM186	PPP1R15A		NPDC1
TMEM203	PPP1R2		NPW
TMEM223	PPP3CC		NRGN
TMEM251	PPP4R2		NRM
TMEM41B	PPTC7		PARL
TMEM48	PRKCH		PARVG
TMEM60	PTGER4		PDE6G
TMEM97	PTK2B		PDF
TNFAIP8L2	PTMS		PECAM1
TOP1	PTP4A1		PET100
TOP2A	RAB33A		PFDN2
TOR4A	RAMP1		PHKG1
TP53RK	RAMP2		PIN4
TPX2	RARRES3		PLEKHO1
TRIB3	RBBP6		PPIB
TRIM21	RBM3		PPIH
TRIP13	RBM38		PRAM1
TRNT1	RBM39		PRG2
TSFM	RBM4		PROM1
TTC4	RBM7		PRRC2B
TTK	RBPMS		PRSS57
TXNDC15	RELA		PRTN3
UBE2C	RELB		PSENEN
UBE2T	RGL2		PSMB9
UHRF1	RGS1		PTAFR
VKORC1L1	RGS2		PTGDR2
VPS26A	RHOB		PTMS
VRK1	RHOH		PTPRCAP
VTA1	RIOK3		PTRF
WARS	RIPK2		PTTG1
WDR75	RIT1		PVRL2
WDR89	RNF11		PWWP2B
WNT5B	RNF19A		PYCARD
YIPF4	RP2		QSOX1
ZC3HC1	RPL10		RAB32
ZFYVE21	RPL10A		RAB3D
ZNF638	RPL30		RABAC1
ZNHIT2	RPPH1		RAD51L3-RFFL
ZWINT	RPS15A		RAMP1
	RPS18		RARA
	RPS27		RARRES3
	RPS29		RASGRP2
	RPSA		RASSF2
	RSBN1		RBM14-RBM4
	RUNX1		RCSD1
	S100A8		RMI2
	S100A9		RNASE2
	SAT1		RNASE3
	SATB1		RNASEK
	SBDS		RPL11
	SCARNA2		RPL12
	SCRN2		RPL13
	SDE2		RPL13A
	SEPT5		RPL17
	SEPT6		RPL21
	SERF2		RPL22
	SERTAD2		RPL26
	SFXN3		RPL27A
	SIK1		RPL34
	SIRT2		RPL35
	SKAP1		RPL36A
	SKI		RPL36AL
	SLC2A3		RPL37
	SLC35D2		RPL38
	SMIM11		RPL39
	SMIM3		RPL9
	SNHG10		RPLP0P2
	SNHG15		RPLP2
	SNHG3		RPP25
	SNHG9		RPPH1
	SOCS3		RPS19
	SORBS3		RPS20
	SPARC		RPS24
	SPINK2		RPS25
	SPOCK2		RPS6
	SPRY1		RRBP1
	SPTY2D1		RUNX3
	SRSF5		S100A11
	STIM1		S100P
	STK17A		SAC3D1
	STK17B		SASH3
	STMN3		SAT2
	STX16		SCAND1
	TAF7		SCARNA17
	TAPBPL		SCARNA9
	TCTA		SCHIP1
	TFB2M		SEC61B
	TFPI		SEC61G
	TGFBR2		SELL
	TGFBRAP1		SEMA4A
	THBS1		SERPINB1
	TIPARP		SERPING1
	TMBIM1		SH2D3C
	TMEM243		SH3BGRL3
	TMEM91		SH3BP1
	TMUB2		SIGIRR
	TNFAIP3		SIRPA
	TNFRSF14		SKA2
	TNFRSF21		SLC1A4
	TNFSF10		SLC2A5
	TOX		SLC39A4
	TP53INP1		SLC45A3
	TPM2		SMIM3
	TPPP3		SNHG5
	TRAPPC6A		SNHG6
	TRIB1		SNHG9
	TSC22D3		SNORA76
	TSPAN2		SNORD104
	TSPYL2		SNRNP35
	TSPYL4		SNRPA
	TUBA1A		SNRPF
	TUBB4A		SOCS1
	TWF1		SOX4
	UBALD2		SPINK2
	UBB		SPNS3
	UBC		SRGN
	UCK1		SRP14
	UNC119B		SS18L2
	USPL1		SSR4
	VAMP2		ST20
	VPREB3		STAC3
	WDR13		STMN1
	WSB1		STX8
	XRN2		SUSD3
	YPEL5		SUZ12P1
	YTHDF3		SVOPL
	ZBTB1		TAPBP
	ZBTB21		TARP
	ZFAND2A		TBC1D10C
	ZFP36		TCEA2
	ZMYM5		TCEAL3
	ZNF134		TCEAL4
	ZNF256		TIE1
	ZNF267		TIMP2
	ZNF280D		TMA7
	ZNF331		TMEM134
	ZNF394		TMEM205
	ZNF496		TMEM219
	ZNF548		TMEM256
	ZNF586		TMEM91
	ZNF674-AS1		TMIGD2
	ZNF711		TMSB10
	ZP3		TMSB15B
	ZYX		TNFAIP8L1
			TNFAIP8L2
			TNFAIP8L2-SCNM1
			TNFSF13
			TNNI2
			TPM4
			TRAPPC5
			TSC22D3
			TSPAN3
			TTLL1
			TTYH3
			TXNDC17
			U2AF1L4
			UBA52
			UBALD2
			UBE2C
			UPK3BL
			UQCRB
			VAMP2
			VAMP5
			VAMP8
			VHL
			VIM
			WAS
			WDR54
			WDR83OS
			XBP1
			YPEL3
			ZNF32-AS1
			ZNF358
			ZNF444
			ZNF579
			ZNF580
			ZNF593
			ZNF688
			ZNF695
