# Supplementary material for: N6-methyladenosine mRNA marking promotes selective translation of regulons required for human erythropoiesis
Source: Nat Commun. 2019 Oct 10;10:4596. doi: 10.1038/s41467-019-12518-6 (PMC6787028; doi:10.1038/s41467-019-12518-6)
Supplement: Supplementary file 11 — Supplementary Data 8 [file 41467_2019_12518_MOESM11_ESM.xlsx]

## Sheet: CRISPR screen seq primers
First Round Primers
Oligo Name	Sequence (5' to 3')
PLC-Seq-R1-F	GAGGGCCTATTTCCCATGATTCCTTCA
PLC-Seq-R1-R	aacttctcggggactgtgg
Second round Primers
Illumina Index	Primer Name	Barcode Sequence	Primer Sequence
1	PLC-Seq-R2-TruSeq_1	ATCACG	AATGATACGGCGACCACCGAGATCTACACTCTTTCCCTACACGACGCTCTTCCGATCTATCACGtcttgtggaaaggacgaaacaccg
2	PLC-Seq-R2-TruSeq_2	CGATGT	AATGATACGGCGACCACCGAGATCTACACTCTTTCCCTACACGACGCTCTTCCGATCTCGATGTtcttgtggaaaggacgaaacaccg
3	PLC-Seq-R2-TruSeq_3	TTAGGC	AATGATACGGCGACCACCGAGATCTACACTCTTTCCCTACACGACGCTCTTCCGATCTTTAGGCtcttgtggaaaggacgaaacaccg
4	PLC-Seq-R2-TruSeq_4	TGACCA	AATGATACGGCGACCACCGAGATCTACACTCTTTCCCTACACGACGCTCTTCCGATCTTGACCAtcttgtggaaaggacgaaacaccg
5	PLC-Seq-R2-TruSeq_5	ACAGTG	AATGATACGGCGACCACCGAGATCTACACTCTTTCCCTACACGACGCTCTTCCGATCTACAGTGtcttgtggaaaggacgaaacaccg
6	PLC-Seq-R3-F-1	GCCAAT	AATGATACGGCGACCACCGAGATCTACACTCTTTCCCTACACGACGCTCTTCCGATCTGCCAATtcttgtggaaaggacgaaacaccg
7	PLC-Seq-R3-F-11	CAGATC	AATGATACGGCGACCACCGAGATCTACACTCTTTCCCTACACGACGCTCTTCCGATCTCAGATCtcttgtggaaaggacgaaacaccg
8	PLC-Seq-R2-TruSeq_8	ACTTGA	AATGATACGGCGACCACCGAGATCTACACTCTTTCCCTACACGACGCTCTTCCGATCTACTTGAtcttgtggaaaggacgaaacaccg
9	PLC-Seq-R2-TruSeq_9	GATCAG	AATGATACGGCGACCACCGAGATCTACACTCTTTCCCTACACGACGCTCTTCCGATCTGATCAGtcttgtggaaaggacgaaacaccg
10	PLC-Seq-R2-TruSeq_10	TAGCTT	AATGATACGGCGACCACCGAGATCTACACTCTTTCCCTACACGACGCTCTTCCGATCTTAGCTTtcttgtggaaaggacgaaacaccg
11	PLC-Seq-R2-TruSeq_11	GGCTAC	AATGATACGGCGACCACCGAGATCTACACTCTTTCCCTACACGACGCTCTTCCGATCTGGCTACtcttgtggaaaggacgaaacaccg
12	PLC-Seq-R3-F-10	CTTGTA	AATGATACGGCGACCACCGAGATCTACACTCTTTCCCTACACGACGCTCTTCCGATCTCTTGTAtcttgtggaaaggacgaaacaccg
13	PLC-Seq-R2-TruSeq_13	AGTCAA	AATGATACGGCGACCACCGAGATCTACACTCTTTCCCTACACGACGCTCTTCCGATCTAGTCAAtcttgtggaaaggacgaaacaccg
14	PLC-Seq-R2-TruSeq_14	AGTTCC	AATGATACGGCGACCACCGAGATCTACACTCTTTCCCTACACGACGCTCTTCCGATCTAGTTCCtcttgtggaaaggacgaaacaccg
15	PLC-Seq-R2-TruSeq_15	ATGTCA	AATGATACGGCGACCACCGAGATCTACACTCTTTCCCTACACGACGCTCTTCCGATCTATGTCAtcttgtggaaaggacgaaacaccg
16	PLC-Seq-R2-TruSeq_16	CCGTCC	AATGATACGGCGACCACCGAGATCTACACTCTTTCCCTACACGACGCTCTTCCGATCTCCGTCCtcttgtggaaaggacgaaacaccg
17	PLC-Seq-R2-TruSeq_17	GTAGAG	AATGATACGGCGACCACCGAGATCTACACTCTTTCCCTACACGACGCTCTTCCGATCTGTAGAGtcttgtggaaaggacgaaacaccg
18	PLC-Seq-R2-TruSeq_18	GTCCGC	AATGATACGGCGACCACCGAGATCTACACTCTTTCCCTACACGACGCTCTTCCGATCTGTCCGCtcttgtggaaaggacgaaacaccg
19	PLC-Seq-R2-TruSeq_19	GTGAAA	AATGATACGGCGACCACCGAGATCTACACTCTTTCCCTACACGACGCTCTTCCGATCTGTGAAAtcttgtggaaaggacgaaacaccg
20	PLC-Seq-R2-TruSeq_20	GTGGCC	AATGATACGGCGACCACCGAGATCTACACTCTTTCCCTACACGACGCTCTTCCGATCTGTGGCCtcttgtggaaaggacgaaacaccg
21	PLC-Seq-R2-TruSeq_21	GTTTCG	AATGATACGGCGACCACCGAGATCTACACTCTTTCCCTACACGACGCTCTTCCGATCTGTTTCGtcttgtggaaaggacgaaacaccg
22	PLC-Seq-R3-F-12	CGTACG	AATGATACGGCGACCACCGAGATCTACACTCTTTCCCTACACGACGCTCTTCCGATCTCGTACGtcttgtggaaaggacgaaacaccg
23	PLC-Seq-R2-TruSeq_23	GAGTGG	AATGATACGGCGACCACCGAGATCTACACTCTTTCCCTACACGACGCTCTTCCGATCTGAGTGGtcttgtggaaaggacgaaacaccg
24	PLC-Seq-R2-TruSeq_24	GGTAGC	AATGATACGGCGACCACCGAGATCTACACTCTTTCCCTACACGACGCTCTTCCGATCTGGTAGCtcttgtggaaaggacgaaacaccg
25	PLC-Seq-R2-TruSeq_25	ACTGAT	AATGATACGGCGACCACCGAGATCTACACTCTTTCCCTACACGACGCTCTTCCGATCTACTGATtcttgtggaaaggacgaaacaccg
26	PLC-Seq-R2-TruSeq_26	ATGAGC	AATGATACGGCGACCACCGAGATCTACACTCTTTCCCTACACGACGCTCTTCCGATCTATGAGCtcttgtggaaaggacgaaacaccg
27	PLC-Seq-R2-TruSeq_27	ATTCCT	AATGATACGGCGACCACCGAGATCTACACTCTTTCCCTACACGACGCTCTTCCGATCTATTCCTtcttgtggaaaggacgaaacaccg
28	PLC-Seq-R2-TruSeq_28	CAAAAG	AATGATACGGCGACCACCGAGATCTACACTCTTTCCCTACACGACGCTCTTCCGATCTCAAAAGtcttgtggaaaggacgaaacaccg
29	PLC-Seq-R2-TruSeq_29	CAACTA	AATGATACGGCGACCACCGAGATCTACACTCTTTCCCTACACGACGCTCTTCCGATCTCAACTAtcttgtggaaaggacgaaacaccg
30	PLC-Seq-R2-TruSeq_30	CACCGG	AATGATACGGCGACCACCGAGATCTACACTCTTTCCCTACACGACGCTCTTCCGATCTCACCGGtcttgtggaaaggacgaaacaccg
31	PLC-Seq-R2-TruSeq_31	CACGAT	AATGATACGGCGACCACCGAGATCTACACTCTTTCCCTACACGACGCTCTTCCGATCTCACGATtcttgtggaaaggacgaaacaccg
32	PLC-Seq-R2-TruSeq_32	CACTCA	AATGATACGGCGACCACCGAGATCTACACTCTTTCCCTACACGACGCTCTTCCGATCTCACTCAtcttgtggaaaggacgaaacaccg
33	PLC-Seq-R2-TruSeq_33	CAGGCG	AATGATACGGCGACCACCGAGATCTACACTCTTTCCCTACACGACGCTCTTCCGATCTCAGGCGtcttgtggaaaggacgaaacaccg
34	PLC-Seq-R2-TruSeq_34	CATGGC	AATGATACGGCGACCACCGAGATCTACACTCTTTCCCTACACGACGCTCTTCCGATCTCATGGCtcttgtggaaaggacgaaacaccg
35	PLC-Seq-R2-TruSeq_35	CATTTT	AATGATACGGCGACCACCGAGATCTACACTCTTTCCCTACACGACGCTCTTCCGATCTCATTTTtcttgtggaaaggacgaaacaccg
36	PLC-Seq-R2-TruSeq_36	CCAACA	AATGATACGGCGACCACCGAGATCTACACTCTTTCCCTACACGACGCTCTTCCGATCTCCAACAtcttgtggaaaggacgaaacaccg
37	PLC-Seq-R2-TruSeq_37	CGGAAT	AATGATACGGCGACCACCGAGATCTACACTCTTTCCCTACACGACGCTCTTCCGATCTCGGAATtcttgtggaaaggacgaaacaccg
38	PLC-Seq-R2-TruSeq_38	CTAGCT	AATGATACGGCGACCACCGAGATCTACACTCTTTCCCTACACGACGCTCTTCCGATCTCTAGCTtcttgtggaaaggacgaaacaccg
39	PLC-Seq-R2-TruSeq_39	CTATAC	AATGATACGGCGACCACCGAGATCTACACTCTTTCCCTACACGACGCTCTTCCGATCTCTATACtcttgtggaaaggacgaaacaccg
40	PLC-Seq-R2-TruSeq_40	CTCAGA	AATGATACGGCGACCACCGAGATCTACACTCTTTCCCTACACGACGCTCTTCCGATCTCTCAGAtcttgtggaaaggacgaaacaccg
41	PLC-Seq-R2-TruSeq_41	GACGAC	AATGATACGGCGACCACCGAGATCTACACTCTTTCCCTACACGACGCTCTTCCGATCTGACGACtcttgtggaaaggacgaaacaccg
42	PLC-Seq-R2-TruSeq_42	TAATCG	AATGATACGGCGACCACCGAGATCTACACTCTTTCCCTACACGACGCTCTTCCGATCTTAATCGtcttgtggaaaggacgaaacaccg
43	PLC-Seq-R2-TruSeq_43	TACAGC	AATGATACGGCGACCACCGAGATCTACACTCTTTCCCTACACGACGCTCTTCCGATCTTACAGCtcttgtggaaaggacgaaacaccg
44	PLC-Seq-R2-TruSeq_44	TATAAT	AATGATACGGCGACCACCGAGATCTACACTCTTTCCCTACACGACGCTCTTCCGATCTTATAATtcttgtggaaaggacgaaacaccg
45	PLC-Seq-R2-TruSeq_45	TCATTC	AATGATACGGCGACCACCGAGATCTACACTCTTTCCCTACACGACGCTCTTCCGATCTTCATTCtcttgtggaaaggacgaaacaccg
46	PLC-Seq-R2-TruSeq_46	TCCCGA	AATGATACGGCGACCACCGAGATCTACACTCTTTCCCTACACGACGCTCTTCCGATCTTCCCGAtcttgtggaaaggacgaaacaccg
47	PLC-Seq-R2-TruSeq_47	TCGAAG	AATGATACGGCGACCACCGAGATCTACACTCTTTCCCTACACGACGCTCTTCCGATCTTCGAAGtcttgtggaaaggacgaaacaccg
48	PLC-Seq-R2-TruSeq_48	TCGGCA	AATGATACGGCGACCACCGAGATCTACACTCTTTCCCTACACGACGCTCTTCCGATCTTCGGCAtcttgtggaaaggacgaaacaccg
	PLC-Seq-R2-RS		CAAGCAGAAGACGGCATACGAGATGTGACTGGAGTTCAGACGTGTGCTCTTCCGATCTtgccactttttcaagttgataacggact	Common Reverse primer

## Sheet: CRISPR screen retest sgRNA
Gene	Universal ID	Sequence
ARFRP1	HGLibB_02680	CCTCTCCCCAGTCGGCACTG
ARFRP1	HGLibA_02681	GACACCGCACAGCGCCTCGC
ARFRP1	sgARFRP1_10	TGTGAGGGCCGAGCAGGCCT
ARFRP1	sgARFRP1_8	CAGGCGAGATTGCCTGACCC
ARID1A	HGLibA_02883	CCCCTCAATGACCTCCAGTA
ARID1A	sgARID1A_1	CGGGTTGCCCAGGCTGCTGG
ARID1A	sgARID1A_2	TTCAGCTCCGAGGGCGGCGG
ARID1A	sgARID1A_3	GCTTTCTTCAGCTCCGAGGG
ARID3B	HGLibA_02895	CCAGCGCCGCCTTCACCCTC
ARID3B	HGLibA_02894	GGGATTGCAGCTGTATGAAC
ARID3B	sgARID3B_1	GCTGTGGCGGAAAGGAGAGT
ARID3B	sgARID3B_2	GTCTCCCAGCTGTGGCGGAA
BSG	HGLibB_04863	GGCTGCGCTGTTCGTGCTGC
BSG	sgBSG_9	TGCAGGACTCACCGTGGAGC
BSG	sgBSG_6	GTCAGGGCCTCCCAGAGTGA
BSG	sgBSG_2	GTCGTCAGAACACATCAACG
C1GALT1	HGLibB_05720	ATCCTATTGCTGATCCACAG
C1GALT1	HGLibA_05724	GAGGTATTCTAACTCATACA
C1GALT1	HGLibA_05722	ACAACACTTTGTTACAACGC
C1GALT1	HGLibB_05719	GCAGATTCTAGCCAACATAA
C1GALT1C1	HGLibA_05726	TGTGCTTTGATCACTATGCT
C1GALT1C1	HGLibA_05727	AATGACTTATCACCCCAACC
C1GALT1C1	HGLibB_05723	CAAATCATCCCTCCCTGTTC
C1GALT1C1	HGLibB_05722	ATCATCACATGCATCTGATT
CMAS	HGLibB_10169	AATGCGAGCTGAACATAGTG
CMAS	HGLibA_10179	TGAGACGCCATCAGTTTCGA
CMAS	HGLibB_10168	CCTCGTCGACAAGACTGGGA
CMAS	HGLibA_10178	CCATCCCAGTCTTGTCGACG
DNTTIP1	HGLibA_13719	GAAGAAGAATGTGCCCATCG
DNTTIP1	sgDNTTIP1_1	GGCGTCGCCAGTGGCTCCCA
DNTTIP1	sgDNTTIP1_2	CGGCTGCTCGGCGTCGCCAG
DNTTIP1	sgDNTTIP1_3	GCTTTATCATTATGTTCCAA
DUSP12	HGLibA_14136	CTATAGGTCCACTTCCTTCA
DUSP12	HGLibB_14114	GTGGCAACTGAAATTATACC
DUSP12	sgDUSP12_1	TCTGGGCGCGGCCATGTTGG
DUSP12	sgDUSP12_2	CGCGGCCATGTTGGAGGCTC
ELP3	HGLibB_14960	CTCGAGTCCATGGAGGCACG
ELP3	sgELP3_1	GCGCAGAAATGAGGCAGAAG
ELP3	sgELP3_2	GAAATGAGGCAGAAGCGGAA
ELP3	sgELP3_3	TCAGCAGGGCTGAGATCTCC
FYB	HGLibA_18247	AAGTTGTTGAGTAAGACGTC
FYB	HGLibA_18248	GCGGCCCTTTAAAACCAGCA
FYB	sgFYB_10	GGTACATTGCTGGGTCCTGC
FYB	sgFYB_9	GCTGGGTCCTGCAGGAGGGC
GFI1B	HGLibB_18919	CTACCACCAGCCCCGTGTGC
GFI1B	sgGFI1B_1	CTCTTCACCAGGAAGGAGCG
GFI1B	sgGFI1B_2	CTTCTTGCTCTTCACCAGGA
GFI1B	sgGFI1B_3	CGGTTCATCTTCCTGCACAC
GNE	HGLibA_19504	ACATGAGCATCATTCGCATG
GNE	HGLibB_19479	TTCCAATCTGACGTGTTCCC
GNE	HGLibB_19480	TTCAGGCGATTAAGGACATC
GNE	sgGNE_1	GATGTCAGTGCCAAAAGATG
GYPA	HGLibB_20672	ACTCTTTGTGACTGAAGAAG
GYPA	HGLibA_20701	ATCTTTGTATTACTATTGTC
GYPA	HGLibB_20673	TACATCTCATCACAGACAAA
GYPA	HGLibB_20671	ATCAGCATTAAGTACCACTG
HSPA4L	HGLibB_22258	ATCCCATTGTGCAAACTGAA
HSPA4L	HGLibA_22286	GTTTAGGGCCTGTATATCAT
HSPA4L	sgHSPA4L_1	ATCACGCGGCGGGATGTCTG
HSPA4L	sgHSPA4L_2	TCTGTGGTTGGCATTGACCT
IKBKAP	HGLibB_22885	ACAAGATAAACCCAACCAGC
IKBKAP	sgIKBKAP_9	GGAGGACCTGGCCCTCCTGG
IKBKAP	sgIKBKAP_8	CTAGATGATGAGGTACCCCA
IKBKAP	sgIKBKAP_7	GGTTTTGGAAGAGTGTGCCC
KCTD5	HGLibA_24457	ACGAGACAGCAAAACATCGC
KCTD5	HGLibA_24459	CCTTATTCCAGGAGTGTTGG
KCTD5	sgKCTD5_1	TCACTGCGAGCTCCTGTCGC
KCTD5	sgKCTD5_2	GCGAGCTCCTGTCGCCGGCC
LDB1	HGLibA_26212	ATTCACGACTGAGTTCTTTG
LDB1	sgLDB1_10	GAATATTTGAGCTTAACAAA
LDB1	sgLDB1_9	CAAATATTCTGTAGTCAGTT
LDB1	sgLDB1_8	TAGTCAGTTTGGTTGCCATA
METTL14	HGLibA_28958	TCCGGGAGCGGCAGAAGTTA
METTL14	HGLibB_28918	TTGAAGAATATCCTAAACTG
METTL14	HGLibA_28957	GCTGAAAGTGCCGACAGCAT
METTL14	HGLibA_28959	GAACATGGATAGCCGCTTGC
MYLK2	HGLibA_30787	CTCGAGGGGGATTGAGTTCC
MYLK2	sgMYLK2_1	GGAATTCAGAACCCATCAAC
MYLK2	sgMYLK2_2	CCAGCTTGGCACCTGTTGAT
MYLK2	sgMYLK2_3	TCTGCAGACAAGGCACCTAA
NANS	HGLibA_31109	TATGTGACGTTCCAACACCT
NANS	sgNANS_4	GGACACAGCTCCAGCTCCAG
NANS	sgNANS_5	GAGATCGGCCAGAACCACCA
NANS	sgNANS_2	GCGCATGATCCGCATGGCCA
PLSCR1	HGLibB_37181	TATACTGGCTGATTATACAC
PLSCR1	HGLibA_37231	TATCCACCGACAGCATTCCA
PLSCR1	sgPLSCR1_10	GGACCTGAATGGCCGGCTGG
PLSCR1	sgPLSCR1_9	CAGGATATAGTGGCTACCCT
RBM14-RBM4	HGLibA_40487	CACACTCGATGACGCGTCCG
RBM14-RBM4	HGLibB_40436	ACGCGTCATCGAGTGTGACG
RBM14-RBM4	HGLibB_40438	TCCACCACGAGCGCGCGCCC
RBM14-RBM4	sgRBM14-RBM4_1	CGTGGGCAACGTCGACGGGG
SIRT7	HGLibA_44235	TGGAGATCCCCGCCTATAGC
SIRT7	sgSIRT7_10	GCTCCGCCGCCGCCTTCCTC
SIRT7	sgSIRT7_9	GCGCATCCTGAGGAAGGCGG
SIRT7	sgSIRT7_8	GGTGTCGCGCATCCTGAGGA
SLC35A1	HGLibA_44947	TGAACAGCATACACTAACGA
SLC35A1	HGLibB_44894	ATTATTCAAGTTATACTGCT
SLC35A1	HGLibB_44893	TATAACTTCTGTGATACACA
SLC35A1	HGLibA_44946	ATAGCGCCAAACCCTAATAA
SMARCB1	HGLibA_45621	CATCGATCTCCATGTCCAGC
SMARCB1	HGLibA_45620	TGAGAACGCATCTCAGCCCG
SMARCB1	HGLibB_45566	CTAGTCGCCTCCAGAGTGAG
SMARCB1	HGLibB_45565	CATGCTCCACAACCATCAAC
ST3GAL2	HGLibA_47239	ATCGCCAGCGCCTTGTCCAC
ST3GAL2	HGLibB_47183	ATCGCCCATGCAGCGGCGAC
ST3GAL2	sgST3GAL2_1	GAAAAGCACCAGCATCCCCG
ST3GAL2	sgST3GAL2_7	GGTGGACAGAGCATCACGGG
TAL2	HGLibA_48283	AGTTGATATACCTCATTGCC
TAL2	sgTAL2_2	TCAGGAACTCAAACATGACC
TAL2	sgTAL2_1	TCACAAATACCAGGGAGCGG
TAL2	sgTAL2_3	GAGCTTCCTCAGCTTGGCAA
TBL1X	HGLibB_48548	TCTGGTGTATCGGTATCTCC
TBL1X	sgTBL1X_1	AGGTGAACTTTCTGGTGTAT
TBL1X	sgTBL1X_2	CCCAAACGTGAAAGCCGAGT
TBL1X	sgTBL1X_3	CAATGGGACGCTAGTGCCAC
TYMP	HGLibA_52460	CTGGACGACGGCTCGGCCCT
TYMP	sgTYMP_7	GTGGGTCAGAGGCTGCGCCG
TYMP	sgTYMP_6	GGTGGACGTTAAGTTCGGAG
TYMP	sgTYMP_5	GAGTGGCAGGCTGTCCACGG
TYMP	sgTYMP_4	CAGAGATGTGACAGCCACCG
YTHDF2	HGLibB_54666	CTACTCACGGGCCTTGCCTG
YTHDF2	HGLibB_54667	CTGCAGAGACCAAAAGGTCA
YTHDF2	sgYTHDF2_9	GGGTAAGTAGGAATCTGACA
YTHDF2	sgYTHDF2_2	AGAATAGGAGAAGCCAATGG
RFWD2	HGLibB_40905	TTGTACCTGTGTGATGGAGA
RFWD2	HGLibA_40957	AAGCTCCTTCTCCATCACAC
RFWD2	sgRFWD2_10	GCCGCCGAAACCGCCACGGA
RFWD2	sgRFWD2_9	ACCGCCACGGAAGGCGGCGA
RREB1	HGLibA_42246	GCTGACCATGCACATTCGCC
RREB1	HGLibB_42193	CGCCAGAGTGCACCAGCATG
RREB1	sgRREB1_1	CGGGCGAACTTGACGTCATT
RREB1	sgRREB1_2	GTCAAGTTCGCCCGCTGGCT
STRBP	HGLibA_47582	TGCACAAATCACGCAGAATG
STRBP	HGLibA_47583	GAAGAGACGCCAAGGCGTTC
STRBP	sgSTRBP_10	TTGTGTGGTGTAATGAGGAT
STRBP	sgSTRBP_9	GGACATTGTGTGGTGTAATG
SYS1	HGLibB_47984	TCGGGGAGTACCTGTGCATG
SYS1	HGLibA_48043	TGAGCTCCGTCCGCATGCAC
SYS1	sgSYS1_9	GTCAGTTCCGCAGCTACGTG
SYS1	sgSYS1_1	GCGGGTCCCACACGTAGCTG
C11orf1	HGLibB_05112	CTGCTCAAAATTTCTCTTCC
C11orf1	HGLibB_05110	CCCAGGACATCAACCTGAAC
C11orf1	sgC11orf1_1	TGAGCAGCAGAGACACTGGG
C11orf1	sgC11orf1_2	AACAGGCGAGGTTCTGTCTC
C1orf233	HGLibA_05846	CCACGAGCAGTTGAGCGCGA
C1orf233	HGLibB_05843	TGTCGTGCACGTCGGGCAGC
C1orf233	sgC1orf233_10	GGGCCAGGCGCCACTGCAGG
C1orf233	sgC1orf233_9	GCCACTGCAGGAGGACGCTG
MPL	HGLibA_29734	AGCTGCTGTATGCCTACCCG
MPL	sgMPL_6	GCAGGAGGTGACCATGAAGA
MPL	sgMPL_9	GTATCATCAAGGCCATGGGT
MPL	sgMPL_1	GAGGAAGAGGCAGCGCCCAG
JAK2	HGLibB_23881	GTAACTATCCATAAGCAAGA
JAK2	HGLibA_23915	TGTACTTCGATGCAGTCCTA
JAK2	sgJAK2_2	CTTACGATGACAGAAATGGA
LMO2	HGLibA_26705	TCCGGCCCAGTTTGTAGTAG
LMO2	HGLibB_26666	CACCCGCATTGTCATCTCAT
LMO2	HGLibA_26706	CAATGTCCTCGGCCATCGAA
LMO2	HGLibB_26667	TCTGCCGGAGAGACTATCTC
GATA1	HGLibA_18665	GTAGAGCCCCGTCTTGCCGT
GATA1	HGLibB_18641	CTGAATACCATCCTTCCGCA
GATA1	HGLibB_18640	AGACGACCACCACGACACTG
LDB1	HGLibA_26212	ATTCACGACTGAGTTCTTTG
LDB1	sgLDB1_10	GAATATTTGAGCTTAACAAA
LDB1	sgLDB1_9	CAAATATTCTGTAGTCAGTT
LDB1	sgLDB1_8	TAGTCAGTTTGGTTGCCATA
GFI1B	HGLibB_18919	CTACCACCAGCCCCGTGTGC
GFI1B	sgGFI1B_1	CTCTTCACCAGGAAGGAGCG
GFI1B	sgGFI1B_2	CTTCTTGCTCTTCACCAGGA
GFI1B	sgGFI1B_3	CGGTTCATCTTCCTGCACAC
TAL2	HGLibA_48283	AGTTGATATACCTCATTGCC
TAL2	sgTAL2_2	TCAGGAACTCAAACATGACC
TAL2	sgTAL2_1	TCACAAATACCAGGGAGCGG
TAL2	sgTAL2_3	GAGCTTCCTCAGCTTGGCAA
WTAP	sgWTAP_1	CGAAGAACCTCTTCCCAAGA	Used as individual sgRNA
WTAP	sgWTAP_7	GAAGTGTCGAATGCTTATCC
WTAP	sgWTAP_10	AAGTTGTGCAATACGTCCCT	Used as individual sgRNA
METTL3	sgMETTL3_1	AGACTAGGATGTCGGACACG
METTL3	sgMETTL3_5	GAAGCAGCTGGACTCTCTGC	Used as individual sgRNA
METTL3	sgMETTL3_6	AGCTGGACTCTCTGCGGGAG	Used as individual sgRNA
METTL3	sgMETTL3-S1	ACTCTGTCAGGTCATTACCG	Used for rescue experiment

## Sheet: Ribsome profiling retest sgRNAs
Gene	Universal ID	Sequence
AKT1	BRU_02104	TGTTGAGGGGAGCCTCACGT
AKT1	BRU_02101	CCTGCACTCGGAGAAGAACG
AKT1	BRU_02102	GAAGGTGCGTTCGATGACAG
EEF1D	BRU_19379	TGGCTCTCGCAATGTCACGG
EEF1D	BRU_19378	GGCCAGACCGAGGACCGGGT
EEF1D	BRU_19376	CCCGGTATGATGCAGCCGAG
EIF4B	BRU_19792	AGCAGCTCGAGTGGACTGGG
EIF4B	BRU_19793	GTCATCGTTACTGTGCCAAG
EIF4B	BRU_19795	TGTCATATCGGTCTTCATAG
FGFR3	BRU_23291	GGTGCTGAATGCCTCCCACG
FGFR3	BRU_23288	AAGAACGGCAGGGAGTTCCG
FGFR3	BRU_23289	CATCCGGCAGACGTACACGC
MKNK2	BRU_39149	CAGCGGCATCAAACTCAACG
MKNK2	BRU_39148	ATCTTGTATATCCTACTCAG
MKNK2	BRU_39150	GCTGATTGAGTTCTTCGAGG
MCL1	BRU_38124	AGGCGCTGGAGACCTTACGA
MCL1	BRU_38125	AGTCGCTGGAGATTATCTCT
MCL1	BRU_38127	GTAATAACACCAGTACGGAC
MAP3K11	BRU_37526	TGATGGAGTATGCAGCCGGT
MAP3K11	BRU_37527	TGCTGCGCTTGAATGTCCCG
MAP3K11	BRU_37524	ACTGGGCTCGTAGTCGAACA
YBX1	BRU_74117	GCAAATGTTACAGGTCCTGG
YBX1	BRU_74119	GTCTTGCAGGAATGACACCA
YBX1	BRU_74116	AGACGCTATCCACGTCGTAG
PIK3R2	BRU_49998	ACTGGGCCAGAGACTCGTGG
PIK3R2	BRU_49999	AGACTGGTCCCTGAGCGACG
PIK3R2	BRU_50000	GATGCTTCTAGCAAGATCCA
PRKAB1	BRU_52449	GTGGCCATAAGACGCCCCGG
PRKAB1	BRU_52448	GTGGACGCACGACCCTTCCG
PRKAB1	BRU_52447	GGATGGCTACAAAGTTATTG
PURA	BRU_53919	GAACTCGATGAGCCCCTGCG
PURA	BRU_53920	GCTCATCGACGACTACGGAG
PURA	BRU_53918	CCTTACTCTCTCCATGTCAG
RBM3	BRU_55187	CATGAGAGCCATGAACGGAG
RBM3	BRU_55188	GGATGGTCGTCAGATCCGTG
RBM3	BRU_55189	GTAGCTGCGACCACGCCCAT
RPL28	BRU_57073	GTGTCGTGGTGGTCATTAAG
RPL28	BRU_57072	GGTGAATCAGTCCGTTGTAG
RPL28	BRU_57071	GGCCCCACTTACAGTGCTGT
SKI	BRU_60240	CCAGGATTACACGGGCAAGG
SKI	BRU_60239	CAAGAGCTTTGAGACAGCCG
SKI	BRU_60241	TGCAACGCGCTGCTCTACGG
SOX12	BRU_62873	TGTGGTCGCAGCACGAACGG
SOX12	BRU_62871	GCGCTCCGCTTGTCCCCGAG
SOX12	BRU_62872	GGAGAAGATCCCGTTCGTGC
SURF6	BRU_64992	AAAGACAGACTCAGGCTCAG
SURF6	BRU_64993	ACCTCACGCCGCTGACCGGG
SURF6	BRU_64995	CTGCCGCCTTGGAGAAAAGG
TCF3	BRU_66263	GTTATTGCTTGAGTGATCCG
TCF3	BRU_66261	CTATCCCGCCCCCTTCTACG
TCF3	BRU_66262	GCTGGGCGATAAGGCACCGG
TPI1	BRU_69428	CCTGGCATGATCAAAGACTG
TPI1	BRU_69429	GAAGTCGATATAGGCAGTAG
TPI1	BRU_69431	GCTCATCGGCACTCTGAACG
EIF4H	BRU_19841	GGTAGCTCTCGAGAATCTAG
EIF4H	BRU_19840	GAAGTCATCCCTGAAGCCTG
EIF4H	BRU_19842	GTCTCCCCTCCTAGGTCCCG
BRPF1	BRU_06578	CCAACCGCCTGACCATCCAA
BRPF1	BRU_06579	TCGTGGAATTGATCCGCAAG
BRPF1	BRU_06577	AGGGTGACTGCAGGCAACGG
PABPC4	BRU_47701	TGTGAGTTACGAAAAACACG
PABPC4	BRU_47698	AGCGGCGGGTGATCATATCG
PABPC4	BRU_47699	CAACCAGTATATGCAACGAG
SOCS3	BRU_62738	ACCTACTGAACCCTCCTCCG
SOCS3	BRU_62739	GCGGATCAGAAAGGTGCCGG
SOCS3	BRU_62741	TTGAGCACGCAGTCGAAGCG
MAPKAPK2	BRU_37709	GATCTTCAACAAGAGGACCC
MAPKAPK2	BRU_37710	GTGTACGAGAATCTGTACGC
MAPKAPK2	BRU_37711	TGTTATACACCGTACTATGT
DDX39A	BRU_16972	GAAGAACTGTCCCCATGTCG
DDX39A	BRU_16971	CTCAAAGCCACAGTCCACGA
DDX39A	BRU_16970	CCTGGTCATGTGCCACACGA
SETD1B	BRU_59387	CTACAGGGGAAACCCGAATG
SETD1B	BRU_59389	TTATGTACACAATTCTCCCG
SETD1B	BRU_59388	GGAACTCTCACTGGACGACG
KDM6B	BRU_32736	GACAAAAGTACTGTTATCGG
KDM6B	BRU_32739	GGTGCTAGAAGAGATCAGCC
KDM6B	BRU_32737	GCAGTCGGAAACCGTTCTTG
GRAMD4	BRU_26913	GCTGCGAGAAGAAACCAACG
GRAMD4	BRU_26914	GGTTAACTGAAAATATGAGA
GRAMD4	BRU_26912	ACGGCATTCATGTACACCTG
PHF19	BRU_49606	AATTATCTTCGAAAGTCACG
PHF19	BRU_49609	TTGATGTCCAAACTGACGGA
PHF19	BRU_49607	AGCACCCCAGTGACAGATCG
PABPC1	BRU_47678	CATACGCGTAGCCCAAGGAG
PABPC1	BRU_47681	TGTGGATGAGATGAACGGAA
PABPC1	BRU_47680	TCTGCATATACTGGTTAGTG
HIPK2	BRU_28441	TAAACCAAGGATGATCTCAG
HIPK2	BRU_28442	TCGGGTGAATATGTATGACA
HIPK2	BRU_28440	ACTGGGCGAATGTATTTGAG
BRD7	BRU_06502	AGGCAAGTCTAATCTCACAG
BRD7	BRU_06501	AACTGATGAGACAATTGCAG
BRD7	BRU_06503	CCTGTGGATCCCATTGTAGG
CXXC1	BRU_15982	AGAAGGAGGAGCGATACAAG
CXXC1	BRU_15984	CCAAGCTAGAGATTCGCTAT
CXXC1	BRU_15981	AAACGGTCAGCCCGCATGTG
ZDHHC3	BRU_74761	GCCGTCACGGATAAACCACA
ZDHHC3	BRU_74763	TACGTGTATAGCATCATCAA
ZDHHC3	BRU_74760	AGTGGAATCCCACCATGATG
ZBTB7A	BRU_74492	ACCGTCAGCACAGCCAACGT
ZBTB7A	BRU_74495	GCCGTAGTGGCCGTTCTGCG
ZBTB7A	BRU_74494	GAGTCGCGGGCCGACGACAA
MBD3	BRU_37950	TATAGTAAAAGACATCCCTG
MBD3	BRU_37951	TCATCAGCATCTTGCCCGTG
MBD3	BRU_37948	AAGACCATGGACCTCCCCAA
PIH1D1	BRU_49942	GTTGACAGCTACGTCGTAGG
PIH1D1	BRU_49943	TAAAGACCAACTCCTCGGAA
PIH1D1	BRU_49944	TCCTCCCGCCGACGTGACCG
SETD5	BRU_59404	GTGTTGGTGTGAATACCCGG
SETD5	BRU_59403	GTGCCCTTTACGTATCACAA
SETD5	BRU_59402	AGGTTATTAGACTTCATCGG
MRGBP	BRU_39781	AGTTCAGCCAGAACATCGGG
MRGBP	BRU_39780	AGAGGCACACCTCCACCTCG
MRGBP	BRU_39783	TTCCATTCCCGAATCCAGAG
KIAA1191	BRU_32953	CAGCTATGATGATACCCTCG
KIAA1191	BRU_32954	CAGGGTCAGATACCTTGGCG
KIAA1191	BRU_32955	GCTGGCTACACACCCCACAA
SAP30L	BRU_58148	AGGAAGACAAGTGACGATGG
SAP30L	BRU_58146	AGCTGCTGCCTCATCGAGGA
SAP30L	BRU_58147	AGCTGGAACAGATCAACCTA
STK40	BRU_64546	CGCTGAAGTCATGAGCACAG
STK40	BRU_64547	TGTGGTAATCTTCTACGACG
STK40	BRU_64545	CCGCACCTGTGAAATCGTTG
BEX2	BRU_06045	AGCGTTAAACAATCTCATCG
BEX2	BRU_06048	TGCCTAGAGGAAACCGTAGG
BEX2	BRU_06046	ATAGATGGGACATAATGCAT
FAM83A	BRU_22342	GATGTACTGGGCCTCCACCG
FAM83A	BRU_22341	GATCTTCTGTGACATTCTAG
FAM83A	BRU_22343	TTCAGAACCCCCATCCAAGA
TADA2B	BRU_65461	ATCTCGTAATCATCCCGCAG
TADA2B	BRU_65463	TCCGCACGTACATGTCCACG
TADA2B	BRU_65460	ACAGACCACACCTGTCCCAG
TET3	BRU_66606	CTCAGGGCCAGTGTACCATG
TET3	BRU_66605	CCTCTACAATGGGTGCACCG
TET3	BRU_66607	GTGACTCCAAGAAGCCACTG

## Sheet: Ribosome profiling retest shRNA
Gene	Sequence
ALYREF-1	GACGCCTATAATGCGAGAATGCTCGAGCATTCTCGCATTATAGGCGTCTTTTTG
ALYREF-2	GGAGTCTCAGACGCCGATATTCTCGAGAATATCGGCGTCTGAGACTCCTTTTTG
ALYREF-3	GAACTCTTTGCTGAATTTGGACTCGAGTCCAAATTCAGCAAAGAGTTCTTTTTG
EIF3G-1	CGATGTCTCTATGACGTTCATCTCGAGATGAACGTCATAGAGACATCGTTTTTG
EIF3G-2	GAGGTCATCAACGGAAACATACTCGAGTATGTTTCCGTTGATGACCTCTTTTTG
EIF3G-3	TGAGACCCGGAAGGCTTCAAACTCGAGTTTGAAGCCTTCCGGGTCTCATTTTTG
RPL24-1	GTGCATCTCTTGCTGATATAACTCGAGTTATATCAGCAAGAGATGCACTTTTTG
RPL24-2	TGGTGCATCTCTTGCTGATATCTCGAGATATCAGCAAGAGATGCACCATTTTTG
RPL24-3	ACAAGCTATCAGGGCTGCTAACTCGAGTTAGCAGCCCTGATAGCTTGTTTTTTG
RPS11-1	GCACCTACATTGACAAGAAATCTCGAGATTTCTTGTCAATGTAGGTGCTTTTTG
RPS11-1	GCACTACATCCGCAAGTACAACTCGAGTTGTACTTGCGGATGTAGTGCTTTTTG
RPS11-1	CCGAGACTATCTGCACTACATCTCGAGATGTAGTGCAGATAGTCTCGGTTTTTG
RPS19-1	ACTGACACCTCAGGGACAAAGCTCGAGCTTTGTCCCTGAGGTGTCAGTTTTTTG
RPS19-2	GCTCCATGACCAAGATCTATGCTCGAGCATAGATCTTGGTCATGGAGCTTTTTG
RPS19-3	CTACGATGAGAACTGGTTCTACTCGAGTAGAACCAGTTCTCATCGTAGTTTTTG
RUVBL2-1	CCGTGATGTAACAAGGATTGACTCGAGTCAATCCTTGTTACATCACGGTTTTTG
RUVBL2-2	CGAGAAAGACACGAAGCAGATCTCGAGATCTGCTTCGTGTCTTTCTCGTTTTTG
RUVBL2-3	TCCAGATTGATCGACCAGCAACTCGAGTTGCTGGTCGATCAATCTGGATTTTTG
RPS15-1	CCGCTTCATCCCTCTCAAGTACTCGAGTACTTGAGAGGGATGAAGCGGTTTTTG
RPS15-2	CATGATCATCCTACCCGAGATCTCGAGATCTCGGGTAGGATGATCATGTTTTTG
RPS15-3	CGTCTACAACGGCAAGACCTTCTCGAGAAGGTCTTGCCGTTGTAGACGTTTTTG
RPL3-1	CACTATGGTGAAGTGACCAATCTCGAGATTGGTCACTTCACCATAGTGTTTTTG
RPL3-2	CCTATCTGACAAGAGCATCAACTCGAGTTGATGCTCTTGTCAGATAGGTTTTTG
RPL3-3	CGGACCTTCAAGACTGTCTTTCTCGAGAAAGACAGTCTTGAAGGTCCGTTTTTG
NIP7-1	CCCATGGCGATTGTGGTATTTCTCGAGAAATACCACAATCGCCATGGGTTTTTG
NIP7-2	CTGGATTACCTTGCACCTTATCTCGAGATAAGGTGCAAGGTAATCCAGTTTTTG
NIP7-3	GCCTGTAATCCCAGCACTTTACTCGAGTAAAGTGCTGGGATTACAGGCTTTTTG
RRS1-1	ACCGAGACTTTGGAGATTAAGCTCGAGCTTAATCTCCAAAGTCTCGGTTTTTTG
RRS1-2	CCGCTGCCTTCATTGAGTTTACTCGAGTAAACTCAATGAAGGCAGCGGTTTTTG
RRS1-3	GAGACTTAGATTGACGTATATCTCGAGATATACGTCAATCTAAGTCTCTTTTTG
SFPQ-1	GCCTGTAATCCCAGCACTTTACTCGAGTAAAGTGCTGGGATTACAGGCTTTTTG
SFPQ-2	CCCTTTCTGTTCGTAATCTTTCTCGAGAAAGATTACGAACAGAAAGGGTTTTTG
SFPQ-3	CGGTTGTTTGTTGGGAATCTACTCGAGTAGATTCCCAACAAACAACCGTTTTTG

## Sheet: HSPC shRNAs
Gene	shRNA Sequence
Scr	CAACAAGATGAAGAGCACCAACTCGAGTTGGTGCTCTTCATCTTGTTGTTTTTG
WTAP	GCAAGAGTGTACTACTCAAATCTCGAGATTTGAGTAGTACACTCTTGCTTTTTG
METTL3-1	CGTCAGTATCTTGGGCAAGTTCTCGAGAACTTGCCCAAGATACTGACGTTTTTG
METTL3-2	CCAGTCATAAACCAGATGAAACTCGAGTTTCATCTGGTTTATGACTGGTTTTTG
METTL14-1	GCCGTGTTAAATAGCAAAGATCTCGAGATCTTTGCTATTTAACACGGCTTTTTG
METTL14-2	GCCGTGGACGAGAAAGAAATACTCGAGTATTTCTTTCTCGTCCACGGCTTTTTG
PABPC1	GGACAAATCCATTGATAATAACTCGAGTTATTATCAATGGATTTGTCCTTTTTG
PABPC4	CAGGGAAGGCCTCCATATTATCTCGAGATAATATGGAGGCCTTCCCTGTTTTTG
BRD7-1	TATGTCATGGCAGATAGTTTACTCGAGTAAACTATCTGCCATGACATATTTTTG
BRD7-2	GCTGAACAAGTGACCAATAATCTCGAGATTATTGGTCACTTGTTCAGCTTTTTG
CXXC1-1	GTGTATAATCCTCAGAGCAAACTCGAGTTTGCTCTGAGGATTATACACTTTTTG
CXXC1-2	GCACAAGGATAAATGGAAACACTCGAGTGTTTCCATTTATCCTTGTGCTTTTTG
STK40-1	CAGTGCCCTTGCCTCATAATACTCGAGTATTATGAGGCAAGGGCACTGTTTTTG
STK40-2	CAAGAGGACACATCGGATAACCTCGAGGTTATCCGATGTGTCCTCTTGTTTTTG
TADA2B-1	CGTGACTGTGAAGACTATTATCTCGAGATAATAGTCTTCACAGTCACGTTTTTG
TADA2B-2	ATGATTACGAGATCGAGTATGCTCGAGCATACTCGATCTCGTAATCATTTTTTG

## Sheet: qPCR Primers
meRIP-qPCR Primers
Primer	Sequence
KLF1_qPCR-F	GGCTGGTCCTCAGACTTCAC
KLF1_qPCR-R	CCGGACACACAGGATGACTT
GATA1_qPCR-F	GGGAGGGGCTCTGAGGT
GATA1_qPCR-R	TCACACTGAGCTTGCCACAT
AKT1_qPCR-F	GTCATCGAACGCACCTTCCAT
AKT1_qPCR-R	AGCTTCAGGTACTCAAACTCGT
BRD7_qPCR-F	TCACGCCCCTGTGAGATTAGA
BRD7_qPCR-R	AGCCAGGAGCAATAAAATCAGTC
CXXC1_qPCR-F	CCTTCCTCGCTCTCACCAG
CXXC1_qPCR-R	TCTTCACGGATGCGCCCTA
PABPC1_qPCR-F	CAGGCTCACCTCACTAACCAG
PABPC1_qPCR-R	GGTAGGGGTTGATTACAGGGT
PABPC4_qPCR-F	AAACACGAGGATGCCAATAAGG
PABPC4_qPCR-R	TGCCTGCCGTTCTACTTTCTT
STK40_qPCR-F	CAGCACTACGTCATCAAGGAG
STK40_qPCR-R	CGATGTGTCCTCTTGTTGAGC
TADA2B_qPCR-F	CGGGCTCTCTGTCAACTATGA
TADA2B_qPCR-R	CCGCCGCTGTCTCTCTTTC
ALAS2_qPCR-F	ACCTTGCCTAGGAGGCTTGT
ALAS2_qPCR-R	TCATTCGTTCGTCCTCAGTG
ANK1_qPCR-F	GTCCAGCTCTCCTCCTGTGT
ANK1_qPCR-R	CAGAATATTCCAGGGGAGCA
KLF1 CHIP primers
Primer	Sequence
ABCB10cut-1F	GGAGGTGGTTGGCGAATAGT
ABCB10cut-1R	CAGTGAGCCGAGATCGTCTC
ABCB10cut-3F	AGCCAAAACAGATGCTCCCA
ABCB10cut-3R	CTGGGGACTCGTTTGCAGAT
ALAD-1F CHIP	GTTTTCACCTCCCTACCCCC
ALAD-1R CHIP	GCGTTTGTTTGGGCTGGATT
ALAD-2F CHIP	GAACCCCAGAGAAGAGGTGC
ALAD-2R CHIP	GACTGTGGCACCAAGAGTCC
GYPCcut-2F	TCCGTGCTGGGCATGTTTAT
GYPCcut-2R	GGCTCCTGTCCCTTTAACCC
GYPCcut-4F	GCACTCCAGGGGGAATTCTC
GYPCcut-4R	CTTTCCTGCGCAAGAACCAC
HEMGNcut-1F	AGCATTCCTTCCTTGCTGACA
HEMGNcut-1R	GAGGGGAACAAGAAACTGTCCT
HEMGNcut-2F	TGGAAGGGAACACAATGGACA
HEMGNcut-2R	AGCAAAGCTTGATCCAGTCT
PPOXcut-2F	GGAGCGTAGGAGAGACCGAA
PPOXcut-2R	TGAGTTCTGAGGTGCTCTGC
PPOXcut-3F	AGGAGAGGTAGGGTTAGGCG
PPOXcut-3R	TGCTTGCCACACCTCTGTAG
SPECC1cut-1F	CGCTTGATTCGTTTGCCTCT
SPECC1cut-1R	AGTCAACACTGCAGCGAGAG
ITSN1cut-1F	TCTCTGTGGAGTTGGAGGCT
ITSN1cut-1R	TGCTGCCCTCAGAATAGCAC
ITSN1cut-2F	CGGCCAGATGCGTTTCTTTG
ITSN1cut-2R	ACCCTCTTCATTGGCCTTGC
STEAP3cut-1F	CTGAGTCCACAGGTCCCGT
STEAP3cut-1R	GAAGAGCCTGGAAGATCCCC
STEAP3cut-2F	TCCTTCCCTAGGCGTGGAA
STEAP3cut-2R	GACTCAGCCGGGGTCATC
VDAC1cut-1F	CTTAGCCCTTCTCCACACCG
VDAC1cut-1R	GGACGGGAGCAATTGTACCT
VDAC1cut-2F	GGTACAATTGCTCCCGTCCT
VDAC1cut-2R	TAGAGGCCCGCAGTCTTAGT
RNA Stability primers
Primer	Sequence
CXXC1_qPCR-F	CCTTCCTCGCTCTCACCAG
CXXC1_qPCR-R	TCTTCACGGATGCGCCCTA
PABPC1_qPCR-F	CAGGCTCACCTCACTAACCAG
PABPC1_qPCR-R	GGTAGGGGTTGATTACAGGGT
PABPC4_qPCR-F	AAACACGAGGATGCCAATAAGG
PABPC4_qPCR-R	TGCCTGCCGTTCTACTTTCTT
KLF1_qPCR-F	GGCTGGTCCTCAGACTTCAC
KLF1_qPCR-R	CCGGACACACAGGATGACTT
GATA1_qPCR-F	GGGAGGGGCTCTGAGGT
GATA1_qPCR-R	TCACACTGAGCTTGCCACAT
FLI1_qPCR-F	CGCTGAGTCAAAGAGGGACT
FLI1_qPCR-R	TGTAACCGGGTCAATGTGTG
shRNA validation Primers
Primer	Sequence
METTL3_qPCR-F	ACGGAAGGTTGGAGACAATG
METTL3_qPCR-R	CTATCCAGGCCCACAAGAAG
METTL14_qPCR-F	AGTGCCGACAGCATTGGTG
METTL14_qPCR-R	GGAGCAGAGGTATCATAGGAAGC

## Sheet: Luciferase reporter mut m6A
Gene	Region with mutated potential m6A sites (mutated sites are marked with an Uppercase T)
BRD7	gaaagaattcagagcctgaagcagagcatagTcttcatggctgacttgcagaaaTctcgaaagcagaaagatggaTcagTcacctcacagagtggggaggacggaggctgctggcagagagagagagaggTctctggagatgccgaagcacacgccttcaagagtcccagcaaagaaaataaaaagaaagTcaaagatatgcttgaagataagtttaaaagcaataatttagagagagagcaggagcagcttgaccgcatcgtgaaggaatctggaggaaagctgaccaggcggcttgtgaTcagtcag
CXXC1	gagggagatggttcagTcccagagcctccagatgccggggaggTcagcaagtccgagaatggggagaatgcgcccatctactgcatctgccgcaaTccggTcatcaactgcttcatgatcgggtgtgacaactgcaatgagtggttccatggggTctgcatccggatcactgagaagatggccaaggccatccgggagtggtactgtcgggagtgcaga
PABPC1	caagatcgccgtgtttgttggacgatttaagTctcgtaaagaacgagaagctgagcttggagctagggcaaaagaattcaccaatgtttacatcaagaattttggagaagacatggatgatgagcgccttaaggaTctctttggcaagtttgggcctgccttaagtgtgaaagtaatgactgatgaaagtggaaaatccaaaggatttggatttgtaagctttgaaaggcatgaagatgcacagaaagctgtggatgagatgaacggaaaggagctcaatggaaaacaaatttatgttggtcgagctcagaaaaaggtggaacggcagacggagcttaagcgcaaatttgaacagatgaaacaagataggatcaccagataccagtagTctggaacaat…
PABPC4	ggtaagTccctaagtgtcaaggtgatgagagatcccaatgggaaatccaaaggctttggctttgtgagttacgaaaaTcacgaggatgccaataaggctgtggaagagatgaatggaaaagaaataagtggtaaaatcatatttgtaggccgtgcacaaaagaaagtagaacggcaggcagagttaaaacggaaatttgaTcagttgaaTcaggagagaattagtcgatatcagggggtgaatctctacattaagaTcttggatgacactattgatgatgagaaattaaggaaagaattttctccttttggatcaattaccagtgctaag
STK40	atcctgaccctggaggagaggggggTccaaggcatagagagccaggaagagcggcagggcaagatgctgctgcacaccgagtactcactgctgtctctcctgcacacgcaggatggcgtggtgcaccaccacggcctcttccagaaaaatatcgtgcacagagTcctgaagctggggaTcatggtgctcaacaagag
TADA2B	aaaatgctccgggccaagatccgagaTctgcagcggtaccggcgaaacgggatcaccaagatggaagagtcggcagagtacgaggcagcgcggcataaacgggagaagaggaaggagaacaaaaacctagccggctccaaacggggaaaggaggacggcaaagacagcgagttcgccgccattgagaaccttccaggcttcgagctcctgtcagatcgcgagaaggtgctctgcagctctttaaTcttgagtccagcccgctacgtgactgtgaagTctattataattaaagaccacctccagaagcggcaaggaatcccctccaaaagccgccttcctagctacctggacaaagtcctaaagaaaaggattttgaatttcctcacagaaagcggctgg…
