# Supplementary material for: N6-methyladenosine mRNA marking promotes selective translation of regulons required for human erythropoiesis
Source: Nat Commun. 2019 Oct 10;10:4596. doi: 10.1038/s41467-019-12518-6 (PMC6787028; doi:10.1038/s41467-019-12518-6)
Supplement: Supplementary file 12 — Source Data [file 41467_2019_12518_MOESM12_ESM.xlsx]

## Sheet: Fig 1
	Figure 1f

## Sheet: Fig. 4
	Figure 4d

## Sheet: Suppl. Fig 3
		Supplementary Figure 3a

## Sheet: Suppl. Fig 5
		Supplementary Figure 5f
